# Supplementary material for: Genomic prediction in a small barley population can benefit from training on related populations
Source: G3 (Bethesda). 2025 Oct 23;15(11):jkaf218. doi: 10.1093/g3journal/jkaf218 (PMC12610402; doi:10.1093/g3journal/jkaf218)
Supplement: jkaf218_Supplementary_Data [file jkaf218_supplementary_data.zip]

Archive with 39 entries (39 files):
- Figure_S1_G3-2025-406199.pdf
- Figure_S10_G3-2025-406199.pdf
- Figure_S11_G3-2025-406199.pdf
- Figure_S12_G3-2025-406199.pdf
- Figure_S13_G3-2025-406199.pdf
- Figure_S14_G3-2025-406199.pdf
- Figure_S15_G3-2025-406199.png
- Figure_S16_G3-2025-406199.pdf
- Figure_S17_G3-2025-406199.pdf
- Figure_S18_G3-2025-406199.pdf
- Figure_S19_G3-2025-406199.pdf
- Figure_S2_G3-2025-406199.pdf
- Figure_S20_G3-2025-406199.pdf
- Figure_S21_G3-2025-406199.pdf
- Figure_S22_G3-2025-406199.pdf
- Figure_S23_G3-2025-406199.pdf
- Figure_S24_G3-2025-406199.pdf
- Figure_S25_G3-2025-406199.pdf
- Figure_S26_G3-2025-406199.pdf
- Figure_S27_G3-2025-406199.pdf
- Figure_S28_G3-2025-406199.pdf
- Figure_S29_G3-2025-406199.pdf
- Figure_S3_G3-2025-406199.pdf
- Figure_S30_G3-2025-406199.pdf
- Figure_S31_G3-2025-406199.pdf
- Figure_S4_G3-2025-406199.pdf
- Figure_S5_G3-2025-406199.pdf
- Figure_S6_G3-2025-406199.pdf
- Figure_S7_G3-2025-406199.pdf
- Figure_S8_G3-2025-406199.pdf
- Figure_S9_G3-2025-406199.pdf
- Supplemental_Material_Legends_G3-2025-406199.docx
- Table_S1_G3-2025-406199.xlsx
- Table_S2_G3-2025-406199.xlsx
- Table_S3_G3-2025-406199.xlsx
- Table_S4_G3-2025-406199.txt
- Table_S5_G3-2025-406199.txt
- Table_S6_G3-2025-406199.txt
- Table_S7_G3-2025-406199.txt
