# Supplementary material for: Genomic prediction in a small barley population can benefit from training on related populations
Source: G3 (Bethesda). 2025 Oct 23;15(11):jkaf218. doi: 10.1093/g3journal/jkaf218 (PMC12610402; doi:10.1093/g3journal/jkaf218)
Supplement: jkaf218_Supplementary_Data [file jkaf218_supplementary_data.zip › Table_S1_G3-2025-406199.xlsx]

## Sheet: Sheet1
Trait		Pop	Loc	2013	2014	2015	2016	2017	2018	2019	2020	2021	2022	2023	2024
Grain yield		6RW	HO	0	0	0	0	0	0	0	0	146	717	466	392
			NI	0	0	0	0	0	0	0	0	146	715	466	392
			OD	0	0	0	0	0	0	0	0	0	717	699	0
			SK	0	0	0	0	0	0	0	0	149	129	0	0
		2RW	HO	0	0	576	709	609	1398	499	212	437	870	628	692
			NI	0	0	0	0	419	510	525	196	375	731	539	536
			OD	0	0	0	705	650	699	711	212	173	870	873	834
			SK	0	0	576	715	537	705	525	190	405	870	582	662
		6RS	HO	0	0	0	0	0	0	0	0	0	0	0	0
			NI	0	0	0	0	0	0	0	0	0	0	0	0
			OD	0	0	0	0	0	0	0	358	481	441	0	443
			SK	0	0	0	0	0	0	0	0	0	0	0	0
		2RS	HO	1013	1763	1769	1735	1303	1106	1214	1408	1273	0	0	1319
			NI	0	0	0	0	523	1101	132	862	286	0	282	0
			OD	1022	1763	1774	1740	1302	1109	1212	1578	1330	196	1681	1797
			SK	1017	1116	1116	1103	673	1113	795	943	1145	2896	1398	1112
Plant height		6RW	HO	0	0	0	0	0	0	0	0	149	0	0	0
			NI	0	0	0	0	0	0	0	0	100	476	466	390
			OD	0	0	0	0	0	0	0	0	210	717	466	0
			SK	0	0	0	0	0	0	0	0	0	0	0	0
		2RW	HO	0	0	0	0	0	0	0	0	464	0	0	0
			NI	0	0	0	0	179	237	480	124	217	488	539	536
			OD	0	0	576	720	610	475	719	216	0	870	607	556
			SK	0	0	0	0	0	0	0	0	0	0	0	0
		6RS	HO	0	0	0	0	0	0	0	0	0	0	0	0
			NI	0	0	0	0	0	0	0	0	0	0	0	0
			OD	0	0	0	0	0	0	121	358	322	450	300	445
			SK	0	0	0	0	0	0	0	0	0	0	0	0
		2RS	HO	0	0	0	0	0	0	0	0	0	0	0	0
			NI	0	0	0	0	178	0	88	0	0	0	0	0
			OD	333	697	1686	1757	1302	0	864	462	166	0	0	0
			SK	0	0	0	0	0	0	0	0	0	0	0	0
Rust resistance		6RW	OD	0	0	0	0	0	0	0	0	172	542	402	672
		2RW	OD	0	0	384	480	326	0	480	151	444	482	582	536
		6RS	OD	0	0	0	0	0	0	240	272	322	300	300	283
		2RS	OD	292	1218	1378	1312	1103	774	822	1069	908	885	0	1404
Abbreviations. HO, Holeby; NI, Nienstädt; OD, Odder; SK, Skive.
