# Supplementary material for: Genomic prediction in a small barley population can benefit from training on related populations
Source: G3 (Bethesda). 2025 Oct 23;15(11):jkaf218. doi: 10.1093/g3journal/jkaf218 (PMC12610402; doi:10.1093/g3journal/jkaf218)
Supplement: jkaf218_Supplementary_Data [file jkaf218_supplementary_data.zip › Table_S2_G3-2025-406199.xlsx]

## Sheet: Ark1
Scale	Percentage of plants that are infected	Description
1	0	No infection
2	1-49%	Few colonies/spots per plant
3	51-100%	Few colonies/spots per shoot
4	1	Several colonies/spots per lower leaves (<10% leaf coverage)
5	1	5% leaf coverage on top leaves, 10-25% leaf coverage on lower leaves
6	1	10% leaf coverage on top leaves, 25-50% leaf coverage on lower leaves
7	1	25% leaf coverage on top leaves, 50-75% leaf coverage on lower leaves
8	1	Half of the leaves are dead, and 75-95% leaf coverage on lower leaves
9	1	No green leaf area remains
