# Supplementary material for: Genomic prediction in a small barley population can benefit from training on related populations
Source: G3 (Bethesda). 2025 Oct 23;15(11):jkaf218. doi: 10.1093/g3journal/jkaf218 (PMC12610402; doi:10.1093/g3journal/jkaf218)
Supplement: jkaf218_Supplementary_Data [file jkaf218_supplementary_data.zip › Table_S3_G3-2025-406199.xlsx]

## Sheet: Sheet1
			Quantiles
Cross-population	minimum	maximum	0.25	0.5	0.75	skewnessa
6RW:6RW	-0.673	2837	-0.177	-0.056	0.095	1.74
6RW:2RW	-0.543	1107	-0.054	0.000	0.054	-0.02
6RW:6RS	-0.333	0.372	-0.034	-0.001	0.033	0.25
6RW:2RS	-1027	0.358	-0.029	0.000	0.029	0.02
a The skewness of the distribution was calculated in R using the package “e1071” with default parameters. The more positive the skewness value, the more the distribution's tail spreads to the right.
