# Supplementary material for: Genomic prediction in a small barley population can benefit from training on related populations
Source: G3 (Bethesda). 2025 Oct 23;15(11):jkaf218. doi: 10.1093/g3journal/jkaf218 (PMC12610402; doi:10.1093/g3journal/jkaf218)
Supplement: jkaf218_Supplementary_Data [file jkaf218_supplementary_data.zip › Table_S4_G3-2025-406199.txt]

year experiment loc subloc gsid x y score Pop
2022 106 HO 31 ind12383 2 1 121.25 6RW
2022 106 HO 31 ind26412 3 1 117.414 6RW
2022 106 HO 31 ind20077 4 1 125.276 6RW
2022 106 HO 31 ind6831 5 1 117.061 6RW
2022 106 HO 31 ind4204 6 1 120.346 6RW
2022 106 HO 31 ind17777 7 1 111.78 6RW
2022 106 HO 31 ind29044 8 1 120.894 6RW
2022 106 HO 31 ind28773 10 1 123.941 6RW
2022 106 HO 31 ind1628 11 1 107.696 6RW
2022 106 HO 31 ind10867 12 1 128.793 6RW
2022 106 HO 31 ind8726 13 1 115.009 6RW
2022 106 HO 31 ind25878 14 1 125.33 6RW
2022 106 HO 31 ind15560 15 1 114.202 6RW
2022 106 HO 31 ind17586 16 1 102.267 6RW
2022 106 HO 31 ind3036 17 1 115.942 6RW
2022 106 HO 31 ind24010 18 1 108.813 6RW
2022 106 HO 31 ind16951 19 1 114.088 6RW
2022 106 HO 31 ind23942 20 1 107.469 6RW
2022 106 HO 31 ind10341 21 1 110.615 6RW
2022 106 HO 31 ind24080 22 1 115.611 6RW
2022 106 HO 31 ind25068 23 1 116.586 6RW
2022 106 HO 31 ind4939 24 1 109.985 6RW
2022 106 HO 31 ind4739 25 1 121.788 6RW
2022 106 HO 31 ind18165 26 1 123.503 6RW
2022 109 HO 31 ind20221 29 1 120.672 6RW
2022 109 HO 31 ind26412 30 1 105.108 6RW
2022 109 HO 31 ind27023 31 1 111.752 6RW
2022 109 HO 31 ind6831 32 1 108.58 6RW
2022 109 HO 31 ind11784 33 1 118.697 6RW
2022 109 HO 31 ind14483 34 1 114.059 6RW
2022 109 HO 31 ind2280 35 1 118.308 6RW
2022 109 HO 31 ind27360 37 1 109.063 6RW
2022 109 HO 31 ind23032 38 1 112.528 6RW
2022 109 HO 31 ind14383 39 1 114.694 6RW
2022 109 HO 31 ind26025 40 1 115.042 6RW
2022 109 HO 31 ind13286 41 1 107.441 6RW
2022 109 HO 31 ind3408 42 1 115.875 6RW
2022 109 HO 31 ind17586 43 1 108.362 6RW
2022 109 HO 31 ind16807 44 1 110.92 6RW
2022 109 HO 31 ind74 45 1 117.569 6RW
2022 109 HO 31 ind13234 46 1 114.724 6RW
2022 109 HO 31 ind4058 47 1 113.121 6RW
2022 109 HO 31 ind24678 48 1 116.262 6RW
2022 109 HO 31 ind9464 49 1 117.649 6RW
2022 109 HO 31 ind18573 50 1 110.184 6RW
2022 109 HO 31 ind22772 51 1 124.374 6RW
2022 109 HO 31 ind14101 52 1 111.795 6RW
2022 109 HO 31 ind28667 53 1 120.24 6RW
2022 106 HO 31 ind21122 2 2 115.762 6RW
2022 106 HO 31 ind16443 3 2 120.249 6RW
2022 106 HO 31 ind8840 4 2 111.293 6RW
2022 106 HO 31 ind19747 5 2 117.801 6RW
2022 106 HO 31 ind2301 6 2 119.366 6RW
2022 106 HO 31 ind7575 7 2 115.331 6RW
2022 106 HO 31 ind20654 8 2 109.08 6RW
2022 106 HO 31 ind13774 9 2 121.175 6RW
2022 106 HO 31 ind18139 10 2 112.786 6RW
2022 106 HO 31 ind19043 11 2 111.182 6RW
2022 106 HO 31 ind25848 12 2 112.188 6RW
2022 106 HO 31 ind24913 13 2 118.445 6RW
2022 106 HO 31 ind11513 14 2 114.708 6RW
2022 106 HO 31 ind4274 15 2 110.032 6RW
2022 106 HO 31 ind12429 16 2 110.836 6RW
2022 106 HO 31 ind29242 17 2 112.713 6RW
2022 106 HO 31 ind28495 18 2 104.355 6RW
2022 106 HO 31 ind20760 19 2 107.788 6RW
2022 106 HO 31 ind7360 20 2 113.36 6RW
2022 106 HO 31 ind7047 21 2 109.588 6RW
2022 106 HO 31 ind13041 22 2 115.206 6RW
2022 106 HO 31 ind19468 23 2 115.602 6RW
2022 106 HO 31 ind21735 24 2 116.237 6RW
2022 106 HO 31 ind12217 25 2 113.365 6RW
2022 106 HO 31 ind11906 26 2 117.996 6RW
2022 109 HO 31 ind6846 29 2 108.62 6RW
2022 109 HO 31 ind16443 30 2 119.064 6RW
2022 109 HO 31 ind9101 31 2 119.215 6RW
2022 109 HO 31 ind16862 32 2 115.453 6RW
2022 109 HO 31 ind29897 33 2 103.319 6RW
2022 109 HO 31 ind9039 34 2 122.269 6RW
2022 109 HO 31 ind23489 35 2 119.387 6RW
2022 109 HO 31 ind8072 36 2 106.651 6RW
2022 109 HO 31 ind8573 37 2 111.513 6RW
2022 109 HO 31 ind13631 38 2 104.093 6RW
2022 109 HO 31 ind9848 39 2 108.944 6RW
2022 109 HO 31 ind23217 40 2 108.523 6RW
2022 109 HO 31 ind24984 41 2 104.551 6RW
2022 109 HO 31 ind23807 42 2 104.179 6RW
2022 109 HO 31 ind7274 43 2 114.066 6RW
2022 109 HO 31 ind10921 44 2 115.235 6RW
2022 109 HO 31 ind29971 45 2 113.081 6RW
2022 109 HO 31 ind387 46 2 103.654 6RW
2022 109 HO 31 ind24498 47 2 115.139 6RW
2022 109 HO 31 ind910 48 2 109.978 6RW
2022 109 HO 31 ind6334 49 2 107.324 6RW
2022 109 HO 31 ind19932 50 2 118.249 6RW
2022 109 HO 31 ind30070 51 2 109.991 6RW
2022 109 HO 31 ind26138 52 2 116.28 6RW
2022 109 HO 31 ind17852 53 2 108.368 6RW
2022 106 HO 31 ind20760 2 3 111.303 6RW
2022 106 HO 31 ind8726 3 3 121.704 6RW
2022 106 HO 31 ind6831 4 3 118.863 6RW
2022 106 HO 31 ind3036 5 3 117.295 6RW
2022 106 HO 31 ind4739 6 3 121.82 6RW
2022 106 HO 31 ind23942 7 3 110.097 6RW
2022 106 HO 31 ind12429 8 3 117.177 6RW
2022 106 HO 31 ind25068 9 3 120.087 6RW
2022 106 HO 31 ind12383 10 3 109.695 6RW
2022 106 HO 31 ind7575 11 3 123.442 6RW
2022 106 HO 31 ind25878 12 3 112.253 6RW
2022 106 HO 31 ind17777 13 3 113.877 6RW
2022 106 HO 31 ind18139 14 3 111.467 6RW
2022 106 HO 31 ind8840 15 3 111.238 6RW
2022 106 HO 31 ind11906 16 3 114.909 6RW
2022 106 HO 31 ind10867 17 3 115.029 6RW
2022 106 HO 31 ind12217 18 3 115.516 6RW
2022 106 HO 31 ind4274 19 3 120.054 6RW
2022 106 HO 31 ind16443 20 3 116.343 6RW
2022 106 HO 31 ind1628 21 3 105.653 6RW
2022 106 HO 31 ind19043 22 3 104.868 6RW
2022 106 HO 31 ind24080 23 3 122.441 6RW
2022 106 HO 31 ind7360 24 3 107.444 6RW
2022 106 HO 31 ind24913 25 3 118.986 6RW
2022 106 HO 31 ind10341 26 3 113.59 6RW
2022 109 HO 31 ind387 29 3 112.201 6RW
2022 109 HO 31 ind26025 30 3 117.365 6RW
2022 109 HO 31 ind6831 31 3 111.639 6RW
2022 109 HO 31 ind16807 32 3 120.407 6RW
2022 109 HO 31 ind14101 33 3 115.465 6RW
2022 109 HO 31 ind4058 34 3 121.208 6RW
2022 109 HO 31 ind7274 35 3 121.529 6RW
2022 109 HO 31 ind18573 36 3 106.994 6RW
2022 109 HO 31 ind20221 37 3 116.854 6RW
2022 109 HO 31 ind9039 38 3 115.209 6RW
2022 109 HO 31 ind13286 39 3 111.458 6RW
2022 109 HO 31 ind14483 40 3 113.163 6RW
2022 109 HO 31 ind8573 41 3 106.395 6RW
2022 109 HO 31 ind9101 42 3 117.757 6RW
2022 109 HO 31 ind17852 43 3 107.026 6RW
2022 109 HO 31 ind14383 44 3 112.275 6RW
2022 109 HO 31 ind26138 45 3 116.546 6RW
2022 109 HO 31 ind23807 46 3 102.496 6RW
2022 109 HO 31 ind16443 47 3 109.421 6RW
2022 109 HO 31 ind23032 48 3 112.92 6RW
2022 109 HO 31 ind13631 49 3 113.649 6RW
2022 109 HO 31 ind9464 50 3 111.263 6RW
2022 109 HO 31 ind24498 51 3 114.882 6RW
2022 109 HO 31 ind23217 52 3 115.822 6RW
2022 109 HO 31 ind24678 53 3 120.518 6RW
2022 106 HO 31 ind19468 2 4 117.904 6RW
2022 106 HO 31 ind17586 3 4 117.095 6RW
2022 106 HO 31 ind28773 4 4 125.806 6RW
2022 106 HO 31 ind26412 5 4 112.51 6RW
2022 106 HO 31 ind7047 6 4 120.538 6RW
2022 106 HO 31 ind19747 7 4 121.377 6RW
2022 106 HO 31 ind18165 8 4 115.418 6RW
2022 106 HO 31 ind13041 9 4 108.617 6RW
2022 106 HO 31 ind13774 10 4 122.534 6RW
2022 106 HO 31 ind11513 11 4 115.008 6RW
2022 106 HO 31 ind21122 12 4 102.135 6RW
2022 106 HO 31 ind28495 13 4 110.719 6RW
2022 106 HO 31 ind20077 15 4 114.412 6RW
2022 106 HO 31 ind15560 16 4 113.091 6RW
2022 106 HO 31 ind21735 17 4 110.83 6RW
2022 106 HO 31 ind2301 18 4 108.829 6RW
2022 106 HO 31 ind25848 19 4 107.453 6RW
2022 106 HO 31 ind20654 20 4 108.706 6RW
2022 106 HO 31 ind16951 21 4 110.595 6RW
2022 106 HO 31 ind29044 22 4 115.89 6RW
2022 106 HO 31 ind24010 23 4 113.795 6RW
2022 106 HO 31 ind29242 24 4 117.319 6RW
2022 106 HO 31 ind4204 25 4 116.84 6RW
2022 106 HO 31 ind4939 26 4 110.36 6RW
2022 109 HO 31 ind19932 29 4 119.51 6RW
2022 109 HO 31 ind17586 30 4 122.209 6RW
2022 109 HO 31 ind27360 31 4 119.142 6RW
2022 109 HO 31 ind26412 32 4 108.914 6RW
2022 109 HO 31 ind910 33 4 114.718 6RW
2022 109 HO 31 ind16862 34 4 112.304 6RW
2022 109 HO 31 ind28667 35 4 111.628 6RW
2022 109 HO 31 ind6334 36 4 116.19 6RW
2022 109 HO 31 ind8072 37 4 119.55 6RW
2022 109 HO 31 ind24984 38 4 114.451 6RW
2022 109 HO 31 ind6846 39 4 104.402 6RW
2022 109 HO 31 ind29971 40 4 120.917 6RW
2022 109 HO 31 ind27023 42 4 118.905 6RW
2022 109 HO 31 ind3408 43 4 118.519 6RW
2022 109 HO 31 ind30070 44 4 110.985 6RW
2022 109 HO 31 ind29897 45 4 112.025 6RW
2022 109 HO 31 ind9848 46 4 117.149 6RW
2022 109 HO 31 ind23489 47 4 113.432 6RW
2022 109 HO 31 ind13234 48 4 114.947 6RW
2022 109 HO 31 ind2280 49 4 120.857 6RW
2022 109 HO 31 ind74 50 4 118.942 6RW
2022 109 HO 31 ind10921 51 4 113.416 6RW
2022 109 HO 31 ind11784 52 4 115.883 6RW
2022 109 HO 31 ind22772 53 4 118.004 6RW
2022 106 HO 31 ind8840 2 5 122.926 6RW
2022 106 HO 31 ind20077 3 5 127.605 6RW
2022 106 HO 31 ind1628 4 5 110.383 6RW
2022 106 HO 31 ind20654 5 5 105.874 6RW
2022 106 HO 31 ind18165 6 5 121.496 6RW
2022 106 HO 31 ind4204 7 5 115.77 6RW
2022 106 HO 31 ind3036 8 5 113.222 6RW
2022 106 HO 31 ind12429 9 5 110.688 6RW
2022 106 HO 31 ind28773 10 5 122.18 6RW
2022 106 HO 31 ind21122 11 5 110.751 6RW
2022 106 HO 31 ind7575 12 5 112.423 6RW
2022 106 HO 31 ind24080 13 5 115.221 6RW
2022 106 HO 31 ind8726 14 5 106.491 6RW
2022 106 HO 31 ind29242 15 5 110.363 6RW
2022 106 HO 31 ind19747 16 5 107.206 6RW
2022 106 HO 31 ind24913 17 5 110.036 6RW
2022 106 HO 31 ind23942 18 5 110.814 6RW
2022 106 HO 31 ind6831 19 5 102.684 6RW
2022 106 HO 31 ind21735 20 5 113.947 6RW
2022 106 HO 31 ind29044 21 5 114.285 6RW
2022 106 HO 31 ind4274 22 5 112.6 6RW
2022 106 HO 31 ind17586 23 5 105.879 6RW
2022 106 HO 31 ind28495 24 5 108.172 6RW
2022 106 HO 31 ind4739 25 5 117.747 6RW
2022 106 HO 31 ind11906 26 5 117.184 6RW
2022 109 HO 31 ind9101 29 5 121.192 6RW
2022 109 HO 31 ind27023 30 5 116.205 6RW
2022 109 HO 31 ind23032 31 5 112.71 6RW
2022 109 HO 31 ind23489 32 5 120.978 6RW
2022 109 HO 31 ind28667 33 5 107.87 6RW
2022 109 HO 31 ind11784 34 5 113.265 6RW
2022 109 HO 31 ind16807 35 5 119.083 6RW
2022 109 HO 31 ind7274 36 5 120.648 6RW
2022 109 HO 31 ind27360 37 5 110.272 6RW
2022 109 HO 31 ind6846 38 5 106.508 6RW
2022 109 HO 31 ind9039 39 5 109.586 6RW
2022 109 HO 31 ind9464 40 5 110.678 6RW
2022 109 HO 31 ind26025 41 5 107.983 6RW
2022 109 HO 31 ind10921 42 5 107.626 6RW
2022 109 HO 31 ind16862 43 5 106.562 6RW
2022 109 HO 31 ind23217 44 5 109.843 6RW
2022 109 HO 31 ind4058 45 5 110.643 6RW
2022 109 HO 31 ind6831 46 5 98.392 6RW
2022 109 HO 31 ind30070 47 5 106.983 6RW
2022 109 HO 31 ind2280 48 5 113.762 6RW
2022 109 HO 31 ind23807 49 5 96.461 6RW
2022 109 HO 31 ind17586 50 5 95.985 6RW
2022 109 HO 31 ind29971 51 5 114.418 6RW
2022 109 HO 31 ind14101 52 5 108.695 6RW
2022 109 HO 31 ind17852 53 5 108.997 6RW
2022 106 HO 31 ind15560 2 6 121.717 6RW
2022 106 HO 31 ind19043 3 6 112.836 6RW
2022 106 HO 31 ind20760 4 6 107.299 6RW
2022 106 HO 31 ind19468 5 6 114.247 6RW
2022 106 HO 31 ind4939 6 6 114.923 6RW
2022 106 HO 31 ind7047 7 6 115.909 6RW
2022 106 HO 31 ind12217 8 6 115.954 6RW
2022 106 HO 31 ind11513 9 6 120.5 6RW
2022 106 HO 31 ind25878 10 6 113.68 6RW
2022 106 HO 31 ind16951 11 6 114.633 6RW
2022 106 HO 31 ind26412 12 6 108.564 6RW
2022 106 HO 31 ind24010 13 6 115.8 6RW
2022 106 HO 31 ind18139 15 6 115.24 6RW
2022 106 HO 31 ind16443 16 6 111.19 6RW
2022 106 HO 31 ind2301 17 6 118.348 6RW
2022 106 HO 31 ind25068 18 6 115.558 6RW
2022 106 HO 31 ind17777 19 6 109.169 6RW
2022 106 HO 31 ind13774 20 6 120.072 6RW
2022 106 HO 31 ind7360 21 6 107.835 6RW
2022 106 HO 31 ind13041 22 6 113.066 6RW
2022 106 HO 31 ind12383 23 6 107.762 6RW
2022 106 HO 31 ind10867 24 6 124.245 6RW
2022 106 HO 31 ind25848 25 6 129.244 6RW
2022 106 HO 31 ind10341 26 6 115.046 6RW
2022 109 HO 31 ind3408 29 6 121.74 6RW
2022 109 HO 31 ind13631 30 6 117.098 6RW
2022 109 HO 31 ind387 31 6 97.939 6RW
2022 109 HO 31 ind19932 32 6 119.702 6RW
2022 109 HO 31 ind22772 33 6 122.859 6RW
2022 109 HO 31 ind910 34 6 113.197 6RW
2022 109 HO 31 ind26138 35 6 113.681 6RW
2022 109 HO 31 ind24984 36 6 111.798 6RW
2022 109 HO 31 ind13286 37 6 102.592 6RW
2022 109 HO 31 ind13234 38 6 120.993 6RW
2022 109 HO 31 ind26412 39 6 111.612 6RW
2022 109 HO 31 ind74 40 6 115.986 6RW
2022 109 HO 31 ind8573 42 6 105.652 6RW
2022 109 HO 31 ind16443 43 6 105.954 6RW
2022 109 HO 31 ind29897 44 6 107.501 6RW
2022 109 HO 31 ind18573 45 6 103.866 6RW
2022 109 HO 31 ind14483 46 6 108.883 6RW
2022 109 HO 31 ind8072 47 6 108.381 6RW
2022 109 HO 31 ind24498 48 6 112.943 6RW
2022 109 HO 31 ind6334 49 6 103.501 6RW
2022 109 HO 31 ind20221 50 6 111.272 6RW
2022 109 HO 31 ind14383 51 6 116.222 6RW
2022 109 HO 31 ind9848 52 6 111.441 6RW
2022 109 HO 31 ind24678 53 6 116.495 6RW
2022 107 HO 31 ind6316 2 7 123.353 6RW
2022 107 HO 31 ind26412 3 7 121.29 6RW
2022 107 HO 31 ind21368 4 7 120.516 6RW
2022 107 HO 31 ind6831 5 7 112.284 6RW
2022 107 HO 31 ind29361 6 7 121.15 6RW
2022 107 HO 31 ind16997 7 7 117.629 6RW
2022 107 HO 31 ind20886 8 7 119.374 6RW
2022 107 HO 31 ind5004 10 7 120.466 6RW
2022 107 HO 31 ind3008 11 7 118.418 6RW
2022 107 HO 31 ind23889 12 7 120.598 6RW
2022 107 HO 31 ind28410 13 7 118.202 6RW
2022 107 HO 31 ind12440 14 7 115.497 6RW
2022 107 HO 31 ind30423 15 7 111.618 6RW
2022 107 HO 31 ind17586 16 7 107.089 6RW
2022 107 HO 31 ind2663 17 7 113.868 6RW
2022 107 HO 31 ind6492 18 7 110.135 6RW
2022 107 HO 31 ind9376 19 7 101.362 6RW
2022 107 HO 31 ind21191 20 7 109.52 6RW
2022 107 HO 31 ind2088 21 7 109.283 6RW
2022 107 HO 31 ind19165 22 7 105.849 6RW
2022 107 HO 31 ind27443 23 7 112.752 6RW
2022 107 HO 31 ind28934 24 7 106.154 6RW
2022 107 HO 31 ind25155 25 7 113.08 6RW
2022 107 HO 31 ind30208 26 7 113.588 6RW
2022 102 HO 31 ind26915 29 7 109.291 6RW
2022 102 HO 31 ind26412 30 7 107.02 6RW
2022 102 HO 31 ind21729 31 7 110.124 6RW
2022 102 HO 31 ind6831 32 7 108.32 6RW
2022 102 HO 31 ind2942 33 7 103.343 6RW
2022 102 HO 31 ind19495 34 7 111.185 6RW
2022 102 HO 31 ind24913 35 7 116.18 6RW
2022 102 HO 31 ind17586 36 7 108.481 6RW
2022 102 HO 31 ind28289 37 7 103.369 6RW
2022 102 HO 31 ind15025 38 7 107.626 6RW
2022 102 HO 31 ind4914 39 7 101.883 6RW
2022 102 HO 31 ind4191 40 7 103.472 6RW
2022 102 HO 31 ind24984 41 7 102.626 6RW
2022 102 HO 31 ind11919 42 7 102.735 6RW
2022 102 HO 31 ind3367 43 7 98.774 6RW
2022 102 HO 31 ind24712 44 7 101.226 6RW
2022 102 HO 31 ind9685 45 7 112.184 6RW
2022 102 HO 31 ind27612 46 7 105.88 6RW
2022 102 HO 31 ind15231 48 7 104.806 6RW
2022 102 HO 31 ind12217 49 7 103.127 6RW
2022 102 HO 31 ind3631 50 7 103.794 6RW
2022 102 HO 31 ind22429 52 7 106.6 6RW
2022 107 HO 31 ind11119 2 8 130.836 6RW
2022 107 HO 31 ind16443 3 8 113.132 6RW
2022 107 HO 31 ind22769 4 8 110.033 6RW
2022 107 HO 31 ind20221 5 8 126.432 6RW
2022 107 HO 31 ind19533 6 8 116.077 6RW
2022 107 HO 31 ind16153 7 8 108.868 6RW
2022 107 HO 31 ind7985 8 8 115.59 6RW
2022 107 HO 31 ind13378 9 8 115.051 6RW
2022 107 HO 31 ind26655 10 8 122.451 6RW
2022 107 HO 31 ind14695 11 8 113.635 6RW
2022 107 HO 31 ind27836 12 8 109.401 6RW
2022 107 HO 31 ind20974 13 8 107.173 6RW
2022 107 HO 31 ind28806 14 8 112.823 6RW
2022 107 HO 31 ind13100 15 8 108.328 6RW
2022 107 HO 31 ind9656 16 8 114.013 6RW
2022 107 HO 31 ind861 17 8 115.682 6RW
2022 107 HO 31 ind11537 18 8 107.254 6RW
2022 107 HO 31 ind11575 19 8 105.976 6RW
2022 107 HO 31 ind25547 20 8 111.861 6RW
2022 107 HO 31 ind22245 21 8 115.993 6RW
2022 107 HO 31 ind24430 22 8 114.214 6RW
2022 107 HO 31 ind2755 23 8 107.839 6RW
2022 107 HO 31 ind13130 24 8 110.659 6RW
2022 107 HO 31 ind21036 25 8 107.081 6RW
2022 107 HO 31 ind18226 26 8 117.964 6RW
2022 102 HO 31 ind16443 30 8 110.509 6RW
2022 102 HO 31 ind30254 31 8 98.563 6RW
2022 102 HO 31 ind16975 32 8 112.532 6RW
2022 102 HO 31 ind12429 33 8 99.262 6RW
2022 102 HO 31 ind7072 34 8 106.808 6RW
2022 102 HO 31 ind29061 35 8 103.008 6RW
2022 102 HO 31 ind6020 37 8 98.945 6RW
2022 102 HO 31 ind23383 39 8 112.245 6RW
2022 102 HO 31 ind7468 40 8 107.812 6RW
2022 102 HO 31 ind16619 41 8 102.213 6RW
2022 102 HO 31 ind24334 42 8 105.671 6RW
2022 102 HO 31 ind21257 43 8 100.532 6RW
2022 102 HO 31 ind4661 45 8 93.122 6RW
2022 102 HO 31 ind5153 46 8 87.092 6RW
2022 102 HO 31 ind19655 47 8 100.855 6RW
2022 102 HO 31 ind12587 48 8 101.87 6RW
2022 102 HO 31 ind27713 49 8 108.381 6RW
2022 102 HO 31 ind15808 50 8 101.853 6RW
2022 102 HO 31 ind29390 51 8 90.164 6RW
2022 102 HO 31 ind5919 52 8 102.582 6RW
2022 102 HO 31 ind24477 53 8 108.467 6RW
2022 107 HO 31 ind11575 2 9 108.986 6RW
2022 107 HO 31 ind28410 3 9 110.36 6RW
2022 107 HO 31 ind6831 4 9 108.297 6RW
2022 107 HO 31 ind2663 5 9 115.461 6RW
2022 107 HO 31 ind25155 6 9 112.87 6RW
2022 107 HO 31 ind21191 7 9 120.564 6RW
2022 107 HO 31 ind9656 8 9 116.005 6RW
2022 107 HO 31 ind27443 9 9 117.582 6RW
2022 107 HO 31 ind6316 10 9 111.697 6RW
2022 107 HO 31 ind16153 11 9 109.188 6RW
2022 107 HO 31 ind12440 12 9 107.528 6RW
2022 107 HO 31 ind16997 13 9 106.936 6RW
2022 107 HO 31 ind26655 14 9 109.672 6RW
2022 107 HO 31 ind22769 15 9 99.145 6RW
2022 107 HO 31 ind18226 16 9 106.025 6RW
2022 107 HO 31 ind23889 17 9 105.158 6RW
2022 107 HO 31 ind21036 18 9 100.74 6RW
2022 107 HO 31 ind13100 19 9 105.342 6RW
2022 107 HO 31 ind16443 20 9 108.041 6RW
2022 107 HO 31 ind3008 21 9 107.575 6RW
2022 107 HO 31 ind14695 22 9 110.181 6RW
2022 107 HO 31 ind19165 23 9 108.37 6RW
2022 107 HO 31 ind25547 24 9 102.644 6RW
2022 107 HO 31 ind20974 25 9 111.962 6RW
2022 107 HO 31 ind2088 26 9 114.186 6RW
2022 102 HO 31 ind5153 29 9 102.123 6RW
2022 102 HO 31 ind4191 30 9 102.847 6RW
2022 102 HO 31 ind6831 31 9 95.833 6RW
2022 102 HO 31 ind24712 32 9 112.726 6RW
2022 102 HO 31 ind22429 33 9 106.446 6RW
2022 102 HO 31 ind21257 35 9 101.625 6RW
2022 102 HO 31 ind3631 36 9 100.021 6RW
2022 102 HO 31 ind26915 37 9 94.206 6RW
2022 102 HO 31 ind7072 38 9 99.736 6RW
2022 102 HO 31 ind24984 39 9 105.02 6RW
2022 102 HO 31 ind19495 40 9 100.663 6RW
2022 102 HO 31 ind6020 41 9 91.893 6RW
2022 102 HO 31 ind30254 42 9 98.939 6RW
2022 102 HO 31 ind24477 43 9 99.983 6RW
2022 102 HO 31 ind4914 44 9 97.479 6RW
2022 102 HO 31 ind5919 45 9 95.225 6RW
2022 102 HO 31 ind24334 46 9 105.898 6RW
2022 102 HO 31 ind16443 47 9 103.392 6RW
2022 102 HO 31 ind15025 48 9 104.376 6RW
2022 102 HO 31 ind12217 50 9 101.839 6RW
2022 102 HO 31 ind19655 51 9 97.347 6RW
2022 102 HO 31 ind7468 52 9 111.082 6RW
2022 102 HO 31 ind15231 53 9 100.045 6RW
2022 107 HO 31 ind2755 2 10 106.842 6RW
2022 107 HO 31 ind17586 3 10 112.74 6RW
2022 107 HO 31 ind5004 4 10 111.013 6RW
2022 107 HO 31 ind26412 5 10 109.08 6RW
2022 107 HO 31 ind22245 6 10 118.149 6RW
2022 107 HO 31 ind20221 7 10 115.531 6RW
2022 107 HO 31 ind30208 8 10 111.055 6RW
2022 107 HO 31 ind24430 9 10 109.78 6RW
2022 107 HO 31 ind13378 10 10 115.282 6RW
2022 107 HO 31 ind28806 11 10 104.488 6RW
2022 107 HO 31 ind11119 12 10 115.481 6RW
2022 107 HO 31 ind11537 13 10 109.698 6RW
2022 107 HO 31 ind21368 15 10 105.058 6RW
2022 107 HO 31 ind30423 16 10 98.796 6RW
2022 107 HO 31 ind13130 17 10 101.057 6RW
2022 107 HO 31 ind19533 18 10 105.72 6RW
2022 107 HO 31 ind27836 19 10 98.767 6RW
2022 107 HO 31 ind7985 20 10 102.114 6RW
2022 107 HO 31 ind9376 21 10 100.24 6RW
2022 107 HO 31 ind20886 22 10 112.433 6RW
2022 107 HO 31 ind6492 23 10 100.194 6RW
2022 107 HO 31 ind861 24 10 112.879 6RW
2022 107 HO 31 ind29361 25 10 108.855 6RW
2022 107 HO 31 ind28934 26 10 97.432 6RW
2022 102 HO 31 ind15808 29 10 96.433 6RW
2022 102 HO 31 ind3367 30 10 106.981 6RW
2022 102 HO 31 ind28289 31 10 98.655 6RW
2022 102 HO 31 ind26412 32 10 94.877 6RW
2022 102 HO 31 ind12587 33 10 97.725 6RW
2022 102 HO 31 ind16975 34 10 104.421 6RW
2022 102 HO 31 ind27713 36 10 104.615 6RW
2022 102 HO 31 ind16619 38 10 98.781 6RW
2022 102 HO 31 ind4661 40 10 89.341 6RW
2022 102 HO 31 ind17586 41 10 92.653 6RW
2022 102 HO 31 ind21729 42 10 101.696 6RW
2022 102 HO 31 ind11919 43 10 92.993 6RW
2022 102 HO 31 ind29390 44 10 89.778 6RW
2022 102 HO 31 ind12429 45 10 89.437 6RW
2022 102 HO 31 ind23383 46 10 100.361 6RW
2022 102 HO 31 ind29061 47 10 92.75 6RW
2022 102 HO 31 ind27612 48 10 99.016 6RW
2022 102 HO 31 ind24913 49 10 102.802 6RW
2022 102 HO 31 ind9685 50 10 109.077 6RW
2022 102 HO 31 ind2942 52 10 93.945 6RW
2022 107 HO 31 ind22769 2 11 105.193 6RW
2022 107 HO 31 ind21368 3 11 117.553 6RW
2022 107 HO 31 ind3008 4 11 115.546 6RW
2022 107 HO 31 ind7985 5 11 113.944 6RW
2022 107 HO 31 ind30208 6 11 115.132 6RW
2022 107 HO 31 ind29361 7 11 110.775 6RW
2022 107 HO 31 ind2663 8 11 114.326 6RW
2022 107 HO 31 ind9656 9 11 116.171 6RW
2022 107 HO 31 ind5004 10 11 113.953 6RW
2022 107 HO 31 ind11119 11 11 115.245 6RW
2022 107 HO 31 ind16153 12 11 100.573 6RW
2022 107 HO 31 ind19165 13 11 104.994 6RW
2022 107 HO 31 ind28410 14 11 103.909 6RW
2022 107 HO 31 ind861 15 11 117.126 6RW
2022 107 HO 31 ind20221 16 11 110.357 6RW
2022 107 HO 31 ind20974 17 11 101.138 6RW
2022 107 HO 31 ind21191 18 11 108.457 6RW
2022 107 HO 31 ind6831 19 11 100.266 6RW
2022 107 HO 31 ind13130 20 11 105.491 6RW
2022 107 HO 31 ind20886 21 11 112.255 6RW
2022 107 HO 31 ind13100 22 11 115.024 6RW
2022 107 HO 31 ind17586 23 11 103.4 6RW
2022 107 HO 31 ind11537 24 11 106.336 6RW
2022 107 HO 31 ind25155 25 11 112.666 6RW
2022 107 HO 31 ind18226 26 11 117.516 6RW
2022 102 HO 31 ind30254 29 11 103.452 6RW
2022 102 HO 31 ind21729 30 11 99.748 6RW
2022 102 HO 31 ind15025 31 11 107.374 6RW
2022 102 HO 31 ind29061 32 11 102.341 6RW
2022 102 HO 31 ind2942 34 11 98.091 6RW
2022 102 HO 31 ind24712 35 11 112.195 6RW
2022 102 HO 31 ind21257 36 11 103.409 6RW
2022 102 HO 31 ind28289 37 11 103.314 6RW
2022 102 HO 31 ind7072 39 11 96.586 6RW
2022 102 HO 31 ind12217 40 11 104.145 6RW
2022 102 HO 31 ind4191 41 11 97.333 6RW
2022 102 HO 31 ind16975 43 11 102.4 6RW
2022 102 HO 31 ind7468 44 11 100.601 6RW
2022 102 HO 31 ind6831 46 11 100.596 6RW
2022 102 HO 31 ind29390 47 11 87.471 6RW
2022 102 HO 31 ind24913 48 11 102.049 6RW
2022 102 HO 31 ind24334 49 11 100.402 6RW
2022 102 HO 31 ind3367 50 11 102.986 6RW
2022 102 HO 31 ind4661 51 11 95.909 6RW
2022 102 HO 31 ind22429 52 11 109.818 6RW
2022 102 HO 31 ind24477 53 11 107.861 6RW
2022 107 HO 31 ind30423 2 12 113.64 6RW
2022 107 HO 31 ind14695 3 12 120.287 6RW
2022 107 HO 31 ind11575 4 12 115.494 6RW
2022 107 HO 31 ind2755 5 12 112.141 6RW
2022 107 HO 31 ind28934 6 12 114.2 6RW
2022 107 HO 31 ind22245 7 12 116.072 6RW
2022 107 HO 31 ind21036 8 12 112.147 6RW
2022 107 HO 31 ind28806 9 12 111.292 6RW
2022 107 HO 31 ind12440 10 12 114.685 6RW
2022 107 HO 31 ind9376 11 12 107.519 6RW
2022 107 HO 31 ind26412 12 12 110.822 6RW
2022 107 HO 31 ind6492 13 12 116.431 6RW
2022 107 HO 31 ind26655 15 12 118.181 6RW
2022 107 HO 31 ind16443 16 12 116.362 6RW
2022 107 HO 31 ind19533 17 12 104.918 6RW
2022 107 HO 31 ind27443 18 12 111.792 6RW
2022 107 HO 31 ind16997 19 12 102.933 6RW
2022 107 HO 31 ind13378 20 12 108.549 6RW
2022 107 HO 31 ind25547 21 12 107.229 6RW
2022 107 HO 31 ind24430 22 12 106.492 6RW
2022 107 HO 31 ind6316 23 12 107.04 6RW
2022 107 HO 31 ind23889 24 12 115.035 6RW
2022 107 HO 31 ind27836 25 12 101.81 6RW
2022 107 HO 31 ind2088 26 12 120.349 6RW
2022 102 HO 31 ind11919 29 12 105.792 6RW
2022 102 HO 31 ind5153 31 12 104.087 6RW
2022 102 HO 31 ind15808 32 12 107.193 6RW
2022 102 HO 31 ind12587 34 12 105.881 6RW
2022 102 HO 31 ind5919 35 12 102.906 6RW
2022 102 HO 31 ind16619 36 12 110.361 6RW
2022 102 HO 31 ind24984 37 12 99.83 6RW
2022 102 HO 31 ind27612 38 12 110.228 6RW
2022 102 HO 31 ind26412 39 12 103.589 6RW
2022 102 HO 31 ind9685 40 12 112.351 6RW
2022 102 HO 31 ind17586 41 12 101.442 6RW
2022 102 HO 31 ind6020 42 12 97.458 6RW
2022 102 HO 31 ind16443 43 12 100.848 6RW
2022 102 HO 31 ind12429 44 12 99.727 6RW
2022 102 HO 31 ind3631 45 12 101.168 6RW
2022 102 HO 31 ind19495 46 12 100.716 6RW
2022 102 HO 31 ind19655 48 12 95.325 6RW
2022 102 HO 31 ind27713 49 12 98.75 6RW
2022 102 HO 31 ind26915 50 12 94.139 6RW
2022 102 HO 31 ind4914 51 12 102.854 6RW
2022 102 HO 31 ind23383 52 12 107.96 6RW
2022 102 HO 31 ind15231 53 12 97.984 6RW
2022 108 HO 31 ind2886 2 13 122.386 6RW
2022 108 HO 31 ind26412 3 13 118.693 6RW
2022 108 HO 31 ind1505 4 13 119.245 6RW
2022 108 HO 31 ind6831 5 13 115.197 6RW
2022 108 HO 31 ind26973 6 13 116.82 6RW
2022 108 HO 31 ind9242 7 13 118.275 6RW
2022 108 HO 31 ind14483 8 13 108.891 6RW
2022 108 HO 31 ind10687 10 13 120.5 6RW
2022 108 HO 31 ind25718 11 13 103.247 6RW
2022 108 HO 31 ind25283 12 13 98.38 6RW
2022 108 HO 31 ind11119 13 13 112.991 6RW
2022 108 HO 31 ind11205 14 13 103.387 6RW
2022 108 HO 31 ind23026 15 13 116.858 6RW
2022 108 HO 31 ind17586 16 13 102.87 6RW
2022 108 HO 31 ind16293 17 13 108.646 6RW
2022 108 HO 31 ind22797 18 13 96.321 6RW
2022 108 HO 31 ind21922 19 13 110.05 6RW
2022 108 HO 31 ind8802 20 13 99.796 6RW
2022 108 HO 31 ind10945 21 13 112.22 6RW
2022 108 HO 31 ind23443 22 13 111.97 6RW
2022 108 HO 31 ind23785 23 13 105.642 6RW
2022 108 HO 31 ind9383 24 13 110.056 6RW
2022 108 HO 31 ind19896 25 13 107.907 6RW
2022 108 HO 31 ind4735 26 13 110.35 6RW
2022 108 HO 31 ind5658 2 14 124.254 6RW
2022 108 HO 31 ind16443 3 14 113.922 6RW
2022 108 HO 31 ind13923 4 14 123.196 6RW
2022 108 HO 31 ind18092 5 14 122.396 6RW
2022 108 HO 31 ind20221 6 14 121.143 6RW
2022 108 HO 31 ind13735 7 14 109.278 6RW
2022 108 HO 31 ind20974 8 14 124.422 6RW
2022 108 HO 31 ind24458 9 14 114.595 6RW
2022 108 HO 31 ind29430 10 14 114.983 6RW
2022 108 HO 31 ind1810 11 14 111.858 6RW
2022 108 HO 31 ind23493 12 14 99.213 6RW
2022 108 HO 31 ind22877 13 14 112.271 6RW
2022 108 HO 31 ind8028 14 14 107.065 6RW
2022 108 HO 31 ind4750 15 14 104.619 6RW
2022 108 HO 31 ind15527 16 14 109.045 6RW
2022 108 HO 31 ind19013 17 14 104.003 6RW
2022 108 HO 31 ind1105 18 14 110.406 6RW
2022 108 HO 31 ind30263 19 14 110.419 6RW
2022 108 HO 31 ind16602 20 14 114.627 6RW
2022 108 HO 31 ind11119 21 14 102.284 6RW
2022 108 HO 31 ind6453 22 14 100.728 6RW
2022 108 HO 31 ind654 23 14 115.677 6RW
2022 108 HO 31 ind16024 24 14 111.123 6RW
2022 108 HO 31 ind5355 25 14 109.512 6RW
2022 108 HO 31 ind18545 26 14 121.286 6RW
2022 108 HO 31 ind30263 2 15 113.762 6RW
2022 108 HO 31 ind11119 3 15 122.604 6RW
2022 108 HO 31 ind6831 4 15 112.769 6RW
2022 108 HO 31 ind16293 5 15 117.104 6RW
2022 108 HO 31 ind19896 6 15 114.564 6RW
2022 108 HO 31 ind8802 7 15 116.582 6RW
2022 108 HO 31 ind15527 8 15 115.397 6RW
2022 108 HO 31 ind23785 9 15 119.295 6RW
2022 108 HO 31 ind2886 10 15 120.022 6RW
2022 108 HO 31 ind13735 11 15 106.734 6RW
2022 108 HO 31 ind11205 12 15 108.352 6RW
2022 108 HO 31 ind9242 13 15 110.003 6RW
2022 108 HO 31 ind29430 14 15 108.277 6RW
2022 108 HO 31 ind13923 15 15 117.228 6RW
2022 108 HO 31 ind18545 16 15 113.641 6RW
2022 108 HO 31 ind25283 17 15 107.424 6RW
2022 108 HO 31 ind5355 18 15 112.598 6RW
2022 108 HO 31 ind4750 19 15 107.577 6RW
2022 108 HO 31 ind16443 20 15 109.479 6RW
2022 108 HO 31 ind25718 21 15 106.897 6RW
2022 108 HO 31 ind1810 22 15 118.304 6RW
2022 108 HO 31 ind23443 23 15 108.414 6RW
2022 108 HO 31 ind16602 24 15 110.627 6RW
2022 108 HO 31 ind22877 25 15 114.677 6RW
2022 108 HO 31 ind10945 26 15 113.438 6RW
2022 108 HO 31 ind654 2 16 120.32 6RW
2022 108 HO 31 ind17586 3 16 113.588 6RW
2022 108 HO 31 ind10687 4 16 125.319 6RW
2022 108 HO 31 ind26412 5 16 111.11 6RW
2022 108 HO 31 ind11119 6 16 120.514 6RW
2022 108 HO 31 ind18092 7 16 117.038 6RW
2022 108 HO 31 ind4735 8 16 120.321 6RW
2022 108 HO 31 ind6453 9 16 112.137 6RW
2022 108 HO 31 ind24458 10 16 116.581 6RW
2022 108 HO 31 ind8028 11 16 113.186 6RW
2022 108 HO 31 ind5658 12 16 109.169 6RW
2022 108 HO 31 ind1105 13 16 119.116 6RW
2022 108 HO 31 ind1505 15 16 114.214 6RW
2022 108 HO 31 ind23026 16 16 117.74 6RW
2022 108 HO 31 ind16024 17 16 113.759 6RW
2022 108 HO 31 ind20221 18 16 114.801 6RW
2022 108 HO 31 ind23493 19 16 102.907 6RW
2022 108 HO 31 ind20974 20 16 118.989 6RW
2022 108 HO 31 ind21922 21 16 116.27 6RW
2022 108 HO 31 ind14483 22 16 101.701 6RW
2022 108 HO 31 ind22797 23 16 104.027 6RW
2022 108 HO 31 ind19013 24 16 114.707 6RW
2022 108 HO 31 ind26973 25 16 108.482 6RW
2022 108 HO 31 ind9383 26 16 117.467 6RW
2022 108 HO 31 ind13923 2 17 123.056 6RW
2022 108 HO 31 ind1505 3 17 121.729 6RW
2022 108 HO 31 ind25718 4 17 114.89 6RW
2022 108 HO 31 ind20974 5 17 115.563 6RW
2022 108 HO 31 ind4735 6 17 118.548 6RW
2022 108 HO 31 ind26973 7 17 111.278 6RW
2022 108 HO 31 ind16293 8 17 123.176 6RW
2022 108 HO 31 ind15527 9 17 115.216 6RW
2022 108 HO 31 ind10687 10 17 118.794 6RW
2022 108 HO 31 ind5658 11 17 115.833 6RW
2022 108 HO 31 ind13735 12 17 107.355 6RW
2022 108 HO 31 ind23443 13 17 119.206 6RW
2022 108 HO 31 ind11119 14 17 120.262 6RW
2022 108 HO 31 ind19013 15 17 100.97 6RW
2022 108 HO 31 ind18092 16 17 109.264 6RW
2022 108 HO 31 ind22877 17 17 85.167 6RW
2022 108 HO 31 ind8802 18 17 108.364 6RW
2022 108 HO 31 ind6831 19 17 102.207 6RW
2022 108 HO 31 ind16024 20 17 113.911 6RW
2022 108 HO 31 ind14483 21 17 112.886 6RW
2022 108 HO 31 ind4750 22 17 117.318 6RW
2022 108 HO 31 ind17586 23 17 102.8 6RW
2022 108 HO 31 ind1105 24 17 117.273 6RW
2022 108 HO 31 ind19896 25 17 106.321 6RW
2022 108 HO 31 ind18545 26 17 119.235 6RW
2022 108 HO 31 ind23026 2 18 116.057 6RW
2022 108 HO 31 ind1810 3 18 110.561 6RW
2022 108 HO 31 ind30263 4 18 114.243 6RW
2022 108 HO 31 ind654 5 18 117.253 6RW
2022 108 HO 31 ind9383 6 18 109.33 6RW
2022 108 HO 31 ind11119 7 18 111.282 6RW
2022 108 HO 31 ind5355 8 18 112.873 6RW
2022 108 HO 31 ind8028 9 18 111.316 6RW
2022 108 HO 31 ind11205 10 18 105.128 6RW
2022 108 HO 31 ind21922 11 18 109.861 6RW
2022 108 HO 31 ind26412 12 18 101.833 6RW
2022 108 HO 31 ind22797 13 18 104.521 6RW
2022 108 HO 31 ind29430 15 18 103.309 6RW
2022 108 HO 31 ind16443 16 18 106.077 6RW
2022 108 HO 31 ind20221 17 18 112.393 6RW
2022 108 HO 31 ind23785 18 18 112.258 6RW
2022 108 HO 31 ind9242 19 18 112.664 6RW
2022 108 HO 31 ind24458 20 18 116.122 6RW
2022 108 HO 31 ind16602 21 18 118.079 6RW
2022 108 HO 31 ind6453 22 18 103.248 6RW
2022 108 HO 31 ind2886 23 18 111.168 6RW
2022 108 HO 31 ind25283 24 18 100.984 6RW
2022 108 HO 31 ind23493 25 18 100.374 6RW
2022 108 HO 31 ind10945 26 18 115.522 6RW
2022 102 NI 41 ind24712 55 1 130.479 6RW
2022 102 NI 41 ind15808 56 1 119.481 6RW
2022 102 NI 41 ind12217 57 1 106.118 6RW
2022 102 NI 41 ind15231 58 1 114.259 6RW
2022 102 NI 41 ind24477 59 1 118.839 6RW
2022 102 NI 41 ind4191 61 1 129.191 6RW
2022 102 NI 41 ind3367 63 1 137.633 6RW
2022 102 NI 41 ind22429 64 1 137.332 6RW
2022 102 NI 41 ind9685 66 1 118.73 6RW
2022 102 NI 41 ind16975 68 1 122.312 6RW
2022 102 NI 41 ind3631 69 1 126.446 6RW
2022 102 NI 41 ind4914 71 1 125.466 6RW
2022 102 NI 41 ind30254 72 1 129.205 6RW
2022 102 NI 41 ind21257 73 1 124.204 6RW
2022 102 NI 41 ind29061 74 1 119.134 6RW
2022 102 NI 41 ind21729 75 1 122.917 6RW
2022 102 NI 41 ind7072 76 1 112.572 6RW
2022 102 NI 41 ind2942 77 1 125.13 6RW
2022 102 NI 41 ind5919 78 1 111.971 6RW
2022 108 NI 41 ind16293 81 1 135.009 6RW
2022 108 NI 41 ind654 82 1 121.719 6RW
2022 108 NI 41 ind23443 83 1 128.013 6RW
2022 108 NI 41 ind10945 84 1 119.902 6RW
2022 108 NI 41 ind18545 85 1 134.145 6RW
2022 108 NI 41 ind4735 86 1 127.491 6RW
2022 108 NI 41 ind11119 87 1 133.187 6RW
2022 108 NI 41 ind24458 88 1 125.758 6RW
2022 108 NI 41 ind17586 89 1 136.565 6RW
2022 108 NI 41 ind19896 90 1 118.362 6RW
2022 108 NI 41 ind1810 91 1 131.949 6RW
2022 108 NI 41 ind22797 92 1 125.11 6RW
2022 108 NI 41 ind5658 93 1 131.579 6RW
2022 108 NI 41 ind18092 94 1 127.283 6RW
2022 108 NI 41 ind23785 95 1 117.012 6RW
2022 108 NI 41 ind9383 96 1 133.242 6RW
2022 108 NI 41 ind25283 97 1 126.597 6RW
2022 108 NI 41 ind13923 98 1 127.498 6RW
2022 108 NI 41 ind15527 99 1 127.116 6RW
2022 108 NI 41 ind20974 100 1 132.928 6RW
2022 108 NI 41 ind1505 101 1 132.677 6RW
2022 108 NI 41 ind13735 102 1 123.966 6RW
2022 108 NI 41 ind26973 103 1 123.545 6RW
2022 108 NI 41 ind5355 104 1 129.779 6RW
2022 108 NI 41 ind8802 105 1 128.835 6RW
2022 102 NI 41 ind4661 55 2 115.899 6RW
2022 102 NI 41 ind16619 56 2 110.907 6RW
2022 102 NI 41 ind26412 57 2 134.7 6RW
2022 102 NI 41 ind24984 58 2 130.564 6RW
2022 102 NI 41 ind12587 61 2 128.076 6RW
2022 102 NI 41 ind6831 62 2 124.793 6RW
2022 102 NI 41 ind17586 63 2 131.959 6RW
2022 102 NI 41 ind16443 64 2 136.85 6RW
2022 102 NI 41 ind24913 65 2 144.949 6RW
2022 102 NI 41 ind24334 66 2 115.98 6RW
2022 102 NI 41 ind19655 67 2 110.187 6RW
2022 102 NI 41 ind5153 68 2 131.931 6RW
2022 102 NI 41 ind15025 69 2 130.851 6RW
2022 102 NI 41 ind7468 70 2 114.326 6RW
2022 102 NI 41 ind28289 71 2 120.671 6RW
2022 102 NI 41 ind6020 72 2 124.278 6RW
2022 102 NI 41 ind29390 73 2 127.184 6RW
2022 102 NI 41 ind27612 74 2 122.855 6RW
2022 102 NI 41 ind12429 75 2 124.516 6RW
2022 102 NI 41 ind27713 76 2 119.929 6RW
2022 102 NI 41 ind19495 77 2 113.337 6RW
2022 102 NI 41 ind23383 78 2 114.359 6RW
2022 102 NI 41 ind26915 79 2 120.085 6RW
2022 108 NI 41 ind1105 81 2 127.399 6RW
2022 108 NI 41 ind8028 82 2 129.25 6RW
2022 108 NI 41 ind26412 83 2 121.867 6RW
2022 108 NI 41 ind11205 84 2 123.431 6RW
2022 108 NI 41 ind23026 85 2 126.515 6RW
2022 108 NI 41 ind19013 86 2 127.94 6RW
2022 108 NI 41 ind11119 87 2 121.391 6RW
2022 108 NI 41 ind6831 88 2 127.688 6RW
2022 108 NI 41 ind16443 90 2 131.957 6RW
2022 108 NI 41 ind14483 91 2 123.46 6RW
2022 108 NI 41 ind4750 92 2 125.523 6RW
2022 108 NI 41 ind16602 93 2 126.614 6RW
2022 108 NI 41 ind30263 94 2 133.664 6RW
2022 108 NI 41 ind25718 95 2 119.159 6RW
2022 108 NI 41 ind22877 96 2 124.919 6RW
2022 108 NI 41 ind10687 97 2 134.477 6RW
2022 108 NI 41 ind29430 98 2 123.551 6RW
2022 108 NI 41 ind16024 99 2 127.373 6RW
2022 108 NI 41 ind21922 100 2 129.356 6RW
2022 108 NI 41 ind20221 101 2 129.414 6RW
2022 108 NI 41 ind6453 102 2 125.961 6RW
2022 108 NI 41 ind9242 103 2 129.291 6RW
2022 108 NI 41 ind23493 104 2 123.851 6RW
2022 108 NI 41 ind2886 105 2 141.078 6RW
2022 102 NI 41 ind24984 55 3 127.274 6RW
2022 102 NI 41 ind30254 57 3 131.326 6RW
2022 102 NI 41 ind24712 58 3 120.461 6RW
2022 102 NI 41 ind19655 60 3 120.935 6RW
2022 102 NI 41 ind29061 61 3 127.223 6RW
2022 102 NI 41 ind6831 62 3 130.88 6RW
2022 102 NI 41 ind12429 63 3 136.301 6RW
2022 102 NI 41 ind24913 65 3 142.714 6RW
2022 102 NI 41 ind27612 67 3 124.534 6RW
2022 102 NI 41 ind11919 68 3 126.429 6RW
2022 102 NI 41 ind16975 69 3 130.38 6RW
2022 102 NI 41 ind17586 70 3 125.763 6RW
2022 102 NI 41 ind28289 71 3 128.003 6RW
2022 102 NI 41 ind27713 72 3 123.14 6RW
2022 102 NI 41 ind15025 73 3 135.688 6RW
2022 102 NI 41 ind3367 74 3 126.4 6RW
2022 102 NI 41 ind12587 75 3 123.099 6RW
2022 102 NI 41 ind26412 76 3 125.573 6RW
2022 102 NI 41 ind7072 77 3 120.829 6RW
2022 102 NI 41 ind15808 79 3 115.388 6RW
2022 108 NI 41 ind11205 81 3 123.579 6RW
2022 108 NI 41 ind1810 82 3 128.059 6RW
2022 108 NI 41 ind13923 83 3 126.28 6RW
2022 108 NI 41 ind16293 84 3 138.963 6RW
2022 108 NI 41 ind4735 85 3 126.921 6RW
2022 108 NI 41 ind16602 86 3 129.346 6RW
2022 108 NI 41 ind20974 87 3 131.156 6RW
2022 108 NI 41 ind6831 88 3 130.675 6RW
2022 108 NI 41 ind20221 89 3 130.18 6RW
2022 108 NI 41 ind8802 90 3 123.322 6RW
2022 108 NI 41 ind14483 91 3 132.966 6RW
2022 108 NI 41 ind24458 92 3 135.49 6RW
2022 108 NI 41 ind21922 93 3 137.515 6RW
2022 108 NI 41 ind23026 94 3 120.364 6RW
2022 108 NI 41 ind18092 95 3 135.575 6RW
2022 108 NI 41 ind10687 97 3 137.267 6RW
2022 108 NI 41 ind6453 98 3 126.92 6RW
2022 108 NI 41 ind25718 99 3 120.022 6RW
2022 108 NI 41 ind17586 100 3 131.154 6RW
2022 108 NI 41 ind11119 101 3 132.026 6RW
2022 108 NI 41 ind26412 102 3 125.906 6RW
2022 108 NI 41 ind13735 103 3 128.143 6RW
2022 108 NI 41 ind9383 104 3 128.793 6RW
2022 108 NI 41 ind654 105 3 138.88 6RW
2022 102 NI 41 ind22429 56 4 130.097 6RW
2022 102 NI 41 ind5919 57 4 119.641 6RW
2022 102 NI 41 ind4661 58 4 112.999 6RW
2022 102 NI 41 ind23383 60 4 134.546 6RW
2022 102 NI 41 ind21257 61 4 120.07 6RW
2022 102 NI 41 ind2942 63 4 124.307 6RW
2022 102 NI 41 ind6020 64 4 121.273 6RW
2022 102 NI 41 ind12217 65 4 132.318 6RW
2022 102 NI 41 ind26915 66 4 121.58 6RW
2022 102 NI 41 ind21729 67 4 118.632 6RW
2022 102 NI 41 ind16619 68 4 122.748 6RW
2022 102 NI 41 ind4914 69 4 128.533 6RW
2022 102 NI 41 ind16443 70 4 136.451 6RW
2022 102 NI 41 ind24334 71 4 113.321 6RW
2022 102 NI 41 ind29390 72 4 126.636 6RW
2022 102 NI 41 ind19495 73 4 124.236 6RW
2022 102 NI 41 ind3631 74 4 127.151 6RW
2022 102 NI 41 ind5153 75 4 119.925 6RW
2022 102 NI 41 ind7468 76 4 113.856 6RW
2022 102 NI 41 ind4191 77 4 136.534 6RW
2022 102 NI 41 ind24477 78 4 108.117 6RW
2022 102 NI 41 ind9685 79 4 115.564 6RW
2022 108 NI 41 ind5658 81 4 137.006 6RW
2022 108 NI 41 ind19896 82 4 114.117 6RW
2022 108 NI 41 ind5355 83 4 131.436 6RW
2022 108 NI 41 ind1105 84 4 128.337 6RW
2022 108 NI 41 ind10945 85 4 123.871 6RW
2022 108 NI 41 ind23493 86 4 129.988 6RW
2022 108 NI 41 ind15527 87 4 124.089 6RW
2022 108 NI 41 ind19013 88 4 132.398 6RW
2022 108 NI 41 ind26973 89 4 136.638 6RW
2022 108 NI 41 ind29430 90 4 131.045 6RW
2022 108 NI 41 ind23443 91 4 127.322 6RW
2022 108 NI 41 ind2886 92 4 142.096 6RW
2022 108 NI 41 ind1505 93 4 127.04 6RW
2022 108 NI 41 ind8028 94 4 132.645 6RW
2022 108 NI 41 ind25283 95 4 125.832 6RW
2022 108 NI 41 ind16443 96 4 133.346 6RW
2022 108 NI 41 ind4750 97 4 130.733 6RW
2022 108 NI 41 ind16024 98 4 130.515 6RW
2022 108 NI 41 ind9242 99 4 129.532 6RW
2022 108 NI 41 ind23785 100 4 122.864 6RW
2022 108 NI 41 ind30263 101 4 135.205 6RW
2022 108 NI 41 ind22877 102 4 119.261 6RW
2022 108 NI 41 ind11119 103 4 129.987 6RW
2022 108 NI 41 ind18545 104 4 131.534 6RW
2022 108 NI 41 ind22797 105 4 129.731 6RW
2022 102 NI 41 ind6831 55 5 122.825 6RW
2022 102 NI 41 ind26915 56 5 123.441 6RW
2022 102 NI 41 ind15025 57 5 123.409 6RW
2022 102 NI 41 ind27612 58 5 115.411 6RW
2022 102 NI 41 ind22429 59 5 132.146 6RW
2022 102 NI 41 ind21257 60 5 123.473 6RW
2022 102 NI 41 ind16443 61 5 135.344 6RW
2022 102 NI 41 ind7072 62 5 120.839 6RW
2022 102 NI 41 ind15231 63 5 126.297 6RW
2022 102 NI 41 ind11919 64 5 129.801 6RW
2022 102 NI 41 ind26412 66 5 121.978 6RW
2022 102 NI 41 ind28289 67 5 122.558 6RW
2022 102 NI 41 ind19655 68 5 118.75 6RW
2022 102 NI 41 ind24477 70 5 122.564 6RW
2022 102 NI 41 ind27713 71 5 122.79 6RW
2022 102 NI 41 ind4914 72 5 129.959 6RW
2022 102 NI 41 ind24984 73 5 137.139 6RW
2022 102 NI 41 ind29061 75 5 126.721 6RW
2022 102 NI 41 ind16619 76 5 118.749 6RW
2022 102 NI 41 ind3631 77 5 115.765 6RW
2022 102 NI 41 ind4191 78 5 109.939 6RW
2022 102 NI 41 ind24712 79 5 123.089 6RW
2022 108 NI 41 ind6831 81 5 125.652 6RW
2022 108 NI 41 ind2886 82 5 136.319 6RW
2022 108 NI 41 ind25718 83 5 117.563 6RW
2022 108 NI 41 ind21922 84 5 135.386 6RW
2022 108 NI 41 ind19896 85 5 125.438 6RW
2022 108 NI 41 ind15527 86 5 127.048 6RW
2022 108 NI 41 ind16443 87 5 134.34 6RW
2022 108 NI 41 ind13735 88 5 128.797 6RW
2022 108 NI 41 ind10945 89 5 126.618 6RW
2022 108 NI 41 ind23026 90 5 130.09 6RW
2022 108 NI 41 ind24458 91 5 134.192 6RW
2022 108 NI 41 ind26412 92 5 130.197 6RW
2022 108 NI 41 ind10687 93 5 132.746 6RW
2022 108 NI 41 ind16602 94 5 129.537 6RW
2022 108 NI 41 ind5658 95 5 130.4 6RW
2022 108 NI 41 ind18545 96 5 126.606 6RW
2022 108 NI 41 ind6453 97 5 130.073 6RW
2022 108 NI 41 ind25283 98 5 122.868 6RW
2022 108 NI 41 ind11205 99 5 121.195 6RW
2022 108 NI 41 ind8802 100 5 130.35 6RW
2022 108 NI 41 ind20974 101 5 124.132 6RW
2022 108 NI 41 ind8028 102 5 134.018 6RW
2022 108 NI 41 ind23785 103 5 117.23 6RW
2022 108 NI 41 ind11119 104 5 132.83 6RW
2022 108 NI 41 ind16293 105 5 131.611 6RW
2022 102 NI 41 ind7468 55 6 111.206 6RW
2022 102 NI 41 ind5919 56 6 119.821 6RW
2022 102 NI 41 ind19495 58 6 116.181 6RW
2022 102 NI 41 ind3367 60 6 138.168 6RW
2022 102 NI 41 ind15808 61 6 124.071 6RW
2022 102 NI 41 ind2942 62 6 130.692 6RW
2022 102 NI 41 ind16975 63 6 122.666 6RW
2022 102 NI 41 ind4661 64 6 117.719 6RW
2022 102 NI 41 ind5153 65 6 125.758 6RW
2022 102 NI 41 ind23383 67 6 120.463 6RW
2022 102 NI 41 ind29390 68 6 122.822 6RW
2022 102 NI 41 ind12587 69 6 128.297 6RW
2022 102 NI 41 ind24334 70 6 115.159 6RW
2022 102 NI 41 ind12217 71 6 133.092 6RW
2022 102 NI 41 ind9685 73 6 122.549 6RW
2022 102 NI 41 ind6020 74 6 123.399 6RW
2022 102 NI 41 ind24913 75 6 138.616 6RW
2022 102 NI 41 ind21729 76 6 121.561 6RW
2022 102 NI 41 ind17586 77 6 131.685 6RW
2022 102 NI 41 ind30254 78 6 124.033 6RW
2022 102 NI 41 ind12429 79 6 130.515 6RW
2022 108 NI 41 ind22877 81 6 121.89 6RW
2022 108 NI 41 ind5355 82 6 133.213 6RW
2022 108 NI 41 ind9383 83 6 127.615 6RW
2022 108 NI 41 ind9242 84 6 134.309 6RW
2022 108 NI 41 ind19013 85 6 130.189 6RW
2022 108 NI 41 ind17586 86 6 126.454 6RW
2022 108 NI 41 ind654 87 6 133.365 6RW
2022 108 NI 41 ind26973 88 6 129.698 6RW
2022 108 NI 41 ind18092 89 6 131.631 6RW
2022 108 NI 41 ind1105 90 6 129.155 6RW
2022 108 NI 41 ind30263 91 6 134.086 6RW
2022 108 NI 41 ind1810 92 6 131.832 6RW
2022 108 NI 41 ind23493 93 6 123.033 6RW
2022 108 NI 41 ind16024 94 6 129.099 6RW
2022 108 NI 41 ind11119 95 6 122.874 6RW
2022 108 NI 41 ind4750 96 6 129.461 6RW
2022 108 NI 41 ind23443 97 6 132.155 6RW
2022 108 NI 41 ind4735 98 6 129.534 6RW
2022 108 NI 41 ind22797 99 6 124.193 6RW
2022 108 NI 41 ind29430 100 6 130.331 6RW
2022 108 NI 41 ind14483 101 6 128.677 6RW
2022 108 NI 41 ind1505 102 6 128.569 6RW
2022 108 NI 41 ind13923 104 6 128.2 6RW
2022 108 NI 41 ind20221 105 6 130.243 6RW
2022 106 NI 41 ind3036 55 7 120.468 6RW
2022 106 NI 41 ind19468 56 7 119.687 6RW
2022 106 NI 41 ind24080 57 7 131.146 6RW
2022 106 NI 41 ind10341 58 7 115.765 6RW
2022 106 NI 41 ind11906 59 7 127.422 6RW
2022 106 NI 41 ind18165 60 7 130.722 6RW
2022 106 NI 41 ind8726 61 7 128.94 6RW
2022 106 NI 41 ind13774 62 7 137.037 6RW
2022 106 NI 41 ind17586 63 7 134.512 6RW
2022 106 NI 41 ind4739 64 7 137.494 6RW
2022 106 NI 41 ind19043 65 7 124.753 6RW
2022 106 NI 41 ind24010 66 7 140.281 6RW
2022 106 NI 41 ind21122 67 7 116.935 6RW
2022 106 NI 41 ind19747 68 7 132.529 6RW
2022 106 NI 41 ind25068 69 7 133.812 6RW
2022 106 NI 41 ind4939 70 7 117.746 6RW
2022 106 NI 41 ind10867 71 7 135.597 6RW
2022 106 NI 41 ind8840 72 7 128.858 6RW
2022 106 NI 41 ind12429 73 7 134.592 6RW
2022 106 NI 41 ind20654 74 7 125.346 6RW
2022 106 NI 41 ind20077 75 7 130.976 6RW
2022 106 NI 41 ind7575 76 7 125.828 6RW
2022 106 NI 41 ind4204 77 7 130.242 6RW
2022 106 NI 41 ind12217 78 7 130.093 6RW
2022 106 NI 41 ind23942 79 7 131.997 6RW
2022 109 NI 41 ind16807 81 7 128.873 6RW
2022 109 NI 41 ind19932 82 7 133.603 6RW
2022 109 NI 41 ind9464 83 7 131.16 6RW
2022 109 NI 41 ind24678 84 7 126.258 6RW
2022 109 NI 41 ind17852 85 7 130.949 6RW
2022 109 NI 41 ind28667 86 7 129.337 6RW
2022 109 NI 41 ind26025 87 7 123.972 6RW
2022 109 NI 41 ind8072 88 7 124.139 6RW
2022 109 NI 41 ind17586 89 7 136.46 6RW
2022 109 NI 41 ind14101 90 7 131.924 6RW
2022 109 NI 41 ind13631 91 7 126.257 6RW
2022 109 NI 41 ind74 92 7 136.729 6RW
2022 109 NI 41 ind6846 93 7 114.401 6RW
2022 109 NI 41 ind16862 94 7 128.634 6RW
2022 109 NI 41 ind18573 95 7 128.626 6RW
2022 109 NI 41 ind22772 96 7 134.389 6RW
2022 109 NI 41 ind14383 97 7 129.193 6RW
2022 109 NI 41 ind9101 98 7 137.279 6RW
2022 109 NI 41 ind7274 99 7 130.992 6RW
2022 109 NI 41 ind23489 100 7 138.124 6RW
2022 109 NI 41 ind27023 101 7 130.289 6RW
2022 109 NI 41 ind9039 102 7 130.89 6RW
2022 109 NI 41 ind11784 103 7 135.377 6RW
2022 109 NI 41 ind26138 104 7 127.216 6RW
2022 109 NI 41 ind4058 105 7 133.828 6RW
2022 106 NI 41 ind28495 55 8 116.208 6RW
2022 106 NI 41 ind11513 56 8 123.072 6RW
2022 106 NI 41 ind26412 57 8 129.424 6RW
2022 106 NI 41 ind25878 58 8 131.912 6RW
2022 106 NI 41 ind15560 59 8 136.622 6RW
2022 106 NI 41 ind29242 60 8 136.058 6RW
2022 106 NI 41 ind7047 61 8 138.147 6RW
2022 106 NI 41 ind6831 62 8 130.503 6RW
2022 106 NI 41 ind16443 64 8 137.263 6RW
2022 106 NI 41 ind29044 65 8 133.085 6RW
2022 106 NI 41 ind4274 66 8 128.182 6RW
2022 106 NI 41 ind7360 67 8 128.226 6RW
2022 106 NI 41 ind20760 68 8 123.456 6RW
2022 106 NI 41 ind1628 69 8 124.805 6RW
2022 106 NI 41 ind24913 70 8 141.565 6RW
2022 106 NI 41 ind28773 71 8 135.009 6RW
2022 106 NI 41 ind18139 72 8 137.176 6RW
2022 106 NI 41 ind21735 73 8 140.77 6RW
2022 106 NI 41 ind16951 74 8 132.655 6RW
2022 106 NI 41 ind2301 75 8 140.064 6RW
2022 106 NI 41 ind13041 76 8 125.121 6RW
2022 106 NI 41 ind17777 77 8 131.348 6RW
2022 106 NI 41 ind25848 78 8 125.833 6RW
2022 106 NI 41 ind12383 79 8 129.635 6RW
2022 109 NI 41 ind29971 81 8 123.92 6RW
2022 109 NI 41 ind24984 82 8 134.08 6RW
2022 109 NI 41 ind26412 83 8 127.826 6RW
2022 109 NI 41 ind13286 84 8 127.331 6RW
2022 109 NI 41 ind3408 85 8 128.209 6RW
2022 109 NI 41 ind10921 86 8 128.326 6RW
2022 109 NI 41 ind910 87 8 133.933 6RW
2022 109 NI 41 ind6831 88 8 129.49 6RW
2022 109 NI 41 ind16443 90 8 136.282 6RW
2022 109 NI 41 ind2280 91 8 127.499 6RW
2022 109 NI 41 ind23807 92 8 130.604 6RW
2022 109 NI 41 ind24498 93 8 132.474 6RW
2022 109 NI 41 ind387 94 8 123.585 6RW
2022 109 NI 41 ind23032 95 8 130.049 6RW
2022 109 NI 41 ind23217 96 8 133.704 6RW
2022 109 NI 41 ind27360 97 8 122.203 6RW
2022 109 NI 41 ind8573 98 8 136.544 6RW
2022 109 NI 41 ind30070 99 8 129.83 6RW
2022 109 NI 41 ind13234 100 8 133.978 6RW
2022 109 NI 41 ind29897 101 8 127.304 6RW
2022 109 NI 41 ind6334 102 8 124.217 6RW
2022 109 NI 41 ind14483 103 8 134.061 6RW
2022 109 NI 41 ind9848 104 8 135.949 6RW
2022 109 NI 41 ind20221 105 8 124.709 6RW
2022 106 NI 41 ind25878 55 9 133.383 6RW
2022 106 NI 41 ind19043 56 9 121.938 6RW
2022 106 NI 41 ind8840 57 9 124.477 6RW
2022 106 NI 41 ind3036 58 9 117.539 6RW
2022 106 NI 41 ind18165 59 9 136.113 6RW
2022 106 NI 41 ind7360 60 9 134.671 6RW
2022 106 NI 41 ind20654 61 9 127.461 6RW
2022 106 NI 41 ind6831 62 9 125.044 6RW
2022 106 NI 41 ind2301 63 9 136.45 6RW
2022 106 NI 41 ind23942 64 9 133.749 6RW
2022 106 NI 41 ind29044 65 9 130.433 6RW
2022 106 NI 41 ind13774 66 9 131.04 6RW
2022 106 NI 41 ind16951 67 9 127.319 6RW
2022 106 NI 41 ind15560 68 9 133.836 6RW
2022 106 NI 41 ind19747 69 9 134.737 6RW
2022 106 NI 41 ind28773 71 9 145.108 6RW
2022 106 NI 41 ind13041 72 9 130.773 6RW
2022 106 NI 41 ind1628 73 9 131.555 6RW
2022 106 NI 41 ind17586 74 9 133.099 6RW
2022 106 NI 41 ind7047 75 9 139.822 6RW
2022 106 NI 41 ind26412 76 9 122.63 6RW
2022 106 NI 41 ind7575 77 9 113.355 6RW
2022 106 NI 41 ind4939 78 9 110.872 6RW
2022 106 NI 41 ind19468 79 9 129.927 6RW
2022 109 NI 41 ind13286 81 9 130.272 6RW
2022 109 NI 41 ind13631 82 9 122.718 6RW
2022 109 NI 41 ind9101 83 9 131.675 6RW
2022 109 NI 41 ind16807 84 9 129.973 6RW
2022 109 NI 41 ind28667 85 9 132.199 6RW
2022 109 NI 41 ind24498 86 9 129.465 6RW
2022 109 NI 41 ind23489 87 9 132.525 6RW
2022 109 NI 41 ind6831 88 9 128.563 6RW
2022 109 NI 41 ind29897 89 9 123.842 6RW
2022 109 NI 41 ind4058 90 9 132.81 6RW
2022 109 NI 41 ind2280 91 9 129.845 6RW
2022 109 NI 41 ind8072 92 9 121.581 6RW
2022 109 NI 41 ind13234 93 9 128.892 6RW
2022 109 NI 41 ind3408 94 9 122.196 6RW
2022 109 NI 41 ind16862 95 9 127.03 6RW
2022 109 NI 41 ind27360 97 9 129.724 6RW
2022 109 NI 41 ind6334 98 9 122.507 6RW
2022 109 NI 41 ind23032 99 9 126.462 6RW
2022 109 NI 41 ind17586 100 9 131.123 6RW
2022 109 NI 41 ind910 101 9 128.68 6RW
2022 109 NI 41 ind26412 102 9 129.017 6RW
2022 109 NI 41 ind22772 104 9 132.043 6RW
2022 109 NI 41 ind19932 105 9 131.159 6RW
2022 106 NI 41 ind21122 55 10 118.062 6RW
2022 106 NI 41 ind4739 56 10 121.035 6RW
2022 106 NI 41 ind12217 57 10 133.395 6RW
2022 106 NI 41 ind28495 58 10 121.35 6RW
2022 106 NI 41 ind10341 59 10 124.179 6RW
2022 106 NI 41 ind25848 60 10 131.158 6RW
2022 106 NI 41 ind12429 61 10 129.184 6RW
2022 106 NI 41 ind29242 62 10 137.392 6RW
2022 106 NI 41 ind4204 63 10 132.055 6RW
2022 106 NI 41 ind18139 64 10 132.565 6RW
2022 106 NI 41 ind24080 65 10 134.384 6RW
2022 106 NI 41 ind12383 66 10 128.903 6RW
2022 106 NI 41 ind20077 67 10 121.777 6RW
2022 106 NI 41 ind11513 68 10 134.915 6RW
2022 106 NI 41 ind10867 69 10 133.059 6RW
2022 106 NI 41 ind16443 70 10 138.326 6RW
2022 106 NI 41 ind4274 71 10 129.432 6RW
2022 106 NI 41 ind21735 72 10 140.934 6RW
2022 106 NI 41 ind17777 73 10 128.763 6RW
2022 106 NI 41 ind25068 74 10 134.301 6RW
2022 106 NI 41 ind20760 75 10 119.455 6RW
2022 106 NI 41 ind24913 76 10 142.395 6RW
2022 106 NI 41 ind8726 77 10 123.199 6RW
2022 106 NI 41 ind11906 78 10 121.501 6RW
2022 106 NI 41 ind24010 79 10 133.112 6RW
2022 109 NI 41 ind6846 81 10 125.395 6RW
2022 109 NI 41 ind14101 82 10 126.097 6RW
2022 109 NI 41 ind26138 83 10 124.056 6RW
2022 109 NI 41 ind29971 84 10 129.289 6RW
2022 109 NI 41 ind24678 85 10 128.994 6RW
2022 109 NI 41 ind9848 86 10 133.866 6RW
2022 109 NI 41 ind7274 87 10 134.179 6RW
2022 109 NI 41 ind10921 88 10 130.102 6RW
2022 109 NI 41 ind11784 89 10 135.814 6RW
2022 109 NI 41 ind8573 90 10 131.1 6RW
2022 109 NI 41 ind9464 91 10 129.108 6RW
2022 109 NI 41 ind20221 92 10 124.435 6RW
2022 109 NI 41 ind27023 93 10 126.989 6RW
2022 109 NI 41 ind24984 94 10 134.366 6RW
2022 109 NI 41 ind14383 95 10 124.329 6RW
2022 109 NI 41 ind16443 96 10 132.018 6RW
2022 109 NI 41 ind23807 97 10 132.719 6RW
2022 109 NI 41 ind30070 98 10 127.969 6RW
2022 109 NI 41 ind14483 99 10 127.914 6RW
2022 109 NI 41 ind18573 100 10 129.063 6RW
2022 109 NI 41 ind387 101 10 129.261 6RW
2022 109 NI 41 ind23217 102 10 136.727 6RW
2022 109 NI 41 ind17852 104 10 124.073 6RW
2022 109 NI 41 ind74 105 10 137.524 6RW
2022 106 NI 41 ind6831 55 11 124.588 6RW
2022 106 NI 41 ind12383 56 11 129.441 6RW
2022 106 NI 41 ind1628 57 11 130.524 6RW
2022 106 NI 41 ind16951 58 11 128.691 6RW
2022 106 NI 41 ind4739 59 11 136.83 6RW
2022 106 NI 41 ind12429 60 11 129.379 6RW
2022 106 NI 41 ind16443 61 11 137.818 6RW
2022 106 NI 41 ind7575 62 11 134.034 6RW
2022 106 NI 41 ind10341 63 11 124.803 6RW
2022 106 NI 41 ind15560 64 11 133.666 6RW
2022 106 NI 41 ind13774 65 11 133.838 6RW
2022 106 NI 41 ind26412 66 11 128.57 6RW
2022 106 NI 41 ind28773 67 11 138.689 6RW
2022 106 NI 41 ind7360 68 11 132.704 6RW
2022 106 NI 41 ind21122 69 11 121.499 6RW
2022 106 NI 41 ind11906 70 11 130.144 6RW
2022 106 NI 41 ind13041 71 11 130.271 6RW
2022 106 NI 41 ind10867 72 11 140.64 6RW
2022 106 NI 41 ind25878 73 11 132.581 6RW
2022 106 NI 41 ind23942 74 11 140.251 6RW
2022 106 NI 41 ind20654 75 11 121.834 6RW
2022 106 NI 41 ind11513 76 11 135.276 6RW
2022 106 NI 41 ind25068 77 11 128.253 6RW
2022 106 NI 41 ind8726 78 11 116.337 6RW
2022 106 NI 41 ind3036 79 11 122.414 6RW
2022 109 NI 41 ind6831 81 11 133.284 6RW
2022 109 NI 41 ind20221 82 11 123.018 6RW
2022 109 NI 41 ind23032 83 11 130.089 6RW
2022 109 NI 41 ind13234 84 11 132.415 6RW
2022 109 NI 41 ind14101 85 11 131.989 6RW
2022 109 NI 41 ind7274 86 11 132.305 6RW
2022 109 NI 41 ind16443 87 11 133.164 6RW
2022 109 NI 41 ind9039 88 11 131.876 6RW
2022 109 NI 41 ind24678 89 11 128.875 6RW
2022 109 NI 41 ind3408 90 11 125.758 6RW
2022 109 NI 41 ind8072 91 11 122.75 6RW
2022 109 NI 41 ind26412 92 11 130.611 6RW
2022 109 NI 41 ind27360 93 11 128.46 6RW
2022 109 NI 41 ind24498 94 11 138.432 6RW
2022 109 NI 41 ind6846 95 11 121.236 6RW
2022 109 NI 41 ind17852 96 11 133.218 6RW
2022 109 NI 41 ind6334 97 11 127.156 6RW
2022 109 NI 41 ind14383 98 11 126.271 6RW
2022 109 NI 41 ind13286 99 11 131.337 6RW
2022 109 NI 41 ind4058 100 11 135.174 6RW
2022 109 NI 41 ind23489 101 11 130.535 6RW
2022 109 NI 41 ind24984 102 11 132.79 6RW
2022 109 NI 41 ind18573 103 11 125.099 6RW
2022 109 NI 41 ind26025 104 11 121.885 6RW
2022 109 NI 41 ind16807 105 11 130.019 6RW
2022 106 NI 41 ind24913 55 12 130.398 6RW
2022 106 NI 41 ind12217 56 12 129.754 6RW
2022 106 NI 41 ind4939 57 12 114.175 6RW
2022 106 NI 41 ind17777 58 12 123.787 6RW
2022 106 NI 41 ind29242 59 12 136.488 6RW
2022 106 NI 41 ind17586 60 12 134.67 6RW
2022 106 NI 41 ind19468 61 12 133.222 6RW
2022 106 NI 41 ind4204 62 12 128.52 6RW
2022 106 NI 41 ind19747 63 12 133.672 6RW
2022 106 NI 41 ind28495 64 12 126.683 6RW
2022 106 NI 41 ind20760 65 12 124.52 6RW
2022 106 NI 41 ind19043 66 12 130.174 6RW
2022 106 NI 41 ind25848 67 12 128.69 6RW
2022 106 NI 41 ind21735 68 12 136.345 6RW
2022 106 NI 41 ind7047 69 12 133.669 6RW
2022 106 NI 41 ind4274 70 12 126.5 6RW
2022 106 NI 41 ind24080 71 12 139.871 6RW
2022 106 NI 41 ind18165 72 12 137.923 6RW
2022 106 NI 41 ind24010 73 12 141.334 6RW
2022 106 NI 41 ind18139 74 12 128.23 6RW
2022 106 NI 41 ind29044 75 12 138.477 6RW
2022 106 NI 41 ind20077 76 12 119.362 6RW
2022 106 NI 41 ind8840 78 12 121.546 6RW
2022 106 NI 41 ind2301 79 12 132.754 6RW
2022 109 NI 41 ind23217 81 12 134.931 6RW
2022 109 NI 41 ind26138 82 12 126.572 6RW
2022 109 NI 41 ind22772 83 12 127.317 6RW
2022 109 NI 41 ind14483 84 12 136.428 6RW
2022 109 NI 41 ind10921 85 12 128.797 6RW
2022 109 NI 41 ind17586 86 12 137.483 6RW
2022 109 NI 41 ind19932 87 12 133.082 6RW
2022 109 NI 41 ind11784 88 12 135.266 6RW
2022 109 NI 41 ind16862 89 12 128.712 6RW
2022 109 NI 41 ind29971 90 12 131.213 6RW
2022 109 NI 41 ind387 91 12 128.921 6RW
2022 109 NI 41 ind13631 92 12 128.201 6RW
2022 109 NI 41 ind9848 93 12 138.693 6RW
2022 109 NI 41 ind30070 94 12 131.184 6RW
2022 109 NI 41 ind910 95 12 129.371 6RW
2022 109 NI 41 ind23807 96 12 135.497 6RW
2022 109 NI 41 ind9464 97 12 130.651 6RW
2022 109 NI 41 ind28667 98 12 127.668 6RW
2022 109 NI 41 ind74 99 12 131.249 6RW
2022 109 NI 41 ind8573 100 12 133.817 6RW
2022 109 NI 41 ind2280 101 12 132.286 6RW
2022 109 NI 41 ind27023 102 12 127.519 6RW
2022 109 NI 41 ind9101 104 12 136.309 6RW
2022 109 NI 41 ind29897 105 12 123.251 6RW
2022 107 NI 41 ind2663 55 13 131.134 6RW
2022 107 NI 41 ind2755 56 13 121.901 6RW
2022 107 NI 41 ind19165 57 13 123.913 6RW
2022 107 NI 41 ind2088 58 13 126.772 6RW
2022 107 NI 41 ind18226 59 13 132.258 6RW
2022 107 NI 41 ind30208 60 13 125.422 6RW
2022 107 NI 41 ind28410 61 13 124.225 6RW
2022 107 NI 41 ind13378 62 13 134.328 6RW
2022 107 NI 41 ind17586 63 13 134.164 6RW
2022 107 NI 41 ind25155 64 13 122.263 6RW
2022 107 NI 41 ind14695 65 13 133.663 6RW
2022 107 NI 41 ind6492 66 13 132.981 6RW
2022 107 NI 41 ind11119 67 13 132.713 6RW
2022 107 NI 41 ind20221 68 13 133.781 6RW
2022 107 NI 41 ind27443 69 13 130.781 6RW
2022 107 NI 41 ind28934 70 13 125.737 6RW
2022 107 NI 41 ind23889 71 13 131.699 6RW
2022 107 NI 41 ind22769 72 13 133.371 6RW
2022 107 NI 41 ind9656 73 13 123.792 6RW
2022 107 NI 41 ind7985 74 13 137.945 6RW
2022 107 NI 41 ind21368 75 13 124.342 6RW
2022 107 NI 41 ind16153 76 13 120.684 6RW
2022 107 NI 41 ind29361 77 13 139.874 6RW
2022 107 NI 41 ind21036 78 13 116.43 6RW
2022 107 NI 41 ind21191 79 13 131.152 6RW
2022 107 NI 41 ind11537 55 14 137.814 6RW
2022 107 NI 41 ind28806 56 14 135.023 6RW
2022 107 NI 41 ind26412 57 14 139.393 6RW
2022 107 NI 41 ind12440 58 14 127.965 6RW
2022 107 NI 41 ind30423 59 14 135.61 6RW
2022 107 NI 41 ind861 60 14 137.29 6RW
2022 107 NI 41 ind22245 61 14 131.141 6RW
2022 107 NI 41 ind6831 62 14 136.41 6RW
2022 107 NI 41 ind16443 64 14 132.503 6RW
2022 107 NI 41 ind20886 65 14 131.637 6RW
2022 107 NI 41 ind13100 66 14 132.802 6RW
2022 107 NI 41 ind25547 67 14 123.427 6RW
2022 107 NI 41 ind11575 68 14 131.892 6RW
2022 107 NI 41 ind3008 69 14 130.733 6RW
2022 107 NI 41 ind20974 70 14 135.916 6RW
2022 107 NI 41 ind5004 71 14 128.262 6RW
2022 107 NI 41 ind26655 72 14 130.252 6RW
2022 107 NI 41 ind13130 73 14 136.968 6RW
2022 107 NI 41 ind9376 74 14 133.801 6RW
2022 107 NI 41 ind19533 75 14 131.276 6RW
2022 107 NI 41 ind24430 76 14 125.481 6RW
2022 107 NI 41 ind16997 77 14 130.197 6RW
2022 107 NI 41 ind27836 78 14 120.917 6RW
2022 107 NI 41 ind6316 79 14 119.368 6RW
2022 107 NI 41 ind12440 55 15 122.807 6RW
2022 107 NI 41 ind14695 56 15 132.924 6RW
2022 107 NI 41 ind22769 57 15 123.24 6RW
2022 107 NI 41 ind2663 58 15 125.046 6RW
2022 107 NI 41 ind30208 59 15 122.088 6RW
2022 107 NI 41 ind25547 60 15 127.924 6RW
2022 107 NI 41 ind7985 61 15 140.781 6RW
2022 107 NI 41 ind6831 62 15 125.474 6RW
2022 107 NI 41 ind19533 63 15 129.182 6RW
2022 107 NI 41 ind21191 64 15 131.01 6RW
2022 107 NI 41 ind20886 65 15 130.803 6RW
2022 107 NI 41 ind13378 66 15 127.171 6RW
2022 107 NI 41 ind9376 67 15 121.99 6RW
2022 107 NI 41 ind30423 68 15 133.545 6RW
2022 107 NI 41 ind20221 69 15 137.346 6RW
2022 107 NI 41 ind5004 71 15 123.486 6RW
2022 107 NI 41 ind24430 72 15 144.135 6RW
2022 107 NI 41 ind3008 73 15 133.049 6RW
2022 107 NI 41 ind17586 74 15 143.366 6RW
2022 107 NI 41 ind22245 75 15 130.88 6RW
2022 107 NI 41 ind26412 76 15 136.146 6RW
2022 107 NI 41 ind16153 77 15 125.224 6RW
2022 107 NI 41 ind28934 78 15 115.277 6RW
2022 107 NI 41 ind2755 79 15 117.574 6RW
2022 107 NI 41 ind11119 55 16 132.691 6RW
2022 107 NI 41 ind25155 56 16 121.937 6RW
2022 107 NI 41 ind21036 57 16 128.156 6RW
2022 107 NI 41 ind11537 58 16 130.413 6RW
2022 107 NI 41 ind2088 59 16 133.136 6RW
2022 107 NI 41 ind27836 60 16 127.499 6RW
2022 107 NI 41 ind9656 61 16 124.509 6RW
2022 107 NI 41 ind861 62 16 130.728 6RW
2022 107 NI 41 ind29361 63 16 137.873 6RW
2022 107 NI 41 ind26655 64 16 124.408 6RW
2022 107 NI 41 ind19165 65 16 133.246 6RW
2022 107 NI 41 ind6316 66 16 121.666 6RW
2022 107 NI 41 ind21368 67 16 131.149 6RW
2022 107 NI 41 ind28806 68 16 131.233 6RW
2022 107 NI 41 ind23889 69 16 133.613 6RW
2022 107 NI 41 ind16443 70 16 134.727 6RW
2022 107 NI 41 ind13100 71 16 131.931 6RW
2022 107 NI 41 ind13130 72 16 133.427 6RW
2022 107 NI 41 ind16997 73 16 133.233 6RW
2022 107 NI 41 ind27443 74 16 140.631 6RW
2022 107 NI 41 ind11575 75 16 131.319 6RW
2022 107 NI 41 ind20974 76 16 137.131 6RW
2022 107 NI 41 ind28410 77 16 121.393 6RW
2022 107 NI 41 ind18226 78 16 128.735 6RW
2022 107 NI 41 ind6492 79 16 137.268 6RW
2022 107 NI 41 ind6831 55 17 128.26 6RW
2022 107 NI 41 ind6316 56 17 126.816 6RW
2022 107 NI 41 ind3008 57 17 128.955 6RW
2022 107 NI 41 ind9376 58 17 129.631 6RW
2022 107 NI 41 ind25155 59 17 124.651 6RW
2022 107 NI 41 ind9656 60 17 126.893 6RW
2022 107 NI 41 ind16443 61 17 140.529 6RW
2022 107 NI 41 ind16153 62 17 126.004 6RW
2022 107 NI 41 ind2088 63 17 134.789 6RW
2022 107 NI 41 ind30423 64 17 133.248 6RW
2022 107 NI 41 ind13378 65 17 135.195 6RW
2022 107 NI 41 ind26412 66 17 128.011 6RW
2022 107 NI 41 ind5004 67 17 121.085 6RW
2022 107 NI 41 ind25547 68 17 126.203 6RW
2022 107 NI 41 ind11119 69 17 133.702 6RW
2022 107 NI 41 ind18226 70 17 129.608 6RW
2022 107 NI 41 ind24430 71 17 131.294 6RW
2022 107 NI 41 ind23889 72 17 138.241 6RW
2022 107 NI 41 ind12440 73 17 123.635 6RW
2022 107 NI 41 ind21191 74 17 132.561 6RW
2022 107 NI 41 ind7985 75 17 143.817 6RW
2022 107 NI 41 ind28806 76 17 132.266 6RW
2022 107 NI 41 ind27443 77 17 140.735 6RW
2022 107 NI 41 ind28410 78 17 122.883 6RW
2022 107 NI 41 ind2663 79 17 126.121 6RW
2022 107 NI 41 ind20974 55 18 131.462 6RW
2022 107 NI 41 ind21036 56 18 123.179 6RW
2022 107 NI 41 ind28934 57 18 128.477 6RW
2022 107 NI 41 ind16997 58 18 125.699 6RW
2022 107 NI 41 ind861 59 18 132.511 6RW
2022 107 NI 41 ind17586 60 18 134.121 6RW
2022 107 NI 41 ind2755 61 18 124.827 6RW
2022 107 NI 41 ind29361 62 18 137.434 6RW
2022 107 NI 41 ind20221 63 18 131.129 6RW
2022 107 NI 41 ind11537 64 18 133.26 6RW
2022 107 NI 41 ind11575 65 18 131.624 6RW
2022 107 NI 41 ind14695 66 18 123.325 6RW
2022 107 NI 41 ind27836 67 18 126.295 6RW
2022 107 NI 41 ind13130 68 18 133.407 6RW
2022 107 NI 41 ind22245 69 18 129.332 6RW
2022 107 NI 41 ind13100 70 18 133.823 6RW
2022 107 NI 41 ind19165 71 18 133.147 6RW
2022 107 NI 41 ind30208 72 18 120.513 6RW
2022 107 NI 41 ind6492 73 18 142.007 6RW
2022 107 NI 41 ind26655 74 18 129.223 6RW
2022 107 NI 41 ind20886 75 18 133.698 6RW
2022 107 NI 41 ind21368 76 18 128.444 6RW
2022 107 NI 41 ind22769 78 18 121.043 6RW
2022 107 NI 41 ind19533 79 18 127.337 6RW
2022 102 NI 41 ind11919 59 2 126.792 6RW
2022 102 NI 41 ind15231 59 4 122.991 6RW
2021 103 HO 31 ind16274 56 1 91.90217469 6RW
2021 103 HO 31 ind9685 57 1 105.3418895 6RW
2021 103 HO 31 ind17224 58 1 91.97860963 6RW
2021 103 HO 31 ind18806 59 1 97.15721925 6RW
2021 103 HO 31 ind21729 60 1 91.97860963 6RW
2021 103 HO 31 ind27612 61 1 97.38395722 6RW
2021 103 HO 31 ind17522 62 1 94.18609626 6RW
2021 103 HO 31 ind24015 63 1 90.75222816 6RW
2021 103 HO 31 ind26915 64 1 101.031016 6RW
2021 103 HO 31 ind16619 65 1 93.92727273 6RW
2021 103 HO 31 ind7468 66 1 91.05112299 6RW
2021 103 HO 31 ind5919 67 1 99.88078431 6RW
2021 103 HO 31 ind24669 68 1 87.39850267 6RW
2021 103 HO 31 ind24669 69 1 88.62773619 6RW
2021 103 HO 31 ind21281 70 1 87.2171123 6RW
2021 103 HO 31 ind9077 71 1 84.98894831 6RW
2021 103 HO 31 ind19655 72 1 92.16 6RW
2021 103 HO 31 ind4661 74 1 95.28983957 6RW
2021 103 HO 31 ind24334 75 1 95.8683779 6RW
2021 103 HO 31 ind26412 76 1 102.2221747 6RW
2021 103 HO 31 ind6020 78 1 92.25411765 6RW
2021 103 HO 31 ind15231 79 1 91.60898396 6RW
2021 103 HO 31 ind16443 80 1 94.83522282 6RW
2021 103 HO 31 ind5919 56 2 100.4346524 6RW
2021 103 HO 31 ind26915 57 2 99.80648841 6RW
2021 103 HO 31 ind28289 58 2 97.41818182 6RW
2021 103 HO 31 ind19655 59 2 88.89326203 6RW
2021 103 HO 31 ind17224 60 2 96.70730838 6RW
2021 103 HO 31 ind24669 61 2 93.45026738 6RW
2021 103 HO 31 ind6020 62 2 103.7445989 6RW
2021 103 HO 31 ind9077 63 2 88.31942959 6RW
2021 103 HO 31 ind17522 64 2 95.49918004 6RW
2021 103 HO 31 ind16274 65 2 90.78645276 6RW
2021 103 HO 31 ind15231 66 2 99.782959 6RW
2021 103 HO 31 ind24669 67 2 87.31836007 6RW
2021 103 HO 31 ind9685 68 2 95.51144385 6RW
2021 103 HO 31 ind24334 69 2 89.38909091 6RW
2021 103 HO 31 ind24015 70 2 91.31493761 6RW
2021 103 HO 31 ind4661 71 2 101.4217469 6RW
2021 103 HO 31 ind26412 72 2 102.854902 6RW
2021 103 HO 31 ind21281 73 2 81.9998574 6RW
2021 103 HO 31 ind27612 74 2 95.37611408 6RW
2021 103 HO 31 ind21729 75 2 100.9012478 6RW
2021 103 HO 31 ind16619 76 2 101.165918 6RW
2021 103 HO 31 ind16443 77 2 94.76078431 6RW
2021 103 HO 31 ind4191 78 2 93.58659537 6RW
2021 103 HO 31 ind18806 79 2 91.94581105 6RW
2021 103 HO 31 ind7468 80 2 91.16891266 6RW
2021 103 HO 31 ind17522 56 3 91.65775401 6RW
2021 103 HO 31 ind4661 57 3 102.9048128 6RW
2021 103 HO 31 ind16443 58 3 94.05005348 6RW
2021 103 HO 31 ind9685 59 3 105.1008913 6RW
2021 103 HO 31 ind5919 60 3 105.4618182 6RW
2021 103 HO 31 ind24015 61 3 90.47158645 6RW
2021 103 HO 31 ind28289 62 3 104.9775401 6RW
2021 103 HO 31 ind4191 63 3 97.92 6RW
2021 103 HO 31 ind21729 64 3 94.22573975 6RW
2021 103 HO 31 ind24669 65 3 90.48941176 6RW
2021 103 HO 31 ind9077 66 3 92.74381462 6RW
2021 103 HO 31 ind16619 67 3 95.59714795 6RW
2021 103 HO 31 ind21281 68 3 82.6173262 6RW
2021 103 HO 31 ind15231 69 3 90.08427807 6RW
2021 103 HO 31 ind17224 70 3 88.97668449 6RW
2021 103 HO 31 ind24334 71 3 96.23757576 6RW
2021 103 HO 31 ind7468 73 3 102.3863102 6RW
2021 103 HO 31 ind26412 74 3 105.5811765 6RW
2021 103 HO 31 ind16274 75 3 92.71044563 6RW
2021 103 HO 31 ind19655 76 3 93.65319073 6RW
2021 103 HO 31 ind24669 77 3 92.42253119 6RW
2021 103 HO 31 ind27612 78 3 94.72456328 6RW
2021 103 HO 31 ind18806 79 3 89.16206774 6RW
2021 103 HO 31 ind6020 80 3 94.65668449 6RW
2021 104 HO 31 ind5153 56 4 92.72912656 6RW
2021 104 HO 31 ind25254 57 4 97.22210339 6RW
2021 104 HO 31 ind2942 58 4 101.5488057 6RW
2021 104 HO 31 ind626 59 4 96.31272727 6RW
2021 104 HO 31 ind3631 60 4 98.83037433 6RW
2021 104 HO 31 ind17401 61 4 97.99914439 6RW
2021 104 HO 31 ind16975 62 4 95.14238859 6RW
2021 104 HO 31 ind7072 63 4 90.72998217 6RW
2021 104 HO 31 ind29390 64 4 103.9931551 6RW
2021 104 HO 31 ind30254 65 4 95.39080214 6RW
2021 104 HO 31 ind4914 66 4 104.8504813 6RW
2021 104 HO 31 ind24477 67 4 91.82588235 6RW
2021 104 HO 31 ind15025 68 4 90.62545455 6RW
2021 104 HO 31 ind12587 69 4 87.64463458 6RW
2021 104 HO 31 ind22429 70 4 106.8192513 6RW
2021 104 HO 31 ind27713 71 4 79.37454545 6RW
2021 104 HO 31 ind15808 72 4 96.79515152 6RW
2021 104 HO 31 ind24712 73 4 86.13647059 6RW
2021 104 HO 31 ind29061 74 4 100.797148 6RW
2021 104 HO 31 ind21257 75 4 94.82909091 6RW
2021 104 HO 31 ind3367 76 4 102.8988235 6RW
2021 104 HO 31 ind19495 77 4 92.89925134 6RW
2021 104 HO 31 ind11919 78 4 96.16941176 6RW
2021 104 HO 31 ind23383 79 4 98.7773262 6RW
2021 104 HO 31 ind16443 80 4 99.36313725 6RW
2021 104 HO 31 ind24477 56 5 98.59294118 6RW
2021 104 HO 31 ind29390 57 5 102.7810339 6RW
2021 104 HO 31 ind19495 58 5 85.3088057 6RW
2021 104 HO 31 ind15808 59 5 102.1535829 6RW
2021 104 HO 31 ind2942 60 5 100.0596078 6RW
2021 104 HO 31 ind15025 61 5 100.797148 6RW
2021 104 HO 31 ind11919 62 5 93.72235294 6RW
2021 104 HO 31 ind27713 63 5 93.97875223 6RW
2021 104 HO 31 ind16975 64 5 93.91657754 6RW
2021 104 HO 31 ind5153 65 5 101.2774332 6RW
2021 104 HO 31 ind23383 66 5 97.45796791 6RW
2021 104 HO 31 ind12587 67 5 96.98652406 6RW
2021 104 HO 31 ind25254 68 5 86.07515152 6RW
2021 104 HO 31 ind21257 69 5 85.28370766 6RW
2021 104 HO 31 ind7072 70 5 95.66745098 6RW
2021 104 HO 31 ind29061 71 5 89.94224599 6RW
2021 104 HO 31 ind3367 72 5 108.913369 6RW
2021 104 HO 31 ind22429 73 5 96.17625668 6RW
2021 104 HO 31 ind17401 74 5 85.87764706 6RW
2021 104 HO 31 ind3631 75 5 105.0931907 6RW
2021 104 HO 31 ind30254 76 5 95.43358289 6RW
2021 104 HO 31 ind16443 77 5 100.9078075 6RW
2021 104 HO 31 ind24712 78 5 94.34638146 6RW
2021 104 HO 31 ind626 79 5 90.75222816 6RW
2021 104 HO 31 ind4914 80 5 105.2235294 6RW
2021 104 HO 31 ind16975 56 6 99.44499109 6RW
2021 104 HO 31 ind29061 57 6 100.9311943 6RW
2021 104 HO 31 ind16443 58 6 92.10124777 6RW
2021 104 HO 31 ind25254 59 6 92.85090909 6RW
2021 104 HO 31 ind24477 60 6 92.53404635 6RW
2021 104 HO 31 ind7072 61 6 95.43358289 6RW
2021 104 HO 31 ind19495 62 6 91.94666667 6RW
2021 104 HO 31 ind24712 63 6 111.3913725 6RW
2021 104 HO 31 ind3631 64 6 92.91479501 6RW
2021 104 HO 31 ind15025 65 6 102.2581105 6RW
2021 104 HO 31 ind27713 66 6 91.12 6RW
2021 104 HO 31 ind30254 67 6 92.2856328 6RW
2021 104 HO 31 ind22429 68 6 89.59529412 6RW
2021 104 HO 31 ind23383 69 6 84.49554367 6RW
2021 104 HO 31 ind2942 70 6 80.08270945 6RW
2021 104 HO 31 ind21257 71 6 96.70730838 6RW
2021 104 HO 31 ind29390 72 6 84.27693405 6RW
2021 104 HO 31 ind4914 73 6 97.47821747 6RW
2021 104 HO 31 ind5153 75 6 90.90980392 6RW
2021 104 HO 31 ind15808 76 6 95.59714795 6RW
2021 104 HO 31 ind12587 77 6 90.8916934 6RW
2021 104 HO 31 ind17401 78 6 86.73882353 6RW
2021 104 HO 31 ind626 79 6 84.96969697 6RW
2021 104 HO 31 ind11919 80 6 101.3123708 6RW
2022 102 AB 11 ind21729 81 1 91.064 6RW
2022 102 AB 11 ind30254 82 1 85.68 6RW
2022 102 AB 11 ind5153 83 1 90.014 6RW
2022 102 AB 11 ind15025 85 1 88.879 6RW
2022 102 AB 11 ind3367 86 1 95.959 6RW
2022 102 AB 11 ind27713 87 1 93.04 6RW
2022 102 AB 11 ind23383 88 1 88.446 6RW
2022 102 AB 11 ind16443 89 1 89.729 6RW
2022 102 AB 11 ind12587 90 1 86.698 6RW
2022 102 AB 11 ind16619 91 1 85.357 6RW
2022 102 AB 11 ind26915 92 1 82.75 6RW
2022 102 AB 11 ind27612 93 1 86.836 6RW
2022 102 AB 11 ind19655 94 1 86.308 6RW
2022 102 AB 11 ind12217 95 1 92.339 6RW
2022 102 AB 11 ind24984 96 1 90.98 6RW
2022 102 AB 11 ind24712 97 1 88.142 6RW
2022 102 AB 11 ind2942 98 1 84.104 6RW
2022 102 AB 11 ind21257 99 1 91.315 6RW
2022 102 AB 11 ind24477 100 1 88.504 6RW
2022 102 AB 11 ind11919 101 1 86.416 6RW
2022 102 AB 11 ind22429 103 1 92.898 6RW
2022 102 AB 11 ind9685 104 1 95.317 6RW
2022 102 AB 11 ind6831 105 1 93.201 6RW
2022 102 AB 11 ind7468 81 2 98.335 6RW
2022 102 AB 11 ind5919 82 2 87.226 6RW
2022 102 AB 11 ind24913 83 2 107.641 6RW
2022 102 AB 11 ind4914 84 2 91.274 6RW
2022 102 AB 11 ind15231 85 2 92.618 6RW
2022 102 AB 11 ind7072 86 2 94.032 6RW
2022 102 AB 11 ind17586 87 2 100.222 6RW
2022 102 AB 11 ind29390 89 2 92.229 6RW
2022 102 AB 11 ind4191 90 2 94.248 6RW
2022 102 AB 11 ind24334 91 2 98.406 6RW
2022 102 AB 11 ind12429 92 2 96.788 6RW
2022 102 AB 11 ind29061 93 2 93.346 6RW
2022 102 AB 11 ind15808 95 2 92.283 6RW
2022 102 AB 11 ind28289 97 2 89.303 6RW
2022 102 AB 11 ind26412 100 2 93.796 6RW
2022 102 AB 11 ind16975 101 2 101.166 6RW
2022 102 AB 11 ind3631 102 2 93.057 6RW
2022 102 AB 11 ind4661 103 2 85.658 6RW
2022 102 AB 11 ind6020 104 2 96.088 6RW
2022 102 AB 11 ind19495 105 2 100.631 6RW
2022 102 AB 11 ind23383 81 3 98.473 6RW
2022 102 AB 11 ind24984 82 3 101.811 6RW
2022 102 AB 11 ind22429 83 3 103.241 6RW
2022 102 AB 11 ind3631 84 3 94.442 6RW
2022 102 AB 11 ind7468 85 3 96.762 6RW
2022 102 AB 11 ind29390 86 3 92.04 6RW
2022 102 AB 11 ind30254 87 3 91.468 6RW
2022 102 AB 11 ind28289 88 3 93.384 6RW
2022 102 AB 11 ind26915 89 3 89.824 6RW
2022 102 AB 11 ind4661 92 3 83.084 6RW
2022 102 AB 11 ind15231 93 3 91.588 6RW
2022 102 AB 11 ind2942 94 3 94.546 6RW
2022 102 AB 11 ind3367 95 3 96.596 6RW
2022 102 AB 11 ind4191 96 3 87.196 6RW
2022 102 AB 11 ind21729 97 3 89.588 6RW
2022 102 AB 11 ind12429 98 3 97.105 6RW
2022 102 AB 11 ind16619 99 3 89.778 6RW
2022 102 AB 11 ind12587 100 3 92.848 6RW
2022 102 AB 11 ind11919 101 3 94.611 6RW
2022 102 AB 11 ind27612 102 3 95.629 6RW
2022 102 AB 11 ind5153 104 3 91.398 6RW
2022 102 AB 11 ind5919 105 3 102.765 6RW
2022 102 AB 11 ind19655 81 4 84.609 6RW
2022 102 AB 11 ind26412 82 4 90.112 6RW
2022 102 AB 11 ind6831 83 4 89.443 6RW
2022 102 AB 11 ind21257 84 4 90.831 6RW
2022 102 AB 11 ind4914 85 4 91.36 6RW
2022 102 AB 11 ind12217 86 4 86.057 6RW
2022 102 AB 11 ind15808 87 4 86.749 6RW
2022 102 AB 11 ind15025 90 4 89.335 6RW
2022 102 AB 11 ind24334 91 4 89.538 6RW
2022 102 AB 11 ind16443 92 4 88.281 6RW
2022 102 AB 11 ind17586 93 4 95.479 6RW
2022 102 AB 11 ind6020 94 4 89.042 6RW
2022 102 AB 11 ind24712 95 4 86.136 6RW
2022 102 AB 11 ind16975 96 4 90.145 6RW
2022 102 AB 11 ind27713 98 4 87.413 6RW
2022 102 AB 11 ind7072 99 4 85.361 6RW
2022 102 AB 11 ind29061 100 4 84.278 6RW
2022 102 AB 11 ind24913 101 4 100.122 6RW
2022 102 AB 11 ind24477 102 4 91.376 6RW
2022 102 AB 11 ind19495 103 4 88.941 6RW
2022 102 AB 11 ind9685 104 4 100.767 6RW
2022 102 AB 11 ind29390 81 5 91.475 6RW
2022 102 AB 11 ind24477 82 5 91.58 6RW
2022 102 AB 11 ind15025 83 5 87.99 6RW
2022 102 AB 11 ind7468 84 5 92.303 6RW
2022 102 AB 11 ind16619 85 5 83.904 6RW
2022 102 AB 11 ind7072 86 5 84.786 6RW
2022 102 AB 11 ind21257 87 5 87.152 6RW
2022 102 AB 11 ind22429 88 5 89.057 6RW
2022 102 AB 11 ind24913 89 5 98.774 6RW
2022 102 AB 11 ind12429 90 5 91.88 6RW
2022 102 AB 11 ind28289 92 5 82.626 6RW
2022 102 AB 11 ind16443 93 5 87.64 6RW
2022 102 AB 11 ind16975 94 5 94.096 6RW
2022 102 AB 11 ind27612 95 5 82.666 6RW
2022 102 AB 11 ind24334 96 5 89.421 6RW
2022 102 AB 11 ind6831 97 5 86.487 6RW
2022 102 AB 11 ind5919 99 5 81.182 6RW
2022 102 AB 11 ind27713 100 5 88.733 6RW
2022 102 AB 11 ind15231 101 5 84.254 6RW
2022 102 AB 11 ind21729 103 5 89.27 6RW
2022 102 AB 11 ind19495 104 5 88.475 6RW
2022 102 AB 11 ind24984 105 5 95.837 6RW
2022 102 AB 11 ind17586 81 6 104.332 6RW
2022 102 AB 11 ind11919 82 6 95.342 6RW
2022 102 AB 11 ind12587 83 6 90.956 6RW
2022 102 AB 11 ind29061 84 6 91.462 6RW
2022 102 AB 11 ind26412 85 6 98.689 6RW
2022 102 AB 11 ind3367 86 6 95.77 6RW
2022 102 AB 11 ind6020 87 6 92.814 6RW
2022 102 AB 11 ind19655 90 6 83.002 6RW
2022 102 AB 11 ind26915 91 6 86.848 6RW
2022 102 AB 11 ind2942 93 6 89.657 6RW
2022 102 AB 11 ind5153 94 6 84.271 6RW
2022 102 AB 11 ind3631 95 6 89.236 6RW
2022 102 AB 11 ind15808 96 6 92.332 6RW
2022 102 AB 11 ind4191 97 6 86.034 6RW
2022 102 AB 11 ind4914 99 6 88.068 6RW
2022 102 AB 11 ind9685 100 6 97.732 6RW
2022 102 AB 11 ind30254 101 6 90.434 6RW
2022 102 AB 11 ind23383 102 6 92.51 6RW
2022 102 AB 11 ind4661 103 6 86.647 6RW
2022 102 AB 11 ind12217 104 6 95.948 6RW
2022 102 AB 11 ind24712 105 6 98.297 6RW
2022 109 DY 21 ind13631 57 4 79.108 6RW
2022 109 DY 21 ind910 58 4 73.839 6RW
2022 109 DY 21 ind22772 59 4 80.665 6RW
2022 109 DY 21 ind10921 60 4 73.155 6RW
2022 109 DY 21 ind29897 61 4 77.555 6RW
2022 109 DY 21 ind24678 62 4 80.079 6RW
2022 109 DY 21 ind7274 63 4 75.982 6RW
2022 109 DY 21 ind387 64 4 68.362 6RW
2022 109 DY 21 ind18573 65 4 74.584 6RW
2022 109 DY 21 ind16443 66 4 72.33 6RW
2022 109 DY 21 ind17586 67 4 81.848 6RW
2022 109 DY 21 ind9848 68 4 86.119 6RW
2022 109 DY 21 ind26025 69 4 79.232 6RW
2022 109 DY 21 ind29971 70 4 79.568 6RW
2022 109 DY 21 ind27360 71 4 84.471 6RW
2022 109 DY 21 ind30070 72 4 78.502 6RW
2022 109 DY 21 ind9464 73 4 80.598 6RW
2022 109 DY 21 ind17852 74 4 72.717 6RW
2022 109 DY 21 ind74 75 4 83.905 6RW
2022 109 DY 21 ind8072 76 4 82.963 6RW
2022 109 DY 21 ind4058 77 4 85.107 6RW
2022 109 DY 21 ind6846 78 4 83.012 6RW
2022 109 DY 21 ind20221 79 4 84.835 6RW
2022 109 DY 21 ind2280 80 4 75.761 6RW
2022 109 DY 21 ind28667 81 4 76.418 6RW
2022 109 DY 21 ind8573 57 5 74.945 6RW
2022 109 DY 21 ind27023 58 5 76.213 6RW
2022 109 DY 21 ind14101 59 5 73.966 6RW
2022 109 DY 21 ind14483 60 5 84.627 6RW
2022 109 DY 21 ind23489 61 5 79.752 6RW
2022 109 DY 21 ind23807 62 5 69.477 6RW
2022 109 DY 21 ind9101 63 5 81.711 6RW
2022 109 DY 21 ind26412 64 5 80.65 6RW
2022 109 DY 21 ind24984 65 5 77.064 6RW
2022 109 DY 21 ind24498 66 5 76.937 6RW
2022 109 DY 21 ind13234 67 5 88.729 6RW
2022 109 DY 21 ind6831 68 5 87.011 6RW
2022 109 DY 21 ind9039 69 5 81.906 6RW
2022 109 DY 21 ind14383 70 5 91.879 6RW
2022 109 DY 21 ind26138 71 5 85.309 6RW
2022 109 DY 21 ind16862 72 5 78.685 6RW
2022 109 DY 21 ind16807 73 5 75.947 6RW
2022 109 DY 21 ind6334 74 5 76.134 6RW
2022 109 DY 21 ind13286 75 5 84.846 6RW
2022 109 DY 21 ind19932 76 5 82.169 6RW
2022 109 DY 21 ind11784 77 5 79.559 6RW
2022 109 DY 21 ind3408 78 5 85.734 6RW
2022 109 DY 21 ind23032 79 5 86.023 6RW
2022 109 DY 21 ind23217 81 5 75.885 6RW
2022 109 DY 21 ind6334 58 6 81.282 6RW
2022 109 DY 21 ind24498 59 6 81.899 6RW
2022 109 DY 21 ind23489 60 6 86.127 6RW
2022 109 DY 21 ind17586 61 6 80.307 6RW
2022 109 DY 21 ind27023 62 6 88.548 6RW
2022 109 DY 21 ind4058 63 6 91.969 6RW
2022 109 DY 21 ind29897 64 6 85.873 6RW
2022 109 DY 21 ind16862 65 6 88.692 6RW
2022 109 DY 21 ind11784 66 6 89.649 6RW
2022 109 DY 21 ind14101 67 6 87.044 6RW
2022 109 DY 21 ind74 68 6 90.54 6RW
2022 109 DY 21 ind29971 69 6 94.436 6RW
2022 109 DY 21 ind9101 70 6 89.386 6RW
2022 109 DY 21 ind387 71 6 82.083 6RW
2022 109 DY 21 ind13631 72 6 89.02 6RW
2022 109 DY 21 ind13234 73 6 93.233 6RW
2022 109 DY 21 ind18573 74 6 84.705 6RW
2022 109 DY 21 ind28667 75 6 97.885 6RW
2022 109 DY 21 ind19932 76 6 88.871 6RW
2022 109 DY 21 ind8072 77 6 96.836 6RW
2022 109 DY 21 ind9848 78 6 99.74 6RW
2022 109 DY 21 ind26412 79 6 88.49 6RW
2022 109 DY 21 ind23217 80 6 85.824 6RW
2022 109 DY 21 ind16443 81 6 89.674 6RW
2022 109 DY 21 ind14483 57 7 86.21 6RW
2022 109 DY 21 ind23032 58 7 84.337 6RW
2022 109 DY 21 ind23807 59 7 73.605 6RW
2022 109 DY 21 ind26025 60 7 75.426 6RW
2022 109 DY 21 ind6846 61 7 89.713 6RW
2022 109 DY 21 ind2280 62 7 84.961 6RW
2022 109 DY 21 ind13286 63 7 82.879 6RW
2022 109 DY 21 ind6831 64 7 91.362 6RW
2022 109 DY 21 ind8573 65 7 79.894 6RW
2022 109 DY 21 ind3408 66 7 92.07 6RW
2022 109 DY 21 ind20221 67 7 82.352 6RW
2022 109 DY 21 ind14383 68 7 98.01 6RW
2022 109 DY 21 ind17852 69 7 90.898 6RW
2022 109 DY 21 ind16807 70 7 86.112 6RW
2022 109 DY 21 ind910 71 7 80.278 6RW
2022 109 DY 21 ind9039 72 7 86.586 6RW
2022 109 DY 21 ind27360 73 7 92.037 6RW
2022 109 DY 21 ind9464 74 7 86.865 6RW
2022 109 DY 21 ind7274 75 7 93.209 6RW
2022 109 DY 21 ind22772 76 7 98.269 6RW
2022 109 DY 21 ind26138 77 7 93.474 6RW
2022 109 DY 21 ind10921 78 7 88.589 6RW
2022 109 DY 21 ind30070 79 7 86.208 6RW
2022 109 DY 21 ind24678 80 7 84.296 6RW
2022 109 DY 21 ind24984 81 7 87.364 6RW
2022 102 DY 21 ind12587 84 7 77.23 6RW
2022 102 DY 21 ind12429 87 7 96.127 6RW
2022 102 DY 21 ind15231 88 7 81.109 6RW
2022 102 DY 21 ind21257 89 7 96.465 6RW
2022 102 DY 21 ind5153 90 7 86.95 6RW
2022 102 DY 21 ind3631 91 7 101.893 6RW
2022 102 DY 21 ind16443 92 7 94.149 6RW
2022 102 DY 21 ind3367 93 7 99.857 6RW
2022 102 DY 21 ind23383 94 7 98.172 6RW
2022 102 DY 21 ind4191 95 7 93.685 6RW
2022 102 DY 21 ind4661 96 7 87.689 6RW
2022 102 DY 21 ind28289 97 7 87.161 6RW
2022 102 DY 21 ind29390 98 7 85.047 6RW
2022 102 DY 21 ind12217 99 7 87.073 6RW
2022 102 DY 21 ind24477 100 7 78.487 6RW
2022 102 DY 21 ind9685 101 7 99.862 6RW
2022 102 DY 21 ind26915 105 7 76.186 6RW
2022 102 DY 21 ind24913 106 7 85.894 6RW
2022 106 DY 21 ind19043 110 7 82.407 6RW
2022 106 DY 21 ind7047 111 7 82.734 6RW
2022 106 DY 21 ind4939 112 7 91.314 6RW
2022 106 DY 21 ind29242 113 7 82.408 6RW
2022 106 DY 21 ind2301 114 7 79.732 6RW
2022 106 DY 21 ind10341 115 7 79.046 6RW
2022 106 DY 21 ind12429 116 7 80.738 6RW
2022 106 DY 21 ind20760 117 7 89.151 6RW
2022 106 DY 21 ind25068 118 7 87.389 6RW
2022 106 DY 21 ind16443 119 7 85.518 6RW
2022 106 DY 21 ind17586 120 7 78.727 6RW
2022 106 DY 21 ind25848 121 7 88.411 6RW
2022 106 DY 21 ind8726 122 7 87.2 6RW
2022 106 DY 21 ind28495 123 7 85.054 6RW
2022 106 DY 21 ind28773 124 7 84.775 6RW
2022 106 DY 21 ind21735 125 7 86.137 6RW
2022 106 DY 21 ind24080 126 7 82.498 6RW
2022 106 DY 21 ind11906 127 7 79.913 6RW
2022 106 DY 21 ind24010 128 7 79.611 6RW
2022 106 DY 21 ind13774 129 7 85.113 6RW
2022 106 DY 21 ind23942 130 7 83.007 6RW
2022 106 DY 21 ind21122 131 7 87.409 6RW
2022 106 DY 21 ind12383 132 7 79.76 6RW
2022 106 DY 21 ind29044 133 7 86.829 6RW
2022 106 DY 21 ind18165 134 7 87.362 6RW
2022 109 DY 21 ind26412 57 8 79.188 6RW
2022 109 DY 21 ind19932 58 8 85.393 6RW
2022 109 DY 21 ind22772 59 8 86.992 6RW
2022 109 DY 21 ind24678 60 8 88.609 6RW
2022 109 DY 21 ind14101 61 8 81.529 6RW
2022 109 DY 21 ind18573 62 8 86.557 6RW
2022 109 DY 21 ind17586 63 8 79.585 6RW
2022 109 DY 21 ind16862 64 8 81.404 6RW
2022 109 DY 21 ind3408 65 8 91.309 6RW
2022 109 DY 21 ind910 66 8 82.211 6RW
2022 109 DY 21 ind9848 67 8 91.001 6RW
2022 109 DY 21 ind74 68 8 82.222 6RW
2022 109 DY 21 ind23032 69 8 88.641 6RW
2022 109 DY 21 ind6334 70 8 84.673 6RW
2022 109 DY 21 ind9039 71 8 86.599 6RW
2022 109 DY 21 ind30070 72 8 83.692 6RW
2022 109 DY 21 ind27360 73 8 92.965 6RW
2022 109 DY 21 ind28667 74 8 90.638 6RW
2022 109 DY 21 ind14383 75 8 98.977 6RW
2022 109 DY 21 ind8573 76 8 95.143 6RW
2022 109 DY 21 ind26138 77 8 94.544 6RW
2022 109 DY 21 ind23217 78 8 92.69 6RW
2022 109 DY 21 ind20221 79 8 80.501 6RW
2022 109 DY 21 ind29971 80 8 82.54 6RW
2022 109 DY 21 ind9464 81 8 89.872 6RW
2022 102 DY 21 ind6020 83 8 85.492 6RW
2022 102 DY 21 ind21729 84 8 78.735 6RW
2022 102 DY 21 ind22429 85 8 94.062 6RW
2022 102 DY 21 ind19495 86 8 96.282 6RW
2022 102 DY 21 ind29061 87 8 86.392 6RW
2022 102 DY 21 ind24334 88 8 92.286 6RW
2022 102 DY 21 ind30254 89 8 89.289 6RW
2022 102 DY 21 ind26412 90 8 82.183 6RW
2022 102 DY 21 ind16619 91 8 90.424 6RW
2022 102 DY 21 ind19655 92 8 79.849 6RW
2022 102 DY 21 ind27612 93 8 88.8 6RW
2022 102 DY 21 ind6831 94 8 88.937 6RW
2022 102 DY 21 ind7072 95 8 91.398 6RW
2022 102 DY 21 ind4914 96 8 87.983 6RW
2022 102 DY 21 ind5919 97 8 86.859 6RW
2022 102 DY 21 ind16975 98 8 84.742 6RW
2022 102 DY 21 ind24712 99 8 85.2 6RW
2022 102 DY 21 ind27713 100 8 86.682 6RW
2022 102 DY 21 ind24984 101 8 85.578 6RW
2022 102 DY 21 ind15808 102 8 89.631 6RW
2022 102 DY 21 ind2942 103 8 79.803 6RW
2022 102 DY 21 ind11919 104 8 87.484 6RW
2022 102 DY 21 ind15025 105 8 89.827 6RW
2022 102 DY 21 ind17586 106 8 75.099 6RW
2022 102 DY 21 ind7468 107 8 93.32 6RW
2022 106 DY 21 ind18139 110 8 83.565 6RW
2022 106 DY 21 ind20077 111 8 97.689 6RW
2022 106 DY 21 ind4739 112 8 87.331 6RW
2022 106 DY 21 ind17777 113 8 92.696 6RW
2022 106 DY 21 ind20654 114 8 82.589 6RW
2022 106 DY 21 ind4274 115 8 83.75 6RW
2022 106 DY 21 ind8840 116 8 88.83 6RW
2022 106 DY 21 ind26412 117 8 77.433 6RW
2022 106 DY 21 ind11513 118 8 85.719 6RW
2022 106 DY 21 ind7360 119 8 79.825 6RW
2022 106 DY 21 ind16951 120 8 82.167 6RW
2022 106 DY 21 ind6831 121 8 85.294 6RW
2022 106 DY 21 ind7575 122 8 88.833 6RW
2022 106 DY 21 ind10867 123 8 96.971 6RW
2022 106 DY 21 ind12217 124 8 83.609 6RW
2022 106 DY 21 ind19747 125 8 82 6RW
2022 106 DY 21 ind3036 126 8 80.818 6RW
2022 106 DY 21 ind13041 127 8 78.563 6RW
2022 106 DY 21 ind25878 128 8 74.418 6RW
2022 106 DY 21 ind19468 129 8 82.783 6RW
2022 106 DY 21 ind4204 130 8 81.057 6RW
2022 106 DY 21 ind15560 131 8 90.995 6RW
2022 106 DY 21 ind1628 132 8 79.7 6RW
2022 106 DY 21 ind24913 134 8 92.246 6RW
2022 109 DY 21 ind14483 57 9 89.998 6RW
2022 109 DY 21 ind6831 58 9 84.965 6RW
2022 109 DY 21 ind24498 59 9 76.995 6RW
2022 109 DY 21 ind4058 60 9 90.442 6RW
2022 109 DY 21 ind387 61 9 81.799 6RW
2022 109 DY 21 ind2280 62 9 101.241 6RW
2022 109 DY 21 ind23807 63 9 84.398 6RW
2022 109 DY 21 ind27023 64 9 93.787 6RW
2022 109 DY 21 ind13234 65 9 98.46 6RW
2022 109 DY 21 ind17852 66 9 86.218 6RW
2022 109 DY 21 ind16443 67 9 91.164 6RW
2022 109 DY 21 ind23489 68 9 94.629 6RW
2022 109 DY 21 ind6846 69 9 89.611 6RW
2022 109 DY 21 ind9101 70 9 93.069 6RW
2022 109 DY 21 ind10921 71 9 89.498 6RW
2022 109 DY 21 ind8072 72 9 92.409 6RW
2022 109 DY 21 ind29897 73 9 93.664 6RW
2022 109 DY 21 ind26025 74 9 84.93 6RW
2022 109 DY 21 ind13286 75 9 93.897 6RW
2022 109 DY 21 ind24984 77 9 98.559 6RW
2022 109 DY 21 ind16807 78 9 90.547 6RW
2022 109 DY 21 ind11784 79 9 92.643 6RW
2022 109 DY 21 ind7274 80 9 94.334 6RW
2022 109 DY 21 ind13631 81 9 90.84 6RW
2022 102 DY 21 ind17586 83 9 75.714 6RW
2022 102 DY 21 ind27713 84 9 90.601 6RW
2022 102 DY 21 ind19655 85 9 84.907 6RW
2022 102 DY 21 ind29061 86 9 87.572 6RW
2022 102 DY 21 ind3367 87 9 93.198 6RW
2022 102 DY 21 ind21729 88 9 83.592 6RW
2022 102 DY 21 ind12429 90 9 84.449 6RW
2022 102 DY 21 ind16975 91 9 90.392 6RW
2022 102 DY 21 ind2942 92 9 87.261 6RW
2022 102 DY 21 ind22429 93 9 94.156 6RW
2022 102 DY 21 ind9685 94 9 99.846 6RW
2022 102 DY 21 ind4661 95 9 84.161 6RW
2022 102 DY 21 ind30254 96 9 86.509 6RW
2022 102 DY 21 ind5153 97 9 87.763 6RW
2022 102 DY 21 ind27612 99 9 89.254 6RW
2022 102 DY 21 ind3631 100 9 85.74 6RW
2022 102 DY 21 ind15808 102 9 92.311 6RW
2022 102 DY 21 ind23383 104 9 97.348 6RW
2022 102 DY 21 ind26412 105 9 84.812 6RW
2022 102 DY 21 ind7468 106 9 97.964 6RW
2022 102 DY 21 ind16443 107 9 83.384 6RW
2022 106 DY 21 ind13041 111 9 86.336 6RW
2022 106 DY 21 ind7360 112 9 80.88 6RW
2022 106 DY 21 ind20654 113 9 84.851 6RW
2022 106 DY 21 ind17586 114 9 72.95 6RW
2022 106 DY 21 ind20077 115 9 91.169 6RW
2022 106 DY 21 ind23942 116 9 82.836 6RW
2022 106 DY 21 ind2301 117 9 81.13 6RW
2022 106 DY 21 ind19747 118 9 87.731 6RW
2022 106 DY 21 ind4204 119 9 88.3 6RW
2022 106 DY 21 ind4739 120 9 92.917 6RW
2022 106 DY 21 ind24010 121 9 88.093 6RW
2022 106 DY 21 ind28495 122 9 89.592 6RW
2022 106 DY 21 ind8840 123 9 93.537 6RW
2022 106 DY 21 ind20760 124 9 97.455 6RW
2022 106 DY 21 ind19043 125 9 86.996 6RW
2022 106 DY 21 ind16951 126 9 87.168 6RW
2022 106 DY 21 ind25068 127 9 96.323 6RW
2022 106 DY 21 ind18165 128 9 93.781 6RW
2022 106 DY 21 ind19468 129 9 86.388 6RW
2022 106 DY 21 ind13774 130 9 92.463 6RW
2022 106 DY 21 ind25848 131 9 94.476 6RW
2022 106 DY 21 ind26412 132 9 86.004 6RW
2022 106 DY 21 ind24913 133 9 93.737 6RW
2022 106 DY 21 ind16443 134 9 84.113 6RW
2022 102 DY 21 ind19495 83 10 88.623 6RW
2022 102 DY 21 ind15025 84 10 90.509 6RW
2022 102 DY 21 ind24334 85 10 94.612 6RW
2022 102 DY 21 ind4191 86 10 87.014 6RW
2022 102 DY 21 ind24913 88 10 90.352 6RW
2022 102 DY 21 ind24984 89 10 86.297 6RW
2022 102 DY 21 ind6831 90 10 86.94 6RW
2022 102 DY 21 ind6020 91 10 89.486 6RW
2022 102 DY 21 ind11919 92 10 91.812 6RW
2022 102 DY 21 ind26915 93 10 85.077 6RW
2022 102 DY 21 ind4914 94 10 85.006 6RW
2022 102 DY 21 ind24477 95 10 85.301 6RW
2022 102 DY 21 ind24712 96 10 88.225 6RW
2022 102 DY 21 ind12587 97 10 85.905 6RW
2022 102 DY 21 ind7072 98 10 86.391 6RW
2022 102 DY 21 ind28289 99 10 86.135 6RW
2022 102 DY 21 ind12217 100 10 86.649 6RW
2022 102 DY 21 ind21257 101 10 92.539 6RW
2022 102 DY 21 ind5919 103 10 81.781 6RW
2022 102 DY 21 ind29390 105 10 82.573 6RW
2022 102 DY 21 ind15231 106 10 84.349 6RW
2022 102 DY 21 ind16619 107 10 91.007 6RW
2022 106 DY 21 ind17777 110 10 91.48 6RW
2022 106 DY 21 ind1628 111 10 84.453 6RW
2022 106 DY 21 ind4274 112 10 89.46 6RW
2022 106 DY 21 ind8726 113 10 91.235 6RW
2022 106 DY 21 ind21122 114 10 88.052 6RW
2022 106 DY 21 ind29044 115 10 94.325 6RW
2022 106 DY 21 ind25878 116 10 83.658 6RW
2022 106 DY 21 ind6831 117 10 89.859 6RW
2022 106 DY 21 ind18139 118 10 92.878 6RW
2022 106 DY 21 ind15560 119 10 93.127 6RW
2022 106 DY 21 ind12383 120 10 93.112 6RW
2022 106 DY 21 ind10867 121 10 101.366 6RW
2022 106 DY 21 ind11906 122 10 87.651 6RW
2022 106 DY 21 ind3036 123 10 93.634 6RW
2022 106 DY 21 ind7047 124 10 89.315 6RW
2022 106 DY 21 ind7575 125 10 95.212 6RW
2022 106 DY 21 ind28773 126 10 89.092 6RW
2022 106 DY 21 ind24080 127 10 88.197 6RW
2022 106 DY 21 ind12429 128 10 91.49 6RW
2022 106 DY 21 ind4939 129 10 94.252 6RW
2022 106 DY 21 ind12217 130 10 87.103 6RW
2022 106 DY 21 ind29242 131 10 91.338 6RW
2022 106 DY 21 ind21735 132 10 90.117 6RW
2022 106 DY 21 ind10341 133 10 84.981 6RW
2022 106 DY 21 ind11513 134 10 90.426 6RW
2022 102 DY 21 ind26412 83 11 76.086 6RW
2022 102 DY 21 ind15808 84 11 93.203 6RW
2022 102 DY 21 ind15231 86 11 82.516 6RW
2022 102 DY 21 ind22429 87 11 93.059 6RW
2022 102 DY 21 ind3631 88 11 87.605 6RW
2022 102 DY 21 ind3367 89 11 88.972 6RW
2022 102 DY 21 ind16975 90 11 88.801 6RW
2022 102 DY 21 ind11919 91 11 94.231 6RW
2022 102 DY 21 ind12587 92 11 85.598 6RW
2022 102 DY 21 ind23383 93 11 91.764 6RW
2022 102 DY 21 ind9685 94 11 97.951 6RW
2022 102 DY 21 ind15025 95 11 95.33 6RW
2022 102 DY 21 ind27713 96 11 85.468 6RW
2022 102 DY 21 ind7072 97 11 92.016 6RW
2022 102 DY 21 ind29390 98 11 83.002 6RW
2022 102 DY 21 ind28289 99 11 82.262 6RW
2022 102 DY 21 ind4914 101 11 91.105 6RW
2022 102 DY 21 ind6020 102 11 84.334 6RW
2022 102 DY 21 ind5919 103 11 85.648 6RW
2022 102 DY 21 ind7468 104 11 97.165 6RW
2022 102 DY 21 ind26915 105 11 89.826 6RW
2022 102 DY 21 ind4661 106 11 83.271 6RW
2022 102 DY 21 ind12217 107 11 94.729 6RW
2022 106 DY 21 ind26412 110 11 90.979 6RW
2022 106 DY 21 ind19468 111 11 90.947 6RW
2022 106 DY 21 ind4939 112 11 96.273 6RW
2022 106 DY 21 ind10341 113 11 88.219 6RW
2022 106 DY 21 ind4739 114 11 92.662 6RW
2022 106 DY 21 ind25068 115 11 93.4 6RW
2022 106 DY 21 ind17586 116 11 83.067 6RW
2022 106 DY 21 ind19747 117 11 90.164 6RW
2022 106 DY 21 ind15560 118 11 96.889 6RW
2022 106 DY 21 ind7047 119 11 94.467 6RW
2022 106 DY 21 ind25848 120 11 97.876 6RW
2022 106 DY 21 ind24010 121 11 91.494 6RW
2022 106 DY 21 ind1628 122 11 85.621 6RW
2022 106 DY 21 ind13041 123 11 88.957 6RW
2022 106 DY 21 ind7575 124 11 94.57 6RW
2022 106 DY 21 ind21735 125 11 90.508 6RW
2022 106 DY 21 ind28773 126 11 91.135 6RW
2022 106 DY 21 ind18165 127 11 90.494 6RW
2022 106 DY 21 ind10867 128 11 99.21 6RW
2022 106 DY 21 ind18139 129 11 93.304 6RW
2022 106 DY 21 ind12217 130 11 88.443 6RW
2022 106 DY 21 ind24913 131 11 95.357 6RW
2022 106 DY 21 ind12383 132 11 89.724 6RW
2022 106 DY 21 ind28495 133 11 89.172 6RW
2022 106 DY 21 ind24080 134 11 86.566 6RW
2022 102 DY 21 ind19495 83 12 92.236 6RW
2022 102 DY 21 ind6831 84 12 89.342 6RW
2022 102 DY 21 ind19655 85 12 79.013 6RW
2022 102 DY 21 ind5153 87 12 78.495 6RW
2022 102 DY 21 ind24913 88 12 93.096 6RW
2022 102 DY 21 ind24334 89 12 91.928 6RW
2022 102 DY 21 ind21729 90 12 80.737 6RW
2022 102 DY 21 ind27612 91 12 93.182 6RW
2022 102 DY 21 ind24477 92 12 86.465 6RW
2022 102 DY 21 ind16443 93 12 92.87 6RW
2022 102 DY 21 ind29061 94 12 84.503 6RW
2022 102 DY 21 ind30254 96 12 86.615 6RW
2022 102 DY 21 ind12429 99 12 94.284 6RW
2022 102 DY 21 ind4191 100 12 85.803 6RW
2022 102 DY 21 ind24984 101 12 93.642 6RW
2022 102 DY 21 ind17586 102 12 81.857 6RW
2022 102 DY 21 ind16619 103 12 89.447 6RW
2022 102 DY 21 ind24712 104 12 89.437 6RW
2022 102 DY 21 ind2942 105 12 83.25 6RW
2022 102 DY 21 ind21257 106 12 92.031 6RW
2022 106 DY 21 ind17777 110 12 95.474 6RW
2022 106 DY 21 ind6831 111 12 85.716 6RW
2022 106 DY 21 ind7360 112 12 83.424 6RW
2022 106 DY 21 ind23942 113 12 85.817 6RW
2022 106 DY 21 ind20760 114 12 90.523 6RW
2022 106 DY 21 ind29044 115 12 94.128 6RW
2022 106 DY 21 ind4274 116 12 91.344 6RW
2022 106 DY 21 ind20077 117 12 99.278 6RW
2022 106 DY 21 ind16951 118 12 91.23 6RW
2022 106 DY 21 ind11906 119 12 90.95 6RW
2022 106 DY 21 ind16443 120 12 89.955 6RW
2022 106 DY 21 ind20654 121 12 97.148 6RW
2022 106 DY 21 ind21122 122 12 92.846 6RW
2022 106 DY 21 ind8840 123 12 103.728 6RW
2022 106 DY 21 ind29242 124 12 96.219 6RW
2022 106 DY 21 ind13774 125 12 103.562 6RW
2022 106 DY 21 ind2301 126 12 88.528 6RW
2022 106 DY 21 ind8726 127 12 96.24 6RW
2022 106 DY 21 ind25878 128 12 91.311 6RW
2022 106 DY 21 ind11513 130 12 92.551 6RW
2022 106 DY 21 ind3036 131 12 94.833 6RW
2022 106 DY 21 ind4204 132 12 87.664 6RW
2022 106 DY 21 ind12429 133 12 92.991 6RW
2022 106 DY 21 ind19043 134 12 91.123 6RW
2022 108 DY 21 ind1810 83 13 89.845 6RW
2022 108 DY 21 ind11119 84 13 73.011 6RW
2022 108 DY 21 ind9383 85 13 84.988 6RW
2022 108 DY 21 ind19013 86 13 89.382 6RW
2022 108 DY 21 ind20221 87 13 84.084 6RW
2022 108 DY 21 ind10945 88 13 89.062 6RW
2022 108 DY 21 ind15527 89 13 86.944 6RW
2022 108 DY 21 ind30263 90 13 78.62 6RW
2022 108 DY 21 ind23785 91 13 81.597 6RW
2022 108 DY 21 ind16443 92 13 90.537 6RW
2022 108 DY 21 ind17586 93 13 85.78 6RW
2022 108 DY 21 ind23493 94 13 79.07 6RW
2022 108 DY 21 ind11119 95 13 90.408 6RW
2022 108 DY 21 ind1105 96 13 91.566 6RW
2022 108 DY 21 ind10687 97 13 93.176 6RW
2022 108 DY 21 ind16024 98 13 83.176 6RW
2022 108 DY 21 ind23443 99 13 93.563 6RW
2022 108 DY 21 ind18545 100 13 94.664 6RW
2022 108 DY 21 ind22797 101 13 77.433 6RW
2022 108 DY 21 ind24458 102 13 90.431 6RW
2022 108 DY 21 ind8802 103 13 86.829 6RW
2022 108 DY 21 ind5658 104 13 83.883 6RW
2022 108 DY 21 ind2886 105 13 90.51 6RW
2022 108 DY 21 ind14483 106 13 84.826 6RW
2022 108 DY 21 ind4735 107 13 88.183 6RW
2022 107 DY 21 ind14695 110 13 82.437 6RW
2022 107 DY 21 ind22245 111 13 90.198 6RW
2022 107 DY 21 ind28934 112 13 74.214 6RW
2022 107 DY 21 ind861 113 13 93.764 6RW
2022 107 DY 21 ind19533 114 13 82.737 6RW
2022 107 DY 21 ind2088 115 13 86.386 6RW
2022 107 DY 21 ind9656 116 13 84.08 6RW
2022 107 DY 21 ind11575 117 13 85.169 6RW
2022 107 DY 21 ind27443 118 13 87.906 6RW
2022 107 DY 21 ind16443 119 13 84.248 6RW
2022 107 DY 21 ind17586 120 13 76.434 6RW
2022 107 DY 21 ind27836 121 13 88.364 6RW
2022 107 DY 21 ind28410 122 13 83.771 6RW
2022 107 DY 21 ind11537 123 13 86.401 6RW
2022 107 DY 21 ind5004 124 13 83.93 6RW
2022 107 DY 21 ind13130 125 13 84.893 6RW
2022 107 DY 21 ind19165 126 13 82.537 6RW
2022 107 DY 21 ind18226 127 13 89.456 6RW
2022 107 DY 21 ind6492 128 13 82.317 6RW
2022 107 DY 21 ind13378 129 13 86.699 6RW
2022 107 DY 21 ind21191 130 13 85.666 6RW
2022 107 DY 21 ind11119 131 13 89.146 6RW
2022 107 DY 21 ind6316 132 13 86.197 6RW
2022 107 DY 21 ind20886 133 13 90.514 6RW
2022 107 DY 21 ind30208 134 13 87.4 6RW
2022 108 DY 21 ind29430 83 14 77.372 6RW
2022 108 DY 21 ind1505 84 14 80.799 6RW
2022 108 DY 21 ind19896 85 14 86.233 6RW
2022 108 DY 21 ind9242 86 14 88.936 6RW
2022 108 DY 21 ind20974 87 14 88.662 6RW
2022 108 DY 21 ind4750 88 14 82.648 6RW
2022 108 DY 21 ind13923 89 14 93.408 6RW
2022 108 DY 21 ind26412 90 14 80.198 6RW
2022 108 DY 21 ind8028 91 14 90.108 6RW
2022 108 DY 21 ind16602 92 14 90.997 6RW
2022 108 DY 21 ind21922 93 14 89.31 6RW
2022 108 DY 21 ind6831 94 14 85.978 6RW
2022 108 DY 21 ind13735 95 14 82.629 6RW
2022 108 DY 21 ind25283 96 14 82.846 6RW
2022 108 DY 21 ind5355 97 14 83.545 6RW
2022 108 DY 21 ind18092 98 14 78.64 6RW
2022 108 DY 21 ind16293 99 14 84.555 6RW
2022 108 DY 21 ind6453 100 14 82.018 6RW
2022 108 DY 21 ind11205 101 14 84.851 6RW
2022 108 DY 21 ind654 102 14 87.192 6RW
2022 108 DY 21 ind26973 103 14 82.967 6RW
2022 108 DY 21 ind23026 104 14 87.018 6RW
2022 108 DY 21 ind25718 105 14 85.598 6RW
2022 108 DY 21 ind22877 107 14 91.184 6RW
2022 107 DY 21 ind26655 110 14 88.116 6RW
2022 107 DY 21 ind21368 111 14 78.957 6RW
2022 107 DY 21 ind25155 112 14 79.537 6RW
2022 107 DY 21 ind16997 113 14 83.289 6RW
2022 107 DY 21 ind7985 114 14 70.737 6RW
2022 107 DY 21 ind13100 115 14 84.134 6RW
2022 107 DY 21 ind22769 116 14 76.988 6RW
2022 107 DY 21 ind26412 117 14 78.927 6RW
2022 107 DY 21 ind28806 118 14 83.94 6RW
2022 107 DY 21 ind25547 119 14 84.906 6RW
2022 107 DY 21 ind9376 120 14 79.276 6RW
2022 107 DY 21 ind6831 121 14 85.454 6RW
2022 107 DY 21 ind16153 122 14 80.376 6RW
2022 107 DY 21 ind23889 123 14 86.352 6RW
2022 107 DY 21 ind21036 124 14 80.659 6RW
2022 107 DY 21 ind20221 125 14 84.453 6RW
2022 107 DY 21 ind2663 126 14 74.334 6RW
2022 107 DY 21 ind24430 127 14 87.262 6RW
2022 107 DY 21 ind12440 128 14 84.239 6RW
2022 107 DY 21 ind2755 129 14 90.145 6RW
2022 107 DY 21 ind29361 130 14 83.897 6RW
2022 107 DY 21 ind30423 131 14 85.84 6RW
2022 107 DY 21 ind3008 132 14 87.743 6RW
2022 107 DY 21 ind20974 134 14 82.54 6RW
2022 108 DY 21 ind6453 84 15 78.345 6RW
2022 108 DY 21 ind16602 85 15 92.444 6RW
2022 108 DY 21 ind20974 86 15 89.555 6RW
2022 108 DY 21 ind17586 87 15 87.849 6RW
2022 108 DY 21 ind1505 88 15 86.555 6RW
2022 108 DY 21 ind8802 89 15 93.238 6RW
2022 108 DY 21 ind20221 90 15 82.074 6RW
2022 108 DY 21 ind18092 91 15 92.29 6RW
2022 108 DY 21 ind26973 92 15 86.989 6RW
2022 108 DY 21 ind19896 93 15 90.595 6RW
2022 108 DY 21 ind22797 94 15 76.929 6RW
2022 108 DY 21 ind1105 95 15 99.412 6RW
2022 108 DY 21 ind13923 96 15 85.904 6RW
2022 108 DY 21 ind30263 97 15 83 6RW
2022 108 DY 21 ind1810 98 15 90.076 6RW
2022 108 DY 21 ind21922 99 15 87.331 6RW
2022 108 DY 21 ind23785 100 15 82.723 6RW
2022 108 DY 21 ind4735 101 15 96.013 6RW
2022 108 DY 21 ind654 102 15 89.147 6RW
2022 108 DY 21 ind24458 103 15 98.049 6RW
2022 108 DY 21 ind23493 104 15 76.858 6RW
2022 108 DY 21 ind26412 105 15 84.401 6RW
2022 108 DY 21 ind22877 106 15 91.148 6RW
2022 108 DY 21 ind16443 107 15 88.024 6RW
2022 107 DY 21 ind24430 111 15 90.752 6RW
2022 107 DY 21 ind25547 112 15 86.35 6RW
2022 107 DY 21 ind7985 113 15 84.521 6RW
2022 107 DY 21 ind17586 114 15 82.893 6RW
2022 107 DY 21 ind21368 115 15 87.746 6RW
2022 107 DY 21 ind21191 116 15 90.02 6RW
2022 107 DY 21 ind19533 117 15 91.006 6RW
2022 107 DY 21 ind20221 118 15 84.03 6RW
2022 107 DY 21 ind29361 119 15 83.468 6RW
2022 107 DY 21 ind25155 120 15 81.638 6RW
2022 107 DY 21 ind6492 121 15 86.454 6RW
2022 107 DY 21 ind11537 122 15 87.478 6RW
2022 107 DY 21 ind22769 123 15 82.716 6RW
2022 107 DY 21 ind11575 124 15 79.348 6RW
2022 107 DY 21 ind14695 125 15 82.638 6RW
2022 107 DY 21 ind9376 126 15 81.344 6RW
2022 107 DY 21 ind27443 127 15 91.784 6RW
2022 107 DY 21 ind30208 128 15 92.847 6RW
2022 107 DY 21 ind2755 129 15 95.619 6RW
2022 107 DY 21 ind13378 130 15 86.953 6RW
2022 107 DY 21 ind27836 131 15 88.721 6RW
2022 107 DY 21 ind26412 132 15 85.695 6RW
2022 107 DY 21 ind20974 133 15 90.891 6RW
2022 107 DY 21 ind16443 134 15 78.832 6RW
2022 108 DY 21 ind9242 83 16 77.758 6RW
2022 108 DY 21 ind25718 84 16 79.557 6RW
2022 108 DY 21 ind4750 85 16 83.67 6RW
2022 108 DY 21 ind11119 86 16 79.995 6RW
2022 108 DY 21 ind5658 87 16 84.102 6RW
2022 108 DY 21 ind14483 88 16 79.791 6RW
2022 108 DY 21 ind11205 89 16 79.447 6RW
2022 108 DY 21 ind6831 90 16 82.978 6RW
2022 108 DY 21 ind29430 91 16 84.918 6RW
2022 108 DY 21 ind23026 92 16 83.182 6RW
2022 108 DY 21 ind2886 93 16 93.953 6RW
2022 108 DY 21 ind25283 94 16 76.085 6RW
2022 108 DY 21 ind18545 95 16 90.574 6RW
2022 108 DY 21 ind16293 96 16 79.765 6RW
2022 108 DY 21 ind11119 97 16 81.39 6RW
2022 108 DY 21 ind13735 98 16 84.475 6RW
2022 108 DY 21 ind10687 99 16 87.214 6RW
2022 108 DY 21 ind23443 100 16 92.193 6RW
2022 108 DY 21 ind15527 101 16 91.235 6RW
2022 108 DY 21 ind9383 102 16 86.219 6RW
2022 108 DY 21 ind5355 103 16 83.035 6RW
2022 108 DY 21 ind19013 104 16 89.812 6RW
2022 108 DY 21 ind16024 105 16 87.921 6RW
2022 108 DY 21 ind10945 106 16 91.012 6RW
2022 108 DY 21 ind8028 107 16 85.406 6RW
2022 107 DY 21 ind16997 110 16 86.219 6RW
2022 107 DY 21 ind3008 111 16 88.351 6RW
2022 107 DY 21 ind13100 112 16 88.722 6RW
2022 107 DY 21 ind28410 113 16 86.73 6RW
2022 107 DY 21 ind11119 114 16 81.879 6RW
2022 107 DY 21 ind20886 115 16 89.674 6RW
2022 107 DY 21 ind12440 116 16 82.027 6RW
2022 107 DY 21 ind6831 117 16 85.37 6RW
2022 107 DY 21 ind26655 118 16 88.005 6RW
2022 107 DY 21 ind30423 119 16 79.941 6RW
2022 107 DY 21 ind6316 120 16 84.331 6RW
2022 107 DY 21 ind23889 121 16 87.501 6RW
2022 107 DY 21 ind18226 122 16 92.084 6RW
2022 107 DY 21 ind2663 123 16 85.23 6RW
2022 107 DY 21 ind22245 124 16 94.61 6RW
2022 107 DY 21 ind16153 125 16 87.316 6RW
2022 107 DY 21 ind5004 126 16 82.101 6RW
2022 107 DY 21 ind19165 127 16 81.843 6RW
2022 107 DY 21 ind9656 128 16 82.376 6RW
2022 107 DY 21 ind28934 129 16 80.555 6RW
2022 107 DY 21 ind21036 130 16 81.669 6RW
2022 107 DY 21 ind861 131 16 88.478 6RW
2022 107 DY 21 ind13130 132 16 83.486 6RW
2022 107 DY 21 ind2088 133 16 88.028 6RW
2022 107 DY 21 ind28806 134 16 81.917 6RW
2022 108 DY 21 ind26412 83 17 74.928 6RW
2022 108 DY 21 ind654 84 17 83.693 6RW
2022 108 DY 21 ind9383 85 17 88.1 6RW
2022 108 DY 21 ind10945 86 17 84.112 6RW
2022 108 DY 21 ind19896 87 17 84.838 6RW
2022 108 DY 21 ind23785 88 17 78.728 6RW
2022 108 DY 21 ind17586 89 17 79.568 6RW
2022 108 DY 21 ind18092 90 17 84.768 6RW
2022 108 DY 21 ind23026 91 17 84.088 6RW
2022 108 DY 21 ind11119 92 17 79.024 6RW
2022 108 DY 21 ind23493 93 17 83.258 6RW
2022 108 DY 21 ind22797 94 17 80.215 6RW
2022 108 DY 21 ind25718 95 17 90.807 6RW
2022 108 DY 21 ind6453 96 17 82.73 6RW
2022 108 DY 21 ind13735 97 17 85.148 6RW
2022 108 DY 21 ind16024 98 17 81.566 6RW
2022 108 DY 21 ind10687 99 17 91.035 6RW
2022 108 DY 21 ind4735 100 17 96.957 6RW
2022 108 DY 21 ind25283 101 17 82.928 6RW
2022 108 DY 21 ind29430 102 17 88.353 6RW
2022 108 DY 21 ind5355 103 17 88.351 6RW
2022 108 DY 21 ind22877 104 17 93.477 6RW
2022 108 DY 21 ind2886 105 17 95.714 6RW
2022 108 DY 21 ind1105 106 17 89.181 6RW
2022 108 DY 21 ind23443 107 17 95.502 6RW
2022 107 DY 21 ind26412 110 17 80.925 6RW
2022 107 DY 21 ind2755 111 17 93.86 6RW
2022 107 DY 21 ind28934 112 17 78.748 6RW
2022 107 DY 21 ind2088 113 17 90.901 6RW
2022 107 DY 21 ind25155 114 17 81.321 6RW
2022 107 DY 21 ind27443 115 17 86.6 6RW
2022 107 DY 21 ind17586 116 17 78.7 6RW
2022 107 DY 21 ind20221 117 17 78.603 6RW
2022 107 DY 21 ind30423 118 17 77.877 6RW
2022 107 DY 21 ind22245 119 17 81.964 6RW
2022 107 DY 21 ind27836 120 17 81.112 6RW
2022 107 DY 21 ind6492 121 17 89.922 6RW
2022 107 DY 21 ind3008 122 17 84.164 6RW
2022 107 DY 21 ind24430 123 17 87.37 6RW
2022 107 DY 21 ind16153 124 17 85.473 6RW
2022 107 DY 21 ind13130 125 17 88.665 6RW
2022 107 DY 21 ind5004 126 17 83.181 6RW
2022 107 DY 21 ind30208 127 17 87.556 6RW
2022 107 DY 21 ind23889 128 17 82.045 6RW
2022 107 DY 21 ind26655 129 17 85.465 6RW
2022 107 DY 21 ind21036 130 17 81.37 6RW
2022 107 DY 21 ind20974 131 17 83.281 6RW
2022 107 DY 21 ind6316 132 17 78.967 6RW
2022 107 DY 21 ind11537 133 17 85.947 6RW
2022 107 DY 21 ind19165 134 17 79.907 6RW
2022 108 DY 21 ind9242 83 18 80.76 6RW
2022 108 DY 21 ind6831 84 18 82.761 6RW
2022 108 DY 21 ind16602 85 18 88.599 6RW
2022 108 DY 21 ind8802 86 18 82.886 6RW
2022 108 DY 21 ind30263 87 18 72.033 6RW
2022 108 DY 21 ind14483 88 18 88.242 6RW
2022 108 DY 21 ind4750 89 18 85.16 6RW
2022 108 DY 21 ind1505 90 18 86.294 6RW
2022 108 DY 21 ind21922 91 18 87.175 6RW
2022 108 DY 21 ind18545 92 18 93.338 6RW
2022 108 DY 21 ind16443 93 18 89.01 6RW
2022 108 DY 21 ind20974 94 18 86.846 6RW
2022 108 DY 21 ind5658 95 18 86.286 6RW
2022 108 DY 21 ind13923 96 18 89.165 6RW
2022 108 DY 21 ind19013 97 18 87.535 6RW
2022 108 DY 21 ind24458 98 18 87.784 6RW
2022 108 DY 21 ind20221 99 18 85.887 6RW
2022 108 DY 21 ind11119 100 18 89.661 6RW
2022 108 DY 21 ind11205 101 18 80.526 6RW
2022 108 DY 21 ind8028 103 18 78.354 6RW
2022 108 DY 21 ind16293 104 18 86.645 6RW
2022 108 DY 21 ind26973 105 18 87.066 6RW
2022 108 DY 21 ind15527 106 18 90.715 6RW
2022 108 DY 21 ind1810 107 18 93.407 6RW
2022 107 DY 21 ind16997 110 18 80.296 6RW
2022 107 DY 21 ind6831 111 18 83.467 6RW
2022 107 DY 21 ind25547 112 18 85.21 6RW
2022 107 DY 21 ind21191 113 18 87.027 6RW
2022 107 DY 21 ind11575 114 18 81.577 6RW
2022 107 DY 21 ind20886 115 18 84.734 6RW
2022 107 DY 21 ind13100 116 18 87.463 6RW
2022 107 DY 21 ind21368 117 18 87.175 6RW
2022 107 DY 21 ind9376 118 18 79.238 6RW
2022 107 DY 21 ind18226 119 18 92.951 6RW
2022 107 DY 21 ind16443 120 18 86.605 6RW
2022 107 DY 21 ind7985 121 18 86.925 6RW
2022 107 DY 21 ind11119 122 18 84.949 6RW
2022 107 DY 21 ind22769 123 18 85.983 6RW
2022 107 DY 21 ind861 124 18 92.256 6RW
2022 107 DY 21 ind13378 125 18 90.906 6RW
2022 107 DY 21 ind19533 126 18 84.228 6RW
2022 107 DY 21 ind28410 127 18 83.284 6RW
2022 107 DY 21 ind12440 128 18 89.368 6RW
2022 107 DY 21 ind28806 130 18 86.984 6RW
2022 107 DY 21 ind2663 131 18 86.083 6RW
2022 107 DY 21 ind29361 132 18 91.888 6RW
2022 107 DY 21 ind9656 133 18 83.683 6RW
2022 107 DY 21 ind14695 134 18 75.602 6RW
2021 103 NI 41 ind27612 83 4 33.186727 6RW
2021 103 NI 41 ind26915 84 4 50.31517345 6RW
2021 103 NI 41 ind18806 85 4 54.28705882 6RW
2021 103 NI 41 ind19655 86 4 34.96168929 6RW
2021 103 NI 41 ind6020 87 4 46.48868778 6RW
2021 103 NI 41 ind24669 88 4 53.0974359 6RW
2021 103 NI 41 ind21281 89 4 38.77369532 6RW
2021 103 NI 41 ind9685 90 4 54.93574661 6RW
2021 103 NI 41 ind28289 91 4 56.25339367 6RW
2021 103 NI 41 ind21729 92 4 44.30045249 6RW
2021 103 NI 41 ind9077 93 4 44.74666667 6RW
2021 103 NI 41 ind16443 94 4 81.78702866 6RW
2021 103 NI 41 ind4191 95 4 68.47758673 6RW
2021 103 NI 41 ind5919 96 4 57.53508296 6RW
2021 103 NI 41 ind24669 97 4 60.53647059 6RW
2021 103 NI 41 ind26412 98 4 87.88561086 6RW
2021 103 NI 41 ind17224 99 4 72.94793363 6RW
2021 103 NI 41 ind15231 100 4 58.27438914 6RW
2021 103 NI 41 ind24334 101 4 75.75686275 6RW
2021 103 NI 41 ind4661 102 4 53.00995475 6RW
2021 103 NI 41 ind17522 103 4 42.16567119 6RW
2021 103 NI 41 ind16274 104 4 70.56205128 6RW
2021 103 NI 41 ind7468 105 4 67.96995475 6RW
2021 103 NI 41 ind16619 106 4 66.23794872 6RW
2021 103 NI 41 ind24015 107 4 37.51131222 6RW
2021 103 NI 41 ind7468 83 5 65.67782805 6RW
2021 103 NI 41 ind19655 84 5 35.32524887 6RW
2021 103 NI 41 ind24334 85 5 73.41031674 6RW
2021 103 NI 41 ind4191 86 5 68.61357466 6RW
2021 103 NI 41 ind9685 87 5 59.68832579 6RW
2021 103 NI 41 ind5919 88 5 49.51493213 6RW
2021 103 NI 41 ind21729 89 5 40.34992459 6RW
2021 103 NI 41 ind27612 90 5 36.44536953 6RW
2021 103 NI 41 ind16619 91 5 60.33013575 6RW
2021 103 NI 41 ind17224 92 5 68.23360483 6RW
2021 103 NI 41 ind16274 93 5 68.53840121 6RW
2021 103 NI 41 ind18806 94 5 59.00102564 6RW
2021 103 NI 41 ind24669 95 5 61.33960784 6RW
2021 103 NI 41 ind24669 96 5 55.08102564 6RW
2021 103 NI 41 ind4661 97 5 56.99631976 6RW
2021 103 NI 41 ind9077 98 5 43.12506787 6RW
2021 103 NI 41 ind17522 100 5 37.83819005 6RW
2021 103 NI 41 ind15231 101 5 61.76723982 6RW
2021 103 NI 41 ind21281 102 5 42.6174359 6RW
2021 103 NI 41 ind26412 103 5 84.8361991 6RW
2021 103 NI 41 ind16443 104 5 79.89803922 6RW
2021 103 NI 41 ind24015 105 5 39.87016591 6RW
2021 103 NI 41 ind26915 106 5 52.18956259 6RW
2021 103 NI 41 ind16443 83 6 74.11161388 6RW
2021 103 NI 41 ind6020 84 6 45.26117647 6RW
2021 103 NI 41 ind16619 85 6 62.09351433 6RW
2021 103 NI 41 ind9685 86 6 60.09049774 6RW
2021 103 NI 41 ind4661 87 6 59.62847662 6RW
2021 103 NI 41 ind19655 88 6 40.24904977 6RW
2021 103 NI 41 ind17224 89 6 76.53502262 6RW
2021 103 NI 41 ind9077 90 6 52.71963801 6RW
2021 103 NI 41 ind24015 91 6 49.85025641 6RW
2021 103 NI 41 ind24669 92 6 62.94588235 6RW
2021 103 NI 41 ind5919 93 6 56.99076923 6RW
2021 103 NI 41 ind21281 94 6 45.96959276 6RW
2021 103 NI 41 ind26915 95 6 51.30570136 6RW
2021 103 NI 41 ind24334 96 6 74.51945701 6RW
2021 103 NI 41 ind16274 97 6 69.39197587 6RW
2021 103 NI 41 ind15231 98 6 60.2652187 6RW
2021 103 NI 41 ind7468 100 6 68.63855204 6RW
2021 103 NI 41 ind28289 101 6 57.12760181 6RW
2021 103 NI 41 ind24669 102 6 59.24633484 6RW
2021 103 NI 41 ind18806 103 6 56.74208145 6RW
2021 103 NI 41 ind4191 104 6 74.21176471 6RW
2021 103 NI 41 ind17522 105 6 36.57822021 6RW
2021 103 NI 41 ind21729 106 6 51.26696833 6RW
2021 103 NI 41 ind26412 107 6 87.43674208 6RW
2021 104 NI 41 ind17401 83 7 65.51975867 6RW
2021 104 NI 41 ind29390 84 7 60.94479638 6RW
2021 104 NI 41 ind626 85 7 72.5092006 6RW
2021 104 NI 41 ind15808 86 7 63.94980392 6RW
2021 104 NI 41 ind11919 87 7 74.07903469 6RW
2021 104 NI 41 ind15025 88 7 78.36500754 6RW
2021 104 NI 41 ind22429 89 7 58.59897436 6RW
2021 104 NI 41 ind25254 90 7 58.21116139 6RW
2021 104 NI 41 ind19495 91 7 61.96343891 6RW
2021 104 NI 41 ind3631 92 7 68.47541478 6RW
2021 104 NI 41 ind27713 93 7 70.98352941 6RW
2021 104 NI 41 ind16443 94 7 80.77659125 6RW
2021 104 NI 41 ind24712 95 7 73.426727 6RW
2021 104 NI 41 ind24477 96 7 49.23221719 6RW
2021 104 NI 41 ind12587 97 7 68.41628959 6RW
2021 104 NI 41 ind3367 98 7 82.39276018 6RW
2021 104 NI 41 ind2942 99 7 71.48911011 6RW
2021 104 NI 41 ind23383 100 7 78.74702866 6RW
2021 104 NI 41 ind21257 101 7 54.61357466 6RW
2021 104 NI 41 ind29061 102 7 69.86232278 6RW
2021 104 NI 41 ind16975 103 7 67.2 6RW
2021 104 NI 41 ind5153 104 7 47.60904977 6RW
2021 104 NI 41 ind4914 105 7 72.50027149 6RW
2021 104 NI 41 ind30254 106 7 65.49019608 6RW
2021 104 NI 41 ind7072 107 7 62.28754148 6RW
2021 104 NI 41 ind4914 83 8 74.15505279 6RW
2021 104 NI 41 ind15808 84 8 68.70346908 6RW
2021 104 NI 41 ind21257 85 8 63.95656109 6RW
2021 104 NI 41 ind24712 86 8 72.00977376 6RW
2021 104 NI 41 ind25254 87 8 62.06455505 6RW
2021 104 NI 41 ind24477 88 8 55.71499246 6RW
2021 104 NI 41 ind3631 89 8 69.25128205 6RW
2021 104 NI 41 ind17401 90 8 72.86129713 6RW
2021 104 NI 41 ind30254 91 8 67.04458522 6RW
2021 104 NI 41 ind2942 92 8 77.73224736 6RW
2021 104 NI 41 ind5153 93 8 51.03010558 6RW
2021 104 NI 41 ind626 94 8 74.24144796 6RW
2021 104 NI 41 ind12587 95 8 64.66606335 6RW
2021 104 NI 41 ind15025 96 8 77.95233786 6RW
2021 104 NI 41 ind29061 97 8 72.49411765 6RW
2021 104 NI 41 ind27713 98 8 67.23656109 6RW
2021 104 NI 41 ind11919 99 8 77.29665158 6RW
2021 104 NI 41 ind16975 100 8 66.51257919 6RW
2021 104 NI 41 ind23383 101 8 83.62159879 6RW
2021 104 NI 41 ind22429 102 8 62.34352941 6RW
2021 104 NI 41 ind3367 103 8 96.28959276 6RW
2021 104 NI 41 ind16443 104 8 77.36253394 6RW
2021 104 NI 41 ind7072 105 8 55.8479638 6RW
2021 104 NI 41 ind29390 106 8 68.86901961 6RW
2021 104 NI 41 ind19495 107 8 60.64084465 6RW
2021 104 NI 41 ind16443 83 9 74.90280543 6RW
2021 104 NI 41 ind11919 84 9 71.66564103 6RW
2021 104 NI 41 ind30254 85 9 66.5918552 6RW
2021 104 NI 41 ind25254 86 9 61.51384615 6RW
2021 104 NI 41 ind29061 87 9 68.1520362 6RW
2021 104 NI 41 ind15808 88 9 65.82660633 6RW
2021 104 NI 41 ind2942 89 9 71.38799397 6RW
2021 104 NI 41 ind27713 90 9 67.62618401 6RW
2021 104 NI 41 ind7072 91 9 56.21116139 6RW
2021 104 NI 41 ind15025 92 9 76.92042232 6RW
2021 104 NI 41 ind24477 93 9 53.84736048 6RW
2021 104 NI 41 ind22429 94 9 62.59402715 6RW
2021 104 NI 41 ind29390 95 9 57.84518854 6RW
2021 104 NI 41 ind21257 96 9 55.30932127 6RW
2021 104 NI 41 ind5153 97 9 46.5746003 6RW
2021 104 NI 41 ind23383 98 9 76.21007541 6RW
2021 104 NI 41 ind17401 99 9 66.99728507 6RW
2021 104 NI 41 ind4914 100 9 67.74515837 6RW
2021 104 NI 41 ind19495 101 9 60.98437406 6RW
2021 104 NI 41 ind12587 102 9 62.59402715 6RW
2021 104 NI 41 ind626 103 9 69.12579186 6RW
2021 104 NI 41 ind24712 104 9 73.80162896 6RW
2021 104 NI 41 ind16975 105 9 63.44784314 6RW
2021 104 NI 41 ind3631 106 9 63.7281448 6RW
2021 103 AB 11 ind28289 3 10 79.66374332 6RW
2021 103 AB 11 ind24669 4 10 70.58352941 6RW
2021 103 AB 11 ind5919 5 10 82.35023173 6RW
2021 103 AB 11 ind4661 6 10 76.93960784 6RW
2021 103 AB 11 ind17522 7 10 69.00705882 6RW
2021 103 AB 11 ind15231 8 10 79.5426738 6RW
2021 103 AB 11 ind24669 9 10 75.40477718 6RW
2021 103 AB 11 ind9685 10 10 77.90588235 6RW
2021 103 AB 11 ind27612 11 10 76.36620321 6RW
2021 103 AB 11 ind26412 12 10 76.39486631 6RW
2021 103 AB 11 ind7468 13 10 73.52085561 6RW
2021 103 AB 11 ind16274 14 10 60.12121212 6RW
2021 103 AB 11 ind16443 15 10 83.95465241 6RW
2021 103 AB 11 ind24015 16 10 73.52085561 6RW
2021 103 AB 11 ind21729 17 10 70.67279857 6RW
2021 103 AB 11 ind24334 18 10 73.36812834 6RW
2021 103 AB 11 ind4191 19 10 80.03907308 6RW
2021 103 AB 11 ind9077 20 10 67.31807487 6RW
2021 103 AB 11 ind6020 21 10 72.26438503 6RW
2021 103 AB 11 ind18806 22 10 70.57540107 6RW
2021 103 AB 11 ind17224 23 10 77.71379679 6RW
2021 103 AB 11 ind21281 24 10 72.09525847 6RW
2021 103 AB 11 ind16619 25 10 70.12163993 6RW
2021 103 AB 11 ind26915 26 10 72.28292335 6RW
2021 103 AB 11 ind19655 27 10 81.4459893 6RW
2021 103 AB 11 ind24015 28 10 72.86231729 6RW
2021 103 AB 11 ind26412 29 10 80.82994652 6RW
2021 103 AB 11 ind16619 30 10 69.68641711 6RW
2021 103 AB 11 ind24334 31 10 74.69989305 6RW
2021 103 AB 11 ind28289 32 10 69.88149733 6RW
2021 103 AB 11 ind9685 3 11 88.29233512 6RW
2021 103 AB 11 ind18806 4 11 73.89889483 6RW
2021 103 AB 11 ind26915 5 11 74.20035651 6RW
2021 103 AB 11 ind16274 6 11 69.20499109 6RW
2021 103 AB 11 ind4661 7 11 79.20713012 6RW
2021 103 AB 11 ind24669 8 11 77.59386809 6RW
2021 103 AB 11 ind7468 9 11 81.3368984 6RW
2021 103 AB 11 ind17224 10 11 77.78509804 6RW
2021 103 AB 11 ind4191 11 11 86.23686275 6RW
2021 103 AB 11 ind15231 12 11 82.01069519 6RW
2021 103 AB 11 ind24669 13 11 72.43522282 6RW
2021 103 AB 11 ind21281 14 11 76.17026738 6RW
2021 103 AB 11 ind16443 15 11 88.01754011 6RW
2021 103 AB 11 ind9077 16 11 74.35636364 6RW
2021 103 AB 11 ind5919 17 11 82.69048128 6RW
2021 103 AB 11 ind19655 18 11 72.48484848 6RW
2021 103 AB 11 ind27612 19 11 72.98823529 6RW
2021 103 AB 11 ind21729 20 11 71.52427807 6RW
2021 103 AB 11 ind6020 21 11 68.32270945 6RW
2021 103 AB 11 ind17522 22 11 60.7545098 6RW
2021 103 AB 11 ind15231 23 11 76.21490196 6RW
2021 103 AB 11 ind17522 24 11 63.56149733 6RW
2021 103 AB 11 ind24015 25 11 75.63636364 6RW
2021 103 AB 11 ind9077 26 11 69.33019608 6RW
2021 103 AB 11 ind26915 27 11 69.8515508 6RW
2021 103 AB 11 ind4191 28 11 76.30488414 6RW
2021 103 AB 11 ind16274 29 11 63.59386809 6RW
2021 103 AB 11 ind28289 30 11 71.71508021 6RW
2021 103 AB 11 ind21281 31 11 72.8744385 6RW
2021 103 AB 11 ind27612 32 11 73.27643494 6RW
2021 103 AB 11 ind17224 3 12 76.57483066 6RW
2021 103 AB 11 ind26412 4 12 80.05361854 6RW
2021 103 AB 11 ind4661 5 12 72.43522282 6RW
2021 103 AB 11 ind6020 6 12 74.84235294 6RW
2021 103 AB 11 ind16443 7 12 79.58074866 6RW
2021 103 AB 11 ind24669 8 12 73.24705882 6RW
2021 103 AB 11 ind21729 9 12 69.86224599 6RW
2021 103 AB 11 ind24669 10 12 64.31800357 6RW
2021 103 AB 11 ind16619 11 12 70.39030303 6RW
2021 103 AB 11 ind18806 12 12 70.91607843 6RW
2021 103 AB 11 ind24334 13 12 71.04741533 6RW
2021 103 AB 11 ind9685 14 12 84.95914439 6RW
2021 103 AB 11 ind19655 15 12 74.18167558 6RW
2021 103 AB 11 ind5919 16 12 78.45903743 6RW
2021 103 AB 11 ind7468 17 12 76.72299465 6RW
2021 104 AB 11 ind19495 18 12 79.12327986 6RW
2021 104 AB 11 ind15025 19 12 79.04741533 6RW
2021 104 AB 11 ind24477 20 12 78.39786096 6RW
2021 104 AB 11 ind29061 21 12 80.82224599 6RW
2021 104 AB 11 ind16975 22 12 75.48263815 6RW
2021 104 AB 11 ind23383 23 12 77.66431373 6RW
2021 104 AB 11 ind12587 24 12 69.8515508 6RW
2021 104 AB 11 ind25254 25 12 66.70930481 6RW
2021 104 AB 11 ind17401 26 12 71.46153298 6RW
2021 104 AB 11 ind3367 27 12 64.0399287 6RW
2021 104 AB 11 ind4914 28 12 81.60171123 6RW
2021 104 AB 11 ind5153 29 12 69.04099822 6RW
2021 104 AB 11 ind16443 30 12 76.20677362 6RW
2021 104 AB 11 ind7072 31 12 76.15272727 6RW
2021 104 AB 11 ind3631 32 12 81.30766488 6RW
2021 104 AB 11 ind21257 3 13 80.65825312 6RW
2021 104 AB 11 ind24712 4 13 78.51650624 6RW
2021 104 AB 11 ind27713 5 13 75.47165775 6RW
2021 104 AB 11 ind11919 6 13 76.17882353 6RW
2021 104 AB 11 ind626 7 13 69.17247772 6RW
2021 104 AB 11 ind2942 8 13 76.51151515 6RW
2021 104 AB 11 ind22429 9 13 77.7257754 6RW
2021 104 AB 11 ind30254 10 13 70.67721925 6RW
2021 104 AB 11 ind29390 11 13 73.92199643 6RW
2021 104 AB 11 ind15808 12 13 76.78631016 6RW
2021 104 AB 11 ind7072 13 13 80.87529412 6RW
2021 104 AB 11 ind3367 14 13 77.33333333 6RW
2021 104 AB 11 ind30254 15 13 80.32057041 6RW
2021 104 AB 11 ind21257 16 13 76.09411765 6RW
2021 104 AB 11 ind19495 17 13 76.0573262 6RW
2021 104 AB 11 ind25254 18 13 64.49839572 6RW
2021 104 AB 11 ind626 19 13 60.09012478 6RW
2021 104 AB 11 ind29390 20 13 72.46060606 6RW
2021 104 AB 11 ind5153 21 13 70.58994652 6RW
2021 104 AB 11 ind29061 22 13 73.39893048 6RW
2021 104 AB 11 ind15025 23 13 73.83543672 6RW
2021 104 AB 11 ind4914 24 13 73.34887701 6RW
2021 104 AB 11 ind2942 25 13 64.89326203 6RW
2021 104 AB 11 ind24712 26 13 70.31101604 6RW
2021 104 AB 11 ind23383 27 13 70.09925134 6RW
2021 104 AB 11 ind12587 28 13 68.76748663 6RW
2021 104 AB 11 ind22429 29 13 78.33197861 6RW
2021 104 AB 11 ind16443 30 13 77.6055615 6RW
2021 104 AB 11 ind27713 31 13 77.7257754 6RW
2021 104 AB 11 ind24477 32 13 75.68199643 6RW
2021 104 AB 11 ind15808 3 14 82.95843137 6RW
2021 104 AB 11 ind17401 4 14 68.28149733 6RW
2021 104 AB 11 ind3631 5 14 76.26823529 6RW
2021 104 AB 11 ind11919 6 14 77.90973262 6RW
2021 104 AB 11 ind16975 7 14 74.46131907 6RW
2021 104 AB 11 ind23383 8 14 76.02495544 6RW
2021 104 AB 11 ind16975 9 14 72.31058824 6RW
2021 104 AB 11 ind7072 10 14 71.49304813 6RW
2021 104 AB 11 ind27713 11 14 76.22588235 6RW
2021 104 AB 11 ind29390 12 14 71.98188948 6RW
2021 104 AB 11 ind24712 13 14 75.03714795 6RW
2021 104 AB 11 ind5153 14 14 66.23800357 6RW
2021 104 AB 11 ind19495 15 14 73.67843137 6RW
2021 104 AB 11 ind22429 16 14 79.00748663 6RW
2021 104 AB 11 ind17401 17 14 68.19336898 6RW
2021 104 AB 11 ind2942 18 14 74.00727273 6RW
2021 104 AB 11 ind29061 20 14 83.95850267 6RW
2021 104 AB 11 ind11919 21 14 82.44834225 6RW
2021 104 AB 11 ind16443 22 14 80.30973262 6RW
2021 104 AB 11 ind15025 23 14 79.40221034 6RW
2021 104 AB 11 ind3631 24 14 76.32513369 6RW
2021 104 AB 11 ind12587 25 14 74.16156863 6RW
2021 104 AB 11 ind30254 26 14 72.99650624 6RW
2021 104 AB 11 ind626 27 14 75.51515152 6RW
2021 104 AB 11 ind21257 28 14 72.53390374 6RW
2021 104 AB 11 ind25254 29 14 71.1654902 6RW
2021 104 AB 11 ind15808 30 14 74.32199643 6RW
2021 104 AB 11 ind24477 31 14 77.33190731 6RW
2021 104 AB 11 ind4914 32 14 81.3368984 6RW
2023 102 DY 21 ind13939 66 6 106.833 6RW
2023 102 DY 21 ind13939 62 2 100.595 6RW
2023 102 DY 21 ind13939 64 4 108.562 6RW
2023 104 DY 21 ind13939 59 12 121.284 6RW
2023 104 DY 21 ind13939 69 9 109.576 6RW
2023 104 DY 21 ind13939 70 7 99.136 6RW
2023 105 DY 21 ind13939 80 15 102.957 6RW
2023 105 DY 21 ind13939 72 14 104.64 6RW
2023 105 DY 21 ind13939 75 18 107.078 6RW
2023 106 DY 21 ind13939 85 5 107.529 6RW
2023 106 DY 21 ind13939 87 2 101.279 6RW
2023 106 DY 21 ind13939 104 3 109.625 6RW
2023 107 DY 21 ind13939 98 12 115.876 6RW
2023 107 DY 21 ind13939 85 7 106.414 6RW
2023 107 DY 21 ind13939 91 9 109.137 6RW
2023 102 DY 21 ind7231 75 6 109.393 6RW
2023 102 DY 21 ind7231 77 2 103.173 6RW
2023 102 DY 21 ind7231 59 3 104.325 6RW
2023 102 DY 21 ind15025 60 5 106.743 6RW
2023 102 DY 21 ind15025 70 4 98.947 6RW
2023 102 DY 21 ind15025 61 2 98.025 6RW
2023 102 DY 21 ind21257 67 3 94.503 6RW
2023 102 DY 21 ind21257 62 1 98.551 6RW
2023 102 DY 21 ind21257 78 5 87.251 6RW
2023 102 DY 21 ind23383 81 5 103.386 6RW
2023 102 DY 21 ind23383 57 4 109.894 6RW
2023 102 DY 21 ind23383 77 1 98.252 6RW
2023 102 DY 21 ind4914 68 3 94.185 6RW
2023 102 DY 21 ind4914 76 5 82.857 6RW
2023 102 DY 21 ind4914 79 1 93.574 6RW
2023 104 DY 21 ind7072 73 10 96.498 6RW
2023 104 DY 21 ind7072 80 11 99.014 6RW
2023 104 DY 21 ind7072 69 8 95.976 6RW
2023 104 DY 21 ind24712 81 9 98.859 6RW
2023 104 DY 21 ind24712 77 11 99.446 6RW
2023 104 DY 21 ind24712 62 8 103.6 6RW
2023 102 DY 21 ind29061 80 1 84.318 6RW
2023 102 DY 21 ind29061 72 3 94.791 6RW
2023 102 DY 21 ind29061 62 5 92.939 6RW
2023 102 DY 21 ind29390 66 1 96.115 6RW
2023 102 DY 21 ind29390 75 4 89.793 6RW
2023 102 DY 21 ind29390 77 6 91.189 6RW
2023 102 DY 21 ind22429 67 6 100.269 6RW
2023 102 DY 21 ind22429 80 2 93.841 6RW
2023 102 DY 21 ind22429 73 4 96.991 6RW
2023 104 DY 21 ind16975 76 8 97.091 6RW
2023 104 DY 21 ind16975 66 11 94.768 6RW
2023 104 DY 21 ind16975 74 9 96.875 6RW
2023 104 DY 21 ind27713 66 12 104.441 6RW
2023 104 DY 21 ind27713 80 7 102.012 6RW
2023 104 DY 21 ind27713 61 10 94.127 6RW
2023 102 DY 21 ind24477 61 5 98.642 6RW
2023 102 DY 21 ind24477 73 3 96.362 6RW
2023 102 DY 21 ind24477 64 1 98.358 6RW
2023 104 DY 21 ind9685 78 9 105.729 6RW
2023 104 DY 21 ind9685 58 7 105.299 6RW
2023 104 DY 21 ind9685 60 12 119.666 6RW
2023 104 DY 21 ind24334 81 11 95.69 6RW
2023 104 DY 21 ind24334 57 10 110.541 6RW
2023 104 DY 21 ind24334 72 7 101.107 6RW
2023 102 DY 21 ind15231 68 1 99.235 6RW
2023 102 DY 21 ind15231 64 6 96.005 6RW
2023 102 DY 21 ind15231 81 3 96.479 6RW
2023 104 DY 21 ind7468 68 11 102.546 6RW
2023 104 DY 21 ind7468 57 8 107.954 6RW
2023 104 DY 21 ind7468 80 10 103.318 6RW
2023 104 DY 21 ind17224 75 10 94.547 6RW
2023 104 DY 21 ind17224 59 7 95.057 6RW
2023 104 DY 21 ind17224 67 11 97.394 6RW
2023 102 DY 21 ind4191 70 2 85.673 6RW
2023 102 DY 21 ind4191 65 5 91.419 6RW
2023 102 DY 21 ind4191 69 4 93.368 6RW
2023 104 DY 21 ind12587 70 8 100.488 6RW
2023 104 DY 21 ind12587 76 9 102.482 6RW
2023 104 DY 21 ind12587 68 12 108.745 6RW
2023 102 DY 21 ind18545 73 6 113.825 6RW
2023 102 DY 21 ind18545 73 2 97.165 6RW
2023 102 DY 21 ind18545 69 3 109.979 6RW
2023 102 DY 21 ind5658 69 1 106.215 6RW
2023 102 DY 21 ind5658 60 6 109.545 6RW
2023 102 DY 21 ind5658 59 4 114.965 6RW
2023 102 DY 21 ind10867 58 4 105.202 6RW
2023 102 DY 21 ind10867 79 2 102.015 6RW
2023 102 DY 21 ind10867 75 5 104.677 6RW
2023 102 DY 21 ind24913 79 5 107.643 6RW
2023 102 DY 21 ind24913 74 4 108.522 6RW
2023 102 DY 21 ind24913 74 2 96.981 6RW
2023 102 DY 21 ind861 78 3 95.023 6RW
2023 102 DY 21 ind861 72 6 105.657 6RW
2023 102 DY 21 ind861 63 1 118.226 6RW
2023 102 DY 21 ind11513 70 1 112.151 6RW
2023 102 DY 21 ind11513 62 4 107.424 6RW
2023 102 DY 21 ind11513 78 6 107.46 6RW
2023 102 DY 21 ind13774 65 1 109.671 6RW
2023 102 DY 21 ind13774 68 5 100.409 6RW
2023 102 DY 21 ind13774 78 4 104.687 6RW
2023 102 DY 21 ind387 65 6 93.647 6RW
2023 102 DY 21 ind387 69 2 80.608 6RW
2023 102 DY 21 ind387 74 3 91.663 6RW
2023 102 DY 21 ind29361 58 1 111.945 6RW
2023 102 DY 21 ind29361 64 3 103.443 6RW
2023 102 DY 21 ind29361 59 6 104.654 6RW
2023 102 DY 21 ind2886 71 4 102.413 6RW
2023 102 DY 21 ind2886 71 5 100.844 6RW
2023 102 DY 21 ind2886 81 1 100.22 6RW
2023 102 DY 21 ind11119 79 6 110.086 6RW
2023 102 DY 21 ind11119 70 3 101.268 6RW
2023 102 DY 21 ind11119 60 1 103.912 6RW
2023 102 DY 21 ind29044 80 3 103.759 6RW
2023 102 DY 21 ind29044 77 5 101.978 6RW
2023 102 DY 21 ind29044 57 1 113.891 6RW
2023 102 DY 21 ind25068 68 6 107.596 6RW
2023 102 DY 21 ind25068 66 3 102.027 6RW
2023 102 DY 21 ind25068 64 2 99.346 6RW
2023 102 DY 21 ind21922 58 5 109.67 6RW
2023 102 DY 21 ind21922 63 3 98.88 6RW
2023 102 DY 21 ind21922 72 1 111.721 6RW
2023 102 DY 21 ind28773 76 6 99.38 6RW
2023 102 DY 21 ind28773 57 2 105.476 6RW
2023 102 DY 21 ind28773 60 4 107.367 6RW
2023 102 DY 21 ind24080 72 4 110.644 6RW
2023 102 DY 21 ind24080 74 6 108.893 6RW
2023 102 DY 21 ind24080 78 1 104.217 6RW
2023 102 DY 21 ind10687 76 3 96.783 6RW
2023 102 DY 21 ind10687 60 2 106.071 6RW
2023 102 DY 21 ind10687 67 5 106.073 6RW
2023 102 DY 21 ind9383 75 2 93.879 6RW
2023 102 DY 21 ind9383 69 5 96.506 6RW
2023 102 DY 21 ind9383 62 3 99.775 6RW
2023 102 DY 21 ind16293 76 4 97.38 6RW
2023 102 DY 21 ind16293 58 2 96.576 6RW
2023 102 DY 21 ind16293 74 5 100.421 6RW
2023 102 DY 21 ind27443 72 2 98.4 6RW
2023 102 DY 21 ind27443 81 4 104.965 6RW
2023 102 DY 21 ind27443 57 5 106.765 6RW
2023 102 DY 21 ind21735 58 3 96.594 6RW
2023 102 DY 21 ind21735 73 5 96.445 6RW
2023 102 DY 21 ind21735 71 2 98.041 6RW
2023 102 DY 21 ind74 69 6 105.812 6RW
2023 102 DY 21 ind74 60 3 102.726 6RW
2023 102 DY 21 ind74 67 1 112.12 6RW
2023 102 DY 21 ind18165 77 4 105.255 6RW
2023 102 DY 21 ind18165 57 6 110.414 6RW
2023 102 DY 21 ind18165 74 1 105.431 6RW
2023 104 DY 21 ind19945 72 11 94.082 6RW
2023 104 DY 21 ind19945 61 7 98.831 6RW
2023 104 DY 21 ind19945 66 9 101.87 6RW
2023 104 DY 21 ind10899 75 7 103.297 6RW
2023 104 DY 21 ind10899 65 12 108.733 6RW
2023 104 DY 21 ind10899 74 10 94.655 6RW
2023 104 DY 21 ind18247 81 10 101.021 6RW
2023 104 DY 21 ind18247 60 7 105.449 6RW
2023 104 DY 21 ind18247 76 12 110.893 6RW
2023 104 DY 21 ind17525 64 10 82.601 6RW
2023 104 DY 21 ind17525 58 11 103.126 6RW
2023 104 DY 21 ind17525 61 8 101.769 6RW
2023 104 DY 21 ind7827 79 9 101.724 6RW
2023 104 DY 21 ind7827 61 11 108.204 6RW
2023 104 DY 21 ind7827 80 8 105.489 6RW
2023 104 DY 21 ind2296 72 12 113.816 6RW
2023 104 DY 21 ind2296 67 8 103.098 6RW
2023 104 DY 21 ind2296 60 10 75.806 6RW
2023 104 DY 21 ind11555 71 11 96.357 6RW
2023 104 DY 21 ind11555 78 8 103.249 6RW
2023 104 DY 21 ind11555 59 9 101.268 6RW
2023 104 DY 21 ind8051 63 7 107.226 6RW
2023 104 DY 21 ind8051 62 9 112.283 6RW
2023 104 DY 21 ind8051 78 11 103.235 6RW
2023 104 DY 21 ind27944 73 8 97.924 6RW
2023 104 DY 21 ind27944 71 10 108.018 6RW
2023 104 DY 21 ind27944 57 12 111.886 6RW
2023 104 DY 21 ind8025 79 10 94.404 6RW
2023 104 DY 21 ind8025 81 12 107.759 6RW
2023 104 DY 21 ind8025 77 7 98.603 6RW
2023 104 DY 21 ind26239 73 9 110.816 6RW
2023 104 DY 21 ind26239 79 12 112.068 6RW
2023 104 DY 21 ind26239 76 7 106.638 6RW
2023 104 DY 21 ind16127 67 12 118.605 6RW
2023 104 DY 21 ind16127 64 9 116.666 6RW
2023 104 DY 21 ind16127 60 8 118.587 6RW
2023 105 DY 21 ind18691 61 14 99.582 6RW
2023 105 DY 21 ind18691 68 15 99.754 6RW
2023 105 DY 21 ind18691 80 17 89.743 6RW
2023 106 DY 21 ind27524 93 2 101.629 6RW
2023 106 DY 21 ind27524 103 6 97.375 6RW
2023 106 DY 21 ind27524 102 3 97.618 6RW
2023 106 DY 21 ind2046 91 3 103.515 6RW
2023 106 DY 21 ind2046 91 6 104.981 6RW
2023 106 DY 21 ind2046 88 1 97.129 6RW
2023 106 DY 21 ind10246 97 1 95.491 6RW
2023 106 DY 21 ind10246 89 3 102.799 6RW
2023 106 DY 21 ind10246 98 6 98.664 6RW
2023 107 DY 21 ind8557 103 9 94.519 6RW
2023 107 DY 21 ind8557 90 7 96.431 6RW
2023 107 DY 21 ind8557 104 12 102.693 6RW
2023 105 DY 21 ind27687 65 14 108.928 6RW
2023 105 DY 21 ind27687 69 16 98.892 6RW
2023 105 DY 21 ind27687 78 18 96.064 6RW
2023 106 DY 21 ind84 89 6 107.364 6RW
2023 106 DY 21 ind84 108 4 98.093 6RW
2023 106 DY 21 ind84 96 1 108.425 6RW
2023 106 DY 21 ind2368 94 4 101.99 6RW
2023 106 DY 21 ind2368 95 6 99.074 6RW
2023 106 DY 21 ind2368 107 1 93.906 6RW
2023 106 DY 21 ind26119 105 2 99.772 6RW
2023 106 DY 21 ind26119 97 6 102.023 6RW
2023 106 DY 21 ind26119 106 4 103.078 6RW
2023 105 DY 21 ind21504 63 14 113.16 6RW
2023 105 DY 21 ind21504 59 15 110.295 6RW
2023 105 DY 21 ind21504 58 17 98.739 6RW
2023 106 DY 21 ind18930 84 1 104.061 6RW
2023 106 DY 21 ind18930 99 6 102.933 6RW
2023 106 DY 21 ind18930 87 3 106.6 6RW
2023 107 DY 21 ind23671 100 7 101.218 6RW
2023 107 DY 21 ind23671 92 11 105.523 6RW
2023 107 DY 21 ind23671 97 10 112.109 6RW
2023 106 DY 21 ind17502 86 2 97.418 6RW
2023 106 DY 21 ind17502 99 3 110.627 6RW
2023 106 DY 21 ind17502 87 6 112.444 6RW
2023 106 DY 21 ind9400 99 1 104.943 6RW
2023 106 DY 21 ind9400 85 4 100.354 6RW
2023 106 DY 21 ind9400 101 5 94.376 6RW
2023 106 DY 21 ind6214 107 3 106.471 6RW
2023 106 DY 21 ind6214 97 5 105.129 6RW
2023 106 DY 21 ind6214 98 2 112.27 6RW
2023 106 DY 21 ind15510 91 5 96.987 6RW
2023 106 DY 21 ind15510 91 4 107.257 6RW
2023 106 DY 21 ind15510 86 1 101.966 6RW
2023 106 DY 21 ind15314 97 3 117.122 6RW
2023 106 DY 21 ind15314 100 1 105.286 6RW
2023 106 DY 21 ind15314 101 6 102.534 6RW
2023 107 DY 21 ind22893 108 9 98.663 6RW
2023 107 DY 21 ind22893 96 8 108.194 6RW
2023 107 DY 21 ind22893 86 12 118.93 6RW
2023 106 DY 21 ind14804 94 1 109.28 6RW
2023 106 DY 21 ind14804 87 5 108.763 6RW
2023 106 DY 21 ind14804 96 3 111.769 6RW
2023 106 DY 21 ind2622 94 5 106.526 6RW
2023 106 DY 21 ind2622 101 2 98.94 6RW
2023 106 DY 21 ind2622 87 4 111.092 6RW
2023 106 DY 21 ind21340 89 1 100.884 6RW
2023 106 DY 21 ind21340 92 6 105.709 6RW
2023 106 DY 21 ind21340 106 3 102.744 6RW
2023 106 DY 21 ind20402 108 2 94.384 6RW
2023 106 DY 21 ind20402 99 4 106.656 6RW
2023 106 DY 21 ind20402 105 6 105.156 6RW
2023 106 DY 21 ind29462 108 6 97.467 6RW
2023 106 DY 21 ind29462 85 1 103.666 6RW
2023 106 DY 21 ind29462 101 3 108.074 6RW
2023 107 DY 21 ind6806 97 9 103.386 6RW
2023 107 DY 21 ind6806 95 12 120.232 6RW
2023 107 DY 21 ind6806 98 8 99.791 6RW
2023 106 DY 21 ind5772 100 4 100.193 6RW
2023 106 DY 21 ind5772 99 2 97.545 6RW
2023 106 DY 21 ind5772 105 5 95.321 6RW
2023 106 DY 21 ind2892 100 3 106.357 6RW
2023 106 DY 21 ind2892 92 5 104.256 6RW
2023 106 DY 21 ind2892 93 1 102.219 6RW
2023 105 DY 21 ind16756 61 16 108.317 6RW
2023 105 DY 21 ind16756 70 18 106.496 6RW
2023 105 DY 21 ind16756 71 13 111.049 6RW
2023 105 DY 21 ind16756 57 16 105.09 6RW
2023 105 DY 21 ind16756 58 13 122.531 6RW
2023 105 DY 21 ind16756 65 17 107.031 6RW
2023 105 DY 21 ind16756 65 16 108.703 6RW
2023 105 DY 21 ind16756 76 17 101.869 6RW
2023 105 DY 21 ind16756 68 13 114.831 6RW
2023 105 DY 21 ind16756 69 15 108.718 6RW
2023 105 DY 21 ind16756 69 17 111.705 6RW
2023 105 DY 21 ind16756 78 13 112.44 6RW
2023 105 DY 21 ind16756 64 13 113.514 6RW
2023 105 DY 21 ind16756 76 18 101.06 6RW
2023 105 DY 21 ind16756 73 16 107.876 6RW
2023 105 DY 21 ind29451 57 18 116.354 6RW
2023 105 DY 21 ind29451 61 15 114.527 6RW
2023 105 DY 21 ind29451 79 13 114.37 6RW
2023 105 DY 21 ind16756 79 18 108.064 6RW
2023 105 DY 21 ind16756 61 13 119.164 6RW
2023 105 DY 21 ind16756 72 16 107.496 6RW
2023 106 DY 21 ind16756 103 2 102.582 6RW
2023 106 DY 21 ind16756 97 4 106.494 6RW
2023 106 DY 21 ind16756 90 6 109.303 6RW
2023 105 DY 21 ind16756 62 14 112.893 6RW
2023 105 DY 21 ind16756 81 15 116.703 6RW
2023 105 DY 21 ind16756 69 18 115.562 6RW
2023 105 DY 21 ind16756 58 15 117.248 6RW
2023 105 DY 21 ind16756 67 18 121.392 6RW
2023 105 DY 21 ind16756 70 14 109.977 6RW
2023 105 DY 21 ind18037 67 13 116.813 6RW
2023 105 DY 21 ind18037 72 15 107.96 6RW
2023 105 DY 21 ind18037 78 17 101.189 6RW
2023 105 DY 21 ind16756 64 17 106.22 6RW
2023 105 DY 21 ind16756 71 15 108.927 6RW
2023 105 DY 21 ind16756 80 14 103.112 6RW
2023 105 DY 21 ind16756 79 14 102.836 6RW
2023 105 DY 21 ind16756 81 17 108.672 6RW
2023 105 DY 21 ind16756 66 15 110.921 6RW
2023 105 DY 21 ind16756 59 18 122.687 6RW
2023 105 DY 21 ind16756 72 13 114.936 6RW
2023 105 DY 21 ind16756 76 15 107.016 6RW
2023 106 DY 21 ind29679 90 5 105.844 6RW
2023 106 DY 21 ind29679 88 4 112.875 6RW
2023 106 DY 21 ind29679 105 1 100.811 6RW
2023 105 DY 21 ind18706 63 13 111.607 6RW
2023 105 DY 21 ind18706 67 16 96.436 6RW
2023 105 DY 21 ind18706 71 18 92.694 6RW
2023 105 DY 21 ind6845 73 18 91.026 6RW
2023 105 DY 21 ind6845 74 15 103.79 6RW
2023 105 DY 21 ind6845 59 13 115.378 6RW
2023 106 DY 21 ind3435 95 3 119.842 6RW
2023 106 DY 21 ind3435 107 2 102.555 6RW
2023 106 DY 21 ind3435 93 6 107.893 6RW
2023 106 DY 21 ind10287 95 4 115.68 6RW
2023 106 DY 21 ind10287 95 2 109.708 6RW
2023 106 DY 21 ind10287 100 6 102.715 6RW
2023 106 DY 21 ind2569 93 4 115.428 6RW
2023 106 DY 21 ind2569 104 6 105.412 6RW
2023 106 DY 21 ind2569 92 2 104.021 6RW
2023 106 DY 21 ind29880 88 5 109.532 6RW
2023 106 DY 21 ind29880 91 2 101.351 6RW
2023 106 DY 21 ind29880 84 4 117.564 6RW
2023 105 DY 21 ind9306 77 14 107.205 6RW
2023 105 DY 21 ind9306 75 16 105.67 6RW
2023 105 DY 21 ind9306 71 17 87.026 6RW
2023 105 DY 21 ind19911 67 17 108.173 6RW
2023 105 DY 21 ind19911 76 14 107.649 6RW
2023 105 DY 21 ind19911 57 15 118.108 6RW
2023 105 DY 21 ind15181 60 14 102.708 6RW
2023 105 DY 21 ind15181 59 16 103.42 6RW
2023 105 DY 21 ind15181 74 18 84.89 6RW
2023 105 DY 21 ind28020 64 14 113.901 6RW
2023 105 DY 21 ind28020 60 16 116.547 6RW
2023 105 DY 21 ind28020 73 17 107.332 6RW
2023 106 DY 21 ind16868 107 6 102.313 6RW
2023 106 DY 21 ind16868 88 3 105.03 6RW
2023 106 DY 21 ind16868 90 1 106.008 6RW
2023 107 DY 21 ind17494 94 11 106.207 6RW
2023 107 DY 21 ind17494 98 10 100.828 6RW
2023 107 DY 21 ind17494 97 8 111.171 6RW
2023 107 DY 21 ind22426 95 9 112.391 6RW
2023 107 DY 21 ind22426 102 12 107.675 6RW
2023 107 DY 21 ind22426 102 7 92.66 6RW
2023 107 DY 21 ind8230 84 12 110.416 6RW
2023 107 DY 21 ind8230 99 8 100.003 6RW
2023 107 DY 21 ind8230 108 10 105.187 6RW
2023 107 DY 21 ind15927 96 7 105.002 6RW
2023 107 DY 21 ind15927 85 12 107.524 6RW
2023 107 DY 21 ind15927 85 9 107.05 6RW
2023 106 DY 21 ind4998 101 4 111.696 6RW
2023 106 DY 21 ind4998 98 5 101.205 6RW
2023 106 DY 21 ind4998 106 1 106.501 6RW
2023 105 DY 21 ind9091 57 17 92.826 6RW
2023 105 DY 21 ind9091 79 15 94.105 6RW
2023 105 DY 21 ind9091 70 13 103.428 6RW
2023 105 DY 21 ind4928 77 15 98.214 6RW
2023 105 DY 21 ind4928 57 13 103.239 6RW
2023 105 DY 21 ind4928 61 18 105.656 6RW
2023 105 DY 21 ind3783 64 16 93.586 6RW
2023 105 DY 21 ind3783 79 17 95.275 6RW
2023 105 DY 21 ind3783 66 14 105.073 6RW
2023 105 DY 21 ind3356 65 18 115.857 6RW
2023 105 DY 21 ind3356 66 13 115.3 6RW
2023 105 DY 21 ind3356 62 15 115.328 6RW
2023 105 DY 21 ind11336 73 15 107.672 6RW
2023 105 DY 21 ind11336 64 18 111.014 6RW
2023 105 DY 21 ind11336 74 14 110.375 6RW
2023 105 DY 21 ind23263 67 15 112.411 6RW
2023 105 DY 21 ind23263 60 17 103.892 6RW
2023 105 DY 21 ind23263 62 13 108.209 6RW
2023 105 DY 21 ind24968 77 13 100.595 6RW
2023 105 DY 21 ind24968 72 17 88.178 6RW
2023 105 DY 21 ind24968 64 15 101.579 6RW
2023 105 DY 21 ind19875 65 15 97.812 6RW
2023 105 DY 21 ind19875 69 13 108.021 6RW
2023 105 DY 21 ind19875 70 17 82.405 6RW
2023 105 DY 21 ind1598 62 17 101.539 6RW
2023 105 DY 21 ind1598 71 16 93.592 6RW
2023 105 DY 21 ind1598 73 14 97.797 6RW
2023 106 DY 21 ind21085 106 5 99.676 6RW
2023 106 DY 21 ind21085 96 2 105.428 6RW
2023 106 DY 21 ind21085 86 4 110.326 6RW
2023 105 DY 21 ind24670 60 15 95.389 6RW
2023 105 DY 21 ind24670 66 17 86.743 6RW
2023 105 DY 21 ind24670 58 14 95.227 6RW
2023 105 DY 21 ind23592 67 14 106.827 6RW
2023 105 DY 21 ind23592 68 16 94.173 6RW
2023 105 DY 21 ind23592 61 17 101.022 6RW
2023 106 DY 21 ind6465 102 5 96.166 6RW
2023 106 DY 21 ind6465 92 1 102.099 6RW
2023 106 DY 21 ind6465 104 4 109.875 6RW
2023 106 DY 21 ind1145 96 4 115.024 6RW
2023 106 DY 21 ind1145 88 2 103.744 6RW
2023 106 DY 21 ind1145 106 6 105.582 6RW
2023 106 DY 21 ind19167 96 5 99.395 6RW
2023 106 DY 21 ind19167 86 3 101.677 6RW
2023 106 DY 21 ind19167 98 1 109.053 6RW
2023 105 DY 21 ind28396 60 13 122.166 6RW
2023 105 DY 21 ind28396 63 18 117.736 6RW
2023 105 DY 21 ind28396 63 16 112.466 6RW
2023 105 DY 21 ind2126 66 18 104.747 6RW
2023 105 DY 21 ind2126 69 14 103.737 6RW
2023 105 DY 21 ind2126 77 16 97.02 6RW
2023 105 DY 21 ind15426 58 18 106.286 6RW
2023 105 DY 21 ind15426 75 14 103.564 6RW
2023 105 DY 21 ind15426 58 16 109.585 6RW
2023 106 DY 21 ind18974 104 1 103.464 6RW
2023 106 DY 21 ind18974 104 5 104.942 6RW
2023 106 DY 21 ind18974 84 3 116.36 6RW
2023 105 DY 21 ind9014 63 17 108.168 6RW
2023 105 DY 21 ind9014 80 13 104.932 6RW
2023 105 DY 21 ind9014 78 16 103.889 6RW
2023 106 DY 21 ind8710 106 2 98.209 6RW
2023 106 DY 21 ind8710 103 3 95.758 6RW
2023 106 DY 21 ind8710 95 5 105.333 6RW
2023 105 DY 21 ind20997 70 15 90.475 6RW
2023 105 DY 21 ind20997 71 14 96.027 6RW
2023 105 DY 21 ind20997 77 18 101.254 6RW
2023 106 DY 21 ind1774 107 5 105.16 6RW
2023 106 DY 21 ind1774 93 3 122.097 6RW
2023 106 DY 21 ind1774 90 2 105.01 6RW
2023 105 DY 21 ind13208 74 13 112.863 6RW
2023 105 DY 21 ind13208 80 18 103.163 6RW
2023 105 DY 21 ind13208 63 15 112.05 6RW
2023 105 DY 21 ind1109 60 18 109.509 6RW
2023 105 DY 21 ind1109 70 16 101.122 6RW
2023 105 DY 21 ind1109 57 14 119.049 6RW
2023 106 DY 21 ind1145 97 2 111.412 6RW
2023 106 DY 21 ind1145 85 6 116.446 6RW
2023 106 DY 21 ind1145 89 4 116.957 6RW
2023 106 DY 21 ind24612 84 2 102.035 6RW
2023 106 DY 21 ind24612 103 5 99.704 6RW
2023 106 DY 21 ind24612 92 3 111.374 6RW
2023 106 DY 21 ind20499 104 2 104.491 6RW
2023 106 DY 21 ind20499 93 5 112.417 6RW
2023 106 DY 21 ind20499 85 3 112.743 6RW
2023 106 DY 21 ind20765 100 5 104.72 6RW
2023 106 DY 21 ind20765 89 2 108.383 6RW
2023 106 DY 21 ind20765 108 3 103.231 6RW
2023 105 DY 21 ind10695 79 16 98.106 6RW
2023 105 DY 21 ind10695 76 13 107.465 6RW
2023 105 DY 21 ind10695 59 17 97.806 6RW
2023 105 DY 21 ind9590 62 18 91.303 6RW
2023 105 DY 21 ind9590 73 13 98.442 6RW
2023 105 DY 21 ind9590 74 16 84.477 6RW
2023 105 DY 21 ind25391 68 17 107.02 6RW
2023 105 DY 21 ind25391 59 14 112.921 6RW
2023 105 DY 21 ind25391 80 16 111.523 6RW
2023 105 DY 21 ind25161 66 16 81.879 6RW
2023 105 DY 21 ind25161 78 14 81.011 6RW
2023 105 DY 21 ind25161 68 18 86.796 6RW
2023 107 DY 21 ind30053 90 10 110.699 6RW
2023 107 DY 21 ind30053 100 8 98.864 6RW
2023 107 DY 21 ind30053 90 11 96.744 6RW
2023 107 DY 21 ind24732 91 11 93.856 6RW
2023 107 DY 21 ind24732 84 10 92.574 6RW
2023 107 DY 21 ind24732 95 8 109.102 6RW
2023 107 DY 21 ind27169 89 8 87.215 6RW
2023 107 DY 21 ind27169 87 12 109.07 6RW
2023 107 DY 21 ind27169 94 9 94.958 6RW
2023 107 DY 21 ind17932 105 9 103.797 6RW
2023 107 DY 21 ind17932 103 12 112.049 6RW
2023 107 DY 21 ind17932 101 8 104.364 6RW
2023 107 DY 21 ind12317 89 11 93.942 6RW
2023 107 DY 21 ind12317 92 8 93.168 6RW
2023 107 DY 21 ind12317 102 10 103.472 6RW
2023 107 DY 21 ind12317 88 7 95.49 6RW
2023 107 DY 21 ind12317 106 10 97.899 6RW
2023 107 DY 21 ind12317 108 11 93.581 6RW
2023 107 DY 21 ind2645 90 8 103.706 6RW
2023 107 DY 21 ind2645 106 12 109.679 6RW
2023 107 DY 21 ind2645 107 9 100.285 6RW
2023 107 DY 21 ind11881 103 11 101.033 6RW
2023 107 DY 21 ind11881 103 10 106.775 6RW
2023 107 DY 21 ind11881 87 8 103.097 6RW
2023 107 DY 21 ind7142 108 8 91.111 6RW
2023 107 DY 21 ind7142 95 11 100.894 6RW
2023 107 DY 21 ind7142 100 10 90.386 6RW
2023 107 DY 21 ind5578 89 7 109.863 6RW
2023 107 DY 21 ind5578 96 9 113.58 6RW
2023 107 DY 21 ind5578 102 11 114.354 6RW
2023 107 DY 21 ind6261 86 11 102.875 6RW
2023 107 DY 21 ind6261 90 9 107.494 6RW
2023 107 DY 21 ind6261 88 8 101.942 6RW
2023 107 DY 21 ind16738 107 7 99.721 6RW
2023 107 DY 21 ind16738 100 11 97.483 6RW
2023 107 DY 21 ind16738 104 10 94.1 6RW
2023 107 DY 21 ind28030 105 10 104.279 6RW
2023 107 DY 21 ind28030 108 12 99.125 6RW
2023 107 DY 21 ind28030 99 7 104.216 6RW
2023 107 DY 21 ind29199 85 8 102.944 6RW
2023 107 DY 21 ind29199 94 12 111.423 6RW
2023 107 DY 21 ind29199 93 10 106.935 6RW
2023 107 DY 21 ind12543 106 7 94.51 6RW
2023 107 DY 21 ind12543 94 10 104.528 6RW
2023 107 DY 21 ind12543 85 11 105.198 6RW
2023 107 DY 21 ind12882 84 8 99.266 6RW
2023 107 DY 21 ind12882 102 9 93.313 6RW
2023 107 DY 21 ind12882 106 11 93.858 6RW
2023 106 DY 21 ind7599 98 3 100.265 6RW
2023 106 DY 21 ind7599 84 6 98.314 6RW
2023 106 DY 21 ind7599 108 1 91.359 6RW
2023 107 DY 21 ind20433 98 9 102.527 6RW
2023 107 DY 21 ind20433 105 12 110.427 6RW
2023 107 DY 21 ind20433 103 8 97.532 6RW
2023 107 DY 21 ind28081 87 9 103.843 6RW
2023 107 DY 21 ind28081 94 8 103.943 6RW
2023 107 DY 21 ind28081 107 12 103.718 6RW
2023 107 DY 21 ind15072 105 8 101.1 6RW
2023 107 DY 21 ind15072 104 9 97.687 6RW
2023 107 DY 21 ind15072 87 11 95.303 6RW
2023 107 DY 21 ind18891 100 9 92.852 6RW
2023 107 DY 21 ind18891 96 11 89.248 6RW
2023 107 DY 21 ind18891 95 7 102.679 6RW
2023 107 DY 21 ind21581 92 7 102.159 6RW
2023 107 DY 21 ind21581 100 12 107.653 6RW
2023 107 DY 21 ind21581 107 10 103.165 6RW
2023 106 DY 21 ind2661 91 1 107.183 6RW
2023 106 DY 21 ind2661 86 5 105.484 6RW
2023 106 DY 21 ind2661 90 3 108.539 6RW
2023 106 DY 21 ind17377 94 3 108.751 6RW
2023 106 DY 21 ind17377 94 6 105.156 6RW
2023 106 DY 21 ind17377 100 2 99.948 6RW
2023 106 DY 21 ind19123 108 5 96.366 6RW
2023 106 DY 21 ind19123 102 1 102.461 6RW
2023 106 DY 21 ind19123 105 3 105.735 6RW
2023 107 DY 21 ind45 91 7 105.594 6RW
2023 107 DY 21 ind45 92 9 107.986 6RW
2023 107 DY 21 ind45 89 12 112.691 6RW
2023 107 DY 21 ind28257 101 10 108.233 6RW
2023 107 DY 21 ind28257 84 7 104.188 6RW
2023 107 DY 21 ind28257 99 12 118.079 6RW
2023 107 DY 21 ind20496 84 11 102.705 6RW
2023 107 DY 21 ind20496 93 7 104.365 6RW
2023 107 DY 21 ind20496 91 10 106.417 6RW
2023 107 DY 21 ind30026 93 9 104.624 6RW
2023 107 DY 21 ind30026 88 12 111.118 6RW
2023 107 DY 21 ind30026 106 8 89.96 6RW
2023 107 DY 21 ind13858 98 11 90.879 6RW
2023 107 DY 21 ind13858 103 7 95.994 6RW
2023 107 DY 21 ind13858 89 10 100.533 6RW
2023 107 DY 21 ind7421 101 12 103.073 6RW
2023 107 DY 21 ind7421 104 7 98.267 6RW
2023 107 DY 21 ind7421 99 9 96.407 6RW
2023 107 DY 21 ind22832 84 9 101.853 6RW
2023 107 DY 21 ind22832 88 11 91.619 6RW
2023 107 DY 21 ind22832 86 7 98.783 6RW
2023 107 DY 21 ind23887 108 7 84.888 6RW
2023 107 DY 21 ind23887 92 10 98.832 6RW
2023 107 DY 21 ind23887 93 12 104.876 6RW
2023 106 DY 21 ind6476 94 2 103.047 6RW
2023 106 DY 21 ind6476 99 5 104.686 6RW
2023 106 DY 21 ind6476 102 4 106.532 6RW
2023 106 DY 21 ind4638 90 4 102.444 6RW
2023 106 DY 21 ind4638 102 6 96.498 6RW
2023 106 DY 21 ind4638 85 2 92.11 6RW
2023 107 DY 21 ind13517 98 7 98.189 6RW
2023 107 DY 21 ind13517 88 10 107.255 6RW
2023 107 DY 21 ind13517 99 11 108.055 6RW
2023 107 DY 21 ind16365 102 8 99.504 6RW
2023 107 DY 21 ind16365 96 10 99.568 6RW
2023 107 DY 21 ind16365 91 12 113.214 6RW
2023 106 DY 21 ind29172 101 1 96.972 6RW
2023 106 DY 21 ind29172 92 4 98.166 6RW
2023 106 DY 21 ind29172 96 6 92.049 6RW
2023 107 DY 21 ind5383 101 7 101.003 6RW
2023 107 DY 21 ind5383 86 10 111.587 6RW
2023 107 DY 21 ind5383 90 12 121.116 6RW
2023 107 DY 21 ind13332 94 7 87.125 6RW
2023 107 DY 21 ind13332 106 9 93.284 6RW
2023 107 DY 21 ind13332 96 12 91.868 6RW
2023 107 DY 21 ind9537 105 11 100.501 6RW
2023 107 DY 21 ind9537 87 10 98.918 6RW
2023 107 DY 21 ind9537 104 8 96.666 6RW
2023 107 DY 21 ind17956 86 9 111.003 6RW
2023 107 DY 21 ind17956 107 8 102.544 6RW
2023 107 DY 21 ind17956 97 12 114.62 6RW
2023 107 DY 21 ind27150 86 8 105.749 6RW
2023 107 DY 21 ind27150 92 12 110.731 6RW
2023 107 DY 21 ind27150 88 9 109.303 6RW
2023 107 DY 21 ind22814 104 11 101.495 6RW
2023 107 DY 21 ind22814 91 8 102.075 6RW
2023 107 DY 21 ind22814 95 10 110.197 6RW
2023 106 DY 21 ind22642 86 6 99.957 6RW
2023 106 DY 21 ind22642 105 4 100.782 6RW
2023 106 DY 21 ind22642 102 2 94.877 6RW
2023 105 DY 21 ind10663 62 16 94.244 6RW
2023 105 DY 21 ind10663 72 18 89.094 6RW
2023 105 DY 21 ind10663 75 13 108.452 6RW
2023 105 DY 21 ind32 75 15 97.812 6RW
2023 105 DY 21 ind32 81 14 92.739 6RW
2023 105 DY 21 ind32 75 17 94.953 6RW
2023 107 DY 21 ind16920 105 7 105.456 6RW
2023 107 DY 21 ind16920 93 11 105.722 6RW
2023 107 DY 21 ind16920 89 9 108.303 6RW
2023 104 DY 21 ind26219 68 9 109.464 6RW
2023 104 DY 21 ind26219 64 11 103.428 6RW
2023 104 DY 21 ind26219 65 7 104.763 6RW
2023 104 DY 21 ind19966 63 10 113.202 6RW
2023 104 DY 21 ind19966 62 12 103.75 6RW
2023 104 DY 21 ind19966 65 8 111.465 6RW
2023 104 DY 21 ind5342 63 9 112.692 6RW
2023 104 DY 21 ind5342 74 12 113.827 6RW
2023 104 DY 21 ind5342 72 8 108.362 6RW
2023 104 DY 21 ind7867 80 12 105.758 6RW
2023 104 DY 21 ind7867 66 8 104.121 6RW
2023 104 DY 21 ind7867 60 9 106.708 6RW
2023 104 DY 21 ind7883 68 7 104.045 6RW
2023 104 DY 21 ind7883 77 10 101.705 6RW
2023 104 DY 21 ind7883 76 11 95.711 6RW
2023 104 DY 21 ind15223 73 11 90.099 6RW
2023 104 DY 21 ind15223 59 8 106.908 6RW
2023 104 DY 21 ind15223 61 9 105.304 6RW
2023 104 DY 21 ind2526 57 7 99.53 6RW
2023 104 DY 21 ind2526 71 9 95.843 6RW
2023 104 DY 21 ind2526 59 11 105.026 6RW
2023 104 DY 21 ind9981 75 9 95.991 6RW
2023 104 DY 21 ind9981 60 11 100.68 6RW
2023 104 DY 21 ind9981 67 7 96.192 6RW
2023 104 DY 21 ind16125 77 12 109.881 6RW
2023 104 DY 21 ind16125 68 8 97.047 6RW
2023 104 DY 21 ind16125 70 10 97.852 6RW
2023 104 DY 21 ind4399 58 8 95.469 6RW
2023 104 DY 21 ind4399 80 9 97.218 6RW
2023 104 DY 21 ind4399 64 12 106.11 6RW
2023 104 DY 21 ind25795 58 10 107.706 6RW
2023 104 DY 21 ind25795 57 11 109.511 6RW
2023 104 DY 21 ind25795 63 8 109.551 6RW
2023 104 DY 21 ind26023 74 8 105.943 6RW
2023 104 DY 21 ind26023 78 12 112.479 6RW
2023 104 DY 21 ind26023 67 9 106.811 6RW
2023 104 DY 21 ind29087 70 9 110.273 6RW
2023 104 DY 21 ind29087 77 8 109.414 6RW
2023 104 DY 21 ind29087 63 12 116.374 6RW
2023 104 DY 21 ind29171 59 10 110.667 6RW
2023 104 DY 21 ind29171 64 7 110.36 6RW
2023 104 DY 21 ind29171 75 11 107.236 6RW
2023 104 DY 21 ind247 74 7 102.954 6RW
2023 104 DY 21 ind247 69 10 100.213 6RW
2023 104 DY 21 ind247 62 11 102.496 6RW
2023 104 DY 21 ind15144 71 8 98.365 6RW
2023 104 DY 21 ind15144 63 11 101.485 6RW
2023 104 DY 21 ind15144 57 9 108.264 6RW
2023 104 DY 21 ind22181 74 11 89.092 6RW
2023 104 DY 21 ind22181 72 10 89.937 6RW
2023 104 DY 21 ind22181 75 8 93.403 6RW
2023 104 DY 21 ind18937 81 8 102.204 6RW
2023 104 DY 21 ind18937 65 10 107.771 6RW
2023 104 DY 21 ind18937 58 12 116.153 6RW
2023 104 DY 21 ind21227 79 11 93.4 6RW
2023 104 DY 21 ind21227 78 7 104.621 6RW
2023 104 DY 21 ind21227 62 10 91.151 6RW
2023 104 DY 21 ind29353 75 12 103.274 6RW
2023 104 DY 21 ind29353 66 7 97.045 6RW
2023 104 DY 21 ind29353 76 10 94.649 6RW
2023 104 DY 21 ind16377 70 12 109.048 6RW
2023 104 DY 21 ind16377 79 8 102.558 6RW
2023 104 DY 21 ind16377 78 10 103.552 6RW
2023 104 DY 21 ind8053 66 10 98.269 6RW
2023 104 DY 21 ind8053 73 7 103.465 6RW
2023 104 DY 21 ind8053 73 12 108.065 6RW
2023 104 DY 21 ind26087 65 11 92.831 6RW
2023 104 DY 21 ind26087 71 7 99.243 6RW
2023 104 DY 21 ind26087 77 9 93.312 6RW
2023 104 DY 21 ind20164 69 11 104.989 6RW
2023 104 DY 21 ind20164 68 10 109.37 6RW
2023 104 DY 21 ind20164 81 7 105.111 6RW
2023 102 DY 21 ind6831 80 5 97.332 6RW
2023 102 DY 21 ind6831 76 1 91.129 6RW
2023 102 DY 21 ind6831 66 4 99.363 6RW
2023 104 DY 21 ind6831 71 12 111.812 6RW
2023 104 DY 21 ind6831 64 8 109.633 6RW
2023 104 DY 21 ind6831 67 10 98.297 6RW
2023 105 DY 21 ind6831 65 13 112.627 6RW
2023 105 DY 21 ind6831 81 18 88.781 6RW
2023 105 DY 21 ind6831 81 16 103.265 6RW
2023 106 DY 21 ind6831 103 4 94.941 6RW
2023 106 DY 21 ind6831 89 5 104.268 6RW
2023 106 DY 21 ind6831 95 1 116.077 6RW
2023 107 DY 21 ind6831 85 10 98.218 6RW
2023 107 DY 21 ind6831 97 11 104.616 6RW
2023 107 DY 21 ind6831 93 8 102.931 6RW
2023 102 DY 21 ind21833 63 6 104.665 6RW
2023 102 DY 21 ind21833 71 3 110.848 6RW
2023 102 DY 21 ind21833 73 1 112.333 6RW
2023 102 DY 21 ind25025 65 3 98.22 6RW
2023 102 DY 21 ind25025 71 1 105.185 6RW
2023 102 DY 21 ind25025 72 5 98.005 6RW
2023 104 DY 21 ind25025 69 7 102.111 6RW
2023 104 DY 21 ind25025 70 11 97.032 6RW
2023 104 DY 21 ind25025 65 9 105.505 6RW
2023 105 DY 21 ind25025 74 17 91.662 6RW
2023 105 DY 21 ind25025 78 15 101.82 6RW
2023 105 DY 21 ind25025 68 14 104.18 6RW
2023 106 DY 21 ind25025 87 1 105.837 6RW
2023 106 DY 21 ind25025 84 5 97.069 6RW
2023 106 DY 21 ind25025 107 4 100.593 6RW
2023 107 DY 21 ind25025 99 10 106.205 6RW
2023 107 DY 21 ind25025 107 11 105.273 6RW
2023 107 DY 21 ind25025 97 7 106.455 6RW
2023 102 HO 31 ind13939 8 3 110.96 6RW
2023 102 HO 31 ind13939 7 1 111.628 6RW
2023 104 HO 31 ind13939 11 6 106.919 6RW
2023 104 HO 31 ind13939 21 7 110.598 6RW
2023 105 HO 31 ind13939 8 9 114.303 6RW
2023 105 HO 31 ind13939 5 11 116.062 6RW
2023 106 HO 31 ind13939 14 16 114.629 6RW
2023 106 HO 31 ind13939 17 13 116.287 6RW
2023 107 HO 31 ind13939 20 17 109.922 6RW
2023 107 HO 31 ind13939 5 19 122.403 6RW
2023 102 HO 31 ind7231 14 1 99.163 6RW
2023 102 HO 31 ind7231 8 4 109.028 6RW
2023 102 HO 31 ind15025 25 4 110.684 6RW
2023 102 HO 31 ind15025 16 1 104.356 6RW
2023 102 HO 31 ind21257 12 3 104.232 6RW
2023 102 HO 31 ind21257 25 2 108.949 6RW
2023 102 HO 31 ind23383 2 2 102.28 6RW
2023 102 HO 31 ind23383 21 3 110.687 6RW
2023 102 HO 31 ind4914 19 1 99.789 6RW
2023 102 HO 31 ind4914 14 3 99.356 6RW
2023 104 HO 31 ind7072 11 7 103.151 6RW
2023 104 HO 31 ind7072 10 5 103.429 6RW
2023 104 HO 31 ind24712 17 8 102.631 6RW
2023 104 HO 31 ind24712 7 5 86.606 6RW
2023 102 HO 31 ind29061 22 4 106.29 6RW
2023 102 HO 31 ind29061 22 2 107.75 6RW
2023 102 HO 31 ind29390 12 4 97.673 6RW
2023 102 HO 31 ind29390 5 2 95.16 6RW
2023 102 HO 31 ind22429 16 4 103.533 6RW
2023 102 HO 31 ind22429 11 1 105.994 6RW
2023 104 HO 31 ind16975 8 5 106.483 6RW
2023 104 HO 31 ind16975 13 7 111.06 6RW
2023 104 HO 31 ind27713 13 5 108.626 6RW
2023 104 HO 31 ind27713 23 7 112.527 6RW
2023 102 HO 31 ind24477 14 2 107.359 6RW
2023 102 HO 31 ind24477 25 3 105.125 6RW
2023 104 HO 31 ind9685 21 6 109.772 6RW
2023 104 HO 31 ind9685 18 8 113.051 6RW
2023 104 HO 31 ind24334 6 6 99.772 6RW
2023 104 HO 31 ind24334 12 8 108.839 6RW
2023 102 HO 31 ind15231 21 4 109.838 6RW
2023 102 HO 31 ind15231 13 1 100.928 6RW
2023 104 HO 31 ind7468 26 6 111.194 6RW
2023 104 HO 31 ind7468 2 7 112.172 6RW
2023 104 HO 31 ind17224 4 7 103.512 6RW
2023 104 HO 31 ind17224 17 6 97.674 6RW
2023 102 HO 31 ind4191 15 1 99.87 6RW
2023 102 HO 31 ind4191 2 4 100.624 6RW
2023 104 HO 31 ind12587 12 6 110.393 6RW
2023 104 HO 31 ind12587 21 8 104.515 6RW
2023 102 HO 31 ind18545 23 1 112.06 6RW
2023 102 HO 31 ind18545 6 4 114.92 6RW
2023 102 HO 31 ind5658 10 1 108.323 6RW
2023 102 HO 31 ind5658 23 3 105.561 6RW
2023 102 HO 31 ind10867 20 4 111.061 6RW
2023 102 HO 31 ind10867 18 1 99.768 6RW
2023 102 HO 31 ind24913 23 4 115.455 6RW
2023 102 HO 31 ind24913 3 2 102.97 6RW
2023 102 HO 31 ind861 10 3 104.503 6RW
2023 102 HO 31 ind861 20 1 108.164 6RW
2023 102 HO 31 ind11513 19 3 110.432 6RW
2023 102 HO 31 ind11513 24 1 116.979 6RW
2023 102 HO 31 ind13774 22 3 111.746 6RW
2023 102 HO 31 ind13774 3 1 110.744 6RW
2023 102 HO 31 ind387 15 4 105.773 6RW
2023 102 HO 31 ind387 25 1 105.557 6RW
2023 102 HO 31 ind29361 12 1 105.43 6RW
2023 102 HO 31 ind29361 5 3 102.287 6RW
2023 102 HO 31 ind2886 17 3 108.125 6RW
2023 102 HO 31 ind2886 23 2 109.227 6RW
2023 102 HO 31 ind11119 13 3 111.096 6RW
2023 102 HO 31 ind11119 6 2 109.127 6RW
2023 102 HO 31 ind29044 26 2 116.597 6RW
2023 102 HO 31 ind29044 4 4 110.964 6RW
2023 102 HO 31 ind25068 18 2 110.002 6RW
2023 102 HO 31 ind25068 26 4 111.481 6RW
2023 102 HO 31 ind21922 11 3 104.319 6RW
2023 102 HO 31 ind21922 22 1 114.171 6RW
2023 102 HO 31 ind28773 8 2 104.457 6RW
2023 102 HO 31 ind28773 7 4 91.766 6RW
2023 102 HO 31 ind24080 7 3 105.751 6RW
2023 102 HO 31 ind24080 4 2 99.417 6RW
2023 102 HO 31 ind10687 18 4 109.88 6RW
2023 102 HO 31 ind10687 7 2 110.004 6RW
2023 102 HO 31 ind9383 18 3 104.501 6RW
2023 102 HO 31 ind9383 17 2 107.034 6RW
2023 102 HO 31 ind16293 2 1 112.186 6RW
2023 102 HO 31 ind16293 10 4 105.386 6RW
2023 102 HO 31 ind27443 24 3 103.612 6RW
2023 102 HO 31 ind27443 17 1 105.001 6RW
2023 102 HO 31 ind21735 9 2 104.689 6RW
2023 102 HO 31 ind21735 9 3 107.593 6RW
2023 102 HO 31 ind74 4 1 105.485 6RW
2023 102 HO 31 ind74 4 3 86.535 6RW
2023 102 HO 31 ind18165 19 4 111.666 6RW
2023 102 HO 31 ind18165 8 1 107.047 6RW
2023 104 HO 31 ind19945 17 7 108.854 6RW
2023 104 HO 31 ind19945 2 6 106.133 6RW
2023 104 HO 31 ind10899 14 8 102.593 6RW
2023 104 HO 31 ind10899 18 5 93.333 6RW
2023 104 HO 31 ind18247 20 8 108.459 6RW
2023 104 HO 31 ind18247 23 6 109.662 6RW
2023 104 HO 31 ind17525 10 8 107.65 6RW
2023 104 HO 31 ind17525 19 6 101.24 6RW
2023 104 HO 31 ind7827 25 6 108.668 6RW
2023 104 HO 31 ind7827 12 7 108.761 6RW
2023 104 HO 31 ind2296 25 8 108.183 6RW
2023 104 HO 31 ind2296 11 5 104.598 6RW
2023 104 HO 31 ind11555 22 7 111.627 6RW
2023 104 HO 31 ind11555 20 5 105.932 6RW
2023 104 HO 31 ind8051 18 7 111.24 6RW
2023 104 HO 31 ind8051 14 5 108.081 6RW
2023 104 HO 31 ind27944 15 6 79.774 6RW
2023 104 HO 31 ind27944 25 7 101.969 6RW
2023 104 HO 31 ind8025 3 5 101.325 6RW
2023 104 HO 31 ind8025 5 7 101.978 6RW
2023 104 HO 31 ind26239 15 5 94.78 6RW
2023 104 HO 31 ind26239 9 8 104.256 6RW
2023 104 HO 31 ind16127 15 8 111.906 6RW
2023 104 HO 31 ind16127 10 6 106.362 6RW
2023 105 HO 31 ind18691 11 9 107.078 6RW
2023 105 HO 31 ind18691 11 11 110.397 6RW
2023 106 HO 31 ind27524 16 13 97.865 6RW
2023 106 HO 31 ind27524 9 16 106.105 6RW
2023 106 HO 31 ind2046 21 15 109.055 6RW
2023 106 HO 31 ind2046 21 14 110.064 6RW
2023 106 HO 31 ind10246 19 13 110.15 6RW
2023 106 HO 31 ind10246 2 16 112.735 6RW
2023 107 HO 31 ind8557 13 17 103.92 6RW
2023 107 HO 31 ind8557 20 20 101.376 6RW
2023 105 HO 31 ind27687 6 11 118.01 6RW
2023 105 HO 31 ind27687 17 10 111.74 6RW
2023 106 HO 31 ind84 9 14 113.148 6RW
2023 106 HO 31 ind84 26 15 103.834 6RW
2023 106 HO 31 ind2368 23 13 111.06 6RW
2023 106 HO 31 ind2368 17 16 114.437 6RW
2023 106 HO 31 ind26119 25 15 101.29 6RW
2023 106 HO 31 ind26119 13 14 108.642 6RW
2023 105 HO 31 ind21504 18 9 109.237 6RW
2023 105 HO 31 ind21504 7 11 114.649 6RW
2023 106 HO 31 ind18930 24 16 100.876 6RW
2023 106 HO 31 ind18930 18 14 111.063 6RW
2023 107 HO 31 ind23671 23 20 114.381 6RW
2023 107 HO 31 ind23671 23 18 114.329 6RW
2023 106 HO 31 ind17502 10 16 111.331 6RW
2023 106 HO 31 ind17502 19 14 116.354 6RW
2023 106 HO 31 ind9400 13 15 113.652 6RW
2023 106 HO 31 ind9400 14 13 102.857 6RW
2023 106 HO 31 ind6214 9 13 114.639 6RW
2023 106 HO 31 ind6214 3 16 104.686 6RW
2023 106 HO 31 ind15510 22 13 110.452 6RW
2023 106 HO 31 ind15510 13 16 104.512 6RW
2023 106 HO 31 ind15314 10 14 110.28 6RW
2023 106 HO 31 ind15314 2 15 112.009 6RW
2023 107 HO 31 ind22893 24 19 106.896 6RW
2023 107 HO 31 ind22893 25 18 109.55 6RW
2023 106 HO 31 ind14804 5 13 118.485 6RW
2023 106 HO 31 ind14804 22 15 112.841 6RW
2023 106 HO 31 ind2622 20 16 114.558 6RW
2023 106 HO 31 ind2622 20 13 115.472 6RW
2023 106 HO 31 ind21340 20 14 120.919 6RW
2023 106 HO 31 ind21340 23 15 117.348 6RW
2023 106 HO 31 ind20402 4 13 125.438 6RW
2023 106 HO 31 ind20402 4 16 117.197 6RW
2023 106 HO 31 ind29462 22 14 118.136 6RW
2023 106 HO 31 ind29462 26 16 109.032 6RW
2023 107 HO 31 ind6806 2 20 112.953 6RW
2023 107 HO 31 ind6806 10 18 112.139 6RW
2023 106 HO 31 ind5772 23 14 113.68 6RW
2023 106 HO 31 ind5772 18 16 111.989 6RW
2023 106 HO 31 ind2892 17 14 117.815 6RW
2023 106 HO 31 ind2892 4 15 117.2 6RW
2023 105 HO 31 ind16756 12 11 125.566 6RW
2023 105 HO 31 ind16756 20 9 116.437 6RW
2023 105 HO 31 ind16756 24 11 120.84 6RW
2023 105 HO 31 ind16756 16 10 113.015 6RW
2023 105 HO 31 ind16756 22 11 121.834 6RW
2023 105 HO 31 ind16756 9 9 107.37 6RW
2023 105 HO 31 ind16756 15 9 115.259 6RW
2023 105 HO 31 ind16756 7 12 128.821 6RW
2023 105 HO 31 ind16756 13 12 121.718 6RW
2023 105 HO 31 ind16756 6 9 117.584 6RW
2023 105 HO 31 ind29451 2 9 119.667 6RW
2023 105 HO 31 ind29451 10 12 123.355 6RW
2023 105 HO 31 ind16756 25 12 123.103 6RW
2023 105 HO 31 ind16756 5 9 113.903 6RW
2023 106 HO 31 ind16756 10 13 117.763 6RW
2023 106 HO 31 ind16756 6 15 118.796 6RW
2023 105 HO 31 ind16756 18 12 118.562 6RW
2023 105 HO 31 ind16756 12 9 120.165 6RW
2023 105 HO 31 ind16756 10 9 115.362 6RW
2023 105 HO 31 ind16756 4 12 127.407 6RW
2023 105 HO 31 ind18037 6 10 116.867 6RW
2023 105 HO 31 ind18037 23 11 119.419 6RW
2023 105 HO 31 ind16756 4 10 119.789 6RW
2023 105 HO 31 ind16756 26 12 124.322 6RW
2023 105 HO 31 ind16756 21 9 115.351 6RW
2023 105 HO 31 ind16756 12 12 126.32 6RW
2023 105 HO 31 ind16756 21 11 120.37 6RW
2023 105 HO 31 ind16756 17 9 120.283 6RW
2023 106 HO 31 ind29679 5 16 121.455 6RW
2023 106 HO 31 ind29679 11 14 117.75 6RW
2023 105 HO 31 ind18706 9 12 121.276 6RW
2023 105 HO 31 ind18706 8 10 113.252 6RW
2023 105 HO 31 ind6845 11 12 117.618 6RW
2023 105 HO 31 ind6845 19 10 111.787 6RW
2023 106 HO 31 ind3435 5 15 117.988 6RW
2023 106 HO 31 ind3435 12 14 118.95 6RW
2023 106 HO 31 ind10287 24 13 114.238 6RW
2023 106 HO 31 ind10287 7 16 109.589 6RW
2023 106 HO 31 ind2569 13 13 119.994 6RW
2023 106 HO 31 ind2569 19 16 115.044 6RW
2023 106 HO 31 ind29880 16 14 122.706 6RW
2023 106 HO 31 ind29880 18 15 122.112 6RW
2023 105 HO 31 ind9306 22 9 116.312 6RW
2023 105 HO 31 ind9306 2 11 119.249 6RW
2023 105 HO 31 ind19911 14 9 110.551 6RW
2023 105 HO 31 ind19911 14 12 114.671 6RW
2023 105 HO 31 ind15181 25 9 115.583 6RW
2023 105 HO 31 ind15181 8 12 118.025 6RW
2023 105 HO 31 ind28020 22 10 118.191 6RW
2023 105 HO 31 ind28020 17 11 122.311 6RW
2023 106 HO 31 ind16868 20 15 118.002 6RW
2023 106 HO 31 ind16868 2 13 124.064 6RW
2023 107 HO 31 ind17494 18 19 108.32 6RW
2023 107 HO 31 ind17494 17 18 107.269 6RW
2023 107 HO 31 ind22426 12 18 116.215 6RW
2023 107 HO 31 ind22426 7 19 117.194 6RW
2023 107 HO 31 ind8230 19 20 101.99 6RW
2023 107 HO 31 ind8230 6 17 117.929 6RW
2023 107 HO 31 ind15927 14 18 87.213 6RW
2023 107 HO 31 ind15927 21 19 102.412 6RW
2023 106 HO 31 ind4998 19 15 105.582 6RW
2023 106 HO 31 ind4998 5 14 116.373 6RW
2023 105 HO 31 ind9091 25 11 121.768 6RW
2023 105 HO 31 ind9091 26 10 114.77 6RW
2023 105 HO 31 ind4928 14 10 102.11 6RW
2023 105 HO 31 ind4928 13 11 108.706 6RW
2023 105 HO 31 ind3783 23 12 114.355 6RW
2023 105 HO 31 ind3783 19 9 101.307 6RW
2023 105 HO 31 ind3356 12 10 119.783 6RW
2023 105 HO 31 ind3356 2 12 128.67 6RW
2023 105 HO 31 ind11336 4 9 115.202 6RW
2023 105 HO 31 ind11336 3 11 120.252 6RW
2023 105 HO 31 ind23263 19 12 116.381 6RW
2023 105 HO 31 ind23263 23 10 113.114 6RW
2023 105 HO 31 ind24968 24 12 112.717 6RW
2023 105 HO 31 ind24968 18 10 109.182 6RW
2023 105 HO 31 ind19875 19 11 103.598 6RW
2023 105 HO 31 ind19875 5 10 104.016 6RW
2023 105 HO 31 ind1598 23 9 100.841 6RW
2023 105 HO 31 ind1598 20 11 105.045 6RW
2023 106 HO 31 ind21085 24 15 112.208 6RW
2023 106 HO 31 ind21085 15 13 113.046 6RW
2023 105 HO 31 ind24670 26 11 108.954 6RW
2023 105 HO 31 ind24670 10 10 100.074 6RW
2023 105 HO 31 ind23592 20 10 99.546 6RW
2023 105 HO 31 ind23592 17 12 96.89 6RW
2023 106 HO 31 ind6465 12 13 118.047 6RW
2023 106 HO 31 ind6465 25 16 106.773 6RW
2023 106 HO 31 ind1145 26 14 122.693 6RW
2023 106 HO 31 ind1145 15 16 116.19 6RW
2023 106 HO 31 ind19167 25 13 115.386 6RW
2023 106 HO 31 ind19167 12 15 110.684 6RW
2023 105 HO 31 ind28396 16 9 100.279 6RW
2023 105 HO 31 ind28396 4 11 116.83 6RW
2023 105 HO 31 ind2126 21 10 104.587 6RW
2023 105 HO 31 ind2126 3 12 111.845 6RW
2023 105 HO 31 ind15426 15 11 108.326 6RW
2023 105 HO 31 ind15426 3 10 113.721 6RW
2023 106 HO 31 ind18974 16 16 119.802 6RW
2023 106 HO 31 ind18974 14 14 117.265 6RW
2023 105 HO 31 ind9014 7 10 113.604 6RW
2023 105 HO 31 ind9014 5 12 127.439 6RW
2023 106 HO 31 ind8710 21 13 104.439 6RW
2023 106 HO 31 ind8710 7 15 105.733 6RW
2023 105 HO 31 ind20997 16 11 110.326 6RW
2023 105 HO 31 ind20997 3 9 106.484 6RW
2023 106 HO 31 ind1774 24 14 117.245 6RW
2023 106 HO 31 ind1774 14 15 107.707 6RW
2023 105 HO 31 ind13208 26 9 109.616 6RW
2023 105 HO 31 ind13208 15 12 115.945 6RW
2023 105 HO 31 ind1109 18 11 117.771 6RW
2023 105 HO 31 ind1109 13 10 109.606 6RW
2023 106 HO 31 ind1145 4 14 119.623 6RW
2023 106 HO 31 ind1145 16 15 117.483 6RW
2023 106 HO 31 ind24612 11 15 111.734 6RW
2023 106 HO 31 ind24612 7 14 117.001 6RW
2023 106 HO 31 ind20499 9 15 114.975 6RW
2023 106 HO 31 ind20499 25 14 110.952 6RW
2023 106 HO 31 ind20765 11 13 113.742 6RW
2023 106 HO 31 ind20765 15 15 118.587 6RW
2023 105 HO 31 ind10695 14 11 118.03 6RW
2023 105 HO 31 ind10695 24 10 120.729 6RW
2023 105 HO 31 ind9590 25 10 104.634 6RW
2023 105 HO 31 ind9590 10 11 107.034 6RW
2023 105 HO 31 ind25391 8 11 122.421 6RW
2023 105 HO 31 ind25391 15 10 108.594 6RW
2023 105 HO 31 ind25161 6 12 98.044 6RW
2023 105 HO 31 ind25161 13 9 86.965 6RW
2023 107 HO 31 ind30053 4 18 115.703 6RW
2023 107 HO 31 ind30053 22 20 110.789 6RW
2023 107 HO 31 ind24732 5 17 106.461 6RW
2023 107 HO 31 ind24732 25 20 107.44 6RW
2023 107 HO 31 ind27169 8 19 105.407 6RW
2023 107 HO 31 ind27169 18 17 98.902 6RW
2023 107 HO 31 ind17932 3 18 119.612 6RW
2023 107 HO 31 ind17932 6 19 114.474 6RW
2023 107 HO 31 ind12317 4 20 119.509 6RW
2023 107 HO 31 ind12317 6 18 116.546 6RW
2023 107 HO 31 ind12317 4 19 114.299 6RW
2023 107 HO 31 ind12317 8 17 112.961 6RW
2023 107 HO 31 ind2645 11 19 109.843 6RW
2023 107 HO 31 ind2645 23 17 107.981 6RW
2023 107 HO 31 ind11881 16 19 114.039 6RW
2023 107 HO 31 ind11881 21 18 118.212 6RW
2023 107 HO 31 ind7142 3 19 117.09 6RW
2023 107 HO 31 ind7142 24 17 105.377 6RW
2023 107 HO 31 ind5578 6 20 121.01 6RW
2023 107 HO 31 ind5578 19 17 117.487 6RW
2023 107 HO 31 ind6261 10 20 115.096 6RW
2023 107 HO 31 ind6261 14 17 103.058 6RW
2023 107 HO 31 ind16738 24 20 99.42 6RW
2023 107 HO 31 ind16738 16 17 98.925 6RW
2023 107 HO 31 ind28030 7 18 114.862 6RW
2023 107 HO 31 ind28030 26 20 106.869 6RW
2023 107 HO 31 ind29199 11 18 90.583 6RW
2023 107 HO 31 ind29199 7 20 107.363 6RW
2023 107 HO 31 ind12543 9 20 110.403 6RW
2023 107 HO 31 ind12543 4 17 106.698 6RW
2023 107 HO 31 ind12882 20 18 99.865 6RW
2023 107 HO 31 ind12882 2 19 102.801 6RW
2023 106 HO 31 ind7599 17 15 103.018 6RW
2023 106 HO 31 ind7599 8 14 107.028 6RW
2023 107 HO 31 ind20433 13 18 106.843 6RW
2023 107 HO 31 ind20433 17 20 104.315 6RW
2023 107 HO 31 ind28081 15 20 104.824 6RW
2023 107 HO 31 ind28081 11 17 110.817 6RW
2023 107 HO 31 ind15072 16 20 97.503 6RW
2023 107 HO 31 ind15072 22 17 105.309 6RW
2023 107 HO 31 ind18891 9 18 103.851 6RW
2023 107 HO 31 ind18891 22 19 101.876 6RW
2023 107 HO 31 ind21581 24 18 111.55 6RW
2023 107 HO 31 ind21581 3 20 109.251 6RW
2023 106 HO 31 ind2661 12 16 114.339 6RW
2023 106 HO 31 ind2661 7 13 118.888 6RW
2023 106 HO 31 ind17377 3 15 119.4 6RW
2023 106 HO 31 ind17377 18 13 116.312 6RW
2023 106 HO 31 ind19123 21 16 108.32 6RW
2023 106 HO 31 ind19123 6 14 114.821 6RW
2023 107 HO 31 ind45 16 18 106.45 6RW
2023 107 HO 31 ind45 14 19 104.408 6RW
2023 107 HO 31 ind28257 26 17 103.208 6RW
2023 107 HO 31 ind28257 12 19 115.34 6RW
2023 107 HO 31 ind20496 18 18 116.249 6RW
2023 107 HO 31 ind20496 18 20 104.958 6RW
2023 107 HO 31 ind30026 25 19 89.492 6RW
2023 107 HO 31 ind30026 25 17 87.298 6RW
2023 107 HO 31 ind13858 9 17 103.283 6RW
2023 107 HO 31 ind13858 11 20 100.093 6RW
2023 107 HO 31 ind7421 17 19 106.716 6RW
2023 107 HO 31 ind7421 12 17 104.833 6RW
2023 107 HO 31 ind22832 21 20 106.058 6RW
2023 107 HO 31 ind22832 26 18 104.846 6RW
2023 107 HO 31 ind23887 19 18 96.98 6RW
2023 107 HO 31 ind23887 10 19 108.905 6RW
2023 106 HO 31 ind6476 26 13 119.652 6RW
2023 106 HO 31 ind6476 10 15 114.168 6RW
2023 106 HO 31 ind4638 6 13 114.143 6RW
2023 106 HO 31 ind4638 23 16 102.913 6RW
2023 107 HO 31 ind13517 20 19 117.874 6RW
2023 107 HO 31 ind13517 3 17 112.971 6RW
2023 107 HO 31 ind16365 5 18 108.804 6RW
2023 107 HO 31 ind16365 23 19 106.304 6RW
2023 106 HO 31 ind29172 6 16 104.841 6RW
2023 106 HO 31 ind29172 15 14 91.277 6RW
2023 107 HO 31 ind5383 2 18 124.499 6RW
2023 107 HO 31 ind5383 12 20 119.202 6RW
2023 107 HO 31 ind13332 7 17 112.646 6RW
2023 107 HO 31 ind13332 5 20 98.498 6RW
2023 107 HO 31 ind9537 26 19 109.821 6RW
2023 107 HO 31 ind9537 10 17 112.651 6RW
2023 107 HO 31 ind17956 8 18 116.164 6RW
2023 107 HO 31 ind17956 19 19 117.309 6RW
2023 107 HO 31 ind27150 13 19 113.525 6RW
2023 107 HO 31 ind27150 21 17 107.303 6RW
2023 107 HO 31 ind22814 17 17 113.615 6RW
2023 107 HO 31 ind22814 13 20 106.962 6RW
2023 106 HO 31 ind22642 11 16 107.725 6RW
2023 106 HO 31 ind22642 3 13 115.171 6RW
2023 105 HO 31 ind10663 21 12 121.181 6RW
2023 105 HO 31 ind10663 11 10 114.572 6RW
2023 105 HO 31 ind32 22 12 109.292 6RW
2023 105 HO 31 ind32 24 9 107.23 6RW
2023 107 HO 31 ind16920 2 17 112.386 6RW
2023 107 HO 31 ind16920 15 19 110.142 6RW
2023 104 HO 31 ind26219 24 6 107.785 6RW
2023 104 HO 31 ind26219 16 8 109.715 6RW
2023 104 HO 31 ind19966 26 7 111.828 6RW
2023 104 HO 31 ind19966 4 5 109.708 6RW
2023 104 HO 31 ind5342 3 6 114.92 6RW
2023 104 HO 31 ind5342 10 7 114.673 6RW
2023 104 HO 31 ind7867 23 8 112.183 6RW
2023 104 HO 31 ind7867 6 5 111.873 6RW
2023 104 HO 31 ind7883 8 8 103.674 6RW
2023 104 HO 31 ind7883 25 5 108.42 6RW
2023 104 HO 31 ind15223 17 5 103.303 6RW
2023 104 HO 31 ind15223 7 8 111.371 6RW
2023 104 HO 31 ind2526 4 6 110.26 6RW
2023 104 HO 31 ind2526 5 8 105.163 6RW
2023 104 HO 31 ind9981 16 7 102.731 6RW
2023 104 HO 31 ind9981 26 5 103.177 6RW
2023 104 HO 31 ind16125 20 6 112.491 6RW
2023 104 HO 31 ind16125 14 7 103.733 6RW
2023 104 HO 31 ind4399 5 6 104.494 6RW
2023 104 HO 31 ind4399 24 7 114.571 6RW
2023 104 HO 31 ind25795 14 6 108.66 6RW
2023 104 HO 31 ind25795 11 8 113.292 6RW
2023 104 HO 31 ind26023 23 5 109.489 6RW
2023 104 HO 31 ind26023 4 8 117.302 6RW
2023 104 HO 31 ind29087 9 5 113.443 6RW
2023 104 HO 31 ind29087 6 7 110.125 6RW
2023 104 HO 31 ind29171 16 6 108.787 6RW
2023 104 HO 31 ind29171 20 7 114.269 6RW
2023 104 HO 31 ind247 7 7 111.679 6RW
2023 104 HO 31 ind247 8 6 106.769 6RW
2023 104 HO 31 ind15144 24 8 105.932 6RW
2023 104 HO 31 ind15144 22 6 114.276 6RW
2023 104 HO 31 ind22181 9 6 90.118 6RW
2023 104 HO 31 ind22181 3 7 100.795 6RW
2023 104 HO 31 ind18937 24 5 100.379 6RW
2023 104 HO 31 ind18937 19 8 109.551 6RW
2023 104 HO 31 ind21227 19 7 101.316 6RW
2023 104 HO 31 ind21227 19 5 107.034 6RW
2023 104 HO 31 ind29353 9 7 90.555 6RW
2023 104 HO 31 ind29353 21 5 95.743 6RW
2023 104 HO 31 ind16377 26 8 114.799 6RW
2023 104 HO 31 ind16377 22 5 108.531 6RW
2023 104 HO 31 ind8053 16 5 106.507 6RW
2023 104 HO 31 ind8053 15 7 105.997 6RW
2023 104 HO 31 ind26087 22 8 102.855 6RW
2023 104 HO 31 ind26087 7 6 94.208 6RW
2023 104 HO 31 ind20164 18 6 98.008 6RW
2023 104 HO 31 ind20164 3 8 111.599 6RW
2023 102 HO 31 ind6831 15 2 92.262 6RW
2023 102 HO 31 ind6831 9 4 108.891 6RW
2023 104 HO 31 ind6831 13 6 99.021 6RW
2023 104 HO 31 ind6831 6 8 102.047 6RW
2023 105 HO 31 ind6831 9 10 106.324 6RW
2023 105 HO 31 ind6831 9 11 112.463 6RW
2023 106 HO 31 ind6831 2 14 102.589 6RW
2023 106 HO 31 ind6831 22 16 103.053 6RW
2023 107 HO 31 ind6831 9 19 111.639 6RW
2023 107 HO 31 ind6831 15 17 100.579 6RW
2023 102 HO 31 ind21833 3 3 93.184 6RW
2023 102 HO 31 ind21833 11 2 108.255 6RW
2023 102 HO 31 ind25025 9 1 110.87 6RW
2023 102 HO 31 ind25025 20 3 113.967 6RW
2023 104 HO 31 ind25025 12 5 113.582 6RW
2023 104 HO 31 ind25025 2 8 119.652 6RW
2023 105 HO 31 ind25025 7 9 111.101 6RW
2023 105 HO 31 ind25025 20 12 114.981 6RW
2023 106 HO 31 ind25025 8 13 113.135 6RW
2023 106 HO 31 ind25025 8 15 110.925 6RW
2023 107 HO 31 ind25025 8 20 116.443 6RW
2023 107 HO 31 ind25025 22 18 117.246 6RW
2023 102 NI 41 ind13939 78 3 122.228 6RW
2023 102 NI 41 ind13939 71 1 123.681 6RW
2023 104 NI 41 ind13939 72 8 118.068 6RW
2023 104 NI 41 ind13939 64 5 127.696 6RW
2023 105 NI 41 ind13939 66 9 133.18 6RW
2023 105 NI 41 ind13939 64 11 128.974 6RW
2023 106 NI 41 ind13939 80 14 133.943 6RW
2023 106 NI 41 ind13939 79 16 123.442 6RW
2023 107 NI 41 ind13939 83 1 128.964 6RW
2023 107 NI 41 ind13939 106 4 130.837 6RW
2023 102 NI 41 ind7231 65 1 108.597 6RW
2023 102 NI 41 ind7231 56 3 119.911 6RW
2023 102 NI 41 ind15025 71 4 108.089 6RW
2023 102 NI 41 ind15025 57 1 118.896 6RW
2023 102 NI 41 ind21257 57 4 120.401 6RW
2023 102 NI 41 ind21257 72 1 120.778 6RW
2023 102 NI 41 ind23383 58 3 124.036 6RW
2023 102 NI 41 ind23383 79 2 105.573 6RW
2023 102 NI 41 ind4914 56 4 111.677 6RW
2023 102 NI 41 ind4914 62 1 108.965 6RW
2023 104 NI 41 ind7072 65 8 112.086 6RW
2023 104 NI 41 ind7072 71 6 114.689 6RW
2023 104 NI 41 ind24712 76 7 108.024 6RW
2023 104 NI 41 ind24712 65 6 113.723 6RW
2023 102 NI 41 ind29061 77 2 104.491 6RW
2023 102 NI 41 ind29061 68 3 109.338 6RW
2023 102 NI 41 ind29390 75 3 108.719 6RW
2023 102 NI 41 ind29390 67 2 103.067 6RW
2023 102 NI 41 ind22429 60 3 117.526 6RW
2023 102 NI 41 ind22429 65 2 109.38 6RW
2023 104 NI 41 ind16975 68 7 107.435 6RW
2023 104 NI 41 ind16975 70 6 110.74 6RW
2023 104 NI 41 ind27713 70 5 115.243 6RW
2023 104 NI 41 ind27713 60 7 116.293 6RW
2023 102 NI 41 ind24477 77 4 103.227 6RW
2023 102 NI 41 ind24477 74 1 108.931 6RW
2023 104 NI 41 ind9685 56 8 115.836 6RW
2023 104 NI 41 ind9685 72 6 114.354 6RW
2023 104 NI 41 ind24334 77 8 110.094 6RW
2023 104 NI 41 ind24334 67 5 117.056 6RW
2023 102 NI 41 ind15231 61 3 111.4 6RW
2023 102 NI 41 ind15231 70 2 107.722 6RW
2023 104 NI 41 ind7468 57 8 111.257 6RW
2023 104 NI 41 ind7468 58 5 118.911 6RW
2023 104 NI 41 ind17224 78 5 109.876 6RW
2023 104 NI 41 ind17224 76 8 99.562 6RW
2023 102 NI 41 ind4191 69 3 110.913 6RW
2023 102 NI 41 ind4191 61 1 117.214 6RW
2023 104 NI 41 ind12587 62 5 121.88 6RW
2023 104 NI 41 ind12587 58 8 118.857 6RW
2023 102 NI 41 ind18545 61 4 110.986 6RW
2023 102 NI 41 ind18545 74 2 114.635 6RW
2023 102 NI 41 ind5658 80 3 118.674 6RW
2023 102 NI 41 ind5658 56 2 119.619 6RW
2023 102 NI 41 ind10867 76 1 123.741 6RW
2023 102 NI 41 ind10867 63 4 123.794 6RW
2023 102 NI 41 ind24913 60 4 124.378 6RW
2023 102 NI 41 ind24913 80 2 125.723 6RW
2023 102 NI 41 ind861 64 1 119.85 6RW
2023 102 NI 41 ind861 68 4 110.78 6RW
2023 102 NI 41 ind11513 79 3 120.991 6RW
2023 102 NI 41 ind11513 68 1 117.729 6RW
2023 102 NI 41 ind13774 62 3 112.081 6RW
2023 102 NI 41 ind13774 75 2 110.278 6RW
2023 102 NI 41 ind387 73 1 111.712 6RW
2023 102 NI 41 ind387 57 3 117.189 6RW
2023 102 NI 41 ind29361 64 3 122.133 6RW
2023 102 NI 41 ind29361 57 2 118.489 6RW
2023 102 NI 41 ind2886 68 2 115.198 6RW
2023 102 NI 41 ind2886 79 4 121.963 6RW
2023 102 NI 41 ind11119 62 2 117.418 6RW
2023 102 NI 41 ind11119 59 4 120.508 6RW
2023 102 NI 41 ind29044 70 3 108.529 6RW
2023 102 NI 41 ind29044 77 1 120.755 6RW
2023 102 NI 41 ind25068 72 3 120.659 6RW
2023 102 NI 41 ind25068 78 1 123.925 6RW
2023 102 NI 41 ind21922 78 2 120.684 6RW
2023 102 NI 41 ind21922 63 3 119.346 6RW
2023 102 NI 41 ind28773 75 1 133.571 6RW
2023 102 NI 41 ind28773 67 3 126.902 6RW
2023 102 NI 41 ind24080 69 4 120.548 6RW
2023 102 NI 41 ind24080 58 2 116.968 6RW
2023 102 NI 41 ind10687 58 1 132.792 6RW
2023 102 NI 41 ind10687 78 4 123.49 6RW
2023 102 NI 41 ind9383 80 1 125.517 6RW
2023 102 NI 41 ind9383 67 4 117.549 6RW
2023 102 NI 41 ind16293 72 4 110.133 6RW
2023 102 NI 41 ind16293 60 2 117.387 6RW
2023 102 NI 41 ind27443 59 2 125.242 6RW
2023 102 NI 41 ind27443 73 3 112.802 6RW
2023 102 NI 41 ind21735 71 3 113.946 6RW
2023 102 NI 41 ind21735 60 1 126.081 6RW
2023 102 NI 41 ind74 58 4 122.7 6RW
2023 102 NI 41 ind74 67 1 125.45 6RW
2023 102 NI 41 ind18165 72 2 117.474 6RW
2023 102 NI 41 ind18165 74 4 110.402 6RW
2023 104 NI 41 ind19945 61 6 114.764 6RW
2023 104 NI 41 ind19945 78 8 107.952 6RW
2023 104 NI 41 ind10899 80 5 112.146 6RW
2023 104 NI 41 ind10899 58 7 111.689 6RW
2023 104 NI 41 ind18247 66 5 113.711 6RW
2023 104 NI 41 ind18247 78 7 114.975 6RW
2023 104 NI 41 ind17525 68 6 115.793 6RW
2023 104 NI 41 ind17525 64 7 127.273 6RW
2023 104 NI 41 ind7827 66 8 116.329 6RW
2023 104 NI 41 ind7827 66 6 120.587 6RW
2023 104 NI 41 ind2296 57 5 119.361 6RW
2023 104 NI 41 ind2296 75 8 117.219 6RW
2023 104 NI 41 ind11555 75 5 121.974 6RW
2023 104 NI 41 ind11555 67 8 119.12 6RW
2023 104 NI 41 ind8051 73 8 123.82 6RW
2023 104 NI 41 ind8051 71 5 122.899 6RW
2023 104 NI 41 ind27944 70 7 113.969 6RW
2023 104 NI 41 ind27944 58 6 118.34 6RW
2023 104 NI 41 ind8025 73 7 104.452 6RW
2023 104 NI 41 ind8025 56 5 111.465 6RW
2023 104 NI 41 ind26239 68 5 120.559 6RW
2023 104 NI 41 ind26239 65 7 125.726 6RW
2023 104 NI 41 ind16127 77 6 112.406 6RW
2023 104 NI 41 ind16127 71 8 116.186 6RW
2023 105 NI 41 ind18691 77 9 99.701 6RW
2023 105 NI 41 ind18691 76 11 103.156 6RW
2023 106 NI 41 ind27524 57 13 118.158 6RW
2023 106 NI 41 ind27524 76 16 114.425 6RW
2023 106 NI 41 ind2046 63 13 123.379 6RW
2023 106 NI 41 ind2046 71 15 119.82 6RW
2023 106 NI 41 ind10246 69 13 125.925 6RW
2023 106 NI 41 ind10246 65 16 122.407 6RW
2023 107 NI 41 ind8557 87 4 122.022 6RW
2023 107 NI 41 ind8557 92 2 118.631 6RW
2023 105 NI 41 ind27687 60 12 127.391 6RW
2023 105 NI 41 ind27687 79 9 120.039 6RW
2023 106 NI 41 ind84 59 15 124.12 6RW
2023 106 NI 41 ind84 62 13 121.064 6RW
2023 106 NI 41 ind2368 66 16 122.797 6RW
2023 106 NI 41 ind2368 66 14 126.248 6RW
2023 106 NI 41 ind26119 74 14 123.388 6RW
2023 106 NI 41 ind26119 58 15 127.437 6RW
2023 105 NI 41 ind21504 78 12 111.996 6RW
2023 105 NI 41 ind21504 57 10 120.201 6RW
2023 106 NI 41 ind18930 78 13 125.209 6RW
2023 106 NI 41 ind18930 80 15 117.711 6RW
2023 107 NI 41 ind23671 88 1 122.678 6RW
2023 107 NI 41 ind23671 93 4 123.288 6RW
2023 106 NI 41 ind17502 56 16 130.523 6RW
2023 106 NI 41 ind17502 65 13 124.965 6RW
2023 106 NI 41 ind9400 68 13 111.225 6RW
2023 106 NI 41 ind9400 78 15 120.293 6RW
2023 106 NI 41 ind6214 70 15 119.962 6RW
2023 106 NI 41 ind6214 75 13 119.819 6RW
2023 106 NI 41 ind15510 72 15 114.868 6RW
2023 106 NI 41 ind15510 68 14 122.555 6RW
2023 106 NI 41 ind15314 78 16 120.524 6RW
2023 106 NI 41 ind15314 76 13 117.6 6RW
2023 107 NI 41 ind22893 88 2 116.146 6RW
2023 107 NI 41 ind22893 84 3 119.489 6RW
2023 106 NI 41 ind14804 56 13 127.401 6RW
2023 106 NI 41 ind14804 74 15 117.817 6RW
2023 106 NI 41 ind2622 70 16 122.079 6RW
2023 106 NI 41 ind2622 67 13 126.802 6RW
2023 106 NI 41 ind21340 78 14 107.222 6RW
2023 106 NI 41 ind21340 67 15 114.197 6RW
2023 106 NI 41 ind20402 62 15 128.417 6RW
2023 106 NI 41 ind20402 70 13 120.36 6RW
2023 106 NI 41 ind29462 76 15 122.433 6RW
2023 106 NI 41 ind29462 73 13 118.956 6RW
2023 107 NI 41 ind6806 85 2 127.305 6RW
2023 107 NI 41 ind6806 99 4 110.61 6RW
2023 106 NI 41 ind5772 64 13 126.996 6RW
2023 106 NI 41 ind5772 80 16 127.258 6RW
2023 106 NI 41 ind2892 69 14 120.717 6RW
2023 106 NI 41 ind2892 60 15 127.373 6RW
2023 105 NI 41 ind16756 80 9 123.362 6RW
2023 105 NI 41 ind16756 74 11 114.402 6RW
2023 105 NI 41 ind16756 62 9 124.973 6RW
2023 105 NI 41 ind16756 75 11 116.498 6RW
2023 105 NI 41 ind16756 75 10 108.935 6RW
2023 105 NI 41 ind16756 62 11 133.829 6RW
2023 105 NI 41 ind16756 75 12 117.202 6RW
2023 105 NI 41 ind16756 59 9 121.16 6RW
2023 105 NI 41 ind16756 74 12 103.033 6RW
2023 105 NI 41 ind16756 61 9 122.987 6RW
2023 105 NI 41 ind29451 73 11 118.071 6RW
2023 105 NI 41 ind29451 60 9 123.829 6RW
2023 105 NI 41 ind16756 76 12 87.624 6RW
2023 105 NI 41 ind16756 74 10 115.986 6RW
2023 106 NI 41 ind16756 65 15 124.191 6RW
2023 106 NI 41 ind16756 62 14 122.45 6RW
2023 105 NI 41 ind16756 73 9 122.926 6RW
2023 105 NI 41 ind16756 65 11 127.566 6RW
2023 105 NI 41 ind16756 69 11 129.381 6RW
2023 105 NI 41 ind16756 58 9 128.315 6RW
2023 105 NI 41 ind18037 66 10 123.786 6RW
2023 105 NI 41 ind18037 68 12 116.094 6RW
2023 105 NI 41 ind16756 78 11 114.212 6RW
2023 105 NI 41 ind16756 59 10 122.59 6RW
2023 105 NI 41 ind16756 61 10 120.566 6RW
2023 105 NI 41 ind16756 71 11 120.741 6RW
2023 105 NI 41 ind16756 56 11 125.225 6RW
2023 105 NI 41 ind16756 67 10 129.705 6RW
2023 106 NI 41 ind29679 73 14 126.537 6RW
2023 106 NI 41 ind29679 77 16 128.696 6RW
2023 105 NI 41 ind18706 58 11 125.904 6RW
2023 105 NI 41 ind18706 60 10 123.427 6RW
2023 105 NI 41 ind6845 64 10 121.836 6RW
2023 105 NI 41 ind6845 80 12 129.254 6RW
2023 106 NI 41 ind3435 60 16 127.962 6RW
2023 106 NI 41 ind3435 72 13 128.625 6RW
2023 106 NI 41 ind10287 58 14 130.809 6RW
2023 106 NI 41 ind10287 68 16 127.403 6RW
2023 106 NI 41 ind2569 72 14 124.725 6RW
2023 106 NI 41 ind2569 73 15 126.272 6RW
2023 106 NI 41 ind29880 61 14 126.395 6RW
2023 106 NI 41 ind29880 74 16 124.117 6RW
2023 105 NI 41 ind9306 62 10 115.174 6RW
2023 105 NI 41 ind9306 71 12 112.218 6RW
2023 105 NI 41 ind19911 79 10 129.33 6RW
2023 105 NI 41 ind19911 73 12 123.204 6RW
2023 105 NI 41 ind15181 69 9 110.763 6RW
2023 105 NI 41 ind15181 57 12 120.462 6RW
2023 105 NI 41 ind28020 66 12 129.58 6RW
2023 105 NI 41 ind28020 56 10 130.716 6RW
2023 106 NI 41 ind16868 75 14 115.132 6RW
2023 106 NI 41 ind16868 64 15 119.329 6RW
2023 107 NI 41 ind17494 95 1 131.734 6RW
2023 107 NI 41 ind17494 85 3 129.49 6RW
2023 107 NI 41 ind22426 87 3 130.376 6RW
2023 107 NI 41 ind22426 82 1 131.514 6RW
2023 107 NI 41 ind8230 94 2 112.95 6RW
2023 107 NI 41 ind8230 102 3 111.117 6RW
2023 107 NI 41 ind15927 93 3 120.951 6RW
2023 107 NI 41 ind15927 105 2 112.985 6RW
2023 106 NI 41 ind4998 79 13 126.693 6RW
2023 106 NI 41 ind4998 57 15 127.082 6RW
2023 105 NI 41 ind9091 58 10 122.119 6RW
2023 105 NI 41 ind9091 72 11 116.939 6RW
2023 105 NI 41 ind4928 60 11 123.485 6RW
2023 105 NI 41 ind4928 72 10 118.153 6RW
2023 105 NI 41 ind3783 70 12 110.058 6RW
2023 105 NI 41 ind3783 74 9 110.985 6RW
2023 105 NI 41 ind3356 76 10 121.349 6RW
2023 105 NI 41 ind3356 57 11 124.968 6RW
2023 105 NI 41 ind11336 72 9 120.477 6RW
2023 105 NI 41 ind11336 66 11 126.754 6RW
2023 105 NI 41 ind23263 59 12 120.063 6RW
2023 105 NI 41 ind23263 77 10 119.219 6RW
2023 105 NI 41 ind24968 80 10 115.163 6RW
2023 105 NI 41 ind24968 70 11 112.327 6RW
2023 105 NI 41 ind19875 79 12 113.268 6RW
2023 105 NI 41 ind19875 76 9 105.562 6RW
2023 105 NI 41 ind1598 57 9 116.138 6RW
2023 105 NI 41 ind1598 64 12 117.979 6RW
2023 106 NI 41 ind21085 76 14 119.696 6RW
2023 106 NI 41 ind21085 64 16 117.429 6RW
2023 105 NI 41 ind24670 61 11 109.204 6RW
2023 105 NI 41 ind24670 64 9 112.725 6RW
2023 105 NI 41 ind23592 65 9 115.662 6RW
2023 105 NI 41 ind23592 62 12 109.253 6RW
2023 106 NI 41 ind6465 63 15 123.549 6RW
2023 106 NI 41 ind6465 67 14 119.469 6RW
2023 106 NI 41 ind1145 66 15 124.235 6RW
2023 106 NI 41 ind1145 60 14 126.061 6RW
2023 106 NI 41 ind19167 75 15 116.62 6RW
2023 106 NI 41 ind19167 57 14 119.76 6RW
2023 105 NI 41 ind28396 67 11 125.536 6RW
2023 105 NI 41 ind28396 67 9 132.786 6RW
2023 105 NI 41 ind2126 70 10 111.864 6RW
2023 105 NI 41 ind2126 63 12 120.082 6RW
2023 105 NI 41 ind15426 68 10 115.579 6RW
2023 105 NI 41 ind15426 77 12 119.328 6RW
2023 106 NI 41 ind18974 58 13 120.656 6RW
2023 106 NI 41 ind18974 57 16 117.842 6RW
2023 105 NI 41 ind9014 70 9 118.361 6RW
2023 105 NI 41 ind9014 69 12 106.748 6RW
2023 106 NI 41 ind8710 77 13 118.791 6RW
2023 106 NI 41 ind8710 72 16 120.021 6RW
2023 105 NI 41 ind20997 69 10 112.834 6RW
2023 105 NI 41 ind20997 79 11 110.758 6RW
2023 106 NI 41 ind1774 56 14 131.048 6RW
2023 106 NI 41 ind1774 56 15 133.586 6RW
2023 105 NI 41 ind13208 56 12 128.301 6RW
2023 105 NI 41 ind13208 63 9 128.091 6RW
2023 105 NI 41 ind1109 58 12 134.912 6RW
2023 105 NI 41 ind1109 56 9 132.766 6RW
2023 106 NI 41 ind1145 59 13 127.131 6RW
2023 106 NI 41 ind1145 73 16 119.546 6RW
2023 106 NI 41 ind24612 79 15 131.043 6RW
2023 106 NI 41 ind24612 60 13 130.16 6RW
2023 106 NI 41 ind20499 80 13 138.067 6RW
2023 106 NI 41 ind20499 59 16 124.957 6RW
2023 106 NI 41 ind20765 71 14 121.886 6RW
2023 106 NI 41 ind20765 58 16 135.544 6RW
2023 105 NI 41 ind10695 77 11 112.638 6RW
2023 105 NI 41 ind10695 63 10 108.014 6RW
2023 105 NI 41 ind9590 71 9 109.92 6RW
2023 105 NI 41 ind9590 59 11 110.549 6RW
2023 105 NI 41 ind25391 65 12 125.103 6RW
2023 105 NI 41 ind25391 78 9 118.36 6RW
2023 105 NI 41 ind25161 78 10 89.544 6RW
2023 105 NI 41 ind25161 63 11 106.309 6RW
2023 107 NI 41 ind30053 101 4 118.304 6RW
2023 107 NI 41 ind30053 94 1 119.552 6RW
2023 107 NI 41 ind24732 99 2 116.087 6RW
2023 107 NI 41 ind24732 98 4 111.674 6RW
2023 107 NI 41 ind27169 86 1 121.301 6RW
2023 107 NI 41 ind27169 90 4 119.541 6RW
2023 107 NI 41 ind17932 105 1 125.424 6RW
2023 107 NI 41 ind17932 88 3 129.467 6RW
2023 107 NI 41 ind12317 95 3 117.858 6RW
2023 107 NI 41 ind12317 96 2 112.143 6RW
2023 107 NI 41 ind12317 94 4 115.936 6RW
2023 107 NI 41 ind12317 97 2 113.637 6RW
2023 107 NI 41 ind2645 85 1 123.183 6RW
2023 107 NI 41 ind2645 97 4 107.877 6RW
2023 107 NI 41 ind11881 103 4 120.3 6RW
2023 107 NI 41 ind11881 97 1 126.961 6RW
2023 107 NI 41 ind7142 89 2 122.956 6RW
2023 107 NI 41 ind7142 89 4 125.782 6RW
2023 107 NI 41 ind5578 102 2 124.738 6RW
2023 107 NI 41 ind5578 86 4 126.862 6RW
2023 107 NI 41 ind6261 101 2 116.103 6RW
2023 107 NI 41 ind6261 91 4 123.527 6RW
2023 107 NI 41 ind16738 96 4 117.775 6RW
2023 107 NI 41 ind16738 104 2 118.485 6RW
2023 107 NI 41 ind28030 95 4 119.596 6RW
2023 107 NI 41 ind28030 100 1 123.567 6RW
2023 107 NI 41 ind29199 104 1 101.448 6RW
2023 107 NI 41 ind29199 92 4 118.344 6RW
2023 107 NI 41 ind12543 106 3 121.175 6RW
2023 107 NI 41 ind12543 101 1 117.457 6RW
2023 107 NI 41 ind12882 86 2 102.56 6RW
2023 107 NI 41 ind12882 82 4 124.236 6RW
2023 106 NI 41 ind7599 71 13 120.132 6RW
2023 106 NI 41 ind7599 71 16 112.771 6RW
2023 107 NI 41 ind20433 98 2 110.714 6RW
2023 107 NI 41 ind20433 90 3 119.67 6RW
2023 107 NI 41 ind28081 92 3 124.137 6RW
2023 107 NI 41 ind28081 90 2 118.371 6RW
2023 107 NI 41 ind15072 102 4 112.138 6RW
2023 107 NI 41 ind15072 102 1 114.554 6RW
2023 107 NI 41 ind18891 103 2 111.733 6RW
2023 107 NI 41 ind18891 103 3 117.373 6RW
2023 107 NI 41 ind21581 86 3 123.765 6RW
2023 107 NI 41 ind21581 87 1 131.754 6RW
2023 106 NI 41 ind2661 61 13 121.133 6RW
2023 106 NI 41 ind2661 69 16 118.344 6RW
2023 106 NI 41 ind17377 65 14 120.63 6RW
2023 106 NI 41 ind17377 67 16 121.726 6RW
2023 106 NI 41 ind19123 61 15 128.575 6RW
2023 106 NI 41 ind19123 59 14 127.148 6RW
2023 107 NI 41 ind45 100 2 111.297 6RW
2023 107 NI 41 ind45 105 4 112.817 6RW
2023 107 NI 41 ind28257 82 3 126.66 6RW
2023 107 NI 41 ind28257 83 2 119.082 6RW
2023 107 NI 41 ind20496 89 3 116.519 6RW
2023 107 NI 41 ind20496 99 1 118.442 6RW
2023 107 NI 41 ind30026 96 1 90.539 6RW
2023 107 NI 41 ind30026 88 4 102.307 6RW
2023 107 NI 41 ind13858 83 4 110.696 6RW
2023 107 NI 41 ind13858 93 2 101.073 6RW
2023 107 NI 41 ind7421 100 4 118.098 6RW
2023 107 NI 41 ind7421 87 2 123.999 6RW
2023 107 NI 41 ind22832 94 3 114.043 6RW
2023 107 NI 41 ind22832 82 2 122.994 6RW
2023 107 NI 41 ind23887 105 3 110.518 6RW
2023 107 NI 41 ind23887 90 1 117.128 6RW
2023 106 NI 41 ind6476 79 14 124.991 6RW
2023 106 NI 41 ind6476 77 15 130.533 6RW
2023 106 NI 41 ind4638 70 14 113.279 6RW
2023 106 NI 41 ind4638 62 16 119.94 6RW
2023 107 NI 41 ind13517 95 2 120.398 6RW
2023 107 NI 41 ind13517 83 3 130.585 6RW
2023 107 NI 41 ind16365 106 2 118.79 6RW
2023 107 NI 41 ind16365 99 3 121.652 6RW
2023 106 NI 41 ind29172 64 14 106.916 6RW
2023 106 NI 41 ind29172 63 16 108.552 6RW
2023 107 NI 41 ind5383 85 4 129.337 6RW
2023 107 NI 41 ind5383 103 1 126.718 6RW
2023 107 NI 41 ind13332 106 1 118.719 6RW
2023 107 NI 41 ind13332 101 3 105.392 6RW
2023 107 NI 41 ind9537 104 4 118.487 6RW
2023 107 NI 41 ind9537 93 1 125.255 6RW
2023 107 NI 41 ind17956 91 3 126.28 6RW
2023 107 NI 41 ind17956 91 2 119.72 6RW
2023 107 NI 41 ind27150 89 1 137.733 6RW
2023 107 NI 41 ind27150 84 4 127.124 6RW
2023 107 NI 41 ind22814 91 1 133.52 6RW
2023 107 NI 41 ind22814 100 3 125.566 6RW
2023 106 NI 41 ind22642 75 16 113.861 6RW
2023 106 NI 41 ind22642 77 14 111.96 6RW
2023 105 NI 41 ind10663 75 9 106.103 6RW
2023 105 NI 41 ind10663 80 11 111.686 6RW
2023 105 NI 41 ind32 67 12 105.247 6RW
2023 105 NI 41 ind32 71 10 105.124 6RW
2023 107 NI 41 ind16920 92 1 115.935 6RW
2023 107 NI 41 ind16920 96 3 115.482 6RW
2023 104 NI 41 ind26219 62 6 110.752 6RW
2023 104 NI 41 ind26219 74 8 106.279 6RW
2023 104 NI 41 ind19966 61 7 120.48 6RW
2023 104 NI 41 ind19966 80 6 117.972 6RW
2023 104 NI 41 ind5342 79 7 113.189 6RW
2023 104 NI 41 ind5342 79 5 116.357 6RW
2023 104 NI 41 ind7867 69 5 117.426 6RW
2023 104 NI 41 ind7867 63 8 110.845 6RW
2023 104 NI 41 ind7883 80 7 118.904 6RW
2023 104 NI 41 ind7883 72 5 109.99 6RW
2023 104 NI 41 ind15223 73 5 115.846 6RW
2023 104 NI 41 ind15223 62 8 113.648 6RW
2023 104 NI 41 ind2526 60 5 120.37 6RW
2023 104 NI 41 ind2526 70 8 113.207 6RW
2023 104 NI 41 ind9981 76 6 109.802 6RW
2023 104 NI 41 ind9981 69 7 112.793 6RW
2023 104 NI 41 ind16125 72 7 112.004 6RW
2023 104 NI 41 ind16125 65 5 115.82 6RW
2023 104 NI 41 ind4399 77 5 109.938 6RW
2023 104 NI 41 ind4399 67 7 111.104 6RW
2023 104 NI 41 ind25795 79 8 123.097 6RW
2023 104 NI 41 ind25795 74 5 119.705 6RW
2023 104 NI 41 ind26023 64 6 112.994 6RW
2023 104 NI 41 ind26023 56 7 116.483 6RW
2023 104 NI 41 ind29087 56 6 118.963 6RW
2023 104 NI 41 ind29087 75 7 121.566 6RW
2023 104 NI 41 ind29171 76 5 121.766 6RW
2023 104 NI 41 ind29171 61 8 115.843 6RW
2023 104 NI 41 ind247 73 6 109.751 6RW
2023 104 NI 41 ind247 66 7 118.647 6RW
2023 104 NI 41 ind15144 57 7 114.384 6RW
2023 104 NI 41 ind15144 75 6 108.57 6RW
2023 104 NI 41 ind22181 59 6 101.495 6RW
2023 104 NI 41 ind22181 63 7 100.502 6RW
2023 104 NI 41 ind18937 74 6 113.651 6RW
2023 104 NI 41 ind18937 62 7 114.065 6RW
2023 104 NI 41 ind21227 60 8 108.029 6RW
2023 104 NI 41 ind21227 69 6 109.834 6RW
2023 104 NI 41 ind29353 63 6 107.075 6RW
2023 104 NI 41 ind29353 69 8 108.978 6RW
2023 104 NI 41 ind16377 67 6 112.808 6RW
2023 104 NI 41 ind16377 71 7 114.911 6RW
2023 104 NI 41 ind8053 64 8 109.229 6RW
2023 104 NI 41 ind8053 60 6 118.999 6RW
2023 104 NI 41 ind26087 78 6 93.563 6RW
2023 104 NI 41 ind26087 74 7 99.431 6RW
2023 104 NI 41 ind20164 68 8 110.51 6RW
2023 104 NI 41 ind20164 63 5 111.006 6RW
2023 102 NI 41 ind6831 63 2 113.904 6RW
2023 102 NI 41 ind6831 65 4 118.748 6RW
2023 104 NI 41 ind6831 57 6 115.128 6RW
2023 104 NI 41 ind6831 59 7 120.284 6RW
2023 105 NI 41 ind6831 65 10 117.102 6RW
2023 105 NI 41 ind6831 61 12 120.611 6RW
2023 106 NI 41 ind6831 68 15 114.252 6RW
2023 106 NI 41 ind6831 66 13 123.124 6RW
2023 107 NI 41 ind6831 98 3 108.4 6RW
2023 107 NI 41 ind6831 84 1 130.316 6RW
2023 102 NI 41 ind21833 76 4 116.594 6RW
2023 102 NI 41 ind21833 66 1 116.947 6RW
2023 102 NI 41 ind25025 59 3 120.122 6RW
2023 102 NI 41 ind25025 59 1 127.04 6RW
2023 104 NI 41 ind25025 61 5 122.813 6RW
2023 104 NI 41 ind25025 80 8 117.849 6RW
2023 105 NI 41 ind25025 72 12 122.82 6RW
2023 105 NI 41 ind25025 68 9 122.488 6RW
2023 106 NI 41 ind25025 69 15 129.576 6RW
2023 106 NI 41 ind25025 63 14 128.975 6RW
2023 107 NI 41 ind25025 104 3 124.655 6RW
2023 107 NI 41 ind25025 84 2 124.543 6RW
2024 105 HO 31 ind13939 72 2 91.606 6RW
2024 105 HO 31 ind13939 89 4 97.65 6RW
2024 106 HO 31 ind13939 67 7 95.462 6RW
2024 106 HO 31 ind13939 73 5 84.407 6RW
2024 107 HO 31 ind13939 69 12 95.15 6RW
2024 107 HO 31 ind13939 74 9 101.035 6RW
2024 108 HO 31 ind13939 70 14 90.825 6RW
2024 108 HO 31 ind13939 68 15 96.684 6RW
2024 105 HO 31 ind7231 70 1 86.753 6RW
2024 105 HO 31 ind7231 76 4 89.307 6RW
2024 106 HO 31 ind7231 85 7 90.045 6RW
2024 106 HO 31 ind7231 89 5 92.539 6RW
2024 107 HO 31 ind7231 90 10 97.652 6RW
2024 107 HO 31 ind7231 72 11 91.423 6RW
2024 108 HO 31 ind7231 70 13 88.234 6RW
2024 108 HO 31 ind7231 67 15 93.466 6RW
2024 106 HO 31 ind14188 82 8 97.014 6RW
2024 106 HO 31 ind14188 72 5 96.502 6RW
2024 107 HO 31 ind21902 81 10 88.826 6RW
2024 107 HO 31 ind21902 75 12 100.162 6RW
2024 108 HO 31 ind16747 90 15 87.172 6RW
2024 108 HO 31 ind16747 82 13 91.76 6RW
2024 107 HO 31 ind658 80 9 96.047 6RW
2024 107 HO 31 ind658 91 11 91.838 6RW
2024 106 HO 31 ind16756 77 8 101.467 6RW
2024 106 HO 31 ind16756 71 6 99.462 6RW
2024 108 HO 31 ind16756 86 13 102.602 6RW
2024 108 HO 31 ind16756 84 15 101.611 6RW
2024 108 HO 31 ind10591 91 14 90.918 6RW
2024 108 HO 31 ind10591 69 15 94.407 6RW
2024 105 HO 31 ind8384 69 2 91.728 6RW
2024 105 HO 31 ind8384 78 4 89.339 6RW
2024 105 HO 31 ind5224 69 1 98.473 6RW
2024 105 HO 31 ind5224 79 3 92.718 6RW
2024 106 HO 31 ind3687 86 5 92.584 6RW
2024 106 HO 31 ind3687 91 7 98.798 6RW
2024 107 HO 31 ind19390 78 10 89.952 6RW
2024 107 HO 31 ind19390 83 11 97.252 6RW
2024 107 HO 31 ind22034 75 11 78.816 6RW
2024 107 HO 31 ind22034 77 9 89.247 6RW
2024 106 HO 31 ind6064 86 7 84.808 6RW
2024 106 HO 31 ind6064 83 5 91.207 6RW
2024 107 HO 31 ind15477 76 10 83.568 6RW
2024 107 HO 31 ind15477 90 12 83.882 6RW
2024 107 HO 31 ind10430 89 12 95.005 6RW
2024 107 HO 31 ind10430 84 9 97.686 6RW
2024 106 HO 31 ind18744 89 7 98.559 6RW
2024 106 HO 31 ind18744 81 5 97.7 6RW
2024 105 HO 31 ind24756 68 3 93.219 6RW
2024 105 HO 31 ind24756 82 1 94.357 6RW
2024 108 HO 31 ind23389 83 14 92.247 6RW
2024 108 HO 31 ind23389 85 16 90.683 6RW
2024 106 HO 31 ind28286 69 5 89.824 6RW
2024 106 HO 31 ind28286 70 7 94.946 6RW
2024 105 HO 31 ind24378 91 3 91.695 6RW
2024 105 HO 31 ind24378 67 2 83.435 6RW
2024 106 HO 31 ind23348 84 8 94.516 6RW
2024 106 HO 31 ind23348 70 6 86.248 6RW
2024 108 HO 31 ind13150 85 14 94.351 6RW
2024 108 HO 31 ind13150 68 16 95.108 6RW
2024 105 HO 31 ind10823 80 2 89.849 6RW
2024 105 HO 31 ind10823 69 3 88.526 6RW
2024 108 HO 31 ind5735 69 13 98.095 6RW
2024 108 HO 31 ind5735 89 16 95.276 6RW
2024 107 HO 31 ind3708 79 10 93.421 6RW
2024 107 HO 31 ind3708 91 12 103.11 6RW
2024 107 HO 31 ind13555 91 9 95.045 6RW
2024 107 HO 31 ind13555 90 11 102.753 6RW
2024 106 HO 31 ind25462 84 7 94.695 6RW
2024 106 HO 31 ind25462 75 5 94.159 6RW
2024 106 HO 31 ind3708 69 7 102.691 6RW
2024 106 HO 31 ind3708 79 5 97.675 6RW
2024 107 HO 31 ind29560 75 9 87.246 6RW
2024 107 HO 31 ind29560 85 12 98.549 6RW
2024 106 HO 31 ind153 77 5 94.999 6RW
2024 106 HO 31 ind153 83 7 96.104 6RW
2024 105 HO 31 ind8221 79 1 89.591 6RW
2024 105 HO 31 ind8221 84 3 94.074 6RW
2024 107 HO 31 ind3708 71 12 100.834 6RW
2024 107 HO 31 ind3708 78 9 101.492 6RW
2024 105 HO 31 ind27668 88 1 96.858 6RW
2024 105 HO 31 ind27668 89 3 92.573 6RW
2024 107 HO 31 ind3708 88 9 103.074 6RW
2024 107 HO 31 ind3708 88 12 103.817 6RW
2024 105 HO 31 ind3345 79 2 86.33 6RW
2024 105 HO 31 ind3345 78 3 89.77 6RW
2024 105 HO 31 ind3708 76 3 93.952 6RW
2024 105 HO 31 ind3708 68 2 90.55 6RW
2024 107 HO 31 ind19874 82 12 96.547 6RW
2024 107 HO 31 ind19874 82 9 96.161 6RW
2024 105 HO 31 ind195 71 4 81.589 6RW
2024 105 HO 31 ind195 74 2 84.836 6RW
2024 106 HO 31 ind2976 80 5 89.178 6RW
2024 106 HO 31 ind2976 78 7 100.135 6RW
2024 105 HO 31 ind23476 90 2 96.075 6RW
2024 105 HO 31 ind23476 72 3 99.529 6RW
2024 106 HO 31 ind267 79 6 91.503 6RW
2024 106 HO 31 ind267 72 8 91.461 6RW
2024 106 HO 31 ind17624 74 5 88.92 6RW
2024 106 HO 31 ind17624 88 8 96.234 6RW
2024 106 HO 31 ind20588 75 7 88.36 6RW
2024 106 HO 31 ind20588 74 6 88.747 6RW
2024 105 HO 31 ind173 67 3 77.495 6RW
2024 105 HO 31 ind173 75 2 77.128 6RW
2024 106 HO 31 ind18155 87 5 66.452 6RW
2024 106 HO 31 ind18155 79 7 68.929 6RW
2024 106 HO 31 ind20736 77 6 83.295 6RW
2024 106 HO 31 ind20736 68 7 86.15 6RW
2024 108 HO 31 ind16713 72 16 75.748 6RW
2024 108 HO 31 ind16713 87 13 78.698 6RW
2024 107 HO 31 ind19740 84 10 92.253 6RW
2024 107 HO 31 ind19740 74 12 85.76 6RW
2024 106 HO 31 ind5664 85 8 83.479 6RW
2024 106 HO 31 ind5664 70 5 82.501 6RW
2024 107 HO 31 ind21791 86 11 94.408 6RW
2024 107 HO 31 ind21791 87 9 86.669 6RW
2024 107 HO 31 ind16357 88 11 92.815 6RW
2024 107 HO 31 ind16357 88 10 90.894 6RW
2024 106 HO 31 ind19156 82 6 86.247 6RW
2024 106 HO 31 ind19156 90 7 84.347 6RW
2024 108 HO 31 ind22058 85 15 87.429 6RW
2024 108 HO 31 ind22058 75 14 92.668 6RW
2024 105 HO 31 ind15793 91 2 83.091 6RW
2024 105 HO 31 ind15793 88 3 82.015 6RW
2024 108 HO 31 ind23430 79 14 90.015 6RW
2024 108 HO 31 ind23430 89 15 95.428 6RW
2024 107 HO 31 ind28259 85 10 82.806 6RW
2024 107 HO 31 ind28259 85 11 83.889 6RW
2024 106 HO 31 ind18673 67 8 91.828 6RW
2024 106 HO 31 ind18673 83 6 90.278 6RW
2024 106 HO 31 ind14016 90 6 89.643 6RW
2024 106 HO 31 ind14016 72 7 92.826 6RW
2024 108 HO 31 ind6903 91 15 88.07 6RW
2024 108 HO 31 ind6903 81 13 91.245 6RW
2024 107 HO 31 ind12016 78 11 89.078 6RW
2024 107 HO 31 ind12016 89 10 90.391 6RW
2024 105 HO 31 ind4020 88 4 89.005 6RW
2024 105 HO 31 ind4020 86 2 81.176 6RW
2024 108 HO 31 ind3532 78 14 88.022 6RW
2024 108 HO 31 ind3532 77 15 94.811 6RW
2024 105 HO 31 ind21972 82 3 92.302 6RW
2024 105 HO 31 ind21972 74 1 95.786 6RW
2024 105 HO 31 ind24283 83 3 90.712 6RW
2024 105 HO 31 ind24283 70 2 83.271 6RW
2024 106 HO 31 ind1866 68 5 89.191 6RW
2024 106 HO 31 ind1866 90 8 94.594 6RW
2024 108 HO 31 ind22806 90 16 93.228 6RW
2024 108 HO 31 ind22806 82 14 91.417 6RW
2024 108 HO 31 ind17073 72 13 98.932 6RW
2024 108 HO 31 ind17073 70 15 98.552 6RW
2024 108 HO 31 ind25463 83 15 96.819 6RW
2024 108 HO 31 ind25463 80 13 97.195 6RW
2024 106 HO 31 ind22296 68 6 87.146 6RW
2024 106 HO 31 ind22296 70 8 85.1 6RW
2024 105 HO 31 ind14366 81 4 95.186 6RW
2024 105 HO 31 ind14366 77 1 88.011 6RW
2024 107 HO 31 ind18318 68 9 98.077 6RW
2024 107 HO 31 ind18318 84 12 92.009 6RW
2024 108 HO 31 ind16816 91 13 92.794 6RW
2024 108 HO 31 ind16816 91 16 94.562 6RW
2024 108 HO 31 ind27179 78 16 84.87 6RW
2024 108 HO 31 ind27179 73 14 85.392 6RW
2024 106 HO 31 ind10372 67 5 98.738 6RW
2024 106 HO 31 ind10372 73 7 95.651 6RW
2024 107 HO 31 ind26049 75 10 95.967 6RW
2024 107 HO 31 ind26049 76 11 78.259 6RW
2024 108 HO 31 ind19732 84 13 85.56 6RW
2024 108 HO 31 ind19732 86 16 89.514 6RW
2024 108 HO 31 ind2563 72 14 94.871 6RW
2024 108 HO 31 ind2563 88 15 95.509 6RW
2024 105 HO 31 ind3066 75 3 82.665 6RW
2024 105 HO 31 ind3066 85 1 91.439 6RW
2024 107 HO 31 ind25640 82 11 91.498 6RW
2024 107 HO 31 ind25640 73 10 98.439 6RW
2024 108 HO 31 ind10621 76 13 87.434 6RW
2024 108 HO 31 ind10621 67 16 91.468 6RW
2024 105 HO 31 ind21212 72 1 91.385 6RW
2024 105 HO 31 ind21212 90 3 91.606 6RW
2024 107 HO 31 ind10527 79 9 86.82 6RW
2024 107 HO 31 ind10527 84 11 92.764 6RW
2024 105 HO 31 ind15306 72 4 85.699 6RW
2024 105 HO 31 ind15306 71 2 83.765 6RW
2024 107 HO 31 ind22737 70 11 96.717 6RW
2024 107 HO 31 ind22737 83 9 93.973 6RW
2024 105 HO 31 ind20748 90 1 91.218 6RW
2024 105 HO 31 ind20748 73 4 80.288 6RW
2024 105 HO 31 ind15577 87 1 92.664 6RW
2024 105 HO 31 ind15577 80 3 77.916 6RW
2024 106 HO 31 ind22324 89 6 97.311 6RW
2024 106 HO 31 ind22324 80 8 95.299 6RW
2024 108 HO 31 ind10138 76 15 99.139 6RW
2024 108 HO 31 ind10138 81 14 95.866 6RW
2024 107 HO 31 ind690 72 9 94.352 6RW
2024 107 HO 31 ind690 79 11 85.367 6RW
2024 106 HO 31 ind22367 84 5 86.346 6RW
2024 106 HO 31 ind22367 69 8 83.716 6RW
2024 105 HO 31 ind3767 79 4 81.621 6RW
2024 105 HO 31 ind3767 75 1 85.627 6RW
2024 105 HO 31 ind22967 86 4 100.061 6RW
2024 105 HO 31 ind22967 87 2 97.248 6RW
2024 105 HO 31 ind4154 67 4 94.274 6RW
2024 105 HO 31 ind4154 67 1 96.312 6RW
2024 106 HO 31 ind14443 87 8 86.889 6RW
2024 106 HO 31 ind14443 81 6 92.124 6RW
2024 108 HO 31 ind14111 77 14 98.701 6RW
2024 108 HO 31 ind14111 77 16 97.581 6RW
2024 107 HO 31 ind9117 77 11 95.016 6RW
2024 107 HO 31 ind9117 70 10 96.236 6RW
2024 108 HO 31 ind26303 72 15 107.785 6RW
2024 108 HO 31 ind26303 69 14 95.586 6RW
2024 108 HO 31 ind1441 70 16 93.065 6RW
2024 108 HO 31 ind1441 67 13 98.195 6RW
2024 108 HO 31 ind21008 73 16 87.163 6RW
2024 108 HO 31 ind21008 84 14 90.343 6RW
2024 106 HO 31 ind23930 71 5 85.749 6RW
2024 106 HO 31 ind23930 79 8 77.806 6RW
2024 107 HO 31 ind4795 71 9 88.603 6RW
2024 107 HO 31 ind4795 81 11 90.605 6RW
2024 107 HO 31 ind10914 74 10 91.175 6RW
2024 107 HO 31 ind10914 89 11 92.829 6RW
2024 107 HO 31 ind13979 82 10 93.807 6RW
2024 107 HO 31 ind13979 67 11 93.809 6RW
2024 107 HO 31 ind5999 91 10 95.668 6RW
2024 107 HO 31 ind5999 70 12 87.294 6RW
2024 108 HO 31 ind15525 86 15 90.273 6RW
2024 108 HO 31 ind15525 68 13 86.916 6RW
2024 107 HO 31 ind25930 87 12 97.387 6RW
2024 107 HO 31 ind25930 86 10 98.04 6RW
2024 105 HO 31 ind19005 83 2 92.308 6RW
2024 105 HO 31 ind19005 77 4 84.037 6RW
2024 105 HO 31 ind26923 84 2 91.218 6RW
2024 105 HO 31 ind26923 87 3 88.376 6RW
2024 106 HO 31 ind6435 76 7 95.221 6RW
2024 106 HO 31 ind6435 69 6 94.662 6RW
2024 106 HO 31 ind6460 88 5 85.351 6RW
2024 106 HO 31 ind6460 71 7 74.097 6RW
2024 105 HO 31 ind26380 69 4 83.456 6RW
2024 105 HO 31 ind26380 85 2 79.895 6RW
2024 106 HO 31 ind23356 86 6 96.223 6RW
2024 106 HO 31 ind23356 73 8 87.522 6RW
2024 105 HO 31 ind14102 83 4 101.553 6RW
2024 105 HO 31 ind14102 73 2 91.457 6RW
2024 107 HO 31 ind109 81 9 96.251 6RW
2024 107 HO 31 ind109 80 12 99.484 6RW
2024 105 HO 31 ind29105 85 3 87.919 6RW
2024 105 HO 31 ind29105 88 2 92.694 6RW
2024 106 HO 31 ind12598 85 6 95.446 6RW
2024 106 HO 31 ind12598 82 7 92.158 6RW
2024 108 HO 31 ind1206 87 15 94.364 6RW
2024 108 HO 31 ind1206 89 14 91.503 6RW
2024 105 HO 31 ind30312 87 4 93.332 6RW
2024 105 HO 31 ind30312 84 1 93.395 6RW
2024 105 HO 31 ind20808 86 3 95.637 6RW
2024 105 HO 31 ind20808 77 2 90.281 6RW
2024 105 HO 31 ind28820 90 4 93.059 6RW
2024 105 HO 31 ind28820 91 1 92.216 6RW
2024 106 HO 31 ind27519 80 6 85.463 6RW
2024 106 HO 31 ind27519 83 8 84.467 6RW
2024 108 HO 31 ind28714 80 14 92.984 6RW
2024 108 HO 31 ind28714 83 16 94.212 6RW
2024 108 HO 31 ind13723 75 15 87.88 6RW
2024 108 HO 31 ind13723 88 14 89.912 6RW
2024 107 HO 31 ind25954 86 9 89.541 6RW
2024 107 HO 31 ind25954 72 12 84.684 6RW
2024 106 HO 31 ind5800 81 8 90.181 6RW
2024 106 HO 31 ind5800 78 6 92.686 6RW
2024 105 HO 31 ind4965 80 1 89.717 6RW
2024 105 HO 31 ind4965 74 3 84.938 6RW
2024 107 HO 31 ind3148 83 12 92.842 6RW
2024 107 HO 31 ind3148 69 10 92.829 6RW
2024 105 HO 31 ind29824 70 4 91.785 6RW
2024 105 HO 31 ind29824 89 1 81.56 6RW
2024 106 HO 31 ind4328 78 8 99.824 6RW
2024 106 HO 31 ind4328 90 5 99.154 6RW
2024 108 HO 31 ind4439 77 13 103.152 6RW
2024 108 HO 31 ind4439 81 15 99.635 6RW
2024 106 HO 31 ind12304 82 5 83.953 6RW
2024 106 HO 31 ind12304 91 8 91.891 6RW
2024 108 HO 31 ind21356 71 13 93.482 6RW
2024 108 HO 31 ind21356 84 16 94.293 6RW
2024 105 HO 31 ind16989 70 3 88.534 6RW
2024 105 HO 31 ind16989 68 1 91.758 6RW
2024 108 HO 31 ind2602 89 13 96.333 6RW
2024 108 HO 31 ind2602 71 15 94.353 6RW
2024 105 HO 31 ind29276 86 1 80.084 6RW
2024 105 HO 31 ind29276 84 4 82.725 6RW
2024 107 HO 31 ind21356 78 12 98.116 6RW
2024 107 HO 31 ind21356 70 9 96.848 6RW
2024 105 HO 31 ind30265 78 1 91.352 6RW
2024 105 HO 31 ind30265 85 4 93.461 6RW
2024 108 HO 31 ind28515 85 13 100.672 6RW
2024 108 HO 31 ind28515 87 16 97.9 6RW
2024 108 HO 31 ind3099 79 15 98.192 6RW
2024 108 HO 31 ind3099 74 13 99.897 6RW
2024 107 HO 31 ind23677 87 11 100.224 6RW
2024 107 HO 31 ind23677 69 9 97.863 6RW
2024 105 HO 31 ind12040 74 4 94.386 6RW
2024 105 HO 31 ind12040 76 1 89.701 6RW
2024 106 HO 31 ind3997 73 6 85.739 6RW
2024 106 HO 31 ind3997 88 7 90.542 6RW
2024 108 HO 31 ind24462 79 13 86.196 6RW
2024 108 HO 31 ind24462 81 16 89.98 6RW
2024 106 HO 31 ind24778 78 5 86.503 6RW
2024 106 HO 31 ind24778 68 8 102.366 6RW
2024 105 HO 31 ind21128 76 2 81.288 6RW
2024 105 HO 31 ind21128 81 3 96.368 6RW
2024 106 HO 31 ind21744 72 6 76.522 6RW
2024 106 HO 31 ind21744 71 8 80.829 6RW
2024 107 HO 31 ind27126 80 10 93.559 6RW
2024 107 HO 31 ind27126 74 11 93.007 6RW
2024 106 HO 31 ind21725 76 5 85.993 6RW
2024 106 HO 31 ind21725 80 7 102.009 6RW
2024 106 HO 31 ind1582 86 8 91.649 6RW
2024 106 HO 31 ind1582 88 6 93.275 6RW
2024 105 HO 31 ind17799 71 1 96.138 6RW
2024 105 HO 31 ind17799 91 4 96.367 6RW
2024 107 HO 31 ind21314 73 11 91.823 6RW
2024 107 HO 31 ind21314 90 9 93.493 6RW
2024 108 HO 31 ind26307 75 16 89.18 6RW
2024 108 HO 31 ind26307 90 14 96.01 6RW
2024 107 HO 31 ind15300 85 9 85.434 6RW
2024 107 HO 31 ind15300 80 11 91.153 6RW
2024 107 HO 31 ind24789 69 11 91.564 6RW
2024 107 HO 31 ind24789 68 10 92.626 6RW
2024 108 HO 31 ind24344 80 15 90.589 6RW
2024 108 HO 31 ind24344 87 14 93.25 6RW
2024 107 HO 31 ind2155 73 12 88.751 6RW
2024 107 HO 31 ind2155 76 9 90.836 6RW
2024 108 HO 31 ind16856 74 15 98.017 6RW
2024 108 HO 31 ind16856 78 13 93.551 6RW
2024 108 HO 31 ind24328 88 16 91.106 6RW
2024 108 HO 31 ind24328 75 13 95.966 6RW
2024 106 HO 31 ind21728 74 7 95.491 6RW
2024 106 HO 31 ind21728 84 6 98.309 6RW
2024 108 HO 31 ind8680 76 16 79.214 6RW
2024 108 HO 31 ind8680 73 13 76.536 6RW
2024 106 HO 31 ind11609 81 7 87.318 6RW
2024 106 HO 31 ind11609 76 6 85.404 6RW
2024 107 HO 31 ind7341 81 12 82.375 6RW
2024 107 HO 31 ind7341 67 10 87.843 6RW
2024 105 HO 31 ind2203 71 3 83.177 6RW
2024 105 HO 31 ind2203 81 1 82.768 6RW
2024 108 HO 31 ind25911 71 14 85.727 6RW
2024 108 HO 31 ind25911 74 16 81.618 6RW
2024 107 HO 31 ind26066 72 10 92.843 6RW
2024 107 HO 31 ind26066 71 11 91.775 6RW
2024 106 HO 31 ind16827 75 6 102.451 6RW
2024 106 HO 31 ind16827 74 8 96.307 6RW
2024 108 HO 31 ind29690 73 15 82.881 6RW
2024 108 HO 31 ind29690 88 13 97.294 6RW
2024 105 HO 31 ind23529 73 3 75.403 6RW
2024 105 HO 31 ind23529 78 2 69.515 6RW
2024 108 HO 31 ind26229 67 14 95.01 6RW
2024 108 HO 31 ind26229 78 15 94.916 6RW
2024 108 HO 31 ind22243 80 16 91.089 6RW
2024 108 HO 31 ind22243 68 14 84.559 6RW
2024 107 HO 31 ind7707 77 10 78.269 6RW
2024 107 HO 31 ind7707 68 11 87.526 6RW
2024 106 HO 31 ind15648 85 5 80.301 6RW
2024 106 HO 31 ind15648 77 7 82.904 6RW
2024 107 HO 31 ind17448 79 12 87.256 6RW
2024 107 HO 31 ind17448 87 10 89.071 6RW
2024 108 HO 31 ind20749 71 16 88.688 6RW
2024 108 HO 31 ind20749 76 14 92.025 6RW
2024 108 HO 31 ind27465 90 13 95.782 6RW
2024 108 HO 31 ind27465 69 16 90.75 6RW
2024 107 HO 31 ind3629 67 12 90.737 6RW
2024 107 HO 31 ind3629 67 9 96.497 6RW
2024 108 HO 31 ind12074 82 16 94.068 6RW
2024 108 HO 31 ind12074 74 14 86.491 6RW
2024 107 HO 31 ind23976 77 12 93.352 6RW
2024 107 HO 31 ind23976 73 9 86.987 6RW
2024 105 HO 31 ind27475 68 4 94.284 6RW
2024 105 HO 31 ind27475 73 1 91.261 6RW
2024 105 HO 31 ind29892 82 4 86.43 6RW
2024 105 HO 31 ind29892 81 2 90.338 6RW
2024 106 HO 31 ind5795 87 6 93.292 6RW
2024 106 HO 31 ind5795 75 8 89.85 6RW
2024 106 HO 31 ind17828 91 6 98.905 6RW
2024 106 HO 31 ind17828 87 7 91.432 6RW
2024 107 HO 31 ind10133 71 10 83.288 6RW
2024 107 HO 31 ind10133 76 12 88.065 6RW
2024 105 HO 31 ind10037 82 2 88.949 6RW
2024 105 HO 31 ind10037 75 4 95.785 6RW
2024 105 HO 31 ind25025 80 4 74.757 6RW
2024 105 HO 31 ind25025 89 2 75.745 6RW
2024 106 HO 31 ind25025 67 6 81.142 6RW
2024 106 HO 31 ind25025 76 8 77.883 6RW
2024 107 HO 31 ind25025 86 12 76.693 6RW
2024 107 HO 31 ind25025 83 10 81.9 6RW
2024 108 HO 31 ind25025 86 14 79.318 6RW
2024 108 HO 31 ind25025 82 15 79.506 6RW
2024 105 NI 41 ind13939 69 19 103.208 6RW
2024 105 NI 41 ind13939 67 18 104.455 6RW
2024 106 NI 41 ind13939 85 1 106.351 6RW
2024 106 NI 41 ind13939 103 3 97.309 6RW
2024 107 NI 41 ind13939 88 8 96.081 6RW
2024 107 NI 41 ind13939 88 5 100.298 6RW
2024 108 NI 41 ind13939 82 10 108.16 6RW
2024 108 NI 41 ind13939 98 12 102.933 6RW
2024 105 NI 41 ind7231 75 20 98.543 6RW
2024 105 NI 41 ind7231 72 18 94.449 6RW
2024 106 NI 41 ind7231 86 4 98.641 6RW
2024 106 NI 41 ind7231 96 1 93.025 6RW
2024 107 NI 41 ind7231 96 7 95.5 6RW
2024 107 NI 41 ind7231 94 5 91.296 6RW
2024 108 NI 41 ind7231 88 12 91.237 6RW
2024 108 NI 41 ind7231 93 10 91.33 6RW
2024 107 NI 41 ind10867 103 8 87.683 6RW
2024 108 NI 41 ind10867 103 9 74.361 6RW
2024 106 NI 41 ind14188 95 2 85.251 6RW
2024 106 NI 41 ind14188 99 4 88.353 6RW
2024 107 NI 41 ind21902 84 7 93.358 6RW
2024 107 NI 41 ind21902 82 5 101.011 6RW
2024 108 NI 41 ind16747 94 11 93.187 6RW
2024 108 NI 41 ind16747 93 9 91.998 6RW
2024 107 NI 41 ind658 89 6 86.65 6RW
2024 106 NI 41 ind16756 88 1 106.49 6RW
2024 106 NI 41 ind16756 101 3 95.045 6RW
2024 108 NI 41 ind16756 97 9 101.653 6RW
2024 108 NI 41 ind16756 97 11 103.615 6RW
2024 108 NI 41 ind10591 86 9 94.593 6RW
2024 108 NI 41 ind10591 96 12 88.124 6RW
2024 105 NI 41 ind8384 72 17 95.816 6RW
2024 105 NI 41 ind8384 67 20 101.443 6RW
2024 105 NI 41 ind5224 73 18 99.634 6RW
2024 105 NI 41 ind5224 57 19 95.507 6RW
2024 106 NI 41 ind3687 88 2 96.273 6RW
2024 106 NI 41 ind3687 100 4 92.874 6RW
2024 107 NI 41 ind19390 88 7 99.419 6RW
2024 107 NI 41 ind19390 83 6 94.206 6RW
2024 107 NI 41 ind22034 105 6 92.324 6RW
2024 107 NI 41 ind22034 94 7 94.618 6RW
2024 106 NI 41 ind6064 98 4 89.191 6RW
2024 106 NI 41 ind6064 92 1 103.248 6RW
2024 107 NI 41 ind15477 86 8 83.527 6RW
2024 107 NI 41 ind15477 103 6 79.35 6RW
2024 107 NI 41 ind10430 102 6 95.595 6RW
2024 107 NI 41 ind10430 83 7 96.899 6RW
2024 106 NI 41 ind18744 98 1 98.618 6RW
2024 106 NI 41 ind18744 92 3 97.215 6RW
2024 105 NI 41 ind24756 73 17 92.573 6RW
2024 105 NI 41 ind24756 73 19 95.409 6RW
2024 108 NI 41 ind23389 96 10 89.456 6RW
2024 108 NI 41 ind23389 85 11 87.051 6RW
2024 106 NI 41 ind28286 93 4 97.849 6RW
2024 106 NI 41 ind28286 103 1 98.811 6RW
2024 105 NI 41 ind24378 78 18 92.905 6RW
2024 105 NI 41 ind24378 75 19 89.234 6RW
2024 106 NI 41 ind23348 90 4 97.871 6RW
2024 106 NI 41 ind23348 101 1 101.282 6RW
2024 108 NI 41 ind13150 106 11 97.419 6RW
2024 108 NI 41 ind13150 91 9 99.644 6RW
2024 105 NI 41 ind10823 77 19 97.792 6RW
2024 105 NI 41 ind10823 58 17 100.977 6RW
2024 108 NI 41 ind5735 92 12 99.09 6RW
2024 108 NI 41 ind5735 92 10 101.771 6RW
2024 107 NI 41 ind3708 104 8 95.317 6RW
2024 107 NI 41 ind3708 105 5 95.915 6RW
2024 107 NI 41 ind13555 87 8 106.12 6RW
2024 107 NI 41 ind13555 87 6 99.754 6RW
2024 106 NI 41 ind25462 91 3 99.816 6RW
2024 106 NI 41 ind25462 97 1 89.449 6RW
2024 106 NI 41 ind3708 99 3 96.681 6RW
2024 106 NI 41 ind3708 92 2 102.019 6RW
2024 107 NI 41 ind29560 84 6 97.022 6RW
2024 107 NI 41 ind29560 102 7 96.448 6RW
2024 106 NI 41 ind153 96 2 100.164 6RW
2024 106 NI 41 ind153 106 3 95.522 6RW
2024 105 NI 41 ind8221 60 20 84.131 6RW
2024 105 NI 41 ind8221 77 18 87.723 6RW
2024 107 NI 41 ind3708 95 7 102.789 6RW
2024 107 NI 41 ind3708 83 5 101.828 6RW
2024 105 NI 41 ind27668 60 17 102.245 6RW
2024 105 NI 41 ind27668 58 19 105.997 6RW
2024 107 NI 41 ind3708 97 6 98.878 6RW
2024 107 NI 41 ind3708 85 8 97.48 6RW
2024 105 NI 41 ind3345 61 17 98.138 6RW
2024 105 NI 41 ind3345 62 19 103.919 6RW
2024 105 NI 41 ind3708 79 20 100.221 6RW
2024 105 NI 41 ind3708 76 18 98.12 6RW
2024 107 NI 41 ind19874 92 5 92.777 6RW
2024 107 NI 41 ind19874 85 7 90.618 6RW
2024 105 NI 41 ind195 74 20 105.729 6RW
2024 105 NI 41 ind195 74 17 100.207 6RW
2024 106 NI 41 ind2976 106 1 103.842 6RW
2024 106 NI 41 ind2976 85 4 107.826 6RW
2024 105 NI 41 ind23476 63 19 92.045 6RW
2024 105 NI 41 ind23476 56 17 87.488 6RW
2024 106 NI 41 ind267 82 2 103.556 6RW
2024 106 NI 41 ind267 105 4 97.404 6RW
2024 106 NI 41 ind17624 93 1 102.99 6RW
2024 106 NI 41 ind17624 103 4 101.909 6RW
2024 106 NI 41 ind20588 82 4 96.691 6RW
2024 106 NI 41 ind20588 89 2 93.859 6RW
2024 105 NI 41 ind173 60 19 100.126 6RW
2024 105 NI 41 ind173 60 18 101.831 6RW
2024 106 NI 41 ind18155 86 1 92.07 6RW
2024 106 NI 41 ind18155 95 4 85.486 6RW
2024 106 NI 41 ind20736 91 1 100.629 6RW
2024 106 NI 41 ind20736 83 4 103.989 6RW
2024 108 NI 41 ind16713 85 12 95.907 6RW
2024 108 NI 41 ind16713 98 10 82.868 6RW
2024 107 NI 41 ind19740 100 5 91.134 6RW
2024 107 NI 41 ind19740 99 7 97.026 6RW
2024 106 NI 41 ind5664 85 3 88.817 6RW
2024 106 NI 41 ind5664 87 1 96.246 6RW
2024 107 NI 41 ind21791 85 5 101.101 6RW
2024 107 NI 41 ind21791 101 7 99.595 6RW
2024 107 NI 41 ind16357 86 7 92.3 6RW
2024 107 NI 41 ind16357 101 5 93.441 6RW
2024 106 NI 41 ind19156 95 3 90.565 6RW
2024 106 NI 41 ind19156 83 1 94.584 6RW
2024 108 NI 41 ind22058 96 9 100.879 6RW
2024 108 NI 41 ind22058 105 11 96.951 6RW
2024 105 NI 41 ind15793 72 19 87.683 6RW
2024 105 NI 41 ind15793 59 17 88.469 6RW
2024 108 NI 41 ind23430 103 12 93.89 6RW
2024 108 NI 41 ind23430 101 10 93.752 6RW
2024 107 NI 41 ind28259 101 6 87.473 6RW
2024 107 NI 41 ind28259 97 7 86.158 6RW
2024 106 NI 41 ind18673 104 3 98.863 6RW
2024 106 NI 41 ind18673 99 1 100.68 6RW
2024 106 NI 41 ind14016 87 3 93.996 6RW
2024 106 NI 41 ind14016 84 2 93.103 6RW
2024 108 NI 41 ind6903 86 12 94.859 6RW
2024 108 NI 41 ind6903 94 10 97.056 6RW
2024 107 NI 41 ind12016 103 5 90.833 6RW
2024 107 NI 41 ind12016 106 7 94.083 6RW
2024 105 NI 41 ind4020 69 18 96.09 6RW
2024 105 NI 41 ind4020 64 19 91.234 6RW
2024 108 NI 41 ind3532 84 9 100.254 6RW
2024 108 NI 41 ind3532 82 11 109.861 6RW
2024 105 NI 41 ind21972 76 20 93.296 6RW
2024 105 NI 41 ind21972 79 17 93.534 6RW
2024 105 NI 41 ind24283 78 17 98.667 6RW
2024 105 NI 41 ind24283 58 20 96.416 6RW
2024 106 NI 41 ind1866 93 2 96.039 6RW
2024 106 NI 41 ind1866 86 3 97.969 6RW
2024 108 NI 41 ind22806 106 10 95.039 6RW
2024 108 NI 41 ind22806 87 11 104.271 6RW
2024 108 NI 41 ind17073 104 12 91.202 6RW
2024 108 NI 41 ind17073 104 9 92.929 6RW
2024 108 NI 41 ind25463 85 10 100.228 6RW
2024 108 NI 41 ind25463 91 12 89.003 6RW
2024 106 NI 41 ind22296 86 2 94.386 6RW
2024 106 NI 41 ind22296 105 3 87.662 6RW
2024 105 NI 41 ind14366 77 20 97.051 6RW
2024 105 NI 41 ind14366 74 18 94.962 6RW
2024 107 NI 41 ind18318 89 7 87.049 6RW
2024 107 NI 41 ind18318 84 5 89.296 6RW
2024 108 NI 41 ind16816 97 10 96.202 6RW
2024 108 NI 41 ind16816 101 11 87.806 6RW
2024 108 NI 41 ind27179 95 12 98.262 6RW
2024 108 NI 41 ind27179 89 10 97.526 6RW
2024 106 NI 41 ind10372 98 2 96.393 6RW
2024 106 NI 41 ind10372 90 3 97.129 6RW
2024 107 NI 41 ind26049 102 8 86.904 6RW
2024 107 NI 41 ind26049 98 6 89.991 6RW
2024 108 NI 41 ind19732 104 10 84.296 6RW
2024 108 NI 41 ind19732 102 12 90.572 6RW
2024 108 NI 41 ind2563 83 10 102.243 6RW
2024 108 NI 41 ind2563 98 11 89.709 6RW
2024 105 NI 41 ind3066 65 20 97.084 6RW
2024 105 NI 41 ind3066 62 18 103.461 6RW
2024 107 NI 41 ind25640 100 8 105.147 6RW
2024 107 NI 41 ind25640 106 5 97.035 6RW
2024 108 NI 41 ind10621 92 11 99.804 6RW
2024 108 NI 41 ind10621 99 10 101.509 6RW
2024 105 NI 41 ind21212 79 19 100.094 6RW
2024 105 NI 41 ind21212 80 18 95.3 6RW
2024 107 NI 41 ind10527 91 6 107.099 6RW
2024 107 NI 41 ind10527 91 7 103.145 6RW
2024 105 NI 41 ind15306 63 18 107.091 6RW
2024 105 NI 41 ind15306 68 19 104.822 6RW
2024 107 NI 41 ind22737 98 5 101.993 6RW
2024 107 NI 41 ind22737 87 7 99.59 6RW
2024 105 NI 41 ind20748 65 18 100.727 6RW
2024 105 NI 41 ind20748 61 19 95.504 6RW
2024 105 NI 41 ind15577 79 18 98.831 6RW
2024 105 NI 41 ind15577 72 20 88.76 6RW
2024 106 NI 41 ind22324 100 3 91.618 6RW
2024 106 NI 41 ind22324 94 1 98.184 6RW
2024 108 NI 41 ind10138 101 9 88.533 6RW
2024 108 NI 41 ind10138 106 12 101.583 6RW
2024 107 NI 41 ind690 86 6 97.13 6RW
2024 107 NI 41 ind690 90 8 100.932 6RW
2024 106 NI 41 ind22367 89 4 88.415 6RW
2024 106 NI 41 ind22367 105 2 76.815 6RW
2024 105 NI 41 ind3767 76 19 90.095 6RW
2024 105 NI 41 ind3767 58 18 100.94 6RW
2024 105 NI 41 ind22967 71 20 100.299 6RW
2024 105 NI 41 ind22967 77 17 100.41 6RW
2024 105 NI 41 ind4154 64 18 102.624 6RW
2024 105 NI 41 ind4154 66 20 103.755 6RW
2024 106 NI 41 ind14443 102 4 103.486 6RW
2024 106 NI 41 ind14443 90 2 108.553 6RW
2024 108 NI 41 ind14111 105 10 109.74 6RW
2024 108 NI 41 ind14111 99 11 102.16 6RW
2024 107 NI 41 ind9117 98 8 98.566 6RW
2024 107 NI 41 ind9117 82 6 99.514 6RW
2024 108 NI 41 ind26303 90 12 99.136 6RW
2024 108 NI 41 ind26303 87 10 106.853 6RW
2024 108 NI 41 ind1441 101 12 95.36 6RW
2024 108 NI 41 ind1441 90 10 94.421 6RW
2024 108 NI 41 ind21008 86 10 88.951 6RW
2024 108 NI 41 ind21008 83 11 95.515 6RW
2024 106 NI 41 ind23930 87 2 92.015 6RW
2024 106 NI 41 ind23930 96 4 88.626 6RW
2024 107 NI 41 ind4795 95 6 93.337 6RW
2024 107 NI 41 ind4795 101 8 94.152 6RW
2024 107 NI 41 ind10914 90 6 96.226 6RW
2024 107 NI 41 ind10914 96 8 96.306 6RW
2024 107 NI 41 ind13979 98 7 95.451 6RW
2024 107 NI 41 ind13979 90 5 102.09 6RW
2024 107 NI 41 ind5999 86 5 106.511 6RW
2024 107 NI 41 ind5999 84 8 97.114 6RW
2024 108 NI 41 ind15525 100 12 98.721 6RW
2024 108 NI 41 ind15525 100 9 98.489 6RW
2024 107 NI 41 ind25930 102 5 100.055 6RW
2024 107 NI 41 ind25930 82 8 108.563 6RW
2024 105 NI 41 ind19005 68 18 92.017 6RW
2024 105 NI 41 ind19005 78 20 94.383 6RW
2024 105 NI 41 ind26923 71 17 97.89 6RW
2024 105 NI 41 ind26923 67 19 99.208 6RW
2024 106 NI 41 ind6435 83 2 101.958 6RW
2024 106 NI 41 ind6435 93 3 98.597 6RW
2024 106 NI 41 ind6460 94 4 91.361 6RW
2024 106 NI 41 ind6460 101 2 90.492 6RW
2024 105 NI 41 ind26380 76 17 92.541 6RW
2024 105 NI 41 ind26380 70 19 94.041 6RW
2024 106 NI 41 ind23356 99 2 97.622 6RW
2024 106 NI 41 ind23356 83 3 102.424 6RW
2024 105 NI 41 ind14102 68 17 103.397 6RW
2024 105 NI 41 ind14102 65 19 104.727 6RW
2024 107 NI 41 ind109 106 6 99.88 6RW
2024 107 NI 41 ind109 97 8 104.815 6RW
2024 105 NI 41 ind29105 78 19 101.045 6RW
2024 105 NI 41 ind29105 62 17 100.309 6RW
2024 106 NI 41 ind12598 90 1 103.39 6RW
2024 106 NI 41 ind12598 97 4 95.795 6RW
2024 108 NI 41 ind1206 95 9 93.198 6RW
2024 108 NI 41 ind1206 94 12 97.886 6RW
2024 105 NI 41 ind30312 57 18 97.29 6RW
2024 105 NI 41 ind30312 74 19 92.13 6RW
2024 105 NI 41 ind20808 71 18 95.03 6RW
2024 105 NI 41 ind20808 71 19 92.573 6RW
2024 105 NI 41 ind28820 59 20 99.98 6RW
2024 105 NI 41 ind28820 57 17 89.614 6RW
2024 106 NI 41 ind27519 89 1 92.084 6RW
2024 106 NI 41 ind27519 106 4 91.681 6RW
2024 108 NI 41 ind28714 88 9 90.59 6RW
2024 108 NI 41 ind28714 93 12 94.067 6RW
2024 108 NI 41 ind13723 89 12 92.822 6RW
2024 108 NI 41 ind13723 90 9 93.102 6RW
2024 107 NI 41 ind25954 106 8 90.318 6RW
2024 107 NI 41 ind25954 104 6 85.287 6RW
2024 106 NI 41 ind5800 84 3 95.496 6RW
2024 106 NI 41 ind5800 100 1 94.883 6RW
2024 105 NI 41 ind4965 75 17 96.251 6RW
2024 105 NI 41 ind4965 80 20 84.39 6RW
2024 107 NI 41 ind3148 92 6 95.27 6RW
2024 107 NI 41 ind3148 93 8 101.319 6RW
2024 105 NI 41 ind29824 73 20 100.385 6RW
2024 105 NI 41 ind29824 61 18 94.922 6RW
2024 106 NI 41 ind4328 94 3 100.745 6RW
2024 106 NI 41 ind4328 91 2 101.434 6RW
2024 108 NI 41 ind4439 82 9 98.125 6RW
2024 108 NI 41 ind4439 82 12 95.326 6RW
2024 106 NI 41 ind12304 98 3 90.596 6RW
2024 106 NI 41 ind12304 102 1 91.793 6RW
2024 108 NI 41 ind21356 102 11 99.11 6RW
2024 108 NI 41 ind21356 100 10 107.617 6RW
2024 105 NI 41 ind16989 56 18 101.507 6RW
2024 105 NI 41 ind16989 56 20 98.423 6RW
2024 108 NI 41 ind2602 95 10 103.189 6RW
2024 108 NI 41 ind2602 99 12 100.1 6RW
2024 105 NI 41 ind29276 56 19 100.66 6RW
2024 105 NI 41 ind29276 66 17 104.779 6RW
2024 107 NI 41 ind21356 91 5 102.607 6RW
2024 107 NI 41 ind21356 90 7 105.907 6RW
2024 105 NI 41 ind30265 80 19 98.02 6RW
2024 105 NI 41 ind30265 70 17 100.889 6RW
2024 108 NI 41 ind28515 100 11 93.011 6RW
2024 108 NI 41 ind28515 102 9 97.196 6RW
2024 108 NI 41 ind3099 103 11 96.267 6RW
2024 108 NI 41 ind3099 85 9 99.008 6RW
2024 107 NI 41 ind23677 94 6 96.733 6RW
2024 107 NI 41 ind23677 105 8 97.534 6RW
2024 105 NI 41 ind12040 69 20 101.875 6RW
2024 105 NI 41 ind12040 63 17 100.528 6RW
2024 106 NI 41 ind3997 97 3 94.7 6RW
2024 106 NI 41 ind3997 104 2 94.173 6RW
2024 108 NI 41 ind24462 87 9 91.336 6RW
2024 108 NI 41 ind24462 84 12 91.363 6RW
2024 106 NI 41 ind24778 88 3 105.741 6RW
2024 106 NI 41 ind24778 106 2 102.405 6RW
2024 105 NI 41 ind21128 57 20 107.889 6RW
2024 105 NI 41 ind21128 75 18 99.206 6RW
2024 106 NI 41 ind21744 97 2 93.086 6RW
2024 106 NI 41 ind21744 91 4 93.3 6RW
2024 107 NI 41 ind27126 91 8 96.761 6RW
2024 107 NI 41 ind27126 99 5 98.145 6RW
2024 106 NI 41 ind21725 102 3 99.076 6RW
2024 106 NI 41 ind21725 100 2 104.446 6RW
2024 106 NI 41 ind1582 85 2 101.674 6RW
2024 106 NI 41 ind1582 92 4 99.759 6RW
2024 105 NI 41 ind17799 70 20 94.042 6RW
2024 105 NI 41 ind17799 80 17 94.868 6RW
2024 107 NI 41 ind21314 104 5 90.578 6RW
2024 107 NI 41 ind21314 95 8 101.656 6RW
2024 108 NI 41 ind26307 86 11 93.372 6RW
2024 108 NI 41 ind26307 91 10 96.115 6RW
2024 107 NI 41 ind15300 89 8 89.76 6RW
2024 107 NI 41 ind15300 95 5 88.972 6RW
2024 107 NI 41 ind24789 89 5 102.474 6RW
2024 107 NI 41 ind24789 94 8 97.697 6RW
2024 108 NI 41 ind24344 105 12 94.657 6RW
2024 108 NI 41 ind24344 94 9 99.445 6RW
2024 107 NI 41 ind2155 88 6 95.042 6RW
2024 107 NI 41 ind2155 105 7 104.901 6RW
2024 108 NI 41 ind16856 83 9 103.601 6RW
2024 108 NI 41 ind16856 87 12 106.793 6RW
2024 108 NI 41 ind24328 84 11 95.99 6RW
2024 108 NI 41 ind24328 102 10 91.766 6RW
2024 106 NI 41 ind21728 89 3 98.557 6RW
2024 106 NI 41 ind21728 84 1 105.639 6RW
2024 108 NI 41 ind8680 96 11 69.417 6RW
2024 106 NI 41 ind11609 94 2 96.454 6RW
2024 106 NI 41 ind11609 88 4 99.479 6RW
2024 107 NI 41 ind7341 99 6 92.872 6RW
2024 107 NI 41 ind7341 93 7 86.131 6RW
2024 105 NI 41 ind2203 66 19 93.984 6RW
2024 105 NI 41 ind2203 69 17 97.901 6RW
2024 108 NI 41 ind25911 97 12 91.948 6RW
2024 108 NI 41 ind25911 103 10 88.042 6RW
2024 107 NI 41 ind26066 83 8 104.157 6RW
2024 107 NI 41 ind26066 93 5 105.467 6RW
2024 106 NI 41 ind16827 82 3 104.723 6RW
2024 106 NI 41 ind16827 103 2 102.347 6RW
2024 108 NI 41 ind29690 90 11 96.354 6RW
2024 108 NI 41 ind29690 98 9 85.493 6RW
2024 105 NI 41 ind23529 67 17 90.458 6RW
2024 105 NI 41 ind23529 64 20 88.74 6RW
2024 108 NI 41 ind26229 104 11 88.97 6RW
2024 108 NI 41 ind26229 106 9 98.952 6RW
2024 108 NI 41 ind22243 91 11 107.744 6RW
2024 108 NI 41 ind22243 84 10 100.611 6RW
2024 107 NI 41 ind7707 82 7 90.553 6RW
2024 107 NI 41 ind7707 87 5 88.466 6RW
2024 106 NI 41 ind15648 105 1 87.898 6RW
2024 106 NI 41 ind15648 104 4 84.107 6RW
2024 107 NI 41 ind17448 96 6 87.552 6RW
2024 107 NI 41 ind17448 92 7 91.247 6RW
2024 108 NI 41 ind20749 93 11 104.049 6RW
2024 108 NI 41 ind20749 99 9 107.942 6RW
2024 108 NI 41 ind27465 88 11 90.244 6RW
2024 108 NI 41 ind27465 105 9 87.966 6RW
2024 107 NI 41 ind3629 97 5 92.99 6RW
2024 107 NI 41 ind3629 104 7 90.696 6RW
2024 108 NI 41 ind12074 92 9 91.716 6RW
2024 108 NI 41 ind12074 83 12 91.776 6RW
2024 107 NI 41 ind23976 99 8 102.097 6RW
2024 107 NI 41 ind23976 100 6 100.433 6RW
2024 105 NI 41 ind27475 68 20 93.76 6RW
2024 105 NI 41 ind27475 66 18 101.369 6RW
2024 105 NI 41 ind29892 65 17 100.948 6RW
2024 105 NI 41 ind29892 63 20 100.295 6RW
2024 106 NI 41 ind5795 102 2 99.601 6RW
2024 106 NI 41 ind5795 101 4 105.065 6RW
2024 106 NI 41 ind17828 87 4 100.095 6RW
2024 106 NI 41 ind17828 95 1 99.901 6RW
2024 107 NI 41 ind10133 85 6 86.167 6RW
2024 107 NI 41 ind10133 92 8 92.638 6RW
2024 105 NI 41 ind10037 59 18 108.958 6RW
2024 105 NI 41 ind10037 61 20 108.401 6RW
2024 105 NI 41 ind25025 59 19 104.747 6RW
2024 105 NI 41 ind25025 64 17 101.699 6RW
2024 106 NI 41 ind25025 84 4 104.352 6RW
2024 106 NI 41 ind25025 82 1 106.364 6RW
2024 107 NI 41 ind25025 96 5 93.193 6RW
2024 107 NI 41 ind25025 100 7 104.687 6RW
2024 108 NI 41 ind25025 88 10 98.674 6RW
2024 108 NI 41 ind25025 89 11 105.524 6RW
2019 52 DY 21 ind6038 24 1 1 2RW
2019 52 DY 21 ind6038 26 2 1 2RW
2019 52 DY 21 ind6038 11 3 1 2RW
2019 52 DY 21 ind8834 10 1 1 2RW
2019 52 DY 21 ind8834 24 2 1 2RW
2019 52 DY 21 ind8834 13 3 1 2RW
2019 52 DY 21 ind5807 9 1 1 2RW
2019 52 DY 21 ind5807 6 2 1 2RW
2019 52 DY 21 ind5807 27 3 1 2RW
2019 52 DY 21 ind3181 13 1 1 2RW
2019 52 DY 21 ind3181 15 2 1 2RW
2019 52 DY 21 ind3181 25 3 1 2RW
2019 52 DY 21 ind12394 17 1 1 2RW
2019 52 DY 21 ind12394 21 2 1 2RW
2019 52 DY 21 ind12394 16 3 1 2RW
2019 52 DY 21 ind18109 4 1 1 2RW
2019 52 DY 21 ind18109 11 2 1 2RW
2019 52 DY 21 ind18109 15 3 1 2RW
2019 52 DY 21 ind682 6 1 1 2RW
2019 52 DY 21 ind682 13 2 1 2RW
2019 52 DY 21 ind682 10 3 1 2RW
2019 52 DY 21 ind18331 3 1 1 2RW
2019 52 DY 21 ind18331 22 2 1 2RW
2019 52 DY 21 ind18331 19 3 1 2RW
2019 52 DY 21 ind3496 26 1 1 2RW
2019 52 DY 21 ind3496 17 2 1 2RW
2019 52 DY 21 ind3496 6 3 1 2RW
2019 52 DY 21 ind7758 22 1 1 2RW
2019 52 DY 21 ind7758 25 2 1 2RW
2019 52 DY 21 ind7758 4 3 1 2RW
2019 52 DY 21 ind13058 16 1 1 2RW
2019 52 DY 21 ind13058 23 2 1 2RW
2019 52 DY 21 ind13058 18 3 1 2RW
2019 52 DY 21 ind20532 11 1 1 2RW
2019 52 DY 21 ind20532 16 2 1 2RW
2019 52 DY 21 ind20532 22 3 1 2RW
2019 52 DY 21 ind3130 14 1 1 2RW
2019 52 DY 21 ind3130 12 2 1 2RW
2019 52 DY 21 ind3130 7 3 1 2RW
2019 52 DY 21 ind4200 23 1 1 2RW
2019 52 DY 21 ind4200 4 2 1 2RW
2019 52 DY 21 ind4200 17 3 1 2RW
2019 52 DY 21 ind14437 15 1 1 2RW
2019 52 DY 21 ind14437 3 2 1 2RW
2019 52 DY 21 ind14437 8 3 1 2RW
2019 52 DY 21 ind7244 5 1 1 2RW
2019 52 DY 21 ind7244 5 2 1 2RW
2019 52 DY 21 ind7244 3 3 1 2RW
2019 52 DY 21 ind29382 8 1 1 2RW
2019 52 DY 21 ind29382 9 2 1 2RW
2019 52 DY 21 ind29382 9 3 1 2RW
2019 52 DY 21 ind15132 20 1 1 2RW
2019 52 DY 21 ind15132 14 2 1 2RW
2019 52 DY 21 ind15132 14 3 1 2RW
2019 52 DY 21 ind23598 27 1 1 2RW
2019 52 DY 21 ind23598 18 2 1 2RW
2019 52 DY 21 ind23598 24 3 1 2RW
2019 52 DY 21 ind22803 18 1 1 2RW
2019 52 DY 21 ind22803 7 2 1 2RW
2019 52 DY 21 ind22803 21 3 1 2RW
2019 52 DY 21 ind3776 19 1 1 2RW
2019 52 DY 21 ind3776 10 2 1 2RW
2019 52 DY 21 ind3776 26 3 1 2RW
2019 52 DY 21 ind3353 7 1 1 2RW
2019 52 DY 21 ind3353 27 2 1 2RW
2019 52 DY 21 ind3353 23 3 1 2RW
2019 52 DY 21 ind9056 25 1 1 2RW
2019 52 DY 21 ind9056 8 2 1 2RW
2019 52 DY 21 ind9056 20 3 1 2RW
2019 52 DY 21 ind12114 12 1 1 2RW
2019 52 DY 21 ind12114 19 2 1 2RW
2019 52 DY 21 ind12114 5 3 1 2RW
2019 67 DY 21 ind6038 24 4 1 2RW
2019 67 DY 21 ind6038 26 5 1 2RW
2019 67 DY 21 ind6038 11 6 1 2RW
2019 67 DY 21 ind8834 10 4 1 2RW
2019 67 DY 21 ind8834 24 5 1 2RW
2019 67 DY 21 ind8834 13 6 1 2RW
2019 67 DY 21 ind5807 9 4 1 2RW
2019 67 DY 21 ind5807 6 5 1 2RW
2019 67 DY 21 ind5807 27 6 1 2RW
2019 67 DY 21 ind5121 13 4 1 2RW
2019 67 DY 21 ind5121 15 5 1 2RW
2019 67 DY 21 ind5121 25 6 1 2RW
2019 67 DY 21 ind8060 17 4 1 2RW
2019 67 DY 21 ind8060 21 5 1 2RW
2019 67 DY 21 ind8060 16 6 1 2RW
2019 67 DY 21 ind25479 4 4 1 2RW
2019 67 DY 21 ind25479 11 5 1 2RW
2019 67 DY 21 ind25479 15 6 1 2RW
2019 67 DY 21 ind4042 6 4 1 2RW
2019 67 DY 21 ind4042 13 5 1 2RW
2019 67 DY 21 ind4042 10 6 1 2RW
2019 67 DY 21 ind15935 3 4 1 2RW
2019 67 DY 21 ind15935 22 5 1 2RW
2019 67 DY 21 ind15935 19 6 1 2RW
2019 67 DY 21 ind14829 26 4 1 2RW
2019 67 DY 21 ind14829 17 5 1 2RW
2019 67 DY 21 ind14829 6 6 1 2RW
2019 67 DY 21 ind784 22 4 1 2RW
2019 67 DY 21 ind784 25 5 1 2RW
2019 67 DY 21 ind784 4 6 1 2RW
2019 67 DY 21 ind25320 16 4 1 2RW
2019 67 DY 21 ind25320 23 5 1 2RW
2019 67 DY 21 ind16373 11 4 1 2RW
2019 67 DY 21 ind16373 22 6 1 2RW
2019 67 DY 21 ind22385 14 4 1 2RW
2019 67 DY 21 ind22385 12 5 1 2RW
2019 67 DY 21 ind22385 7 6 1 2RW
2019 67 DY 21 ind22230 23 4 1 2RW
2019 67 DY 21 ind22230 4 5 1 2RW
2019 67 DY 21 ind6030 3 5 1 2RW
2019 67 DY 21 ind6030 8 6 1 2RW
2019 67 DY 21 ind18125 5 4 1 2RW
2019 67 DY 21 ind18125 5 5 1 2RW
2019 67 DY 21 ind18125 3 6 1 2RW
2019 67 DY 21 ind23573 8 4 1 2RW
2019 67 DY 21 ind23573 9 5 1 2RW
2019 67 DY 21 ind23573 9 6 1 2RW
2019 67 DY 21 ind17188 20 4 1 2RW
2019 67 DY 21 ind17188 14 5 1 2RW
2019 67 DY 21 ind17188 14 6 1 2RW
2019 67 DY 21 ind3208 27 4 1 2RW
2019 67 DY 21 ind3208 18 5 1 2RW
2019 67 DY 21 ind3208 24 6 1 2RW
2019 67 DY 21 ind7588 18 4 1 2RW
2019 67 DY 21 ind7588 7 5 1 2RW
2019 67 DY 21 ind7588 21 6 1 2RW
2019 67 DY 21 ind22313 19 4 1 2RW
2019 67 DY 21 ind22313 10 5 1 2RW
2019 67 DY 21 ind22313 26 6 1 2RW
2019 67 DY 21 ind22109 7 4 1 2RW
2019 67 DY 21 ind22109 27 5 1 2RW
2019 67 DY 21 ind22109 23 6 1 2RW
2019 67 DY 21 ind1847 25 4 1 2RW
2019 67 DY 21 ind1847 8 5 1 2RW
2019 67 DY 21 ind1847 20 6 1 2RW
2019 67 DY 21 ind3867 12 4 1 2RW
2019 67 DY 21 ind3867 19 5 1 2RW
2019 67 DY 21 ind3867 5 6 1 2RW
2019 82 DY 21 ind6038 24 7 1 2RW
2019 82 DY 21 ind6038 26 8 1 2RW
2019 82 DY 21 ind6038 11 9 1 2RW
2019 82 DY 21 ind8834 10 7 1 2RW
2019 82 DY 21 ind8834 24 8 1 2RW
2019 82 DY 21 ind8834 13 9 1 2RW
2019 82 DY 21 ind23012 9 7 1 2RW
2019 82 DY 21 ind23012 6 8 1 2RW
2019 82 DY 21 ind23012 27 9 1 2RW
2019 82 DY 21 ind1384 13 7 1 2RW
2019 82 DY 21 ind1384 15 8 1 2RW
2019 82 DY 21 ind1384 25 9 1 2RW
2019 82 DY 21 ind13300 17 7 1 2RW
2019 82 DY 21 ind13300 21 8 1 2RW
2019 82 DY 21 ind13300 16 9 1 2RW
2019 82 DY 21 ind8566 4 7 1 2RW
2019 82 DY 21 ind8566 11 8 1 2RW
2019 82 DY 21 ind8566 15 9 1 2RW
2019 82 DY 21 ind16642 6 7 1 2RW
2019 82 DY 21 ind16642 13 8 1 2RW
2019 82 DY 21 ind16642 10 9 1 2RW
2019 82 DY 21 ind7980 3 7 1 2RW
2019 82 DY 21 ind7980 22 8 1 2RW
2019 82 DY 21 ind7980 19 9 1 2RW
2019 82 DY 21 ind23206 26 7 1 2RW
2019 82 DY 21 ind23206 17 8 1 2RW
2019 82 DY 21 ind23206 6 9 1 2RW
2019 82 DY 21 ind10772 22 7 1 2RW
2019 82 DY 21 ind10772 25 8 1 2RW
2019 82 DY 21 ind10772 4 9 1 2RW
2019 82 DY 21 ind30367 16 7 1 2RW
2019 82 DY 21 ind30367 23 8 1 2RW
2019 82 DY 21 ind30367 18 9 1 2RW
2019 82 DY 21 ind5487 11 7 1 2RW
2019 82 DY 21 ind5487 16 8 1 2RW
2019 82 DY 21 ind5487 22 9 1 2RW
2019 82 DY 21 ind17981 14 7 1 2RW
2019 82 DY 21 ind17981 12 8 1 2RW
2019 82 DY 21 ind17981 7 9 1 2RW
2019 82 DY 21 ind10559 23 7 1 2RW
2019 82 DY 21 ind10559 4 8 1 2RW
2019 82 DY 21 ind10559 17 9 1 2RW
2019 82 DY 21 ind4109 15 7 1 2RW
2019 82 DY 21 ind4109 3 8 1 2RW
2019 82 DY 21 ind4109 8 9 1 2RW
2019 82 DY 21 ind8300 5 7 1 2RW
2019 82 DY 21 ind8300 5 8 1 2RW
2019 82 DY 21 ind8300 3 9 1 2RW
2019 82 DY 21 ind16719 8 7 1 2RW
2019 82 DY 21 ind16719 9 8 1 2RW
2019 82 DY 21 ind16719 9 9 1 2RW
2019 82 DY 21 ind23513 20 7 1 2RW
2019 82 DY 21 ind23513 14 8 1 2RW
2019 82 DY 21 ind23513 14 9 1 2RW
2019 82 DY 21 ind5741 27 7 1 2RW
2019 82 DY 21 ind5741 18 8 1 2RW
2019 82 DY 21 ind5741 24 9 1 2RW
2019 82 DY 21 ind23851 18 7 1 2RW
2019 82 DY 21 ind23851 7 8 1 2RW
2019 82 DY 21 ind23851 21 9 1 2RW
2019 82 DY 21 ind13984 19 7 1 2RW
2019 82 DY 21 ind13984 10 8 1 2RW
2019 82 DY 21 ind13984 26 9 1 2RW
2019 82 DY 21 ind10577 7 7 1 2RW
2019 82 DY 21 ind10577 27 8 1 2RW
2019 82 DY 21 ind10577 23 9 1 2RW
2019 82 DY 21 ind9187 25 7 1 2RW
2019 82 DY 21 ind9187 8 8 1 2RW
2019 82 DY 21 ind9187 20 9 1 2RW
2019 82 DY 21 ind22321 12 7 1 2RW
2019 82 DY 21 ind22321 19 8 1 2RW
2019 82 DY 21 ind22321 5 9 1 2RW
2019 96 DY 21 ind6038 24 10 1 2RW
2019 96 DY 21 ind6038 26 11 1 2RW
2019 96 DY 21 ind6038 11 12 1 2RW
2019 96 DY 21 ind8834 10 10 1 2RW
2019 96 DY 21 ind8834 24 11 1 2RW
2019 96 DY 21 ind8834 13 12 1 2RW
2019 96 DY 21 ind2199 9 10 1 2RW
2019 96 DY 21 ind2199 6 11 1 2RW
2019 96 DY 21 ind2199 27 12 1 2RW
2019 96 DY 21 ind11110 13 10 1 2RW
2019 96 DY 21 ind11110 15 11 1 2RW
2019 96 DY 21 ind11110 25 12 1 2RW
2019 96 DY 21 ind24219 17 10 1 2RW
2019 96 DY 21 ind24219 21 11 1 2RW
2019 96 DY 21 ind24219 16 12 1 2RW
2019 96 DY 21 ind4761 4 10 1 2RW
2019 96 DY 21 ind4761 11 11 1 2RW
2019 96 DY 21 ind4761 15 12 1 2RW
2019 96 DY 21 ind19887 6 10 1 2RW
2019 96 DY 21 ind19887 13 11 1 2RW
2019 96 DY 21 ind19887 10 12 1 2RW
2019 96 DY 21 ind9995 3 10 1 2RW
2019 96 DY 21 ind9995 22 11 1 2RW
2019 96 DY 21 ind9995 19 12 1 2RW
2019 96 DY 21 ind2158 26 10 1 2RW
2019 96 DY 21 ind2158 17 11 1 2RW
2019 96 DY 21 ind2158 6 12 1 2RW
2019 96 DY 21 ind18192 22 10 1 2RW
2019 96 DY 21 ind18192 25 11 1 2RW
2019 96 DY 21 ind18192 4 12 1 2RW
2019 96 DY 21 ind30325 16 10 1 2RW
2019 96 DY 21 ind30325 23 11 1 2RW
2019 96 DY 21 ind30325 18 12 1 2RW
2019 96 DY 21 ind9560 11 10 1 2RW
2019 96 DY 21 ind9560 16 11 1 2RW
2019 96 DY 21 ind9560 22 12 1 2RW
2019 96 DY 21 ind27807 14 10 1 2RW
2019 96 DY 21 ind27807 12 11 1 2RW
2019 96 DY 21 ind27807 7 12 1 2RW
2019 96 DY 21 ind842 23 10 1 2RW
2019 96 DY 21 ind842 4 11 1 2RW
2019 96 DY 21 ind842 17 12 1 2RW
2019 96 DY 21 ind20380 3 11 1 2RW
2019 96 DY 21 ind20380 8 12 1 2RW
2019 96 DY 21 ind12390 5 10 1 2RW
2019 96 DY 21 ind12390 5 11 1 2RW
2019 96 DY 21 ind12390 3 12 1 2RW
2019 96 DY 21 ind17415 8 10 1 2RW
2019 96 DY 21 ind17415 9 11 1 2RW
2019 96 DY 21 ind17415 9 12 1 2RW
2019 96 DY 21 ind6148 20 10 1 2RW
2019 96 DY 21 ind6148 14 11 1 2RW
2019 96 DY 21 ind6148 14 12 1 2RW
2019 96 DY 21 ind1991 27 10 1 2RW
2019 96 DY 21 ind1991 18 11 1 2RW
2019 96 DY 21 ind1991 24 12 1 2RW
2019 96 DY 21 ind25263 18 10 1 2RW
2019 96 DY 21 ind25263 7 11 1 2RW
2019 96 DY 21 ind25263 21 12 1 2RW
2019 96 DY 21 ind11358 19 10 1 2RW
2019 96 DY 21 ind11358 10 11 1 2RW
2019 96 DY 21 ind11358 26 12 1 2RW
2019 96 DY 21 ind9958 7 10 1 2RW
2019 96 DY 21 ind9958 27 11 1 2RW
2019 96 DY 21 ind9958 23 12 1 2RW
2019 96 DY 21 ind23841 25 10 1 2RW
2019 96 DY 21 ind23841 8 11 1 2RW
2019 96 DY 21 ind23841 20 12 1 2RW
2019 96 DY 21 ind21609 12 10 1 2RW
2019 96 DY 21 ind21609 19 11 1 2RW
2019 96 DY 21 ind21609 5 12 1 2RW
2019 4 DY 21 ind6038 24 13 1 2RW
2019 4 DY 21 ind6038 26 14 1 2RW
2019 4 DY 21 ind6038 11 15 1 2RW
2019 4 DY 21 ind8834 10 13 1 2RW
2019 4 DY 21 ind8834 24 14 1 2RW
2019 4 DY 21 ind8834 13 15 1 2RW
2019 4 DY 21 ind6893 9 13 1 2RW
2019 4 DY 21 ind6893 6 14 1 2RW
2019 4 DY 21 ind6893 27 15 1 2RW
2019 4 DY 21 ind28595 15 14 1 2RW
2019 4 DY 21 ind28595 25 15 1 2RW
2019 4 DY 21 ind24221 17 13 1 2RW
2019 4 DY 21 ind24221 21 14 1 2RW
2019 4 DY 21 ind24221 16 15 1 2RW
2019 4 DY 21 ind20691 4 13 1 2RW
2019 4 DY 21 ind20691 11 14 1 2RW
2019 4 DY 21 ind20691 15 15 1 2RW
2019 4 DY 21 ind112 6 13 1 2RW
2019 4 DY 21 ind112 13 14 1 2RW
2019 4 DY 21 ind112 10 15 1 2RW
2019 4 DY 21 ind22312 3 13 1 2RW
2019 4 DY 21 ind22312 22 14 1 2RW
2019 4 DY 21 ind22312 19 15 1 2RW
2019 4 DY 21 ind24835 26 13 1 2RW
2019 4 DY 21 ind24835 17 14 1 2RW
2019 4 DY 21 ind24835 6 15 1 2RW
2019 4 DY 21 ind5230 22 13 1 2RW
2019 4 DY 21 ind5230 25 14 1 2RW
2019 4 DY 21 ind5230 4 15 1 2RW
2019 4 DY 21 ind27583 16 13 1 2RW
2019 4 DY 21 ind27583 23 14 1 2RW
2019 4 DY 21 ind27583 18 15 1 2RW
2019 4 DY 21 ind12836 11 13 1 2RW
2019 4 DY 21 ind12836 16 14 1 2RW
2019 4 DY 21 ind12836 22 15 1 2RW
2019 4 DY 21 ind14462 14 13 1 2RW
2019 4 DY 21 ind14462 12 14 1 2RW
2019 4 DY 21 ind14462 7 15 1 2RW
2019 4 DY 21 ind24924 23 13 1 2RW
2019 4 DY 21 ind24924 4 14 1 2RW
2019 4 DY 21 ind24924 17 15 1 2RW
2019 4 DY 21 ind21246 15 13 1 2RW
2019 4 DY 21 ind21246 3 14 1 2RW
2019 4 DY 21 ind21246 8 15 1 2RW
2019 4 DY 21 ind2066 5 13 1 2RW
2019 4 DY 21 ind2066 5 14 1 2RW
2019 4 DY 21 ind2066 3 15 1 2RW
2019 4 DY 21 ind9142 8 13 1 2RW
2019 4 DY 21 ind9142 9 14 1 2RW
2019 4 DY 21 ind9142 9 15 1 2RW
2019 4 DY 21 ind26170 20 13 1 2RW
2019 4 DY 21 ind26170 14 14 1 2RW
2019 4 DY 21 ind26170 14 15 1 2RW
2019 4 DY 21 ind10750 27 13 1 2RW
2019 4 DY 21 ind10750 18 14 1 2RW
2019 4 DY 21 ind10750 24 15 1 2RW
2019 4 DY 21 ind25308 18 13 1 2RW
2019 4 DY 21 ind25308 7 14 1 2RW
2019 4 DY 21 ind25308 21 15 1 2RW
2019 4 DY 21 ind4707 19 13 1 2RW
2019 4 DY 21 ind4707 10 14 1 2RW
2019 4 DY 21 ind4707 26 15 1 2RW
2019 4 DY 21 ind8769 7 13 1 2RW
2019 4 DY 21 ind8769 27 14 1 2RW
2019 4 DY 21 ind8769 23 15 1 2RW
2019 4 DY 21 ind15511 25 13 1 2RW
2019 4 DY 21 ind15511 8 14 1 2RW
2019 4 DY 21 ind15511 20 15 1 2RW
2019 4 DY 21 ind23857 12 13 1 2RW
2019 4 DY 21 ind23857 19 14 1 2RW
2019 4 DY 21 ind23857 5 15 1 2RW
2019 18 DY 21 ind6038 51 1 1 2RW
2019 18 DY 21 ind6038 53 2 1 2RW
2019 18 DY 21 ind6038 38 3 1 2RW
2019 18 DY 21 ind8834 37 1 1 2RW
2019 18 DY 21 ind8834 51 2 1 2RW
2019 18 DY 21 ind8834 40 3 1 2RW
2019 18 DY 21 ind19088 36 1 1 2RW
2019 18 DY 21 ind19088 33 2 1 2RW
2019 18 DY 21 ind19088 54 3 1 2RW
2019 18 DY 21 ind19670 40 1 1 2RW
2019 18 DY 21 ind19670 42 2 1 2RW
2019 18 DY 21 ind19670 52 3 1 2RW
2019 18 DY 21 ind9011 44 1 1 2RW
2019 18 DY 21 ind9011 48 2 1 2RW
2019 18 DY 21 ind9011 43 3 1 2RW
2019 18 DY 21 ind19313 31 1 1 2RW
2019 18 DY 21 ind19313 38 2 1 2RW
2019 18 DY 21 ind19313 42 3 1 2RW
2019 18 DY 21 ind28252 33 1 1 2RW
2019 18 DY 21 ind28252 40 2 1 2RW
2019 18 DY 21 ind28252 37 3 1 2RW
2019 18 DY 21 ind21849 30 1 1 2RW
2019 18 DY 21 ind21849 49 2 1 2RW
2019 18 DY 21 ind21849 46 3 1 2RW
2019 18 DY 21 ind8567 53 1 1 2RW
2019 18 DY 21 ind8567 44 2 1 2RW
2019 18 DY 21 ind8567 33 3 1 2RW
2019 18 DY 21 ind18497 49 1 1 2RW
2019 18 DY 21 ind18497 52 2 1 2RW
2019 18 DY 21 ind18497 31 3 1 2RW
2019 18 DY 21 ind17817 43 1 1 2RW
2019 18 DY 21 ind17817 50 2 1 2RW
2019 18 DY 21 ind17817 45 3 1 2RW
2019 18 DY 21 ind20403 38 1 1 2RW
2019 18 DY 21 ind20403 43 2 1 2RW
2019 18 DY 21 ind20403 49 3 1 2RW
2019 18 DY 21 ind16434 41 1 1 2RW
2019 18 DY 21 ind16434 39 2 1 2RW
2019 18 DY 21 ind16434 34 3 1 2RW
2019 18 DY 21 ind27970 50 1 1 2RW
2019 18 DY 21 ind27970 31 2 1 2RW
2019 18 DY 21 ind27970 44 3 1 2RW
2019 18 DY 21 ind9498 42 1 1 2RW
2019 18 DY 21 ind9498 30 2 1 2RW
2019 18 DY 21 ind9498 35 3 1 2RW
2019 18 DY 21 ind20403 32 1 1 2RW
2019 18 DY 21 ind20403 32 2 1 2RW
2019 18 DY 21 ind20403 30 3 1 2RW
2019 18 DY 21 ind4792 35 1 1 2RW
2019 18 DY 21 ind4792 36 2 1 2RW
2019 18 DY 21 ind4792 36 3 1 2RW
2019 18 DY 21 ind13376 47 1 1 2RW
2019 18 DY 21 ind13376 41 2 1 2RW
2019 18 DY 21 ind13376 41 3 1 2RW
2019 18 DY 21 ind9874 54 1 1 2RW
2019 18 DY 21 ind9874 45 2 1 2RW
2019 18 DY 21 ind9874 51 3 1 2RW
2019 18 DY 21 ind2350 45 1 1 2RW
2019 18 DY 21 ind2350 34 2 1 2RW
2019 18 DY 21 ind2350 48 3 1 2RW
2019 18 DY 21 ind7655 46 1 1 2RW
2019 18 DY 21 ind7655 37 2 1 2RW
2019 18 DY 21 ind7655 53 3 1 2RW
2019 18 DY 21 ind15511 34 1 1 2RW
2019 18 DY 21 ind15511 54 2 1 2RW
2019 18 DY 21 ind15511 50 3 1 2RW
2019 18 DY 21 ind12469 52 1 1 2RW
2019 18 DY 21 ind12469 35 2 1 2RW
2019 18 DY 21 ind12469 47 3 1 2RW
2019 18 DY 21 ind7701 39 1 1 2RW
2019 18 DY 21 ind7701 46 2 1 2RW
2019 18 DY 21 ind7701 32 3 1 2RW
2019 19 DY 21 ind6038 51 4 1 2RW
2019 19 DY 21 ind6038 53 5 1 2RW
2019 19 DY 21 ind6038 38 6 1 2RW
2019 19 DY 21 ind8834 37 4 1 2RW
2019 19 DY 21 ind8834 51 5 1 2RW
2019 19 DY 21 ind8834 40 6 1 2RW
2019 19 DY 21 ind28079 36 4 1 2RW
2019 19 DY 21 ind28079 33 5 1 2RW
2019 19 DY 21 ind28079 54 6 1 2RW
2019 19 DY 21 ind10649 40 4 1 2RW
2019 19 DY 21 ind10649 42 5 1 2RW
2019 19 DY 21 ind10649 52 6 1 2RW
2019 19 DY 21 ind2701 44 4 1 2RW
2019 19 DY 21 ind2701 48 5 1 2RW
2019 19 DY 21 ind2701 43 6 1 2RW
2019 19 DY 21 ind559 31 4 1 2RW
2019 19 DY 21 ind559 38 5 1 2RW
2019 19 DY 21 ind559 42 6 1 2RW
2019 19 DY 21 ind17379 33 4 1 2RW
2019 19 DY 21 ind17379 40 5 1 2RW
2019 19 DY 21 ind17379 37 6 1 2RW
2019 19 DY 21 ind2026 30 4 1 2RW
2019 19 DY 21 ind2026 49 5 1 2RW
2019 19 DY 21 ind2026 46 6 1 2RW
2019 19 DY 21 ind7544 53 4 1 2RW
2019 19 DY 21 ind7544 44 5 1 2RW
2019 19 DY 21 ind7544 33 6 1 2RW
2019 19 DY 21 ind11266 49 4 1 2RW
2019 19 DY 21 ind11266 52 5 1 2RW
2019 19 DY 21 ind11266 31 6 1 2RW
2019 19 DY 21 ind22001 43 4 1 2RW
2019 19 DY 21 ind22001 50 5 1 2RW
2019 19 DY 21 ind22001 45 6 1 2RW
2019 19 DY 21 ind20873 38 4 1 2RW
2019 19 DY 21 ind20873 43 5 1 2RW
2019 19 DY 21 ind20873 49 6 1 2RW
2019 19 DY 21 ind2723 41 4 1 2RW
2019 19 DY 21 ind2723 39 5 1 2RW
2019 19 DY 21 ind2723 34 6 1 2RW
2019 19 DY 21 ind22182 50 4 1 2RW
2019 19 DY 21 ind22182 31 5 1 2RW
2019 19 DY 21 ind22182 44 6 1 2RW
2019 19 DY 21 ind5407 42 4 1 2RW
2019 19 DY 21 ind5407 30 5 1 2RW
2019 19 DY 21 ind5407 35 6 1 2RW
2019 19 DY 21 ind12357 32 4 1 2RW
2019 19 DY 21 ind12357 32 5 1 2RW
2019 19 DY 21 ind12357 30 6 1 2RW
2019 19 DY 21 ind7600 35 4 1 2RW
2019 19 DY 21 ind7600 36 5 1 2RW
2019 19 DY 21 ind7600 36 6 1 2RW
2019 19 DY 21 ind29029 47 4 1 2RW
2019 19 DY 21 ind29029 41 5 1 2RW
2019 19 DY 21 ind29029 41 6 1 2RW
2019 19 DY 21 ind2570 54 4 1 2RW
2019 19 DY 21 ind2570 45 5 1 2RW
2019 19 DY 21 ind2570 51 6 1 2RW
2019 19 DY 21 ind841 45 4 1 2RW
2019 19 DY 21 ind841 34 5 1 2RW
2019 19 DY 21 ind841 48 6 1 2RW
2019 19 DY 21 ind573 46 4 1 2RW
2019 19 DY 21 ind573 37 5 1 2RW
2019 19 DY 21 ind573 53 6 1 2RW
2019 19 DY 21 ind8193 34 4 1 2RW
2019 19 DY 21 ind8193 54 5 1 2RW
2019 19 DY 21 ind8193 50 6 1 2RW
2019 19 DY 21 ind27188 52 4 1 2RW
2019 19 DY 21 ind27188 35 5 1 2RW
2019 19 DY 21 ind27188 47 6 1 2RW
2019 19 DY 21 ind6981 39 4 1 2RW
2019 19 DY 21 ind6981 46 5 1 2RW
2019 19 DY 21 ind6981 32 6 1 2RW
2019 20 DY 21 ind6038 51 7 1 2RW
2019 20 DY 21 ind6038 53 8 1 2RW
2019 20 DY 21 ind6038 38 9 1 2RW
2019 20 DY 21 ind8834 37 7 1 2RW
2019 20 DY 21 ind8834 51 8 1 2RW
2019 20 DY 21 ind8834 40 9 1 2RW
2019 20 DY 21 ind4824 36 7 1 2RW
2019 20 DY 21 ind4824 33 8 1 2RW
2019 20 DY 21 ind4824 54 9 1 2RW
2019 20 DY 21 ind11045 40 7 1 2RW
2019 20 DY 21 ind11045 52 9 1 2RW
2019 20 DY 21 ind19257 44 7 1 2RW
2019 20 DY 21 ind19257 48 8 1 2RW
2019 20 DY 21 ind19257 43 9 1 2RW
2019 20 DY 21 ind2286 31 7 1 2RW
2019 20 DY 21 ind2286 38 8 1 2RW
2019 20 DY 21 ind2286 42 9 1 2RW
2019 20 DY 21 ind14464 33 7 1 2RW
2019 20 DY 21 ind14464 40 8 1 2RW
2019 20 DY 21 ind14464 37 9 1 2RW
2019 20 DY 21 ind8985 30 7 1 2RW
2019 20 DY 21 ind8985 49 8 1 2RW
2019 20 DY 21 ind8985 46 9 1 2RW
2019 20 DY 21 ind24209 53 7 1 2RW
2019 20 DY 21 ind24209 44 8 1 2RW
2019 20 DY 21 ind24209 33 9 1 2RW
2019 20 DY 21 ind27557 49 7 1 2RW
2019 20 DY 21 ind27557 52 8 1 2RW
2019 20 DY 21 ind27557 31 9 1 2RW
2019 20 DY 21 ind27152 43 7 1 2RW
2019 20 DY 21 ind27152 50 8 1 2RW
2019 20 DY 21 ind27152 45 9 1 2RW
2019 20 DY 21 ind14502 38 7 1 2RW
2019 20 DY 21 ind14502 43 8 1 2RW
2019 20 DY 21 ind14502 49 9 1 2RW
2019 20 DY 21 ind25461 41 7 1 2RW
2019 20 DY 21 ind25461 39 8 1 2RW
2019 20 DY 21 ind25461 34 9 1 2RW
2019 20 DY 21 ind6844 50 7 1 2RW
2019 20 DY 21 ind6844 31 8 1 2RW
2019 20 DY 21 ind6844 44 9 1 2RW
2019 20 DY 21 ind9086 42 7 1 2RW
2019 20 DY 21 ind9086 30 8 1 2RW
2019 20 DY 21 ind9086 35 9 1 2RW
2019 20 DY 21 ind12950 32 7 1 2RW
2019 20 DY 21 ind12950 32 8 1 2RW
2019 20 DY 21 ind12950 30 9 1 2RW
2019 20 DY 21 ind10195 35 7 1 2RW
2019 20 DY 21 ind10195 36 8 1 2RW
2019 20 DY 21 ind10195 36 9 1 2RW
2019 20 DY 21 ind29601 47 7 1 2RW
2019 20 DY 21 ind29601 41 8 1 2RW
2019 20 DY 21 ind29601 41 9 1 2RW
2019 20 DY 21 ind10598 45 8 1 2RW
2019 20 DY 21 ind10598 51 9 1 2RW
2019 20 DY 21 ind9367 45 7 1 2RW
2019 20 DY 21 ind9367 34 8 1 2RW
2019 20 DY 21 ind9367 48 9 1 2RW
2019 20 DY 21 ind21393 46 7 1 2RW
2019 20 DY 21 ind21393 37 8 1 2RW
2019 20 DY 21 ind21393 53 9 1 2RW
2019 20 DY 21 ind17444 34 7 1 2RW
2019 20 DY 21 ind17444 54 8 1 2RW
2019 20 DY 21 ind17444 50 9 1 2RW
2019 20 DY 21 ind29115 52 7 1 2RW
2019 20 DY 21 ind29115 35 8 1 2RW
2019 20 DY 21 ind29115 47 9 1 2RW
2019 20 DY 21 ind2199 39 7 1 2RW
2019 20 DY 21 ind2199 46 8 1 2RW
2019 20 DY 21 ind2199 32 9 1 2RW
2019 21 DY 21 ind6038 51 10 1 2RW
2019 21 DY 21 ind6038 53 11 1 2RW
2019 21 DY 21 ind6038 38 12 1 2RW
2019 21 DY 21 ind8834 37 10 1 2RW
2019 21 DY 21 ind8834 51 11 1 2RW
2019 21 DY 21 ind8834 40 12 1 2RW
2019 21 DY 21 ind25635 36 10 1 2RW
2019 21 DY 21 ind25635 33 11 1 2RW
2019 21 DY 21 ind25635 54 12 1 2RW
2019 21 DY 21 ind6362 40 10 1 2RW
2019 21 DY 21 ind6362 42 11 1 2RW
2019 21 DY 21 ind6362 52 12 1 2RW
2019 21 DY 21 ind8872 44 10 1 2RW
2019 21 DY 21 ind8872 48 11 1 2RW
2019 21 DY 21 ind8872 43 12 1 2RW
2019 21 DY 21 ind13747 31 10 1 2RW
2019 21 DY 21 ind13747 38 11 1 2RW
2019 21 DY 21 ind13747 42 12 1 2RW
2019 21 DY 21 ind11373 33 10 1 2RW
2019 21 DY 21 ind11373 40 11 1 2RW
2019 21 DY 21 ind11373 37 12 1 2RW
2019 21 DY 21 ind24110 30 10 1 2RW
2019 21 DY 21 ind24110 49 11 1 2RW
2019 21 DY 21 ind24110 46 12 1 2RW
2019 21 DY 21 ind13813 53 10 1 2RW
2019 21 DY 21 ind13813 44 11 1 2RW
2019 21 DY 21 ind13813 33 12 1 2RW
2019 21 DY 21 ind586 49 10 1 2RW
2019 21 DY 21 ind586 52 11 1 2RW
2019 21 DY 21 ind586 31 12 1 2RW
2019 21 DY 21 ind11216 43 10 1 2RW
2019 21 DY 21 ind11216 50 11 1 2RW
2019 21 DY 21 ind11216 45 12 1 2RW
2019 21 DY 21 ind1568 38 10 1 2RW
2019 21 DY 21 ind1568 43 11 1 2RW
2019 21 DY 21 ind1568 49 12 1 2RW
2019 21 DY 21 ind15910 41 10 1 2RW
2019 21 DY 21 ind15910 39 11 1 2RW
2019 21 DY 21 ind15910 34 12 1 2RW
2019 21 DY 21 ind7422 50 10 1 2RW
2019 21 DY 21 ind7422 31 11 1 2RW
2019 21 DY 21 ind7422 44 12 1 2RW
2019 21 DY 21 ind21113 42 10 1 2RW
2019 21 DY 21 ind21113 30 11 1 2RW
2019 21 DY 21 ind21113 35 12 1 2RW
2019 21 DY 21 ind17960 32 10 1 2RW
2019 21 DY 21 ind17960 32 11 1 2RW
2019 21 DY 21 ind17960 30 12 1 2RW
2019 21 DY 21 ind22110 35 10 1 2RW
2019 21 DY 21 ind22110 36 11 1 2RW
2019 21 DY 21 ind22110 36 12 1 2RW
2019 21 DY 21 ind2412 41 11 1 2RW
2019 21 DY 21 ind2412 41 12 1 2RW
2019 21 DY 21 ind28023 54 10 1 2RW
2019 21 DY 21 ind28023 45 11 1 2RW
2019 21 DY 21 ind28023 51 12 1 2RW
2019 21 DY 21 ind4201 45 10 1 2RW
2019 21 DY 21 ind4201 34 11 1 2RW
2019 21 DY 21 ind4201 48 12 1 2RW
2019 21 DY 21 ind14620 46 10 1 2RW
2019 21 DY 21 ind14620 37 11 1 2RW
2019 21 DY 21 ind14620 53 12 1 2RW
2019 21 DY 21 ind6021 34 10 1 2RW
2019 21 DY 21 ind6021 54 11 1 2RW
2019 21 DY 21 ind6021 50 12 1 2RW
2019 21 DY 21 ind6647 52 10 1 2RW
2019 21 DY 21 ind6647 35 11 1 2RW
2019 21 DY 21 ind6647 47 12 1 2RW
2019 21 DY 21 ind9698 39 10 1 2RW
2019 21 DY 21 ind9698 46 11 1 2RW
2019 21 DY 21 ind9698 32 12 1 2RW
2019 22 DY 21 ind6038 51 13 1 2RW
2019 22 DY 21 ind6038 53 14 1 2RW
2019 22 DY 21 ind6038 38 15 1 2RW
2019 22 DY 21 ind8834 37 13 1 2RW
2019 22 DY 21 ind8834 51 14 1 2RW
2019 22 DY 21 ind8834 40 15 1 2RW
2019 22 DY 21 ind6009 36 13 1 2RW
2019 22 DY 21 ind6009 33 14 1 2RW
2019 22 DY 21 ind6009 54 15 1 2RW
2019 22 DY 21 ind21520 40 13 1 2RW
2019 22 DY 21 ind21520 42 14 1 2RW
2019 22 DY 21 ind21520 52 15 1 2RW
2019 22 DY 21 ind11533 44 13 1 2RW
2019 22 DY 21 ind11533 48 14 1 2RW
2019 22 DY 21 ind11533 43 15 1 2RW
2019 22 DY 21 ind4459 31 13 1 2RW
2019 22 DY 21 ind4459 38 14 1 2RW
2019 22 DY 21 ind4459 42 15 1 2RW
2019 22 DY 21 ind27863 33 13 1 2RW
2019 22 DY 21 ind27863 40 14 1 2RW
2019 22 DY 21 ind27863 37 15 1 2RW
2019 22 DY 21 ind6362 30 13 1 2RW
2019 22 DY 21 ind6362 49 14 1 2RW
2019 22 DY 21 ind6362 46 15 1 2RW
2019 22 DY 21 ind15215 53 13 1 2RW
2019 22 DY 21 ind15215 44 14 1 2RW
2019 22 DY 21 ind15215 33 15 1 2RW
2019 22 DY 21 ind12157 49 13 1 2RW
2019 22 DY 21 ind12157 52 14 1 2RW
2019 22 DY 21 ind12157 31 15 1 2RW
2019 22 DY 21 ind7385 43 13 1 2RW
2019 22 DY 21 ind7385 50 14 1 2RW
2019 22 DY 21 ind7385 45 15 1 2RW
2019 22 DY 21 ind25282 38 13 1 2RW
2019 22 DY 21 ind25282 43 14 1 2RW
2019 22 DY 21 ind25282 49 15 1 2RW
2019 22 DY 21 ind16656 41 13 1 2RW
2019 22 DY 21 ind16656 39 14 1 2RW
2019 22 DY 21 ind16656 34 15 1 2RW
2019 22 DY 21 ind22376 50 13 1 2RW
2019 22 DY 21 ind22376 31 14 1 2RW
2019 22 DY 21 ind22376 44 15 1 2RW
2019 22 DY 21 ind6335 42 13 1 2RW
2019 22 DY 21 ind6335 30 14 1 2RW
2019 22 DY 21 ind6335 35 15 1 2RW
2019 22 DY 21 ind7250 32 13 1 2RW
2019 22 DY 21 ind7250 32 14 1 2RW
2019 22 DY 21 ind7250 30 15 1 2RW
2019 22 DY 21 ind6802 35 13 1 2RW
2019 22 DY 21 ind6802 36 14 1 2RW
2019 22 DY 21 ind6802 36 15 1 2RW
2019 22 DY 21 ind7269 47 13 1 2RW
2019 22 DY 21 ind7269 41 14 1 2RW
2019 22 DY 21 ind7269 41 15 1 2RW
2019 22 DY 21 ind6362 54 13 1 2RW
2019 22 DY 21 ind6362 45 14 1 2RW
2019 22 DY 21 ind6362 51 15 1 2RW
2019 22 DY 21 ind19058 45 13 1 2RW
2019 22 DY 21 ind19058 34 14 1 2RW
2019 22 DY 21 ind19058 48 15 1 2RW
2019 22 DY 21 ind24465 46 13 1 2RW
2019 22 DY 21 ind24465 37 14 1 2RW
2019 22 DY 21 ind24465 53 15 1 2RW
2019 22 DY 21 ind27356 34 13 1 2RW
2019 22 DY 21 ind27356 54 14 1 2RW
2019 22 DY 21 ind27356 50 15 1 2RW
2019 22 DY 21 ind5447 52 13 1 2RW
2019 22 DY 21 ind5447 35 14 1 2RW
2019 22 DY 21 ind5447 47 15 1 2RW
2019 22 DY 21 ind330 39 13 1 2RW
2019 22 DY 21 ind330 46 14 1 2RW
2019 22 DY 21 ind330 32 15 1 2RW
2023 58 AB 11 ind9457 31 1 1 2RW
2023 58 AB 11 ind20055 32 1 1 2RW
2023 58 AB 11 ind4163 33 1 1 2RW
2023 58 AB 11 ind25024 34 1 1 2RW
2023 58 AB 11 ind26930 35 1 1 2RW
2023 58 AB 11 ind13166 36 1 1 2RW
2023 58 AB 11 ind15932 37 1 1 2RW
2023 58 AB 11 ind8769 38 1 1 2RW
2023 58 AB 11 ind14339 39 1 1 2RW
2023 58 AB 11 ind10474 40 1 1 2RW
2023 58 AB 11 ind18836 41 1 1 2RW
2023 58 AB 11 ind21522 42 1 1 2RW
2023 58 AB 11 ind14955 43 1 1 2RW
2023 58 AB 11 ind27030 44 1 1 2RW
2023 58 AB 11 ind1325 45 1 1 2RW
2023 58 AB 11 ind13058 46 1 1 2RW
2023 58 AB 11 ind18761 47 1 1 2RW
2023 58 AB 11 ind26162 49 1 1 2RW
2023 58 AB 11 ind22230 50 1 1 2RW
2023 58 AB 11 ind18003 51 1 1 2RW
2023 58 AB 11 ind15512 52 1 1 2RW
2023 58 AB 11 ind20996 53 1 1 2RW
2023 58 AB 11 ind15350 54 1 1 2RW
2023 58 AB 11 ind28252 55 1 1 2RW
2023 58 AB 11 ind12157 55 2 1 2RW
2023 58 AB 11 ind4805 54 2 1 2RW
2023 58 AB 11 ind26796 53 2 1 2RW
2023 58 AB 11 ind22385 52 2 1 2RW
2023 58 AB 11 ind29762 51 2 1 2RW
2023 58 AB 11 ind2199 50 2 1 2RW
2023 58 AB 11 ind17089 49 2 1 2RW
2023 58 AB 11 ind23472 48 2 1 2RW
2023 58 AB 11 ind24209 47 2 1 2RW
2023 58 AB 11 ind3832 46 2 1 2RW
2023 58 AB 11 ind15949 45 2 1 2RW
2023 58 AB 11 ind4471 44 2 1 2RW
2023 58 AB 11 ind17897 43 2 1 2RW
2023 58 AB 11 ind11202 42 2 1 2RW
2023 58 AB 11 ind19774 41 2 1 2RW
2023 58 AB 11 ind22651 40 2 1 2RW
2023 58 AB 11 ind15324 39 2 1 2RW
2023 58 AB 11 ind3522 38 2 1 2RW
2023 58 AB 11 ind20532 37 2 1 2RW
2023 58 AB 11 ind15318 36 2 1 2RW
2023 58 AB 11 ind7171 35 2 1 2RW
2023 58 AB 11 ind4009 34 2 1 2RW
2023 58 AB 11 ind8834 33 2 1 2RW
2023 58 AB 11 ind17394 32 2 1 2RW
2023 58 AB 11 ind27987 31 2 1 2RW
2023 58 AB 11 ind18003 31 3 1 2RW
2023 58 AB 11 ind19774 32 3 1 2RW
2023 58 AB 11 ind14339 33 3 1 2RW
2023 58 AB 11 ind4009 34 3 1 2RW
2023 58 AB 11 ind15324 35 3 1 2RW
2023 58 AB 11 ind17897 36 3 1 2RW
2023 58 AB 11 ind22651 37 3 1 2RW
2023 58 AB 11 ind13058 38 3 1 2RW
2023 58 AB 11 ind7171 39 3 1 2RW
2023 58 AB 11 ind18836 40 3 1 2RW
2023 58 AB 11 ind26796 41 3 1 2RW
2023 58 AB 11 ind10474 42 3 1 2RW
2023 58 AB 11 ind15512 43 3 1 2RW
2023 58 AB 11 ind20532 44 3 1 2RW
2023 58 AB 11 ind20055 45 3 1 2RW
2023 58 AB 11 ind15318 46 3 1 2RW
2023 58 AB 11 ind26930 47 3 1 2RW
2023 58 AB 11 ind15949 48 3 1 2RW
2023 58 AB 11 ind15932 49 3 1 2RW
2023 58 AB 11 ind17394 50 3 1 2RW
2023 58 AB 11 ind15350 51 3 1 2RW
2023 58 AB 11 ind29762 52 3 1 2RW
2023 58 AB 11 ind2199 53 3 1 2RW
2023 58 AB 11 ind25024 54 3 1 2RW
2023 58 AB 11 ind14955 55 3 1 2RW
2023 58 AB 11 ind9457 55 4 1 2RW
2023 58 AB 11 ind22230 54 4 1 2RW
2023 58 AB 11 ind20996 53 4 1 2RW
2023 58 AB 11 ind3832 52 4 1 2RW
2023 58 AB 11 ind4805 51 4 1 2RW
2023 58 AB 11 ind8769 50 4 1 2RW
2023 58 AB 11 ind28252 49 4 1 2RW
2023 58 AB 11 ind4163 48 4 1 2RW
2023 58 AB 11 ind3522 47 4 1 2RW
2023 58 AB 11 ind24209 46 4 1 2RW
2023 58 AB 11 ind18761 45 4 1 2RW
2023 58 AB 11 ind4471 44 4 1 2RW
2023 58 AB 11 ind13166 43 4 1 2RW
2023 58 AB 11 ind21522 42 4 1 2RW
2023 58 AB 11 ind27987 41 4 1 2RW
2023 58 AB 11 ind8834 40 4 1 2RW
2023 58 AB 11 ind23472 39 4 1 2RW
2023 58 AB 11 ind12157 38 4 1 2RW
2023 58 AB 11 ind1325 37 4 1 2RW
2023 58 AB 11 ind27030 35 4 1 2RW
2023 58 AB 11 ind17089 34 4 1 2RW
2023 58 AB 11 ind11202 33 4 1 2RW
2023 58 AB 11 ind22385 32 4 1 2RW
2023 58 AB 11 ind26162 31 4 1 2RW
2023 59 DY 21 ind8834 3 1 1 2RW
2023 59 DY 21 ind26162 5 1 1 2RW
2023 59 DY 21 ind17897 6 1 1 2RW
2023 59 DY 21 ind15324 7 1 1 2RW
2023 59 DY 21 ind15350 8 1 1 2RW
2023 59 DY 21 ind4163 9 1 1 2RW
2023 59 DY 21 ind15949 10 1 1 2RW
2023 59 DY 21 ind27030 11 1 1 2RW
2023 59 DY 21 ind1325 12 1 1 2RW
2023 59 DY 21 ind18761 13 1 1 2RW
2023 59 DY 21 ind13058 14 1 1 2RW
2023 59 DY 21 ind12157 15 1 1 2RW
2023 59 DY 21 ind23472 16 1 1 2RW
2023 59 DY 21 ind21522 17 1 1 2RW
2023 59 DY 21 ind9457 18 1 1 2RW
2023 59 DY 21 ind22230 19 1 1 2RW
2023 59 DY 21 ind29762 20 1 1 2RW
2023 59 DY 21 ind17394 21 1 1 2RW
2023 59 DY 21 ind20996 22 1 1 2RW
2023 59 DY 21 ind4009 23 1 1 2RW
2023 59 DY 21 ind13166 24 1 1 2RW
2023 59 DY 21 ind15512 25 1 1 2RW
2023 59 DY 21 ind22651 26 1 1 2RW
2023 59 DY 21 ind28252 27 1 1 2RW
2023 59 DY 21 ind14955 27 2 1 2RW
2023 59 DY 21 ind3522 26 2 1 2RW
2023 59 DY 21 ind15318 25 2 1 2RW
2023 59 DY 21 ind4471 24 2 1 2RW
2023 59 DY 21 ind18836 23 2 1 2RW
2023 59 DY 21 ind2199 22 2 1 2RW
2023 59 DY 21 ind18003 21 2 1 2RW
2023 59 DY 21 ind7171 20 2 1 2RW
2023 59 DY 21 ind15932 19 2 1 2RW
2023 59 DY 21 ind14339 18 2 1 2RW
2023 59 DY 21 ind3832 17 2 1 2RW
2023 59 DY 21 ind22385 16 2 1 2RW
2023 59 DY 21 ind26930 15 2 1 2RW
2023 59 DY 21 ind17089 14 2 1 2RW
2023 59 DY 21 ind20055 13 2 1 2RW
2023 59 DY 21 ind27987 12 2 1 2RW
2023 59 DY 21 ind20532 11 2 1 2RW
2023 59 DY 21 ind24209 10 2 1 2RW
2023 59 DY 21 ind11202 9 2 1 2RW
2023 59 DY 21 ind19774 8 2 1 2RW
2023 59 DY 21 ind8769 7 2 1 2RW
2023 59 DY 21 ind10474 6 2 1 2RW
2023 59 DY 21 ind26796 5 2 1 2RW
2023 59 DY 21 ind25024 4 2 1 2RW
2023 59 DY 21 ind4805 3 2 1 2RW
2023 59 DY 21 ind9457 3 3 1 2RW
2023 59 DY 21 ind22385 4 3 1 2RW
2023 59 DY 21 ind14955 5 3 1 2RW
2023 59 DY 21 ind13058 6 3 1 2RW
2023 59 DY 21 ind15324 7 3 1 2RW
2023 59 DY 21 ind18836 8 3 1 2RW
2023 59 DY 21 ind27987 9 3 1 2RW
2023 59 DY 21 ind4805 10 3 1 2RW
2023 59 DY 21 ind26162 11 3 1 2RW
2023 59 DY 21 ind23472 12 3 1 2RW
2023 59 DY 21 ind12157 13 3 1 2RW
2023 59 DY 21 ind3522 14 3 1 2RW
2023 59 DY 21 ind1325 16 3 1 2RW
2023 59 DY 21 ind11202 17 3 1 2RW
2023 59 DY 21 ind20055 18 3 1 2RW
2023 59 DY 21 ind18003 19 3 1 2RW
2023 59 DY 21 ind20996 20 3 1 2RW
2023 59 DY 21 ind15512 21 3 1 2RW
2023 59 DY 21 ind15318 22 3 1 2RW
2023 59 DY 21 ind17394 23 3 1 2RW
2023 59 DY 21 ind15932 24 3 1 2RW
2023 59 DY 21 ind18761 25 3 1 2RW
2023 59 DY 21 ind13166 26 3 1 2RW
2023 59 DY 21 ind26930 27 3 1 2RW
2023 59 DY 21 ind21522 27 4 1 2RW
2023 59 DY 21 ind19774 26 4 1 2RW
2023 59 DY 21 ind29762 25 4 1 2RW
2023 59 DY 21 ind4471 24 4 1 2RW
2023 59 DY 21 ind3832 23 4 1 2RW
2023 59 DY 21 ind10474 22 4 1 2RW
2023 59 DY 21 ind15350 21 4 1 2RW
2023 59 DY 21 ind17897 20 4 1 2RW
2023 59 DY 21 ind24209 19 4 1 2RW
2023 59 DY 21 ind2199 18 4 1 2RW
2023 59 DY 21 ind25024 17 4 1 2RW
2023 59 DY 21 ind22651 16 4 1 2RW
2023 59 DY 21 ind14339 15 4 1 2RW
2023 59 DY 21 ind22230 14 4 1 2RW
2023 59 DY 21 ind15949 13 4 1 2RW
2023 59 DY 21 ind8769 12 4 1 2RW
2023 59 DY 21 ind8834 11 4 1 2RW
2023 59 DY 21 ind20532 10 4 1 2RW
2023 59 DY 21 ind27030 9 4 1 2RW
2023 59 DY 21 ind4009 8 4 1 2RW
2023 59 DY 21 ind7171 7 4 1 2RW
2023 59 DY 21 ind4163 6 4 1 2RW
2023 59 DY 21 ind26796 5 4 1 2RW
2023 59 DY 21 ind28252 4 4 1 2RW
2023 59 DY 21 ind17089 3 4 1 2RW
2023 59 DY 21 ind8834 3 5 1 2RW
2023 59 DY 21 ind15318 4 5 1 2RW
2023 59 DY 21 ind28252 5 5 1 2RW
2023 59 DY 21 ind15949 6 5 1 2RW
2023 59 DY 21 ind26930 7 5 1 2RW
2023 59 DY 21 ind4009 9 5 1 2RW
2023 59 DY 21 ind23472 10 5 1 2RW
2023 59 DY 21 ind15350 11 5 1 2RW
2023 59 DY 21 ind9457 12 5 1 2RW
2023 59 DY 21 ind4805 13 5 1 2RW
2023 59 DY 21 ind22385 14 5 1 2RW
2023 59 DY 21 ind15512 15 5 1 2RW
2023 59 DY 21 ind4471 16 5 1 2RW
2023 59 DY 21 ind11202 17 5 1 2RW
2023 59 DY 21 ind12157 18 5 1 2RW
2023 59 DY 21 ind17897 19 5 1 2RW
2023 59 DY 21 ind17089 20 5 1 2RW
2023 59 DY 21 ind22651 21 5 1 2RW
2023 59 DY 21 ind27030 22 5 1 2RW
2023 59 DY 21 ind18003 23 5 1 2RW
2023 59 DY 21 ind17394 24 5 1 2RW
2023 59 DY 21 ind25024 25 5 1 2RW
2023 59 DY 21 ind21522 26 5 1 2RW
2023 59 DY 21 ind15324 27 5 1 2RW
2023 59 DY 21 ind18836 27 6 1 2RW
2023 59 DY 21 ind7171 26 6 1 2RW
2023 59 DY 21 ind10474 25 6 1 2RW
2023 59 DY 21 ind20532 24 6 1 2RW
2023 59 DY 21 ind22230 23 6 1 2RW
2023 59 DY 21 ind19774 22 6 1 2RW
2023 59 DY 21 ind20055 21 6 1 2RW
2023 59 DY 21 ind14955 20 6 1 2RW
2023 59 DY 21 ind13166 19 6 1 2RW
2023 59 DY 21 ind4163 18 6 1 2RW
2023 59 DY 21 ind24209 17 6 1 2RW
2023 59 DY 21 ind14339 16 6 1 2RW
2023 59 DY 21 ind18761 15 6 1 2RW
2023 59 DY 21 ind20996 14 6 1 2RW
2023 59 DY 21 ind26796 13 6 1 2RW
2023 59 DY 21 ind26162 12 6 1 2RW
2023 59 DY 21 ind15932 11 6 1 2RW
2023 59 DY 21 ind1325 10 6 1 2RW
2023 59 DY 21 ind13058 9 6 1 2RW
2023 59 DY 21 ind29762 8 6 1 2RW
2023 59 DY 21 ind3832 7 6 1 2RW
2023 59 DY 21 ind8769 6 6 1 2RW
2023 59 DY 21 ind27987 5 6 1 2RW
2023 59 DY 21 ind2199 4 6 1 2RW
2023 59 DY 21 ind3522 3 6 1 2RW
2023 60 HO 31 ind17394 2 7 1 2RW
2023 60 HO 31 ind14339 3 7 1 2RW
2023 60 HO 31 ind2199 4 7 1 2RW
2023 60 HO 31 ind26930 5 7 1 2RW
2023 60 HO 31 ind27030 6 7 1 2RW
2023 60 HO 31 ind29762 7 7 1 2RW
2023 60 HO 31 ind22385 8 7 1 2RW
2023 60 HO 31 ind22651 9 7 1 2RW
2023 60 HO 31 ind3522 10 7 1 2RW
2023 60 HO 31 ind4163 11 7 1 2RW
2023 60 HO 31 ind4471 12 7 1 2RW
2023 60 HO 31 ind18836 13 7 1 2RW
2023 60 HO 31 ind24209 14 7 1 2RW
2023 60 HO 31 ind20996 15 7 1 2RW
2023 60 HO 31 ind1325 16 7 1 2RW
2023 60 HO 31 ind13166 17 7 1 2RW
2023 60 HO 31 ind3832 18 7 1 2RW
2023 60 HO 31 ind20532 19 7 1 2RW
2023 60 HO 31 ind22230 20 7 1 2RW
2023 60 HO 31 ind15932 21 7 1 2RW
2023 60 HO 31 ind11202 22 7 1 2RW
2023 60 HO 31 ind17089 23 7 1 2RW
2023 60 HO 31 ind19774 24 7 1 2RW
2023 60 HO 31 ind4805 25 7 1 2RW
2023 60 HO 31 ind13058 26 7 1 2RW
2023 60 HO 31 ind15324 26 8 1 2RW
2023 60 HO 31 ind12157 25 8 1 2RW
2023 60 HO 31 ind18761 24 8 1 2RW
2023 60 HO 31 ind26162 23 8 1 2RW
2023 60 HO 31 ind7171 22 8 1 2RW
2023 60 HO 31 ind8769 21 8 1 2RW
2023 60 HO 31 ind10474 20 8 1 2RW
2023 60 HO 31 ind28252 19 8 1 2RW
2023 60 HO 31 ind27987 18 8 1 2RW
2023 60 HO 31 ind15350 17 8 1 2RW
2023 60 HO 31 ind15949 16 8 1 2RW
2023 60 HO 31 ind18003 15 8 1 2RW
2023 60 HO 31 ind4009 14 8 1 2RW
2023 60 HO 31 ind23472 13 8 1 2RW
2023 60 HO 31 ind25024 12 8 1 2RW
2023 60 HO 31 ind15318 11 8 1 2RW
2023 60 HO 31 ind8834 10 8 1 2RW
2023 60 HO 31 ind9457 9 8 1 2RW
2023 60 HO 31 ind17897 8 8 1 2RW
2023 60 HO 31 ind21522 7 8 1 2RW
2023 60 HO 31 ind26796 6 8 1 2RW
2023 60 HO 31 ind14955 5 8 1 2RW
2023 60 HO 31 ind15512 4 8 1 2RW
2023 60 HO 31 ind20055 2 8 1 2RW
2023 60 HO 31 ind26162 2 9 1 2RW
2023 60 HO 31 ind15932 3 9 1 2RW
2023 60 HO 31 ind27030 4 9 1 2RW
2023 60 HO 31 ind8769 5 9 1 2RW
2023 60 HO 31 ind17089 6 9 1 2RW
2023 60 HO 31 ind15512 7 9 1 2RW
2023 60 HO 31 ind18761 8 9 1 2RW
2023 60 HO 31 ind17897 9 9 1 2RW
2023 60 HO 31 ind28252 10 9 1 2RW
2023 60 HO 31 ind4805 11 9 1 2RW
2023 60 HO 31 ind15324 12 9 1 2RW
2023 60 HO 31 ind10474 13 9 1 2RW
2023 60 HO 31 ind19774 14 9 1 2RW
2023 60 HO 31 ind29762 15 9 1 2RW
2023 60 HO 31 ind18003 17 9 1 2RW
2023 60 HO 31 ind1325 18 9 1 2RW
2023 60 HO 31 ind26930 19 9 1 2RW
2023 60 HO 31 ind9457 20 9 1 2RW
2023 60 HO 31 ind22651 21 9 1 2RW
2023 60 HO 31 ind4471 22 9 1 2RW
2023 60 HO 31 ind23472 23 9 1 2RW
2023 60 HO 31 ind2199 24 9 1 2RW
2023 60 HO 31 ind22230 25 9 1 2RW
2023 60 HO 31 ind12157 26 9 1 2RW
2023 60 HO 31 ind27987 26 10 1 2RW
2023 60 HO 31 ind8834 25 10 1 2RW
2023 60 HO 31 ind4163 24 10 1 2RW
2023 60 HO 31 ind14955 23 10 1 2RW
2023 60 HO 31 ind4009 22 10 1 2RW
2023 60 HO 31 ind25024 21 10 1 2RW
2023 60 HO 31 ind15318 20 10 1 2RW
2023 60 HO 31 ind3832 19 10 1 2RW
2023 60 HO 31 ind3522 18 10 1 2RW
2023 60 HO 31 ind20996 17 10 1 2RW
2023 60 HO 31 ind15350 16 10 1 2RW
2023 60 HO 31 ind22385 15 10 1 2RW
2023 60 HO 31 ind21522 14 10 1 2RW
2023 60 HO 31 ind26796 13 10 1 2RW
2023 60 HO 31 ind24209 12 10 1 2RW
2023 60 HO 31 ind14339 11 10 1 2RW
2023 60 HO 31 ind20055 10 10 1 2RW
2023 60 HO 31 ind20532 9 10 1 2RW
2023 60 HO 31 ind13058 8 10 1 2RW
2023 60 HO 31 ind7171 7 10 1 2RW
2023 60 HO 31 ind11202 6 10 1 2RW
2023 60 HO 31 ind13166 5 10 1 2RW
2023 60 HO 31 ind15949 4 10 1 2RW
2023 60 HO 31 ind17394 3 10 1 2RW
2023 60 HO 31 ind18836 2 10 1 2RW
2023 61 NI 41 ind26162 3 2 1 2RW
2023 61 NI 41 ind27987 4 2 1 2RW
2023 61 NI 41 ind20055 5 2 1 2RW
2023 61 NI 41 ind29762 6 2 1 2RW
2023 61 NI 41 ind17897 7 2 1 2RW
2023 61 NI 41 ind20996 8 2 1 2RW
2023 61 NI 41 ind4163 9 2 1 2RW
2023 61 NI 41 ind26930 10 2 1 2RW
2023 61 NI 41 ind13166 11 2 1 2RW
2023 61 NI 41 ind19774 12 2 1 2RW
2023 61 NI 41 ind18836 13 2 1 2RW
2023 61 NI 41 ind17089 14 2 1 2RW
2023 61 NI 41 ind9457 15 2 1 2RW
2023 61 NI 41 ind18003 16 2 1 2RW
2023 61 NI 41 ind8769 18 2 1 2RW
2023 61 NI 41 ind4009 19 2 1 2RW
2023 61 NI 41 ind1325 20 2 1 2RW
2023 61 NI 41 ind25024 21 2 1 2RW
2023 61 NI 41 ind24209 22 2 1 2RW
2023 61 NI 41 ind23472 23 2 1 2RW
2023 61 NI 41 ind10474 24 2 1 2RW
2023 61 NI 41 ind7171 25 2 1 2RW
2023 61 NI 41 ind14955 26 2 1 2RW
2023 61 NI 41 ind13058 27 2 1 2RW
2023 61 NI 41 ind12157 27 3 1 2RW
2023 61 NI 41 ind15512 26 3 1 2RW
2023 61 NI 41 ind28252 25 3 1 2RW
2023 61 NI 41 ind3832 24 3 1 2RW
2023 61 NI 41 ind18761 23 3 1 2RW
2023 61 NI 41 ind8834 22 3 1 2RW
2023 61 NI 41 ind27030 21 3 1 2RW
2023 61 NI 41 ind15350 20 3 1 2RW
2023 61 NI 41 ind15318 19 3 1 2RW
2023 61 NI 41 ind26796 18 3 1 2RW
2023 61 NI 41 ind17394 17 3 1 2RW
2023 61 NI 41 ind20532 16 3 1 2RW
2023 61 NI 41 ind22230 15 3 1 2RW
2023 61 NI 41 ind21522 14 3 1 2RW
2023 61 NI 41 ind3522 13 3 1 2RW
2023 61 NI 41 ind15324 12 3 1 2RW
2023 61 NI 41 ind4805 11 3 1 2RW
2023 61 NI 41 ind22651 10 3 1 2RW
2023 61 NI 41 ind15932 9 3 1 2RW
2023 61 NI 41 ind4471 8 3 1 2RW
2023 61 NI 41 ind14339 7 3 1 2RW
2023 61 NI 41 ind11202 6 3 1 2RW
2023 61 NI 41 ind2199 5 3 1 2RW
2023 61 NI 41 ind22385 4 3 1 2RW
2023 61 NI 41 ind15949 3 3 1 2RW
2023 61 NI 41 ind4471 3 4 1 2RW
2023 61 NI 41 ind13058 4 4 1 2RW
2023 61 NI 41 ind24209 5 4 1 2RW
2023 61 NI 41 ind4163 6 4 1 2RW
2023 61 NI 41 ind22230 7 4 1 2RW
2023 61 NI 41 ind18761 8 4 1 2RW
2023 61 NI 41 ind26930 9 4 1 2RW
2023 61 NI 41 ind15324 10 4 1 2RW
2023 61 NI 41 ind14339 11 4 1 2RW
2023 61 NI 41 ind21522 12 4 1 2RW
2023 61 NI 41 ind20996 13 4 1 2RW
2023 61 NI 41 ind23472 14 4 1 2RW
2023 61 NI 41 ind26162 15 4 1 2RW
2023 61 NI 41 ind4009 16 4 1 2RW
2023 61 NI 41 ind9457 17 4 1 2RW
2023 61 NI 41 ind26796 18 4 1 2RW
2023 61 NI 41 ind18836 19 4 1 2RW
2023 61 NI 41 ind8769 20 4 1 2RW
2023 61 NI 41 ind15512 21 4 1 2RW
2023 61 NI 41 ind27987 22 4 1 2RW
2023 61 NI 41 ind4805 23 4 1 2RW
2023 61 NI 41 ind19774 24 4 1 2RW
2023 61 NI 41 ind15949 25 4 1 2RW
2023 61 NI 41 ind8834 26 4 1 2RW
2023 61 NI 41 ind3522 27 4 1 2RW
2023 61 NI 41 ind1325 26 5 1 2RW
2023 61 NI 41 ind7171 25 5 1 2RW
2023 61 NI 41 ind17394 24 5 1 2RW
2023 61 NI 41 ind29762 23 5 1 2RW
2023 61 NI 41 ind27030 22 5 1 2RW
2023 61 NI 41 ind18003 21 5 1 2RW
2023 61 NI 41 ind28252 20 5 1 2RW
2023 61 NI 41 ind10474 19 5 1 2RW
2023 61 NI 41 ind17897 18 5 1 2RW
2023 61 NI 41 ind20532 17 5 1 2RW
2023 61 NI 41 ind25024 16 5 1 2RW
2023 61 NI 41 ind14955 15 5 1 2RW
2023 61 NI 41 ind13166 14 5 1 2RW
2023 61 NI 41 ind2199 13 5 1 2RW
2023 61 NI 41 ind15932 12 5 1 2RW
2023 61 NI 41 ind11202 11 5 1 2RW
2023 61 NI 41 ind20055 10 5 1 2RW
2023 61 NI 41 ind12157 9 5 1 2RW
2023 61 NI 41 ind15350 8 5 1 2RW
2023 61 NI 41 ind17089 7 5 1 2RW
2023 61 NI 41 ind22385 6 5 1 2RW
2023 61 NI 41 ind22651 5 5 1 2RW
2023 61 NI 41 ind3832 4 5 1 2RW
2023 61 NI 41 ind15318 3 5 1 2RW
2023 61 NI 41 ind23472 3 6 1 2RW
2023 61 NI 41 ind18003 4 6 1 2RW
2023 61 NI 41 ind17394 5 6 1 2RW
2023 61 NI 41 ind22385 6 6 1 2RW
2023 61 NI 41 ind15512 7 6 1 2RW
2023 61 NI 41 ind15350 8 6 1 2RW
2023 61 NI 41 ind22651 9 6 1 2RW
2023 61 NI 41 ind3522 10 6 1 2RW
2023 61 NI 41 ind8769 11 6 1 2RW
2023 61 NI 41 ind17897 12 6 1 2RW
2023 61 NI 41 ind4009 13 6 1 2RW
2023 61 NI 41 ind2199 14 6 1 2RW
2023 61 NI 41 ind29762 15 6 1 2RW
2023 61 NI 41 ind26796 16 6 1 2RW
2023 61 NI 41 ind4163 17 6 1 2RW
2023 61 NI 41 ind13166 18 6 1 2RW
2023 61 NI 41 ind15949 19 6 1 2RW
2023 61 NI 41 ind26162 20 6 1 2RW
2023 61 NI 41 ind18761 21 6 1 2RW
2023 61 NI 41 ind24209 22 6 1 2RW
2023 61 NI 41 ind22230 23 6 1 2RW
2023 61 NI 41 ind15324 24 6 1 2RW
2023 61 NI 41 ind14955 25 6 1 2RW
2023 61 NI 41 ind8834 26 6 1 2RW
2023 61 NI 41 ind4805 27 7 1 2RW
2023 61 NI 41 ind20055 26 7 1 2RW
2023 61 NI 41 ind21522 25 7 1 2RW
2023 61 NI 41 ind13058 24 7 1 2RW
2023 61 NI 41 ind15318 23 7 1 2RW
2023 61 NI 41 ind28252 22 7 1 2RW
2023 61 NI 41 ind7171 21 7 1 2RW
2023 61 NI 41 ind9457 20 7 1 2RW
2023 61 NI 41 ind20532 19 7 1 2RW
2023 61 NI 41 ind4471 18 7 1 2RW
2023 61 NI 41 ind27030 17 7 1 2RW
2023 61 NI 41 ind20996 16 7 1 2RW
2023 61 NI 41 ind1325 15 7 1 2RW
2023 61 NI 41 ind27987 14 7 1 2RW
2023 61 NI 41 ind15932 13 7 1 2RW
2023 61 NI 41 ind10474 12 7 1 2RW
2023 61 NI 41 ind11202 11 7 1 2RW
2023 61 NI 41 ind18836 10 7 1 2RW
2023 61 NI 41 ind3832 9 7 1 2RW
2023 61 NI 41 ind26930 8 7 1 2RW
2023 61 NI 41 ind17089 7 7 1 2RW
2023 61 NI 41 ind19774 6 7 1 2RW
2023 61 NI 41 ind14339 5 7 1 2RW
2023 61 NI 41 ind12157 4 7 1 2RW
2023 61 NI 41 ind25024 3 7 1 2RW
2023 73 AB 11 ind15949 31 5 1 2RW
2023 73 AB 11 ind10456 32 5 1 2RW
2023 73 AB 11 ind9936 33 5 1 2RW
2023 73 AB 11 ind20234 34 5 1 2RW
2023 73 AB 11 ind29331 35 5 1 2RW
2023 73 AB 11 ind16674 36 5 1 2RW
2023 73 AB 11 ind9061 37 5 1 2RW
2023 73 AB 11 ind6022 38 5 1 2RW
2023 73 AB 11 ind8613 39 5 1 2RW
2023 73 AB 11 ind18163 40 5 1 2RW
2023 73 AB 11 ind17935 41 5 1 2RW
2023 73 AB 11 ind21236 42 5 1 2RW
2023 73 AB 11 ind28333 43 5 1 2RW
2023 73 AB 11 ind25454 44 5 1 2RW
2023 73 AB 11 ind3978 45 5 1 2RW
2023 73 AB 11 ind22757 46 5 1 2RW
2023 73 AB 11 ind21601 47 5 1 2RW
2023 73 AB 11 ind28097 48 5 1 2RW
2023 73 AB 11 ind9780 49 5 1 2RW
2023 73 AB 11 ind14194 50 5 1 2RW
2023 73 AB 11 ind8834 51 5 1 2RW
2023 73 AB 11 ind12792 52 5 1 2RW
2023 73 AB 11 ind13896 53 5 1 2RW
2023 73 AB 11 ind22700 54 5 1 2RW
2023 73 AB 11 ind13306 55 5 1 2RW
2023 73 AB 11 ind27056 55 6 1 2RW
2023 73 AB 11 ind5210 54 6 1 2RW
2023 73 AB 11 ind14211 53 6 1 2RW
2023 73 AB 11 ind6070 52 6 1 2RW
2023 73 AB 11 ind20532 51 6 1 2RW
2023 73 AB 11 ind4545 50 6 1 2RW
2023 73 AB 11 ind29286 49 6 1 2RW
2023 73 AB 11 ind27943 48 6 1 2RW
2023 73 AB 11 ind14798 47 6 1 2RW
2023 73 AB 11 ind25369 46 6 1 2RW
2023 73 AB 11 ind28305 45 6 1 2RW
2023 73 AB 11 ind21138 44 6 1 2RW
2023 73 AB 11 ind299 43 6 1 2RW
2023 73 AB 11 ind8861 42 6 1 2RW
2023 73 AB 11 ind2394 41 6 1 2RW
2023 73 AB 11 ind22141 40 6 1 2RW
2023 73 AB 11 ind28937 39 6 1 2RW
2023 73 AB 11 ind15955 38 6 1 2RW
2023 73 AB 11 ind1827 37 6 1 2RW
2023 73 AB 11 ind12753 35 6 1 2RW
2023 73 AB 11 ind12558 34 6 1 2RW
2023 73 AB 11 ind15135 33 6 1 2RW
2023 73 AB 11 ind27716 32 6 1 2RW
2023 73 AB 11 ind19331 31 6 1 2RW
2023 73 AB 11 ind28097 31 7 1 2RW
2023 73 AB 11 ind28305 32 7 1 2RW
2023 73 AB 11 ind12753 33 7 1 2RW
2023 73 AB 11 ind28333 34 7 1 2RW
2023 73 AB 11 ind20234 35 7 1 2RW
2023 73 AB 11 ind14798 36 7 1 2RW
2023 73 AB 11 ind22700 37 7 1 2RW
2023 73 AB 11 ind22141 38 7 1 2RW
2023 73 AB 11 ind3978 39 7 1 2RW
2023 73 AB 11 ind20532 40 7 1 2RW
2023 73 AB 11 ind14194 41 7 1 2RW
2023 73 AB 11 ind28937 42 7 1 2RW
2023 73 AB 11 ind27943 43 7 1 2RW
2023 73 AB 11 ind21236 44 7 1 2RW
2023 73 AB 11 ind19331 45 7 1 2RW
2023 73 AB 11 ind21601 46 7 1 2RW
2023 73 AB 11 ind2394 47 7 1 2RW
2023 73 AB 11 ind17935 49 7 1 2RW
2023 73 AB 11 ind4545 50 7 1 2RW
2023 73 AB 11 ind6022 51 7 1 2RW
2023 73 AB 11 ind25454 52 7 1 2RW
2023 73 AB 11 ind21138 53 7 1 2RW
2023 73 AB 11 ind27716 54 7 1 2RW
2023 73 AB 11 ind22757 55 7 1 2RW
2023 73 AB 11 ind5210 55 8 1 2RW
2023 73 AB 11 ind25369 54 8 1 2RW
2023 73 AB 11 ind9780 53 8 1 2RW
2023 73 AB 11 ind1827 52 8 1 2RW
2023 73 AB 11 ind8834 51 8 1 2RW
2023 73 AB 11 ind10456 50 8 1 2RW
2023 73 AB 11 ind16674 49 8 1 2RW
2023 73 AB 11 ind15955 48 8 1 2RW
2023 73 AB 11 ind27056 47 8 1 2RW
2023 73 AB 11 ind13306 46 8 1 2RW
2023 73 AB 11 ind299 45 8 1 2RW
2023 73 AB 11 ind18163 44 8 1 2RW
2023 73 AB 11 ind12558 43 8 1 2RW
2023 73 AB 11 ind13896 42 8 1 2RW
2023 73 AB 11 ind29331 41 8 1 2RW
2023 73 AB 11 ind15135 40 8 1 2RW
2023 73 AB 11 ind8613 39 8 1 2RW
2023 73 AB 11 ind6070 38 8 1 2RW
2023 73 AB 11 ind8861 37 8 1 2RW
2023 73 AB 11 ind15949 36 8 1 2RW
2023 73 AB 11 ind9061 35 8 1 2RW
2023 73 AB 11 ind29286 34 8 1 2RW
2023 73 AB 11 ind14211 33 8 1 2RW
2023 73 AB 11 ind12792 32 8 1 2RW
2023 73 AB 11 ind9936 31 8 1 2RW
2023 74 DY 21 ind21601 3 7 1 2RW
2023 74 DY 21 ind1827 4 7 1 2RW
2023 74 DY 21 ind28305 5 7 1 2RW
2023 74 DY 21 ind13896 6 7 1 2RW
2023 74 DY 21 ind15135 7 7 1 2RW
2023 74 DY 21 ind9061 8 7 1 2RW
2023 74 DY 21 ind14798 9 7 1 2RW
2023 74 DY 21 ind18163 10 7 1 2RW
2023 74 DY 21 ind21138 11 7 1 2RW
2023 74 DY 21 ind3978 12 7 1 2RW
2023 74 DY 21 ind28333 13 7 1 2RW
2023 74 DY 21 ind2394 14 7 1 2RW
2023 74 DY 21 ind27943 15 7 1 2RW
2023 74 DY 21 ind21236 16 7 1 2RW
2023 74 DY 21 ind12792 17 7 1 2RW
2023 74 DY 21 ind9780 18 7 1 2RW
2023 74 DY 21 ind28937 19 7 1 2RW
2023 74 DY 21 ind17935 20 7 1 2RW
2023 74 DY 21 ind14194 21 7 1 2RW
2023 74 DY 21 ind6070 22 7 1 2RW
2023 74 DY 21 ind14211 23 7 1 2RW
2023 74 DY 21 ind29331 24 7 1 2RW
2023 74 DY 21 ind29286 25 7 1 2RW
2023 74 DY 21 ind28097 26 7 1 2RW
2023 74 DY 21 ind8613 27 7 1 2RW
2023 74 DY 21 ind8834 27 8 1 2RW
2023 74 DY 21 ind10456 26 8 1 2RW
2023 74 DY 21 ind22700 25 8 1 2RW
2023 74 DY 21 ind15955 24 8 1 2RW
2023 74 DY 21 ind25369 23 8 1 2RW
2023 74 DY 21 ind20532 22 8 1 2RW
2023 74 DY 21 ind19331 21 8 1 2RW
2023 74 DY 21 ind4545 20 8 1 2RW
2023 74 DY 21 ind20234 19 8 1 2RW
2023 74 DY 21 ind12558 18 8 1 2RW
2023 74 DY 21 ind22141 17 8 1 2RW
2023 74 DY 21 ind6022 16 8 1 2RW
2023 74 DY 21 ind25454 15 8 1 2RW
2023 74 DY 21 ind13306 14 8 1 2RW
2023 74 DY 21 ind299 13 8 1 2RW
2023 74 DY 21 ind27056 12 8 1 2RW
2023 74 DY 21 ind12753 10 8 1 2RW
2023 74 DY 21 ind15949 9 8 1 2RW
2023 74 DY 21 ind22757 8 8 1 2RW
2023 74 DY 21 ind9936 7 8 1 2RW
2023 74 DY 21 ind8861 6 8 1 2RW
2023 74 DY 21 ind5210 5 8 1 2RW
2023 74 DY 21 ind27716 4 8 1 2RW
2023 74 DY 21 ind16674 3 8 1 2RW
2023 74 DY 21 ind15135 3 9 1 2RW
2023 74 DY 21 ind29331 4 9 1 2RW
2023 74 DY 21 ind27943 5 9 1 2RW
2023 74 DY 21 ind15955 7 9 1 2RW
2023 74 DY 21 ind19331 8 9 1 2RW
2023 74 DY 21 ind22757 9 9 1 2RW
2023 74 DY 21 ind28937 10 9 1 2RW
2023 74 DY 21 ind25369 11 9 1 2RW
2023 74 DY 21 ind21236 12 9 1 2RW
2023 74 DY 21 ind6022 13 9 1 2RW
2023 74 DY 21 ind16674 14 9 1 2RW
2023 74 DY 21 ind4545 15 9 1 2RW
2023 74 DY 21 ind9780 16 9 1 2RW
2023 74 DY 21 ind27056 17 9 1 2RW
2023 74 DY 21 ind12792 18 9 1 2RW
2023 74 DY 21 ind12753 19 9 1 2RW
2023 74 DY 21 ind8834 20 9 1 2RW
2023 74 DY 21 ind8613 21 9 1 2RW
2023 74 DY 21 ind17935 22 9 1 2RW
2023 74 DY 21 ind6070 23 9 1 2RW
2023 74 DY 21 ind13306 24 9 1 2RW
2023 74 DY 21 ind20532 25 9 1 2RW
2023 74 DY 21 ind9936 26 9 1 2RW
2023 74 DY 21 ind14798 27 9 1 2RW
2023 74 DY 21 ind1827 27 10 1 2RW
2023 74 DY 21 ind28097 26 10 1 2RW
2023 74 DY 21 ind9061 25 10 1 2RW
2023 74 DY 21 ind27716 24 10 1 2RW
2023 74 DY 21 ind299 23 10 1 2RW
2023 74 DY 21 ind2394 22 10 1 2RW
2023 74 DY 21 ind14211 21 10 1 2RW
2023 74 DY 21 ind21601 20 10 1 2RW
2023 74 DY 21 ind18163 19 10 1 2RW
2023 74 DY 21 ind22700 18 10 1 2RW
2023 74 DY 21 ind13896 17 10 1 2RW
2023 74 DY 21 ind12558 16 10 1 2RW
2023 74 DY 21 ind25454 15 10 1 2RW
2023 74 DY 21 ind8861 14 10 1 2RW
2023 74 DY 21 ind21138 13 10 1 2RW
2023 74 DY 21 ind28305 12 10 1 2RW
2023 74 DY 21 ind10456 11 10 1 2RW
2023 74 DY 21 ind29286 10 10 1 2RW
2023 74 DY 21 ind3978 9 10 1 2RW
2023 74 DY 21 ind22141 8 10 1 2RW
2023 74 DY 21 ind28333 7 10 1 2RW
2023 74 DY 21 ind5210 6 10 1 2RW
2023 74 DY 21 ind20234 5 10 1 2RW
2023 74 DY 21 ind14194 4 10 1 2RW
2023 74 DY 21 ind15949 3 10 1 2RW
2023 74 DY 21 ind19331 3 11 1 2RW
2023 74 DY 21 ind21601 4 11 1 2RW
2023 74 DY 21 ind14194 5 11 1 2RW
2023 74 DY 21 ind27056 6 11 1 2RW
2023 74 DY 21 ind29286 7 11 1 2RW
2023 74 DY 21 ind18163 8 11 1 2RW
2023 74 DY 21 ind20234 9 11 1 2RW
2023 74 DY 21 ind28305 10 11 1 2RW
2023 74 DY 21 ind28097 11 11 1 2RW
2023 74 DY 21 ind9780 12 11 1 2RW
2023 74 DY 21 ind12558 13 11 1 2RW
2023 74 DY 21 ind9936 14 11 1 2RW
2023 74 DY 21 ind6022 15 11 1 2RW
2023 74 DY 21 ind27943 16 11 1 2RW
2023 74 DY 21 ind8834 17 11 1 2RW
2023 74 DY 21 ind22700 18 11 1 2RW
2023 74 DY 21 ind5210 19 11 1 2RW
2023 74 DY 21 ind6070 20 11 1 2RW
2023 74 DY 21 ind29331 21 11 1 2RW
2023 74 DY 21 ind4545 22 11 1 2RW
2023 74 DY 21 ind22141 23 11 1 2RW
2023 74 DY 21 ind13896 24 11 1 2RW
2023 74 DY 21 ind28937 25 11 1 2RW
2023 74 DY 21 ind9061 26 11 1 2RW
2023 74 DY 21 ind15949 27 11 1 2RW
2023 74 DY 21 ind12753 27 12 1 2RW
2023 74 DY 21 ind25454 26 12 1 2RW
2023 74 DY 21 ind14798 25 12 1 2RW
2023 74 DY 21 ind21236 24 12 1 2RW
2023 74 DY 21 ind27716 23 12 1 2RW
2023 74 DY 21 ind21138 22 12 1 2RW
2023 74 DY 21 ind299 21 12 1 2RW
2023 74 DY 21 ind12792 19 12 1 2RW
2023 74 DY 21 ind25369 18 12 1 2RW
2023 74 DY 21 ind10456 17 12 1 2RW
2023 74 DY 21 ind15135 16 12 1 2RW
2023 74 DY 21 ind16674 15 12 1 2RW
2023 74 DY 21 ind20532 14 12 1 2RW
2023 74 DY 21 ind14211 13 12 1 2RW
2023 74 DY 21 ind13306 12 12 1 2RW
2023 74 DY 21 ind2394 11 12 1 2RW
2023 74 DY 21 ind15955 10 12 1 2RW
2023 74 DY 21 ind8861 9 12 1 2RW
2023 74 DY 21 ind8613 8 12 1 2RW
2023 74 DY 21 ind3978 7 12 1 2RW
2023 74 DY 21 ind22757 6 12 1 2RW
2023 74 DY 21 ind28333 5 12 1 2RW
2023 74 DY 21 ind1827 4 12 1 2RW
2023 74 DY 21 ind17935 3 12 1 2RW
2023 75 HO 31 ind10456 2 11 1 2RW
2023 75 HO 31 ind5210 3 11 1 2RW
2023 75 HO 31 ind13306 4 11 1 2RW
2023 75 HO 31 ind14798 5 11 1 2RW
2023 75 HO 31 ind25369 6 11 1 2RW
2023 75 HO 31 ind8834 7 11 1 2RW
2023 75 HO 31 ind25454 8 11 1 2RW
2023 75 HO 31 ind6022 9 11 1 2RW
2023 75 HO 31 ind20234 10 11 1 2RW
2023 75 HO 31 ind27716 11 11 1 2RW
2023 75 HO 31 ind22141 12 11 1 2RW
2023 75 HO 31 ind12753 13 11 1 2RW
2023 75 HO 31 ind22700 14 11 1 2RW
2023 75 HO 31 ind4545 15 11 1 2RW
2023 75 HO 31 ind15949 16 11 1 2RW
2023 75 HO 31 ind14194 17 11 1 2RW
2023 75 HO 31 ind29331 18 11 1 2RW
2023 75 HO 31 ind29286 19 11 1 2RW
2023 75 HO 31 ind8613 20 11 1 2RW
2023 75 HO 31 ind28097 21 11 1 2RW
2023 75 HO 31 ind9936 22 11 1 2RW
2023 75 HO 31 ind2394 23 11 1 2RW
2023 75 HO 31 ind21601 24 11 1 2RW
2023 75 HO 31 ind28305 25 11 1 2RW
2023 75 HO 31 ind3978 26 11 1 2RW
2023 75 HO 31 ind9780 26 12 1 2RW
2023 75 HO 31 ind299 25 12 1 2RW
2023 75 HO 31 ind28333 24 12 1 2RW
2023 75 HO 31 ind18163 23 12 1 2RW
2023 75 HO 31 ind12792 22 12 1 2RW
2023 75 HO 31 ind1827 21 12 1 2RW
2023 75 HO 31 ind15135 20 12 1 2RW
2023 75 HO 31 ind27056 19 12 1 2RW
2023 75 HO 31 ind8861 18 12 1 2RW
2023 75 HO 31 ind14211 16 12 1 2RW
2023 75 HO 31 ind27943 15 12 1 2RW
2023 75 HO 31 ind16674 14 12 1 2RW
2023 75 HO 31 ind22757 13 12 1 2RW
2023 75 HO 31 ind19331 12 12 1 2RW
2023 75 HO 31 ind17935 11 12 1 2RW
2023 75 HO 31 ind21138 10 12 1 2RW
2023 75 HO 31 ind9061 9 12 1 2RW
2023 75 HO 31 ind21236 8 12 1 2RW
2023 75 HO 31 ind28937 7 12 1 2RW
2023 75 HO 31 ind13896 6 12 1 2RW
2023 75 HO 31 ind15955 5 12 1 2RW
2023 75 HO 31 ind20532 4 12 1 2RW
2023 75 HO 31 ind12558 3 12 1 2RW
2023 75 HO 31 ind6070 2 12 1 2RW
2023 75 HO 31 ind28305 2 13 1 2RW
2023 75 HO 31 ind15955 3 13 1 2RW
2023 75 HO 31 ind19331 4 13 1 2RW
2023 75 HO 31 ind10456 5 13 1 2RW
2023 75 HO 31 ind14194 6 13 1 2RW
2023 75 HO 31 ind21601 7 13 1 2RW
2023 75 HO 31 ind5210 8 13 1 2RW
2023 75 HO 31 ind20532 9 13 1 2RW
2023 75 HO 31 ind18163 10 13 1 2RW
2023 75 HO 31 ind28097 11 13 1 2RW
2023 75 HO 31 ind17935 12 13 1 2RW
2023 75 HO 31 ind29286 13 13 1 2RW
2023 75 HO 31 ind299 14 13 1 2RW
2023 75 HO 31 ind9936 16 13 1 2RW
2023 75 HO 31 ind21138 17 13 1 2RW
2023 75 HO 31 ind28333 18 13 1 2RW
2023 75 HO 31 ind25454 19 13 1 2RW
2023 75 HO 31 ind22700 20 13 1 2RW
2023 75 HO 31 ind27056 21 13 1 2RW
2023 75 HO 31 ind27943 22 13 1 2RW
2023 75 HO 31 ind28937 23 13 1 2RW
2023 75 HO 31 ind1827 24 13 1 2RW
2023 75 HO 31 ind20234 25 13 1 2RW
2023 75 HO 31 ind15949 26 13 1 2RW
2023 75 HO 31 ind22757 26 14 1 2RW
2023 75 HO 31 ind8861 25 14 1 2RW
2023 75 HO 31 ind12558 24 14 1 2RW
2023 75 HO 31 ind4545 23 14 1 2RW
2023 75 HO 31 ind27716 22 14 1 2RW
2023 75 HO 31 ind12753 21 14 1 2RW
2023 75 HO 31 ind14211 20 14 1 2RW
2023 75 HO 31 ind25369 19 14 1 2RW
2023 75 HO 31 ind13896 18 14 1 2RW
2023 75 HO 31 ind6022 17 14 1 2RW
2023 75 HO 31 ind9061 16 14 1 2RW
2023 75 HO 31 ind3978 15 14 1 2RW
2023 75 HO 31 ind9780 14 14 1 2RW
2023 75 HO 31 ind15135 13 14 1 2RW
2023 75 HO 31 ind8834 12 14 1 2RW
2023 75 HO 31 ind29331 11 14 1 2RW
2023 75 HO 31 ind6070 10 14 1 2RW
2023 75 HO 31 ind14798 9 14 1 2RW
2023 75 HO 31 ind22141 8 14 1 2RW
2023 75 HO 31 ind16674 7 14 1 2RW
2023 75 HO 31 ind8613 6 14 1 2RW
2023 75 HO 31 ind2394 5 14 1 2RW
2023 75 HO 31 ind13306 4 14 1 2RW
2023 75 HO 31 ind21236 3 14 1 2RW
2023 75 HO 31 ind12792 2 14 1 2RW
2023 76 NI 41 ind13896 3 8 1 2RW
2023 76 NI 41 ind19331 4 8 1 2RW
2023 76 NI 41 ind29286 5 8 1 2RW
2023 76 NI 41 ind20532 6 8 1 2RW
2023 76 NI 41 ind15135 7 8 1 2RW
2023 76 NI 41 ind17935 8 8 1 2RW
2023 76 NI 41 ind8834 9 8 1 2RW
2023 76 NI 41 ind6022 10 8 1 2RW
2023 76 NI 41 ind20234 11 8 1 2RW
2023 76 NI 41 ind25454 12 8 1 2RW
2023 76 NI 41 ind4545 13 8 1 2RW
2023 76 NI 41 ind12792 14 8 1 2RW
2023 76 NI 41 ind29331 15 8 1 2RW
2023 76 NI 41 ind27056 16 8 1 2RW
2023 76 NI 41 ind18163 17 8 1 2RW
2023 76 NI 41 ind16674 18 8 1 2RW
2023 76 NI 41 ind9061 19 8 1 2RW
2023 76 NI 41 ind5210 20 8 1 2RW
2023 76 NI 41 ind9936 21 8 1 2RW
2023 76 NI 41 ind3978 22 8 1 2RW
2023 76 NI 41 ind14194 23 8 1 2RW
2023 76 NI 41 ind27716 24 8 1 2RW
2023 76 NI 41 ind8613 25 8 1 2RW
2023 76 NI 41 ind8861 26 8 1 2RW
2023 76 NI 41 ind22757 27 8 1 2RW
2023 76 NI 41 ind13306 27 9 1 2RW
2023 76 NI 41 ind22141 26 9 1 2RW
2023 76 NI 41 ind14798 25 9 1 2RW
2023 76 NI 41 ind15949 24 9 1 2RW
2023 76 NI 41 ind2394 23 9 1 2RW
2023 76 NI 41 ind21138 22 9 1 2RW
2023 76 NI 41 ind22700 21 9 1 2RW
2023 76 NI 41 ind6070 20 9 1 2RW
2023 76 NI 41 ind12558 19 9 1 2RW
2023 76 NI 41 ind12753 18 9 1 2RW
2023 76 NI 41 ind28305 16 9 1 2RW
2023 76 NI 41 ind299 15 9 1 2RW
2023 76 NI 41 ind21601 14 9 1 2RW
2023 76 NI 41 ind27943 13 9 1 2RW
2023 76 NI 41 ind14211 12 9 1 2RW
2023 76 NI 41 ind25369 11 9 1 2RW
2023 76 NI 41 ind21236 10 9 1 2RW
2023 76 NI 41 ind10456 9 9 1 2RW
2023 76 NI 41 ind28937 8 9 1 2RW
2023 76 NI 41 ind1827 7 9 1 2RW
2023 76 NI 41 ind9780 6 9 1 2RW
2023 76 NI 41 ind28097 5 9 1 2RW
2023 76 NI 41 ind28333 4 9 1 2RW
2023 76 NI 41 ind15955 3 9 1 2RW
2023 76 NI 41 ind1827 3 10 1 2RW
2023 76 NI 41 ind14211 4 10 1 2RW
2023 76 NI 41 ind18163 5 10 1 2RW
2023 76 NI 41 ind14798 6 10 1 2RW
2023 76 NI 41 ind19331 7 10 1 2RW
2023 76 NI 41 ind9061 8 10 1 2RW
2023 76 NI 41 ind12558 9 10 1 2RW
2023 76 NI 41 ind8834 10 10 1 2RW
2023 76 NI 41 ind15955 11 10 1 2RW
2023 76 NI 41 ind299 12 10 1 2RW
2023 76 NI 41 ind12753 13 10 1 2RW
2023 76 NI 41 ind22141 14 10 1 2RW
2023 76 NI 41 ind27943 15 10 1 2RW
2023 76 NI 41 ind9936 16 10 1 2RW
2023 76 NI 41 ind17935 17 10 1 2RW
2023 76 NI 41 ind20234 18 10 1 2RW
2023 76 NI 41 ind28937 19 10 1 2RW
2023 76 NI 41 ind6070 20 10 1 2RW
2023 76 NI 41 ind8861 21 10 1 2RW
2023 76 NI 41 ind5210 22 10 1 2RW
2023 76 NI 41 ind25454 23 10 1 2RW
2023 76 NI 41 ind15135 25 10 1 2RW
2023 76 NI 41 ind28097 26 10 1 2RW
2023 76 NI 41 ind13306 27 10 1 2RW
2023 76 NI 41 ind21236 27 11 1 2RW
2023 76 NI 41 ind21138 26 11 1 2RW
2023 76 NI 41 ind16674 25 11 1 2RW
2023 76 NI 41 ind14194 24 11 1 2RW
2023 76 NI 41 ind21601 23 11 1 2RW
2023 76 NI 41 ind28333 22 11 1 2RW
2023 76 NI 41 ind2394 21 11 1 2RW
2023 76 NI 41 ind12792 20 11 1 2RW
2023 76 NI 41 ind13896 19 11 1 2RW
2023 76 NI 41 ind27716 18 11 1 2RW
2023 76 NI 41 ind25369 17 11 1 2RW
2023 76 NI 41 ind22757 16 11 1 2RW
2023 76 NI 41 ind22700 15 11 1 2RW
2023 76 NI 41 ind29286 14 11 1 2RW
2023 76 NI 41 ind27056 13 11 1 2RW
2023 76 NI 41 ind4545 12 11 1 2RW
2023 76 NI 41 ind10456 11 11 1 2RW
2023 76 NI 41 ind8613 10 11 1 2RW
2023 76 NI 41 ind20532 9 11 1 2RW
2023 76 NI 41 ind3978 8 11 1 2RW
2023 76 NI 41 ind29331 7 11 1 2RW
2023 76 NI 41 ind28305 6 11 1 2RW
2023 76 NI 41 ind6022 5 11 1 2RW
2023 76 NI 41 ind15949 4 11 1 2RW
2023 76 NI 41 ind9780 3 11 1 2RW
2023 87 AB 11 ind8190 31 9 1 2RW
2023 87 AB 11 ind16208 32 9 1 2RW
2023 87 AB 11 ind9461 33 9 1 2RW
2023 87 AB 11 ind22634 35 9 1 2RW
2023 87 AB 11 ind28373 36 9 1 2RW
2023 87 AB 11 ind18185 37 9 1 2RW
2023 87 AB 11 ind24737 38 9 1 2RW
2023 87 AB 11 ind12576 39 9 1 2RW
2023 87 AB 11 ind29156 40 9 1 2RW
2023 87 AB 11 ind23900 41 9 1 2RW
2023 87 AB 11 ind10701 42 9 1 2RW
2023 87 AB 11 ind21411 43 9 1 2RW
2023 87 AB 11 ind12821 44 9 1 2RW
2023 87 AB 11 ind3916 45 9 1 2RW
2023 87 AB 11 ind25850 46 9 1 2RW
2023 87 AB 11 ind18303 47 9 1 2RW
2023 87 AB 11 ind20673 48 9 1 2RW
2023 87 AB 11 ind2068 49 9 1 2RW
2023 87 AB 11 ind6506 50 9 1 2RW
2023 87 AB 11 ind9901 51 9 1 2RW
2023 87 AB 11 ind763 52 9 1 2RW
2023 87 AB 11 ind14432 53 9 1 2RW
2023 87 AB 11 ind6023 54 9 1 2RW
2023 87 AB 11 ind5645 55 9 1 2RW
2023 87 AB 11 ind13453 55 10 1 2RW
2023 87 AB 11 ind11271 54 10 1 2RW
2023 87 AB 11 ind28498 53 10 1 2RW
2023 87 AB 11 ind4175 52 10 1 2RW
2023 87 AB 11 ind20532 51 10 1 2RW
2023 87 AB 11 ind6880 50 10 1 2RW
2023 87 AB 11 ind11441 49 10 1 2RW
2023 87 AB 11 ind17610 48 10 1 2RW
2023 87 AB 11 ind12459 47 10 1 2RW
2023 87 AB 11 ind28155 46 10 1 2RW
2023 87 AB 11 ind11277 45 10 1 2RW
2023 87 AB 11 ind21615 44 10 1 2RW
2023 87 AB 11 ind21958 43 10 1 2RW
2023 87 AB 11 ind15949 42 10 1 2RW
2023 87 AB 11 ind27671 41 10 1 2RW
2023 87 AB 11 ind11223 40 10 1 2RW
2023 87 AB 11 ind13062 39 10 1 2RW
2023 87 AB 11 ind14370 38 10 1 2RW
2023 87 AB 11 ind19278 37 10 1 2RW
2023 87 AB 11 ind15421 36 10 1 2RW
2023 87 AB 11 ind27183 35 10 1 2RW
2023 87 AB 11 ind27886 34 10 1 2RW
2023 87 AB 11 ind13797 33 10 1 2RW
2023 87 AB 11 ind23973 32 10 1 2RW
2023 87 AB 11 ind15761 31 10 1 2RW
2023 87 AB 11 ind13797 31 11 1 2RW
2023 87 AB 11 ind22634 32 11 1 2RW
2023 87 AB 11 ind27671 33 11 1 2RW
2023 87 AB 11 ind18303 34 11 1 2RW
2023 87 AB 11 ind13062 35 11 1 2RW
2023 87 AB 11 ind6506 36 11 1 2RW
2023 87 AB 11 ind15421 37 11 1 2RW
2023 87 AB 11 ind15761 38 11 1 2RW
2023 87 AB 11 ind12576 39 11 1 2RW
2023 87 AB 11 ind21615 40 11 1 2RW
2023 87 AB 11 ind6880 41 11 1 2RW
2023 87 AB 11 ind27886 42 11 1 2RW
2023 87 AB 11 ind25850 43 11 1 2RW
2023 87 AB 11 ind16208 44 11 1 2RW
2023 87 AB 11 ind11223 45 11 1 2RW
2023 87 AB 11 ind13453 46 11 1 2RW
2023 87 AB 11 ind763 47 11 1 2RW
2023 87 AB 11 ind11441 48 11 1 2RW
2023 87 AB 11 ind8190 49 11 1 2RW
2023 87 AB 11 ind21411 50 11 1 2RW
2023 87 AB 11 ind15949 51 11 1 2RW
2023 87 AB 11 ind19278 52 11 1 2RW
2023 87 AB 11 ind20532 53 11 1 2RW
2023 87 AB 11 ind23900 54 11 1 2RW
2023 87 AB 11 ind24737 55 11 1 2RW
2023 87 AB 11 ind6023 55 12 1 2RW
2023 87 AB 11 ind2068 54 12 1 2RW
2023 87 AB 11 ind9461 53 12 1 2RW
2023 87 AB 11 ind23973 52 12 1 2RW
2023 87 AB 11 ind28155 51 12 1 2RW
2023 87 AB 11 ind3916 50 12 1 2RW
2023 87 AB 11 ind11277 49 12 1 2RW
2023 87 AB 11 ind14370 48 12 1 2RW
2023 87 AB 11 ind27183 47 12 1 2RW
2023 87 AB 11 ind29156 46 12 1 2RW
2023 87 AB 11 ind28373 45 12 1 2RW
2023 87 AB 11 ind10701 44 12 1 2RW
2023 87 AB 11 ind17610 43 12 1 2RW
2023 87 AB 11 ind11271 42 12 1 2RW
2023 87 AB 11 ind5645 41 12 1 2RW
2023 87 AB 11 ind9901 40 12 1 2RW
2023 87 AB 11 ind12459 39 12 1 2RW
2023 87 AB 11 ind20673 38 12 1 2RW
2023 87 AB 11 ind28498 37 12 1 2RW
2023 87 AB 11 ind21958 35 12 1 2RW
2023 87 AB 11 ind4175 34 12 1 2RW
2023 87 AB 11 ind12821 33 12 1 2RW
2023 87 AB 11 ind18185 32 12 1 2RW
2023 87 AB 11 ind14432 31 12 1 2RW
2023 88 DY 21 ind23900 3 13 1 2RW
2023 88 DY 21 ind27671 4 13 1 2RW
2023 88 DY 21 ind4175 5 13 1 2RW
2023 88 DY 21 ind9461 6 13 1 2RW
2023 88 DY 21 ind20673 8 13 1 2RW
2023 88 DY 21 ind13797 9 13 1 2RW
2023 88 DY 21 ind25850 10 13 1 2RW
2023 88 DY 21 ind11223 11 13 1 2RW
2023 88 DY 21 ind29156 12 13 1 2RW
2023 88 DY 21 ind28155 13 13 1 2RW
2023 88 DY 21 ind12459 14 13 1 2RW
2023 88 DY 21 ind13062 15 13 1 2RW
2023 88 DY 21 ind6506 16 13 1 2RW
2023 88 DY 21 ind6880 17 13 1 2RW
2023 88 DY 21 ind21615 18 13 1 2RW
2023 88 DY 21 ind22634 19 13 1 2RW
2023 88 DY 21 ind19278 20 13 1 2RW
2023 88 DY 21 ind15761 21 13 1 2RW
2023 88 DY 21 ind10701 22 13 1 2RW
2023 88 DY 21 ind15949 23 13 1 2RW
2023 88 DY 21 ind12821 24 13 1 2RW
2023 88 DY 21 ind6023 25 13 1 2RW
2023 88 DY 21 ind16208 26 13 1 2RW
2023 88 DY 21 ind763 27 13 1 2RW
2023 88 DY 21 ind12576 27 14 1 2RW
2023 88 DY 21 ind11271 26 14 1 2RW
2023 88 DY 21 ind23973 25 14 1 2RW
2023 88 DY 21 ind5645 24 14 1 2RW
2023 88 DY 21 ind20532 23 14 1 2RW
2023 88 DY 21 ind15421 22 14 1 2RW
2023 88 DY 21 ind27886 21 14 1 2RW
2023 88 DY 21 ind13453 20 14 1 2RW
2023 88 DY 21 ind11277 19 14 1 2RW
2023 88 DY 21 ind24737 18 14 1 2RW
2023 88 DY 21 ind28498 17 14 1 2RW
2023 88 DY 21 ind14432 16 14 1 2RW
2023 88 DY 21 ind18303 15 14 1 2RW
2023 88 DY 21 ind17610 14 14 1 2RW
2023 88 DY 21 ind2068 13 14 1 2RW
2023 88 DY 21 ind28373 12 14 1 2RW
2023 88 DY 21 ind14370 11 14 1 2RW
2023 88 DY 21 ind21411 10 14 1 2RW
2023 88 DY 21 ind9901 9 14 1 2RW
2023 88 DY 21 ind11441 8 14 1 2RW
2023 88 DY 21 ind18185 7 14 1 2RW
2023 88 DY 21 ind27183 6 14 1 2RW
2023 88 DY 21 ind3916 5 14 1 2RW
2023 88 DY 21 ind21958 4 14 1 2RW
2023 88 DY 21 ind8190 3 14 1 2RW
2023 88 DY 21 ind20532 3 15 1 2RW
2023 88 DY 21 ind12821 4 15 1 2RW
2023 88 DY 21 ind28155 5 15 1 2RW
2023 88 DY 21 ind10701 6 15 1 2RW
2023 88 DY 21 ind27886 7 15 1 2RW
2023 88 DY 21 ind16208 8 15 1 2RW
2023 88 DY 21 ind24737 9 15 1 2RW
2023 88 DY 21 ind12576 10 15 1 2RW
2023 88 DY 21 ind27671 11 15 1 2RW
2023 88 DY 21 ind14370 12 15 1 2RW
2023 88 DY 21 ind763 13 15 1 2RW
2023 88 DY 21 ind11271 14 15 1 2RW
2023 88 DY 21 ind11441 15 15 1 2RW
2023 88 DY 21 ind4175 16 15 1 2RW
2023 88 DY 21 ind28498 17 15 1 2RW
2023 88 DY 21 ind15421 18 15 1 2RW
2023 88 DY 21 ind27183 19 15 1 2RW
2023 88 DY 21 ind23973 20 15 1 2RW
2023 88 DY 21 ind22634 21 15 1 2RW
2023 88 DY 21 ind6506 22 15 1 2RW
2023 88 DY 21 ind21411 23 15 1 2RW
2023 88 DY 21 ind3916 24 15 1 2RW
2023 88 DY 21 ind17610 25 15 1 2RW
2023 88 DY 21 ind9461 26 15 1 2RW
2023 88 DY 21 ind29156 27 15 1 2RW
2023 88 DY 21 ind13797 27 16 1 2RW
2023 88 DY 21 ind21958 26 16 1 2RW
2023 88 DY 21 ind13062 25 16 1 2RW
2023 88 DY 21 ind11277 24 16 1 2RW
2023 88 DY 21 ind15761 23 16 1 2RW
2023 88 DY 21 ind18303 22 16 1 2RW
2023 88 DY 21 ind12459 21 16 1 2RW
2023 88 DY 21 ind8190 20 16 1 2RW
2023 88 DY 21 ind28373 19 16 1 2RW
2023 88 DY 21 ind20673 18 16 1 2RW
2023 88 DY 21 ind11223 17 16 1 2RW
2023 88 DY 21 ind9901 16 16 1 2RW
2023 88 DY 21 ind6023 14 16 1 2RW
2023 88 DY 21 ind14432 13 16 1 2RW
2023 88 DY 21 ind15949 12 16 1 2RW
2023 88 DY 21 ind5645 11 16 1 2RW
2023 88 DY 21 ind23900 10 16 1 2RW
2023 88 DY 21 ind13453 9 16 1 2RW
2023 88 DY 21 ind21615 8 16 1 2RW
2023 88 DY 21 ind6880 7 16 1 2RW
2023 88 DY 21 ind25850 6 16 1 2RW
2023 88 DY 21 ind18185 5 16 1 2RW
2023 88 DY 21 ind19278 4 16 1 2RW
2023 88 DY 21 ind2068 3 16 1 2RW
2023 88 DY 21 ind27671 3 17 1 2RW
2023 88 DY 21 ind27183 4 17 1 2RW
2023 88 DY 21 ind763 5 17 1 2RW
2023 88 DY 21 ind13062 6 17 1 2RW
2023 88 DY 21 ind19278 7 17 1 2RW
2023 88 DY 21 ind28498 8 17 1 2RW
2023 88 DY 21 ind9901 9 17 1 2RW
2023 88 DY 21 ind6506 10 17 1 2RW
2023 88 DY 21 ind15761 11 17 1 2RW
2023 88 DY 21 ind9461 12 17 1 2RW
2023 88 DY 21 ind11441 14 17 1 2RW
2023 88 DY 21 ind28155 15 17 1 2RW
2023 88 DY 21 ind22634 16 17 1 2RW
2023 88 DY 21 ind11277 17 17 1 2RW
2023 88 DY 21 ind4175 18 17 1 2RW
2023 88 DY 21 ind6023 19 17 1 2RW
2023 88 DY 21 ind21958 20 17 1 2RW
2023 88 DY 21 ind6880 21 17 1 2RW
2023 88 DY 21 ind14370 22 17 1 2RW
2023 88 DY 21 ind25850 23 17 1 2RW
2023 88 DY 21 ind23900 24 17 1 2RW
2023 88 DY 21 ind8190 25 17 1 2RW
2023 88 DY 21 ind11271 26 17 1 2RW
2023 88 DY 21 ind16208 27 17 1 2RW
2023 88 DY 21 ind12821 27 18 1 2RW
2023 88 DY 21 ind24737 26 18 1 2RW
2023 88 DY 21 ind5645 25 18 1 2RW
2023 88 DY 21 ind29156 24 18 1 2RW
2023 88 DY 21 ind18303 23 18 1 2RW
2023 88 DY 21 ind18185 22 18 1 2RW
2023 88 DY 21 ind13797 21 18 1 2RW
2023 88 DY 21 ind12576 20 18 1 2RW
2023 88 DY 21 ind15949 19 18 1 2RW
2023 88 DY 21 ind12459 18 18 1 2RW
2023 88 DY 21 ind17610 17 18 1 2RW
2023 88 DY 21 ind10701 16 18 1 2RW
2023 88 DY 21 ind15421 15 18 1 2RW
2023 88 DY 21 ind28373 14 18 1 2RW
2023 88 DY 21 ind11223 13 18 1 2RW
2023 88 DY 21 ind20532 12 18 1 2RW
2023 88 DY 21 ind13453 11 18 1 2RW
2023 88 DY 21 ind20673 10 18 1 2RW
2023 88 DY 21 ind2068 9 18 1 2RW
2023 88 DY 21 ind3916 8 18 1 2RW
2023 88 DY 21 ind21615 7 18 1 2RW
2023 88 DY 21 ind23973 6 18 1 2RW
2023 88 DY 21 ind14432 5 18 1 2RW
2023 88 DY 21 ind21411 4 18 1 2RW
2023 88 DY 21 ind27886 3 18 1 2RW
2023 89 HO 31 ind17610 2 15 1 2RW
2023 89 HO 31 ind12459 3 15 1 2RW
2023 89 HO 31 ind23973 4 15 1 2RW
2023 89 HO 31 ind11223 5 15 1 2RW
2023 89 HO 31 ind21958 6 15 1 2RW
2023 89 HO 31 ind20673 7 15 1 2RW
2023 89 HO 31 ind27671 8 15 1 2RW
2023 89 HO 31 ind10701 9 15 1 2RW
2023 89 HO 31 ind18303 10 15 1 2RW
2023 89 HO 31 ind28155 11 15 1 2RW
2023 89 HO 31 ind29156 12 15 1 2RW
2023 89 HO 31 ind20532 13 15 1 2RW
2023 89 HO 31 ind14370 14 15 1 2RW
2023 89 HO 31 ind23900 15 15 1 2RW
2023 89 HO 31 ind15949 16 15 1 2RW
2023 89 HO 31 ind2068 17 15 1 2RW
2023 89 HO 31 ind5645 18 15 1 2RW
2023 89 HO 31 ind27886 19 15 1 2RW
2023 89 HO 31 ind18185 20 15 1 2RW
2023 89 HO 31 ind11441 21 15 1 2RW
2023 89 HO 31 ind9461 22 15 1 2RW
2023 89 HO 31 ind21411 23 15 1 2RW
2023 89 HO 31 ind8190 24 15 1 2RW
2023 89 HO 31 ind28498 25 15 1 2RW
2023 89 HO 31 ind28373 26 16 1 2RW
2023 89 HO 31 ind763 25 16 1 2RW
2023 89 HO 31 ind16208 24 16 1 2RW
2023 89 HO 31 ind6023 23 16 1 2RW
2023 89 HO 31 ind24737 22 16 1 2RW
2023 89 HO 31 ind25850 21 16 1 2RW
2023 89 HO 31 ind13062 20 16 1 2RW
2023 89 HO 31 ind27183 19 16 1 2RW
2023 89 HO 31 ind6880 18 16 1 2RW
2023 89 HO 31 ind19278 17 16 1 2RW
2023 89 HO 31 ind9901 16 16 1 2RW
2023 89 HO 31 ind22634 15 16 1 2RW
2023 89 HO 31 ind15421 14 16 1 2RW
2023 89 HO 31 ind6506 13 16 1 2RW
2023 89 HO 31 ind13453 12 16 1 2RW
2023 89 HO 31 ind4175 11 16 1 2RW
2023 89 HO 31 ind12821 10 16 1 2RW
2023 89 HO 31 ind3916 9 16 1 2RW
2023 89 HO 31 ind21615 8 16 1 2RW
2023 89 HO 31 ind14432 7 16 1 2RW
2023 89 HO 31 ind15761 6 16 1 2RW
2023 89 HO 31 ind11277 5 16 1 2RW
2023 89 HO 31 ind11271 4 16 1 2RW
2023 89 HO 31 ind13797 3 16 1 2RW
2023 89 HO 31 ind12576 2 16 1 2RW
2023 89 HO 31 ind21958 2 17 1 2RW
2023 89 HO 31 ind11441 3 17 1 2RW
2023 89 HO 31 ind21411 4 17 1 2RW
2023 89 HO 31 ind23900 5 17 1 2RW
2023 89 HO 31 ind15761 6 17 1 2RW
2023 89 HO 31 ind12576 7 17 1 2RW
2023 89 HO 31 ind28373 8 17 1 2RW
2023 89 HO 31 ind28498 9 17 1 2RW
2023 89 HO 31 ind12459 10 17 1 2RW
2023 89 HO 31 ind2068 11 17 1 2RW
2023 89 HO 31 ind10701 12 17 1 2RW
2023 89 HO 31 ind22634 13 17 1 2RW
2023 89 HO 31 ind25850 14 17 1 2RW
2023 89 HO 31 ind20532 15 17 1 2RW
2023 89 HO 31 ind21615 16 17 1 2RW
2023 89 HO 31 ind13453 17 17 1 2RW
2023 89 HO 31 ind8190 18 17 1 2RW
2023 89 HO 31 ind12821 19 17 1 2RW
2023 89 HO 31 ind6023 20 17 1 2RW
2023 89 HO 31 ind18303 21 17 1 2RW
2023 89 HO 31 ind14370 22 17 1 2RW
2023 89 HO 31 ind15421 23 17 1 2RW
2023 89 HO 31 ind5645 24 17 1 2RW
2023 89 HO 31 ind4175 25 17 1 2RW
2023 89 HO 31 ind13062 26 17 1 2RW
2023 89 HO 31 ind23973 26 18 1 2RW
2023 89 HO 31 ind18185 25 18 1 2RW
2023 89 HO 31 ind29156 24 18 1 2RW
2023 89 HO 31 ind6506 23 18 1 2RW
2023 89 HO 31 ind19278 22 18 1 2RW
2023 89 HO 31 ind9461 21 18 1 2RW
2023 89 HO 31 ind3916 20 18 1 2RW
2023 89 HO 31 ind11271 19 18 1 2RW
2023 89 HO 31 ind16208 18 18 1 2RW
2023 89 HO 31 ind28155 17 18 1 2RW
2023 89 HO 31 ind27183 16 18 1 2RW
2023 89 HO 31 ind15949 15 18 1 2RW
2023 89 HO 31 ind13797 14 18 1 2RW
2023 89 HO 31 ind27886 13 18 1 2RW
2023 89 HO 31 ind17610 12 18 1 2RW
2023 89 HO 31 ind11223 11 18 1 2RW
2023 89 HO 31 ind24737 10 18 1 2RW
2023 89 HO 31 ind11277 8 18 1 2RW
2023 89 HO 31 ind20673 7 18 1 2RW
2023 89 HO 31 ind763 6 18 1 2RW
2023 89 HO 31 ind6880 5 18 1 2RW
2023 89 HO 31 ind9901 4 18 1 2RW
2023 89 HO 31 ind14432 3 18 1 2RW
2023 89 HO 31 ind27671 2 18 1 2RW
2023 90 NI 41 ind24737 3 12 1 2RW
2023 90 NI 41 ind14432 4 12 1 2RW
2023 90 NI 41 ind12459 5 12 1 2RW
2023 90 NI 41 ind17610 6 12 1 2RW
2023 90 NI 41 ind9461 7 12 1 2RW
2023 90 NI 41 ind14370 8 12 1 2RW
2023 90 NI 41 ind4175 9 12 1 2RW
2023 90 NI 41 ind27183 10 12 1 2RW
2023 90 NI 41 ind11271 11 12 1 2RW
2023 90 NI 41 ind20673 12 12 1 2RW
2023 90 NI 41 ind28498 13 12 1 2RW
2023 90 NI 41 ind13453 14 12 1 2RW
2023 90 NI 41 ind19278 15 12 1 2RW
2023 90 NI 41 ind2068 16 12 1 2RW
2023 90 NI 41 ind13062 17 12 1 2RW
2023 90 NI 41 ind21411 18 12 1 2RW
2023 90 NI 41 ind15421 19 12 1 2RW
2023 90 NI 41 ind12576 20 12 1 2RW
2023 90 NI 41 ind9901 21 12 1 2RW
2023 90 NI 41 ind11441 22 12 1 2RW
2023 90 NI 41 ind25850 23 12 1 2RW
2023 90 NI 41 ind23900 24 12 1 2RW
2023 90 NI 41 ind11223 25 12 1 2RW
2023 90 NI 41 ind763 26 12 1 2RW
2023 90 NI 41 ind6506 27 12 1 2RW
2023 90 NI 41 ind16208 27 13 1 2RW
2023 90 NI 41 ind8190 26 13 1 2RW
2023 90 NI 41 ind6880 25 13 1 2RW
2023 90 NI 41 ind21958 24 13 1 2RW
2023 90 NI 41 ind3916 23 13 1 2RW
2023 90 NI 41 ind15761 22 13 1 2RW
2023 90 NI 41 ind18185 21 13 1 2RW
2023 90 NI 41 ind27886 20 13 1 2RW
2023 90 NI 41 ind11277 19 13 1 2RW
2023 90 NI 41 ind22634 18 13 1 2RW
2023 90 NI 41 ind27671 17 13 1 2RW
2023 90 NI 41 ind13797 16 13 1 2RW
2023 90 NI 41 ind6023 15 13 1 2RW
2023 90 NI 41 ind21615 14 13 1 2RW
2023 90 NI 41 ind10701 13 13 1 2RW
2023 90 NI 41 ind5645 12 13 1 2RW
2023 90 NI 41 ind28155 11 13 1 2RW
2023 90 NI 41 ind20532 10 13 1 2RW
2023 90 NI 41 ind28373 8 13 1 2RW
2023 90 NI 41 ind29156 7 13 1 2RW
2023 90 NI 41 ind12821 6 13 1 2RW
2023 90 NI 41 ind23973 5 13 1 2RW
2023 90 NI 41 ind18303 4 13 1 2RW
2023 90 NI 41 ind15949 3 13 1 2RW
2023 90 NI 41 ind3916 3 14 1 2RW
2023 90 NI 41 ind23973 4 14 1 2RW
2023 90 NI 41 ind13797 5 14 1 2RW
2023 90 NI 41 ind22634 6 14 1 2RW
2023 90 NI 41 ind11271 7 14 1 2RW
2023 90 NI 41 ind11277 8 14 1 2RW
2023 90 NI 41 ind5645 9 14 1 2RW
2023 90 NI 41 ind24737 10 14 1 2RW
2023 90 NI 41 ind4175 11 14 1 2RW
2023 90 NI 41 ind13062 12 14 1 2RW
2023 90 NI 41 ind28373 13 14 1 2RW
2023 90 NI 41 ind2068 14 14 1 2RW
2023 90 NI 41 ind29156 15 14 1 2RW
2023 90 NI 41 ind27886 16 14 1 2RW
2023 90 NI 41 ind20673 17 14 1 2RW
2023 90 NI 41 ind12821 18 14 1 2RW
2023 90 NI 41 ind27183 19 14 1 2RW
2023 90 NI 41 ind8190 20 14 1 2RW
2023 90 NI 41 ind15421 21 14 1 2RW
2023 90 NI 41 ind6023 22 14 1 2RW
2023 90 NI 41 ind12459 23 14 1 2RW
2023 90 NI 41 ind20532 24 14 1 2RW
2023 90 NI 41 ind18185 25 14 1 2RW
2023 90 NI 41 ind23900 26 14 1 2RW
2023 90 NI 41 ind28498 27 14 1 2RW
2023 90 NI 41 ind11223 27 15 1 2RW
2023 90 NI 41 ind17610 26 15 1 2RW
2023 90 NI 41 ind19278 25 15 1 2RW
2023 90 NI 41 ind12576 24 15 1 2RW
2023 90 NI 41 ind10701 23 15 1 2RW
2023 90 NI 41 ind25850 22 15 1 2RW
2023 90 NI 41 ind28155 21 15 1 2RW
2023 90 NI 41 ind11441 20 15 1 2RW
2023 90 NI 41 ind14432 19 15 1 2RW
2023 90 NI 41 ind13453 18 15 1 2RW
2023 90 NI 41 ind16208 17 15 1 2RW
2023 90 NI 41 ind18303 16 15 1 2RW
2023 90 NI 41 ind27671 15 15 1 2RW
2023 90 NI 41 ind21411 14 15 1 2RW
2023 90 NI 41 ind763 13 15 1 2RW
2023 90 NI 41 ind9901 12 15 1 2RW
2023 90 NI 41 ind21958 11 15 1 2RW
2023 90 NI 41 ind9461 10 15 1 2RW
2023 90 NI 41 ind21615 9 15 1 2RW
2023 90 NI 41 ind6506 8 15 1 2RW
2023 90 NI 41 ind14370 7 15 1 2RW
2023 90 NI 41 ind15949 6 15 1 2RW
2023 90 NI 41 ind15761 5 15 1 2RW
2023 90 NI 41 ind6880 3 15 1 2RW
2023 102 AB 11 ind20206 58 1 1 2RW
2023 102 AB 11 ind14425 59 1 1 2RW
2023 102 AB 11 ind27941 60 1 1 2RW
2023 102 AB 11 ind26223 61 1 1 2RW
2023 102 AB 11 ind21086 62 1 1 2RW
2023 102 AB 11 ind21671 63 1 1 2RW
2023 102 AB 11 ind8482 64 1 1 2RW
2023 102 AB 11 ind14860 65 1 1 2RW
2023 102 AB 11 ind8834 66 1 1 2RW
2023 102 AB 11 ind20586 67 1 1 2RW
2023 102 AB 11 ind9890 68 1 1 2RW
2023 102 AB 11 ind9163 69 1 1 2RW
2023 102 AB 11 ind11436 70 1 1 2RW
2023 102 AB 11 ind324 71 1 1 2RW
2023 102 AB 11 ind16640 72 1 1 2RW
2023 102 AB 11 ind15985 73 1 1 2RW
2023 102 AB 11 ind15949 74 1 1 2RW
2023 102 AB 11 ind5666 75 1 1 2RW
2023 102 AB 11 ind16610 76 1 1 2RW
2023 102 AB 11 ind19683 77 1 1 2RW
2023 102 AB 11 ind5426 78 1 1 2RW
2023 102 AB 11 ind15010 79 1 1 2RW
2023 102 AB 11 ind20807 80 1 1 2RW
2023 102 AB 11 ind15125 81 1 1 2RW
2023 102 AB 11 ind16579 81 2 1 2RW
2023 102 AB 11 ind6699 80 2 1 2RW
2023 102 AB 11 ind17748 79 2 1 2RW
2023 102 AB 11 ind2513 78 2 1 2RW
2023 102 AB 11 ind27650 77 2 1 2RW
2023 102 AB 11 ind22830 76 2 1 2RW
2023 102 AB 11 ind6722 75 2 1 2RW
2023 102 AB 11 ind26692 74 2 1 2RW
2023 102 AB 11 ind17701 73 2 1 2RW
2023 102 AB 11 ind22238 72 2 1 2RW
2023 102 AB 11 ind2376 71 2 1 2RW
2023 102 AB 11 ind27317 70 2 1 2RW
2023 102 AB 11 ind28220 69 2 1 2RW
2023 102 AB 11 ind2406 68 2 1 2RW
2023 102 AB 11 ind29567 67 2 1 2RW
2023 102 AB 11 ind27389 66 2 1 2RW
2023 102 AB 11 ind3151 65 2 1 2RW
2023 102 AB 11 ind10255 64 2 1 2RW
2023 102 AB 11 ind13482 63 2 1 2RW
2023 102 AB 11 ind15341 62 2 1 2RW
2023 102 AB 11 ind11093 61 2 1 2RW
2023 102 AB 11 ind9642 60 2 1 2RW
2023 102 AB 11 ind20532 59 2 1 2RW
2023 102 AB 11 ind29018 58 2 1 2RW
2023 102 AB 11 ind25590 57 2 1 2RW
2023 102 AB 11 ind16640 57 3 1 2RW
2023 102 AB 11 ind20807 58 3 1 2RW
2023 102 AB 11 ind21671 59 3 1 2RW
2023 102 AB 11 ind26223 60 3 1 2RW
2023 102 AB 11 ind9163 61 3 1 2RW
2023 102 AB 11 ind22830 62 3 1 2RW
2023 102 AB 11 ind27389 63 3 1 2RW
2023 102 AB 11 ind2406 64 3 1 2RW
2023 102 AB 11 ind6699 65 3 1 2RW
2023 102 AB 11 ind324 66 3 1 2RW
2023 102 AB 11 ind20206 67 3 1 2RW
2023 102 AB 11 ind29567 68 3 1 2RW
2023 102 AB 11 ind25590 69 3 1 2RW
2023 102 AB 11 ind6722 70 3 1 2RW
2023 102 AB 11 ind5666 71 3 1 2RW
2023 102 AB 11 ind11093 73 3 1 2RW
2023 102 AB 11 ind16610 74 3 1 2RW
2023 102 AB 11 ind15125 75 3 1 2RW
2023 102 AB 11 ind21086 76 3 1 2RW
2023 102 AB 11 ind3151 77 3 1 2RW
2023 102 AB 11 ind9890 78 3 1 2RW
2023 102 AB 11 ind5426 79 3 1 2RW
2023 102 AB 11 ind8834 80 3 1 2RW
2023 102 AB 11 ind2513 81 3 1 2RW
2023 102 AB 11 ind17748 81 4 1 2RW
2023 102 AB 11 ind10255 80 4 1 2RW
2023 102 AB 11 ind20586 79 4 1 2RW
2023 102 AB 11 ind2376 78 4 1 2RW
2023 102 AB 11 ind15010 77 4 1 2RW
2023 102 AB 11 ind20532 76 4 1 2RW
2023 102 AB 11 ind15341 75 4 1 2RW
2023 102 AB 11 ind28220 74 4 1 2RW
2023 102 AB 11 ind16579 73 4 1 2RW
2023 102 AB 11 ind26692 72 4 1 2RW
2023 102 AB 11 ind9642 71 4 1 2RW
2023 102 AB 11 ind27650 70 4 1 2RW
2023 102 AB 11 ind17701 69 4 1 2RW
2023 102 AB 11 ind27317 68 4 1 2RW
2023 102 AB 11 ind15985 67 4 1 2RW
2023 102 AB 11 ind27941 66 4 1 2RW
2023 102 AB 11 ind29018 65 4 1 2RW
2023 102 AB 11 ind8482 64 4 1 2RW
2023 102 AB 11 ind15949 63 4 1 2RW
2023 102 AB 11 ind22238 62 4 1 2RW
2023 102 AB 11 ind19683 61 4 1 2RW
2023 102 AB 11 ind13482 60 4 1 2RW
2023 102 AB 11 ind14860 59 4 1 2RW
2023 102 AB 11 ind14425 58 4 1 2RW
2023 102 AB 11 ind11436 57 4 1 2RW
2023 103 DY 21 ind20206 30 1 1 2RW
2023 103 DY 21 ind324 31 1 1 2RW
2023 103 DY 21 ind15125 32 1 1 2RW
2023 103 DY 21 ind20532 33 1 1 2RW
2023 103 DY 21 ind27650 34 1 1 2RW
2023 103 DY 21 ind3151 35 1 1 2RW
2023 103 DY 21 ind27941 36 1 1 2RW
2023 103 DY 21 ind9890 37 1 1 2RW
2023 103 DY 21 ind15949 38 1 1 2RW
2023 103 DY 21 ind9163 39 1 1 2RW
2023 103 DY 21 ind20586 40 1 1 2RW
2023 103 DY 21 ind10255 41 1 1 2RW
2023 103 DY 21 ind5666 42 1 1 2RW
2023 103 DY 21 ind2376 43 1 1 2RW
2023 103 DY 21 ind17748 44 1 1 2RW
2023 103 DY 21 ind26223 45 1 1 2RW
2023 103 DY 21 ind2513 46 1 1 2RW
2023 103 DY 21 ind11093 47 1 1 2RW
2023 103 DY 21 ind27389 48 1 1 2RW
2023 103 DY 21 ind6699 49 1 1 2RW
2023 103 DY 21 ind20807 50 1 1 2RW
2023 103 DY 21 ind28220 51 1 1 2RW
2023 103 DY 21 ind5426 52 1 1 2RW
2023 103 DY 21 ind22238 53 1 1 2RW
2023 103 DY 21 ind15010 54 1 1 2RW
2023 103 DY 21 ind14860 54 2 1 2RW
2023 103 DY 21 ind16579 53 2 1 2RW
2023 103 DY 21 ind29018 52 2 1 2RW
2023 103 DY 21 ind21086 51 2 1 2RW
2023 103 DY 21 ind17701 50 2 1 2RW
2023 103 DY 21 ind15985 49 2 1 2RW
2023 103 DY 21 ind26692 48 2 1 2RW
2023 103 DY 21 ind6722 47 2 1 2RW
2023 103 DY 21 ind8482 46 2 1 2RW
2023 103 DY 21 ind29567 45 2 1 2RW
2023 103 DY 21 ind11436 44 2 1 2RW
2023 103 DY 21 ind13482 43 2 1 2RW
2023 103 DY 21 ind15341 42 2 1 2RW
2023 103 DY 21 ind16610 41 2 1 2RW
2023 103 DY 21 ind19683 39 2 1 2RW
2023 103 DY 21 ind8834 38 2 1 2RW
2023 103 DY 21 ind27317 37 2 1 2RW
2023 103 DY 21 ind14425 36 2 1 2RW
2023 103 DY 21 ind22830 35 2 1 2RW
2023 103 DY 21 ind25590 34 2 1 2RW
2023 103 DY 21 ind2406 33 2 1 2RW
2023 103 DY 21 ind16640 32 2 1 2RW
2023 103 DY 21 ind9642 31 2 1 2RW
2023 103 DY 21 ind21671 30 2 1 2RW
2023 103 DY 21 ind21086 30 3 1 2RW
2023 103 DY 21 ind8834 31 3 1 2RW
2023 103 DY 21 ind17748 32 3 1 2RW
2023 103 DY 21 ind15949 33 3 1 2RW
2023 103 DY 21 ind15010 34 3 1 2RW
2023 103 DY 21 ind10255 35 3 1 2RW
2023 103 DY 21 ind13482 36 3 1 2RW
2023 103 DY 21 ind15125 37 3 1 2RW
2023 103 DY 21 ind6699 38 3 1 2RW
2023 103 DY 21 ind8482 39 3 1 2RW
2023 103 DY 21 ind9890 40 3 1 2RW
2023 103 DY 21 ind29018 41 3 1 2RW
2023 103 DY 21 ind28220 42 3 1 2RW
2023 103 DY 21 ind14425 43 3 1 2RW
2023 103 DY 21 ind26692 44 3 1 2RW
2023 103 DY 21 ind27317 45 3 1 2RW
2023 103 DY 21 ind17701 46 3 1 2RW
2023 103 DY 21 ind20807 47 3 1 2RW
2023 103 DY 21 ind9642 48 3 1 2RW
2023 103 DY 21 ind15985 50 3 1 2RW
2023 103 DY 21 ind2513 51 3 1 2RW
2023 103 DY 21 ind27941 52 3 1 2RW
2023 103 DY 21 ind2376 53 3 1 2RW
2023 103 DY 21 ind19683 54 3 1 2RW
2023 103 DY 21 ind3151 54 4 1 2RW
2023 103 DY 21 ind11436 53 4 1 2RW
2023 103 DY 21 ind14860 52 4 1 2RW
2023 103 DY 21 ind16640 51 4 1 2RW
2023 103 DY 21 ind5426 50 4 1 2RW
2023 103 DY 21 ind27650 49 4 1 2RW
2023 103 DY 21 ind22238 48 4 1 2RW
2023 103 DY 21 ind21671 47 4 1 2RW
2023 103 DY 21 ind15341 46 4 1 2RW
2023 103 DY 21 ind26223 45 4 1 2RW
2023 103 DY 21 ind324 44 4 1 2RW
2023 103 DY 21 ind16579 43 4 1 2RW
2023 103 DY 21 ind27389 42 4 1 2RW
2023 103 DY 21 ind2406 41 4 1 2RW
2023 103 DY 21 ind16610 40 4 1 2RW
2023 103 DY 21 ind29567 39 4 1 2RW
2023 103 DY 21 ind25590 38 4 1 2RW
2023 103 DY 21 ind20206 37 4 1 2RW
2023 103 DY 21 ind20586 36 4 1 2RW
2023 103 DY 21 ind11093 35 4 1 2RW
2023 103 DY 21 ind22830 34 4 1 2RW
2023 103 DY 21 ind6722 33 4 1 2RW
2023 103 DY 21 ind9163 32 4 1 2RW
2023 103 DY 21 ind20532 31 4 1 2RW
2023 103 DY 21 ind5666 30 4 1 2RW
2023 103 DY 21 ind20807 30 5 1 2RW
2023 103 DY 21 ind3151 31 5 1 2RW
2023 103 DY 21 ind10255 32 5 1 2RW
2023 103 DY 21 ind27389 33 5 1 2RW
2023 103 DY 21 ind15341 34 5 1 2RW
2023 103 DY 21 ind2406 35 5 1 2RW
2023 103 DY 21 ind14860 36 5 1 2RW
2023 103 DY 21 ind27650 37 5 1 2RW
2023 103 DY 21 ind27317 38 5 1 2RW
2023 103 DY 21 ind29567 39 5 1 2RW
2023 103 DY 21 ind5666 40 5 1 2RW
2023 103 DY 21 ind8834 41 5 1 2RW
2023 103 DY 21 ind2513 42 5 1 2RW
2023 103 DY 21 ind9642 43 5 1 2RW
2023 103 DY 21 ind29018 44 5 1 2RW
2023 103 DY 21 ind13482 45 5 1 2RW
2023 103 DY 21 ind21086 46 5 1 2RW
2023 103 DY 21 ind11093 47 5 1 2RW
2023 103 DY 21 ind2376 48 5 1 2RW
2023 103 DY 21 ind22830 49 5 1 2RW
2023 103 DY 21 ind17701 50 5 1 2RW
2023 103 DY 21 ind14425 51 5 1 2RW
2023 103 DY 21 ind324 52 5 1 2RW
2023 103 DY 21 ind17748 53 5 1 2RW
2023 103 DY 21 ind16640 54 5 1 2RW
2023 103 DY 21 ind22238 54 6 1 2RW
2023 103 DY 21 ind16610 53 6 1 2RW
2023 103 DY 21 ind20586 52 6 1 2RW
2023 103 DY 21 ind19683 51 6 1 2RW
2023 103 DY 21 ind6699 50 6 1 2RW
2023 103 DY 21 ind26223 49 6 1 2RW
2023 103 DY 21 ind5426 47 6 1 2RW
2023 103 DY 21 ind26692 46 6 1 2RW
2023 103 DY 21 ind15949 45 6 1 2RW
2023 103 DY 21 ind9163 44 6 1 2RW
2023 103 DY 21 ind16579 43 6 1 2RW
2023 103 DY 21 ind20206 42 6 1 2RW
2023 103 DY 21 ind21671 41 6 1 2RW
2023 103 DY 21 ind8482 40 6 1 2RW
2023 103 DY 21 ind15010 39 6 1 2RW
2023 103 DY 21 ind11436 38 6 1 2RW
2023 103 DY 21 ind15985 37 6 1 2RW
2023 103 DY 21 ind20532 36 6 1 2RW
2023 103 DY 21 ind9890 35 6 1 2RW
2023 103 DY 21 ind25590 34 6 1 2RW
2023 103 DY 21 ind27941 33 6 1 2RW
2023 103 DY 21 ind15125 32 6 1 2RW
2023 103 DY 21 ind6722 31 6 1 2RW
2023 103 DY 21 ind28220 30 6 1 2RW
2023 104 HO 31 ind6722 2 19 1 2RW
2023 104 HO 31 ind17701 3 19 1 2RW
2023 104 HO 31 ind26223 4 19 1 2RW
2023 104 HO 31 ind2406 5 19 1 2RW
2023 104 HO 31 ind2513 6 19 1 2RW
2023 104 HO 31 ind27317 7 19 1 2RW
2023 104 HO 31 ind20807 9 19 1 2RW
2023 104 HO 31 ind11436 10 19 1 2RW
2023 104 HO 31 ind15341 11 19 1 2RW
2023 104 HO 31 ind15985 12 19 1 2RW
2023 104 HO 31 ind2376 13 19 1 2RW
2023 104 HO 31 ind20206 14 19 1 2RW
2023 104 HO 31 ind28220 15 19 1 2RW
2023 104 HO 31 ind17748 16 19 1 2RW
2023 104 HO 31 ind27389 17 19 1 2RW
2023 104 HO 31 ind3151 18 19 1 2RW
2023 104 HO 31 ind21671 19 19 1 2RW
2023 104 HO 31 ind8834 20 19 1 2RW
2023 104 HO 31 ind15010 21 19 1 2RW
2023 104 HO 31 ind9890 22 19 1 2RW
2023 104 HO 31 ind20532 23 19 1 2RW
2023 104 HO 31 ind19683 24 19 1 2RW
2023 104 HO 31 ind27941 25 19 1 2RW
2023 104 HO 31 ind21086 26 19 1 2RW
2023 104 HO 31 ind14425 26 20 1 2RW
2023 104 HO 31 ind29567 25 20 1 2RW
2023 104 HO 31 ind13482 24 20 1 2RW
2023 104 HO 31 ind29018 23 20 1 2RW
2023 104 HO 31 ind15125 22 20 1 2RW
2023 104 HO 31 ind9642 21 20 1 2RW
2023 104 HO 31 ind16640 20 20 1 2RW
2023 104 HO 31 ind25590 19 20 1 2RW
2023 104 HO 31 ind9163 18 20 1 2RW
2023 104 HO 31 ind15949 17 20 1 2RW
2023 104 HO 31 ind16610 16 20 1 2RW
2023 104 HO 31 ind8482 15 20 1 2RW
2023 104 HO 31 ind324 14 20 1 2RW
2023 104 HO 31 ind14860 13 20 1 2RW
2023 104 HO 31 ind26692 12 20 1 2RW
2023 104 HO 31 ind16579 11 20 1 2RW
2023 104 HO 31 ind20586 10 20 1 2RW
2023 104 HO 31 ind27650 9 20 1 2RW
2023 104 HO 31 ind6699 8 20 1 2RW
2023 104 HO 31 ind5666 7 20 1 2RW
2023 104 HO 31 ind11093 6 20 1 2RW
2023 104 HO 31 ind22830 5 20 1 2RW
2023 104 HO 31 ind22238 4 20 1 2RW
2023 104 HO 31 ind10255 3 20 1 2RW
2023 104 HO 31 ind5426 2 20 1 2RW
2023 104 HO 31 ind29567 2 21 1 2RW
2023 104 HO 31 ind3151 3 21 1 2RW
2023 104 HO 31 ind2376 4 21 1 2RW
2023 104 HO 31 ind6699 5 21 1 2RW
2023 104 HO 31 ind2406 6 21 1 2RW
2023 104 HO 31 ind10255 7 21 1 2RW
2023 104 HO 31 ind26692 9 21 1 2RW
2023 104 HO 31 ind2513 10 21 1 2RW
2023 104 HO 31 ind27941 11 21 1 2RW
2023 104 HO 31 ind20807 12 21 1 2RW
2023 104 HO 31 ind27650 13 21 1 2RW
2023 104 HO 31 ind29018 14 21 1 2RW
2023 104 HO 31 ind26223 15 21 1 2RW
2023 104 HO 31 ind22238 16 21 1 2RW
2023 104 HO 31 ind14860 17 21 1 2RW
2023 104 HO 31 ind21671 18 21 1 2RW
2023 104 HO 31 ind16640 19 21 1 2RW
2023 104 HO 31 ind17748 20 21 1 2RW
2023 104 HO 31 ind14425 21 21 1 2RW
2023 104 HO 31 ind20206 22 21 1 2RW
2023 104 HO 31 ind13482 23 21 1 2RW
2023 104 HO 31 ind8834 24 21 1 2RW
2023 104 HO 31 ind16579 25 21 1 2RW
2023 104 HO 31 ind5426 26 21 1 2RW
2023 104 HO 31 ind9163 26 22 1 2RW
2023 104 HO 31 ind19683 25 22 1 2RW
2023 104 HO 31 ind15985 24 22 1 2RW
2023 104 HO 31 ind27317 23 22 1 2RW
2023 104 HO 31 ind324 22 22 1 2RW
2023 104 HO 31 ind11436 21 22 1 2RW
2023 104 HO 31 ind15949 20 22 1 2RW
2023 104 HO 31 ind15010 19 22 1 2RW
2023 104 HO 31 ind21086 18 22 1 2RW
2023 104 HO 31 ind16610 17 22 1 2RW
2023 104 HO 31 ind15125 16 22 1 2RW
2023 104 HO 31 ind17701 15 22 1 2RW
2023 104 HO 31 ind5666 14 22 1 2RW
2023 104 HO 31 ind22830 13 22 1 2RW
2023 104 HO 31 ind9890 12 22 1 2RW
2023 104 HO 31 ind15341 11 22 1 2RW
2023 104 HO 31 ind25590 10 22 1 2RW
2023 104 HO 31 ind20532 9 22 1 2RW
2023 104 HO 31 ind6722 8 22 1 2RW
2023 104 HO 31 ind11093 7 22 1 2RW
2023 104 HO 31 ind20586 6 22 1 2RW
2023 104 HO 31 ind8482 5 22 1 2RW
2023 104 HO 31 ind27389 4 22 1 2RW
2023 104 HO 31 ind9642 3 22 1 2RW
2023 104 HO 31 ind28220 2 22 1 2RW
2023 105 NI 41 ind27317 3 16 1 2RW
2023 105 NI 41 ind15341 4 16 1 2RW
2023 105 NI 41 ind29018 5 16 1 2RW
2023 105 NI 41 ind11436 6 16 1 2RW
2023 105 NI 41 ind22830 7 16 1 2RW
2023 105 NI 41 ind8834 8 16 1 2RW
2023 105 NI 41 ind20586 9 16 1 2RW
2023 105 NI 41 ind2513 10 16 1 2RW
2023 105 NI 41 ind21086 11 16 1 2RW
2023 105 NI 41 ind20532 12 16 1 2RW
2023 105 NI 41 ind6699 13 16 1 2RW
2023 105 NI 41 ind10255 14 16 1 2RW
2023 105 NI 41 ind9890 15 16 1 2RW
2023 105 NI 41 ind15949 16 16 1 2RW
2023 105 NI 41 ind29567 17 16 1 2RW
2023 105 NI 41 ind14425 18 16 1 2RW
2023 105 NI 41 ind9642 19 16 1 2RW
2023 105 NI 41 ind17748 20 16 1 2RW
2023 105 NI 41 ind16610 21 16 1 2RW
2023 105 NI 41 ind27389 22 16 1 2RW
2023 105 NI 41 ind8482 23 16 1 2RW
2023 105 NI 41 ind3151 24 16 1 2RW
2023 105 NI 41 ind9163 25 16 1 2RW
2023 105 NI 41 ind15010 26 16 1 2RW
2023 105 NI 41 ind15125 27 16 1 2RW
2023 105 NI 41 ind27941 27 17 1 2RW
2023 105 NI 41 ind11093 26 17 1 2RW
2023 105 NI 41 ind26223 25 17 1 2RW
2023 105 NI 41 ind13482 24 17 1 2RW
2023 105 NI 41 ind20807 23 17 1 2RW
2023 105 NI 41 ind2406 22 17 1 2RW
2023 105 NI 41 ind21671 21 17 1 2RW
2023 105 NI 41 ind20206 20 17 1 2RW
2023 105 NI 41 ind15985 19 17 1 2RW
2023 105 NI 41 ind324 17 17 1 2RW
2023 105 NI 41 ind27650 16 17 1 2RW
2023 105 NI 41 ind28220 15 17 1 2RW
2023 105 NI 41 ind19683 14 17 1 2RW
2023 105 NI 41 ind25590 13 17 1 2RW
2023 105 NI 41 ind16640 12 17 1 2RW
2023 105 NI 41 ind22238 11 17 1 2RW
2023 105 NI 41 ind5426 10 17 1 2RW
2023 105 NI 41 ind26692 9 17 1 2RW
2023 105 NI 41 ind2376 8 17 1 2RW
2023 105 NI 41 ind5666 7 17 1 2RW
2023 105 NI 41 ind17701 6 17 1 2RW
2023 105 NI 41 ind14860 5 17 1 2RW
2023 105 NI 41 ind6722 4 17 1 2RW
2023 105 NI 41 ind16579 3 17 1 2RW
2023 105 NI 41 ind20532 3 18 1 2RW
2023 105 NI 41 ind15949 4 18 1 2RW
2023 105 NI 41 ind2406 5 18 1 2RW
2023 105 NI 41 ind15125 6 18 1 2RW
2023 105 NI 41 ind25590 7 18 1 2RW
2023 105 NI 41 ind324 8 18 1 2RW
2023 105 NI 41 ind2376 9 18 1 2RW
2023 105 NI 41 ind16610 10 18 1 2RW
2023 105 NI 41 ind20206 11 18 1 2RW
2023 105 NI 41 ind11436 12 18 1 2RW
2023 105 NI 41 ind6722 13 18 1 2RW
2023 105 NI 41 ind9163 14 18 1 2RW
2023 105 NI 41 ind10255 15 18 1 2RW
2023 105 NI 41 ind21086 16 18 1 2RW
2023 105 NI 41 ind11093 17 18 1 2RW
2023 105 NI 41 ind16640 18 18 1 2RW
2023 105 NI 41 ind14860 19 18 1 2RW
2023 105 NI 41 ind27941 20 18 1 2RW
2023 105 NI 41 ind6699 21 18 1 2RW
2023 105 NI 41 ind27317 22 18 1 2RW
2023 105 NI 41 ind26692 23 18 1 2RW
2023 105 NI 41 ind28220 25 18 1 2RW
2023 105 NI 41 ind27389 26 18 1 2RW
2023 105 NI 41 ind3151 27 18 1 2RW
2023 105 NI 41 ind22830 27 19 1 2RW
2023 105 NI 41 ind17701 26 19 1 2RW
2023 105 NI 41 ind27650 25 19 1 2RW
2023 105 NI 41 ind14425 24 19 1 2RW
2023 105 NI 41 ind5426 23 19 1 2RW
2023 105 NI 41 ind29567 22 19 1 2RW
2023 105 NI 41 ind8482 21 19 1 2RW
2023 105 NI 41 ind2513 20 19 1 2RW
2023 105 NI 41 ind15985 19 19 1 2RW
2023 105 NI 41 ind26223 18 19 1 2RW
2023 105 NI 41 ind13482 17 19 1 2RW
2023 105 NI 41 ind9890 16 19 1 2RW
2023 105 NI 41 ind15341 15 19 1 2RW
2023 105 NI 41 ind5666 14 19 1 2RW
2023 105 NI 41 ind8834 13 19 1 2RW
2023 105 NI 41 ind20807 12 19 1 2RW
2023 105 NI 41 ind22238 11 19 1 2RW
2023 105 NI 41 ind17748 10 19 1 2RW
2023 105 NI 41 ind29018 9 19 1 2RW
2023 105 NI 41 ind16579 8 19 1 2RW
2023 105 NI 41 ind20586 7 19 1 2RW
2023 105 NI 41 ind21671 6 19 1 2RW
2023 105 NI 41 ind15010 5 19 1 2RW
2023 105 NI 41 ind9642 4 19 1 2RW
2023 105 NI 41 ind19683 3 19 1 2RW
2023 9 AB 11 ind18954 57 5 1 2RW
2023 9 AB 11 ind20532 58 5 1 2RW
2023 9 AB 11 ind24716 59 5 1 2RW
2023 9 AB 11 ind14289 60 5 1 2RW
2023 9 AB 11 ind28474 61 5 1 2RW
2023 9 AB 11 ind24972 63 5 1 2RW
2023 9 AB 11 ind24538 64 5 1 2RW
2023 9 AB 11 ind5859 65 5 1 2RW
2023 9 AB 11 ind880 66 5 1 2RW
2023 9 AB 11 ind6056 67 5 1 2RW
2023 9 AB 11 ind29131 68 5 1 2RW
2023 9 AB 11 ind18571 69 5 1 2RW
2023 9 AB 11 ind373 70 5 1 2RW
2023 9 AB 11 ind144 71 5 1 2RW
2023 9 AB 11 ind28037 72 5 1 2RW
2023 9 AB 11 ind3006 73 5 1 2RW
2023 9 AB 11 ind19171 74 5 1 2RW
2023 9 AB 11 ind28048 75 5 1 2RW
2023 9 AB 11 ind20062 76 5 1 2RW
2023 9 AB 11 ind20773 77 5 1 2RW
2023 9 AB 11 ind28163 78 5 1 2RW
2023 9 AB 11 ind3139 79 5 1 2RW
2023 9 AB 11 ind22391 80 5 1 2RW
2023 9 AB 11 ind22317 81 5 1 2RW
2023 9 AB 11 ind29615 81 6 1 2RW
2023 9 AB 11 ind14571 80 6 1 2RW
2023 9 AB 11 ind12965 79 6 1 2RW
2023 9 AB 11 ind9118 78 6 1 2RW
2023 9 AB 11 ind20720 77 6 1 2RW
2023 9 AB 11 ind8091 76 6 1 2RW
2023 9 AB 11 ind9660 75 6 1 2RW
2023 9 AB 11 ind244 74 6 1 2RW
2023 9 AB 11 ind28411 73 6 1 2RW
2023 9 AB 11 ind431 72 6 1 2RW
2023 9 AB 11 ind30403 71 6 1 2RW
2023 9 AB 11 ind2522 70 6 1 2RW
2023 9 AB 11 ind12247 69 6 1 2RW
2023 9 AB 11 ind21621 68 6 1 2RW
2023 9 AB 11 ind10239 67 6 1 2RW
2023 9 AB 11 ind5319 66 6 1 2RW
2023 9 AB 11 ind19994 65 6 1 2RW
2023 9 AB 11 ind5426 64 6 1 2RW
2023 9 AB 11 ind6369 63 6 1 2RW
2023 9 AB 11 ind1092 62 6 1 2RW
2023 9 AB 11 ind4915 61 6 1 2RW
2023 9 AB 11 ind15949 60 6 1 2RW
2023 9 AB 11 ind754 59 6 1 2RW
2023 9 AB 11 ind24420 58 6 1 2RW
2023 9 AB 11 ind16688 57 6 1 2RW
2023 9 AB 11 ind18954 57 7 1 2RW
2023 9 AB 11 ind19171 58 7 1 2RW
2023 9 AB 11 ind373 59 7 1 2RW
2023 9 AB 11 ind5319 60 7 1 2RW
2023 9 AB 11 ind431 61 7 1 2RW
2023 9 AB 11 ind6369 62 7 1 2RW
2023 9 AB 11 ind24972 63 7 1 2RW
2023 9 AB 11 ind21621 64 7 1 2RW
2023 9 AB 11 ind20720 65 7 1 2RW
2023 9 AB 11 ind754 66 7 1 2RW
2023 9 AB 11 ind28474 67 7 1 2RW
2023 9 AB 11 ind20062 68 7 1 2RW
2023 9 AB 11 ind20773 69 7 1 2RW
2023 9 AB 11 ind28411 70 7 1 2RW
2023 9 AB 11 ind12965 71 7 1 2RW
2023 9 AB 11 ind4915 72 7 1 2RW
2023 9 AB 11 ind28163 73 7 1 2RW
2023 9 AB 11 ind5426 74 7 1 2RW
2023 9 AB 11 ind5859 75 7 1 2RW
2023 9 AB 11 ind12247 76 7 1 2RW
2023 9 AB 11 ind24538 77 7 1 2RW
2023 9 AB 11 ind29615 78 7 1 2RW
2023 9 AB 11 ind24420 79 7 1 2RW
2023 9 AB 11 ind22317 80 7 1 2RW
2023 9 AB 11 ind8091 81 7 1 2RW
2023 9 AB 11 ind24716 81 8 1 2RW
2023 9 AB 11 ind30403 80 8 1 2RW
2023 9 AB 11 ind29131 79 8 1 2RW
2023 9 AB 11 ind28048 78 8 1 2RW
2023 9 AB 11 ind244 77 8 1 2RW
2023 9 AB 11 ind10239 76 8 1 2RW
2023 9 AB 11 ind19994 75 8 1 2RW
2023 9 AB 11 ind14289 74 8 1 2RW
2023 9 AB 11 ind15949 73 8 1 2RW
2023 9 AB 11 ind144 72 8 1 2RW
2023 9 AB 11 ind1092 71 8 1 2RW
2023 9 AB 11 ind2522 70 8 1 2RW
2023 9 AB 11 ind20532 69 8 1 2RW
2023 9 AB 11 ind6056 67 8 1 2RW
2023 9 AB 11 ind3139 66 8 1 2RW
2023 9 AB 11 ind28037 65 8 1 2RW
2023 9 AB 11 ind14571 64 8 1 2RW
2023 9 AB 11 ind880 63 8 1 2RW
2023 9 AB 11 ind16688 62 8 1 2RW
2023 9 AB 11 ind13058 61 8 1 2RW
2023 9 AB 11 ind22391 60 8 1 2RW
2023 9 AB 11 ind9660 59 8 1 2RW
2023 9 AB 11 ind18571 58 8 1 2RW
2023 9 AB 11 ind9118 57 8 1 2RW
2023 10 DY 21 ind24716 30 7 1 2RW
2023 10 DY 21 ind22391 31 7 1 2RW
2023 10 DY 21 ind18571 32 7 1 2RW
2023 10 DY 21 ind8091 33 7 1 2RW
2023 10 DY 21 ind6369 34 7 1 2RW
2023 10 DY 21 ind16688 35 7 1 2RW
2023 10 DY 21 ind3006 36 7 1 2RW
2023 10 DY 21 ind1092 37 7 1 2RW
2023 10 DY 21 ind5319 38 7 1 2RW
2023 10 DY 21 ind28048 39 7 1 2RW
2023 10 DY 21 ind14571 40 7 1 2RW
2023 10 DY 21 ind14289 41 7 1 2RW
2023 10 DY 21 ind19171 42 7 1 2RW
2023 10 DY 21 ind20062 43 7 1 2RW
2023 10 DY 21 ind4915 44 7 1 2RW
2023 10 DY 21 ind28474 45 7 1 2RW
2023 10 DY 21 ind144 46 7 1 2RW
2023 10 DY 21 ind20720 47 7 1 2RW
2023 10 DY 21 ind22317 48 7 1 2RW
2023 10 DY 21 ind9118 49 7 1 2RW
2023 10 DY 21 ind12965 50 7 1 2RW
2023 10 DY 21 ind9660 51 7 1 2RW
2023 10 DY 21 ind28411 52 7 1 2RW
2023 10 DY 21 ind28037 53 7 1 2RW
2023 10 DY 21 ind880 54 7 1 2RW
2023 10 DY 21 ind21621 54 8 1 2RW
2023 10 DY 21 ind2522 53 8 1 2RW
2023 10 DY 21 ind431 52 8 1 2RW
2023 10 DY 21 ind244 51 8 1 2RW
2023 10 DY 21 ind29615 50 8 1 2RW
2023 10 DY 21 ind29131 49 8 1 2RW
2023 10 DY 21 ind6056 48 8 1 2RW
2023 10 DY 21 ind5859 47 8 1 2RW
2023 10 DY 21 ind28163 46 8 1 2RW
2023 10 DY 21 ind20773 45 8 1 2RW
2023 10 DY 21 ind20532 44 8 1 2RW
2023 10 DY 21 ind3139 43 8 1 2RW
2023 10 DY 21 ind10239 42 8 1 2RW
2023 10 DY 21 ind30403 41 8 1 2RW
2023 10 DY 21 ind19994 40 8 1 2RW
2023 10 DY 21 ind18954 39 8 1 2RW
2023 10 DY 21 ind5426 38 8 1 2RW
2023 10 DY 21 ind754 37 8 1 2RW
2023 10 DY 21 ind24420 36 8 1 2RW
2023 10 DY 21 ind12247 35 8 1 2RW
2023 10 DY 21 ind24538 34 8 1 2RW
2023 10 DY 21 ind24972 33 8 1 2RW
2023 10 DY 21 ind15949 32 8 1 2RW
2023 10 DY 21 ind373 30 8 1 2RW
2023 10 DY 21 ind20720 30 9 1 2RW
2023 10 DY 21 ind754 31 9 1 2RW
2023 10 DY 21 ind8091 32 9 1 2RW
2023 10 DY 21 ind29131 34 9 1 2RW
2023 10 DY 21 ind22317 35 9 1 2RW
2023 10 DY 21 ind9660 36 9 1 2RW
2023 10 DY 21 ind20532 37 9 1 2RW
2023 10 DY 21 ind5426 38 9 1 2RW
2023 10 DY 21 ind18571 39 9 1 2RW
2023 10 DY 21 ind14289 40 9 1 2RW
2023 10 DY 21 ind373 41 9 1 2RW
2023 10 DY 21 ind1092 42 9 1 2RW
2023 10 DY 21 ind2522 43 9 1 2RW
2023 10 DY 21 ind28037 44 9 1 2RW
2023 10 DY 21 ind3139 45 9 1 2RW
2023 10 DY 21 ind6369 46 9 1 2RW
2023 10 DY 21 ind28163 47 9 1 2RW
2023 10 DY 21 ind144 48 9 1 2RW
2023 10 DY 21 ind12965 49 9 1 2RW
2023 10 DY 21 ind28474 50 9 1 2RW
2023 10 DY 21 ind10239 51 9 1 2RW
2023 10 DY 21 ind880 52 9 1 2RW
2023 10 DY 21 ind5319 53 9 1 2RW
2023 10 DY 21 ind21621 54 9 1 2RW
2023 10 DY 21 ind24972 54 10 1 2RW
2023 10 DY 21 ind244 53 10 1 2RW
2023 10 DY 21 ind20062 52 10 1 2RW
2023 10 DY 21 ind18954 51 10 1 2RW
2023 10 DY 21 ind5859 50 10 1 2RW
2023 10 DY 21 ind22391 49 10 1 2RW
2023 10 DY 21 ind9118 48 10 1 2RW
2023 10 DY 21 ind24420 47 10 1 2RW
2023 10 DY 21 ind4915 46 10 1 2RW
2023 10 DY 21 ind6056 45 10 1 2RW
2023 10 DY 21 ind20773 44 10 1 2RW
2023 10 DY 21 ind19171 43 10 1 2RW
2023 10 DY 21 ind24538 42 10 1 2RW
2023 10 DY 21 ind12247 41 10 1 2RW
2023 10 DY 21 ind28048 40 10 1 2RW
2023 10 DY 21 ind14571 39 10 1 2RW
2023 10 DY 21 ind19994 38 10 1 2RW
2023 10 DY 21 ind29615 37 10 1 2RW
2023 10 DY 21 ind15949 36 10 1 2RW
2023 10 DY 21 ind3006 35 10 1 2RW
2023 10 DY 21 ind16688 34 10 1 2RW
2023 10 DY 21 ind24716 33 10 1 2RW
2023 10 DY 21 ind431 32 10 1 2RW
2023 10 DY 21 ind28411 31 10 1 2RW
2023 10 DY 21 ind30403 30 10 1 2RW
2023 10 DY 21 ind29615 30 11 1 2RW
2023 10 DY 21 ind12965 31 11 1 2RW
2023 10 DY 21 ind22391 32 11 1 2RW
2023 10 DY 21 ind30403 33 11 1 2RW
2023 10 DY 21 ind28048 34 11 1 2RW
2023 10 DY 21 ind14571 35 11 1 2RW
2023 10 DY 21 ind24538 36 11 1 2RW
2023 10 DY 21 ind5426 37 11 1 2RW
2023 10 DY 21 ind16688 38 11 1 2RW
2023 10 DY 21 ind29131 39 11 1 2RW
2023 10 DY 21 ind15949 40 11 1 2RW
2023 10 DY 21 ind18571 41 11 1 2RW
2023 10 DY 21 ind754 42 11 1 2RW
2023 10 DY 21 ind28474 43 11 1 2RW
2023 10 DY 21 ind20773 44 11 1 2RW
2023 10 DY 21 ind14289 45 11 1 2RW
2023 10 DY 21 ind18954 46 11 1 2RW
2023 10 DY 21 ind144 47 11 1 2RW
2023 10 DY 21 ind24716 48 11 1 2RW
2023 10 DY 21 ind6056 49 11 1 2RW
2023 10 DY 21 ind20720 50 11 1 2RW
2023 10 DY 21 ind20532 51 11 1 2RW
2023 10 DY 21 ind880 52 11 1 2RW
2023 10 DY 21 ind244 53 11 1 2RW
2023 10 DY 21 ind1092 54 11 1 2RW
2023 10 DY 21 ind21621 54 12 1 2RW
2023 10 DY 21 ind373 53 12 1 2RW
2023 10 DY 21 ind28163 52 12 1 2RW
2023 10 DY 21 ind24420 51 12 1 2RW
2023 10 DY 21 ind20062 50 12 1 2RW
2023 10 DY 21 ind3006 49 12 1 2RW
2023 10 DY 21 ind3139 47 12 1 2RW
2023 10 DY 21 ind19171 46 12 1 2RW
2023 10 DY 21 ind431 45 12 1 2RW
2023 10 DY 21 ind6369 44 12 1 2RW
2023 10 DY 21 ind9118 43 12 1 2RW
2023 10 DY 21 ind28411 42 12 1 2RW
2023 10 DY 21 ind5859 41 12 1 2RW
2023 10 DY 21 ind19994 40 12 1 2RW
2023 10 DY 21 ind22317 39 12 1 2RW
2023 10 DY 21 ind8091 38 12 1 2RW
2023 10 DY 21 ind10239 37 12 1 2RW
2023 10 DY 21 ind28037 36 12 1 2RW
2023 10 DY 21 ind12247 35 12 1 2RW
2023 10 DY 21 ind4915 34 12 1 2RW
2023 10 DY 21 ind2522 33 12 1 2RW
2023 10 DY 21 ind9660 32 12 1 2RW
2023 10 DY 21 ind24972 31 12 1 2RW
2023 10 DY 21 ind5319 30 12 1 2RW
2023 11 HO 31 ind5319 2 23 1 2RW
2023 11 HO 31 ind24972 3 23 1 2RW
2023 11 HO 31 ind5859 4 23 1 2RW
2023 11 HO 31 ind28163 5 23 1 2RW
2023 11 HO 31 ind244 6 23 1 2RW
2023 11 HO 31 ind16688 7 23 1 2RW
2023 11 HO 31 ind20532 8 23 1 2RW
2023 11 HO 31 ind754 9 23 1 2RW
2023 11 HO 31 ind15949 10 23 1 2RW
2023 11 HO 31 ind3139 11 23 1 2RW
2023 11 HO 31 ind28411 12 23 1 2RW
2023 11 HO 31 ind12965 13 23 1 2RW
2023 11 HO 31 ind6369 14 23 1 2RW
2023 11 HO 31 ind29615 15 23 1 2RW
2023 11 HO 31 ind24716 16 23 1 2RW
2023 11 HO 31 ind373 17 23 1 2RW
2023 11 HO 31 ind19171 18 23 1 2RW
2023 11 HO 31 ind9118 19 23 1 2RW
2023 11 HO 31 ind28037 20 23 1 2RW
2023 11 HO 31 ind24420 21 23 1 2RW
2023 11 HO 31 ind1092 22 23 1 2RW
2023 11 HO 31 ind6056 23 23 1 2RW
2023 11 HO 31 ind12247 24 23 1 2RW
2023 11 HO 31 ind5426 25 23 1 2RW
2023 11 HO 31 ind21621 26 23 1 2RW
2023 11 HO 31 ind28048 26 24 1 2RW
2023 11 HO 31 ind20773 25 24 1 2RW
2023 11 HO 31 ind8091 24 24 1 2RW
2023 11 HO 31 ind20720 23 24 1 2RW
2023 11 HO 31 ind22317 22 24 1 2RW
2023 11 HO 31 ind144 21 24 1 2RW
2023 11 HO 31 ind880 20 24 1 2RW
2023 11 HO 31 ind18571 19 24 1 2RW
2023 11 HO 31 ind4915 18 24 1 2RW
2023 11 HO 31 ind19994 17 24 1 2RW
2023 11 HO 31 ind28474 16 24 1 2RW
2023 11 HO 31 ind29131 15 24 1 2RW
2023 11 HO 31 ind14571 14 24 1 2RW
2023 11 HO 31 ind22391 13 24 1 2RW
2023 11 HO 31 ind24538 12 24 1 2RW
2023 11 HO 31 ind431 10 24 1 2RW
2023 11 HO 31 ind18954 9 24 1 2RW
2023 11 HO 31 ind20062 8 24 1 2RW
2023 11 HO 31 ind3006 7 24 1 2RW
2023 11 HO 31 ind14289 6 24 1 2RW
2023 11 HO 31 ind10239 5 24 1 2RW
2023 11 HO 31 ind30403 4 24 1 2RW
2023 11 HO 31 ind2522 3 24 1 2RW
2023 11 HO 31 ind9660 2 24 1 2RW
2023 11 HO 31 ind28474 2 25 1 2RW
2023 11 HO 31 ind431 3 25 1 2RW
2023 11 HO 31 ind12965 4 25 1 2RW
2023 11 HO 31 ind20773 5 25 1 2RW
2023 11 HO 31 ind5319 6 25 1 2RW
2023 11 HO 31 ind14571 7 25 1 2RW
2023 11 HO 31 ind15949 8 25 1 2RW
2023 11 HO 31 ind28048 9 25 1 2RW
2023 11 HO 31 ind9660 10 25 1 2RW
2023 11 HO 31 ind144 11 25 1 2RW
2023 11 HO 31 ind4915 12 25 1 2RW
2023 11 HO 31 ind24972 13 25 1 2RW
2023 11 HO 31 ind2522 14 25 1 2RW
2023 11 HO 31 ind24538 15 25 1 2RW
2023 11 HO 31 ind22317 16 25 1 2RW
2023 11 HO 31 ind6369 17 25 1 2RW
2023 11 HO 31 ind19994 18 25 1 2RW
2023 11 HO 31 ind20720 19 25 1 2RW
2023 11 HO 31 ind29131 20 25 1 2RW
2023 11 HO 31 ind5859 21 25 1 2RW
2023 11 HO 31 ind19171 22 25 1 2RW
2023 11 HO 31 ind20062 23 25 1 2RW
2023 11 HO 31 ind28411 24 25 1 2RW
2023 11 HO 31 ind22391 25 25 1 2RW
2023 11 HO 31 ind28163 26 25 1 2RW
2023 11 HO 31 ind373 26 26 1 2RW
2023 11 HO 31 ind6056 25 26 1 2RW
2023 11 HO 31 ind29615 24 26 1 2RW
2023 11 HO 31 ind244 23 26 1 2RW
2023 11 HO 31 ind3006 22 26 1 2RW
2023 11 HO 31 ind754 21 26 1 2RW
2023 11 HO 31 ind12247 20 26 1 2RW
2023 11 HO 31 ind880 19 26 1 2RW
2023 11 HO 31 ind10239 18 26 1 2RW
2023 11 HO 31 ind8091 17 26 1 2RW
2023 11 HO 31 ind16688 15 26 1 2RW
2023 11 HO 31 ind9118 14 26 1 2RW
2023 11 HO 31 ind24716 13 26 1 2RW
2023 11 HO 31 ind1092 12 26 1 2RW
2023 11 HO 31 ind18954 11 26 1 2RW
2023 11 HO 31 ind20532 10 26 1 2RW
2023 11 HO 31 ind24420 9 26 1 2RW
2023 11 HO 31 ind30403 8 26 1 2RW
2023 11 HO 31 ind5426 7 26 1 2RW
2023 11 HO 31 ind14289 6 26 1 2RW
2023 11 HO 31 ind18571 5 26 1 2RW
2023 11 HO 31 ind28037 4 26 1 2RW
2023 11 HO 31 ind21621 3 26 1 2RW
2023 11 HO 31 ind3139 2 26 1 2RW
2023 12 NI 41 ind4915 3 20 1 2RW
2023 12 NI 41 ind6369 4 20 1 2RW
2023 12 NI 41 ind12965 5 20 1 2RW
2023 12 NI 41 ind5319 6 20 1 2RW
2023 12 NI 41 ind24972 7 20 1 2RW
2023 12 NI 41 ind18571 8 20 1 2RW
2023 12 NI 41 ind15949 9 20 1 2RW
2023 12 NI 41 ind29131 10 20 1 2RW
2023 12 NI 41 ind28037 11 20 1 2RW
2023 12 NI 41 ind880 12 20 1 2RW
2023 12 NI 41 ind144 13 20 1 2RW
2023 12 NI 41 ind22317 14 20 1 2RW
2023 12 NI 41 ind8091 15 20 1 2RW
2023 12 NI 41 ind16688 16 20 1 2RW
2023 12 NI 41 ind22391 17 20 1 2RW
2023 12 NI 41 ind373 18 20 1 2RW
2023 12 NI 41 ind29615 19 20 1 2RW
2023 12 NI 41 ind754 20 20 1 2RW
2023 12 NI 41 ind19171 21 20 1 2RW
2023 12 NI 41 ind5426 22 20 1 2RW
2023 12 NI 41 ind19994 23 20 1 2RW
2023 12 NI 41 ind10239 24 20 1 2RW
2023 12 NI 41 ind2522 25 20 1 2RW
2023 12 NI 41 ind21621 26 20 1 2RW
2023 12 NI 41 ind1092 27 20 1 2RW
2023 12 NI 41 ind28048 27 21 1 2RW
2023 12 NI 41 ind20720 26 21 1 2RW
2023 12 NI 41 ind6056 25 21 1 2RW
2023 12 NI 41 ind431 24 21 1 2RW
2023 12 NI 41 ind30403 23 21 1 2RW
2023 12 NI 41 ind20062 22 21 1 2RW
2023 12 NI 41 ind14289 21 21 1 2RW
2023 12 NI 41 ind18954 20 21 1 2RW
2023 12 NI 41 ind24538 18 21 1 2RW
2023 12 NI 41 ind5859 17 21 1 2RW
2023 12 NI 41 ind3006 16 21 1 2RW
2023 12 NI 41 ind9660 15 21 1 2RW
2023 12 NI 41 ind28411 14 21 1 2RW
2023 12 NI 41 ind9118 13 21 1 2RW
2023 12 NI 41 ind28474 12 21 1 2RW
2023 12 NI 41 ind3139 11 21 1 2RW
2023 12 NI 41 ind24420 10 21 1 2RW
2023 12 NI 41 ind14571 9 21 1 2RW
2023 12 NI 41 ind20773 8 21 1 2RW
2023 12 NI 41 ind12247 7 21 1 2RW
2023 12 NI 41 ind28163 6 21 1 2RW
2023 12 NI 41 ind24716 5 21 1 2RW
2023 12 NI 41 ind244 4 21 1 2RW
2023 12 NI 41 ind20532 3 21 1 2RW
2023 12 NI 41 ind9118 3 22 1 2RW
2023 12 NI 41 ind5426 4 22 1 2RW
2023 12 NI 41 ind5319 5 22 1 2RW
2023 12 NI 41 ind22317 6 22 1 2RW
2023 12 NI 41 ind14289 7 22 1 2RW
2023 12 NI 41 ind15949 8 22 1 2RW
2023 12 NI 41 ind373 9 22 1 2RW
2023 12 NI 41 ind16688 10 22 1 2RW
2023 12 NI 41 ind24538 11 22 1 2RW
2023 12 NI 41 ind5859 12 22 1 2RW
2023 12 NI 41 ind18954 13 22 1 2RW
2023 12 NI 41 ind431 14 22 1 2RW
2023 12 NI 41 ind28474 15 22 1 2RW
2023 12 NI 41 ind244 16 22 1 2RW
2023 12 NI 41 ind1092 17 22 1 2RW
2023 12 NI 41 ind28411 18 22 1 2RW
2023 12 NI 41 ind29615 19 22 1 2RW
2023 12 NI 41 ind6056 20 22 1 2RW
2023 12 NI 41 ind24716 22 22 1 2RW
2023 12 NI 41 ind12247 23 22 1 2RW
2023 12 NI 41 ind144 24 22 1 2RW
2023 12 NI 41 ind20720 25 22 1 2RW
2023 12 NI 41 ind20062 26 22 1 2RW
2023 12 NI 41 ind754 27 22 1 2RW
2023 12 NI 41 ind3139 27 23 1 2RW
2023 12 NI 41 ind19994 26 23 1 2RW
2023 12 NI 41 ind28163 25 23 1 2RW
2023 12 NI 41 ind28037 24 23 1 2RW
2023 12 NI 41 ind6369 23 23 1 2RW
2023 12 NI 41 ind20773 22 23 1 2RW
2023 12 NI 41 ind30403 21 23 1 2RW
2023 12 NI 41 ind20532 20 23 1 2RW
2023 12 NI 41 ind2522 19 23 1 2RW
2023 12 NI 41 ind19171 18 23 1 2RW
2023 12 NI 41 ind3006 17 23 1 2RW
2023 12 NI 41 ind8091 16 23 1 2RW
2023 12 NI 41 ind4915 15 23 1 2RW
2023 12 NI 41 ind14571 14 23 1 2RW
2023 12 NI 41 ind29131 13 23 1 2RW
2023 12 NI 41 ind18571 12 23 1 2RW
2023 12 NI 41 ind28048 11 23 1 2RW
2023 12 NI 41 ind24972 10 23 1 2RW
2023 12 NI 41 ind24420 9 23 1 2RW
2023 12 NI 41 ind10239 8 23 1 2RW
2023 12 NI 41 ind21621 7 23 1 2RW
2023 12 NI 41 ind22391 6 23 1 2RW
2023 12 NI 41 ind9660 5 23 1 2RW
2023 12 NI 41 ind12965 4 23 1 2RW
2023 12 NI 41 ind880 3 23 1 2RW
2020 82 HO 31 ind20532 65 9 1 2RW
2020 82 HO 31 ind20532 55 8 1 2RW
2020 82 HO 31 ind4146 64 7 1 2RW
2020 82 HO 31 ind20532 57 7 1 2RW
2020 82 HO 31 ind4146 60 8 1 2RW
2020 82 HO 31 ind4146 62 9 1 2RW
2018 52 DY 21 ind6038 5 1 1 2RW
2018 52 DY 21 ind6038 10 2 1 2RW
2018 52 DY 21 ind6038 20 3 1 2RW
2018 52 DY 21 ind8834 3 1 1 2RW
2018 52 DY 21 ind8834 7 2 1 2RW
2018 52 DY 21 ind8834 15 3 1 2RW
2018 52 DY 21 ind5807 27 1 1 2RW
2018 52 DY 21 ind5807 19 2 1 2RW
2018 52 DY 21 ind5807 16 3 1 2RW
2018 52 DY 21 ind682 15 1 1 2RW
2018 52 DY 21 ind682 23 2 1 2RW
2018 52 DY 21 ind682 25 3 1 2RW
2018 52 DY 21 ind18331 21 1 1 2RW
2018 52 DY 21 ind18331 18 2 1 2RW
2018 52 DY 21 ind18331 23 3 1 2RW
2018 52 DY 21 ind3496 19 1 1 2RW
2018 52 DY 21 ind3496 26 2 1 2RW
2018 52 DY 21 ind3496 13 3 1 2RW
2018 52 DY 21 ind9423 18 1 1 2RW
2018 52 DY 21 ind9423 4 2 1 2RW
2018 52 DY 21 ind9423 19 3 1 2RW
2018 52 DY 21 ind7758 4 1 1 2RW
2018 52 DY 21 ind7758 22 2 1 2RW
2018 52 DY 21 ind7758 3 3 1 2RW
2018 52 DY 21 ind13058 13 1 1 2RW
2018 52 DY 21 ind13058 3 2 1 2RW
2018 52 DY 21 ind13058 8 3 1 2RW
2018 52 DY 21 ind20532 10 1 1 2RW
2018 52 DY 21 ind20532 8 2 1 2RW
2018 52 DY 21 ind20532 26 3 1 2RW
2018 52 DY 21 ind4611 25 1 1 2RW
2018 52 DY 21 ind4611 14 2 1 2RW
2018 52 DY 21 ind4611 22 3 1 2RW
2018 52 DY 21 ind1663 22 1 1 2RW
2018 52 DY 21 ind1663 12 2 1 2RW
2018 52 DY 21 ind1663 7 3 1 2RW
2018 52 DY 21 ind4042 16 1 1 2RW
2018 52 DY 21 ind4042 13 2 1 2RW
2018 52 DY 21 ind4042 5 3 1 2RW
2018 52 DY 21 ind23269 11 1 1 2RW
2018 52 DY 21 ind23269 21 2 1 2RW
2018 52 DY 21 ind23269 9 3 1 2RW
2018 52 DY 21 ind19530 9 1 1 2RW
2018 52 DY 21 ind19530 24 2 1 2RW
2018 52 DY 21 ind19530 18 3 1 2RW
2018 52 DY 21 ind18971 15 2 1 2RW
2018 52 DY 21 ind4062 24 1 1 2RW
2018 52 DY 21 ind4062 9 2 1 2RW
2018 52 DY 21 ind4062 10 3 1 2RW
2018 52 DY 21 ind16919 6 1 1 2RW
2018 52 DY 21 ind16919 27 2 1 2RW
2018 52 DY 21 ind16919 11 3 1 2RW
2018 52 DY 21 ind16083 20 1 1 2RW
2018 52 DY 21 ind16083 16 2 1 2RW
2018 52 DY 21 ind16083 12 3 1 2RW
2018 52 DY 21 ind3788 14 1 1 2RW
2018 52 DY 21 ind3788 20 2 1 2RW
2018 52 DY 21 ind3788 21 3 1 2RW
2018 52 DY 21 ind15935 23 1 1 2RW
2018 52 DY 21 ind15935 6 2 1 2RW
2018 52 DY 21 ind15935 24 3 1 2RW
2018 52 DY 21 ind3719 25 2 1 2RW
2018 52 DY 21 ind3719 4 3 1 2RW
2018 52 DY 21 ind24578 8 1 1 2RW
2018 52 DY 21 ind24578 5 2 1 2RW
2018 52 DY 21 ind24578 6 3 1 2RW
2018 52 DY 21 ind25479 17 1 1 2RW
2018 52 DY 21 ind25479 11 2 1 2RW
2018 52 DY 21 ind25479 14 3 1 2RW
2018 67 DY 21 ind6038 5 4 1 2RW
2018 67 DY 21 ind6038 10 5 1 2RW
2018 67 DY 21 ind6038 20 6 1 2RW
2018 67 DY 21 ind8834 3 4 1 2RW
2018 67 DY 21 ind8834 7 5 1 2RW
2018 67 DY 21 ind8834 15 6 1 2RW
2018 67 DY 21 ind5807 27 4 1 2RW
2018 67 DY 21 ind5807 19 5 1 2RW
2018 67 DY 21 ind5807 16 6 1 2RW
2018 67 DY 21 ind3181 15 4 1 2RW
2018 67 DY 21 ind3181 23 5 1 2RW
2018 67 DY 21 ind3181 25 6 1 2RW
2018 67 DY 21 ind14829 18 4 1 2RW
2018 67 DY 21 ind14829 4 5 1 2RW
2018 67 DY 21 ind14829 19 6 1 2RW
2018 67 DY 21 ind27787 4 4 1 2RW
2018 67 DY 21 ind27787 22 5 1 2RW
2018 67 DY 21 ind27787 3 6 1 2RW
2018 67 DY 21 ind784 13 4 1 2RW
2018 67 DY 21 ind784 3 5 1 2RW
2018 67 DY 21 ind784 8 6 1 2RW
2018 67 DY 21 ind24005 10 4 1 2RW
2018 67 DY 21 ind24005 8 5 1 2RW
2018 67 DY 21 ind24005 26 6 1 2RW
2018 67 DY 21 ind25320 25 4 1 2RW
2018 67 DY 21 ind25320 14 5 1 2RW
2018 67 DY 21 ind25320 22 6 1 2RW
2018 67 DY 21 ind16373 22 4 1 2RW
2018 67 DY 21 ind16373 12 5 1 2RW
2018 67 DY 21 ind16373 7 6 1 2RW
2018 67 DY 21 ind10916 16 4 1 2RW
2018 67 DY 21 ind10916 13 5 1 2RW
2018 67 DY 21 ind10916 5 6 1 2RW
2018 67 DY 21 ind21341 11 4 1 2RW
2018 67 DY 21 ind21341 21 5 1 2RW
2018 67 DY 21 ind21341 9 6 1 2RW
2018 67 DY 21 ind10791 9 4 1 2RW
2018 67 DY 21 ind10791 24 5 1 2RW
2018 67 DY 21 ind10791 18 6 1 2RW
2018 67 DY 21 ind8060 12 4 1 2RW
2018 67 DY 21 ind8060 15 5 1 2RW
2018 67 DY 21 ind8060 17 6 1 2RW
2018 67 DY 21 ind27128 24 4 1 2RW
2018 67 DY 21 ind27128 9 5 1 2RW
2018 67 DY 21 ind27128 10 6 1 2RW
2018 67 DY 21 ind18191 6 4 1 2RW
2018 67 DY 21 ind18191 27 5 1 2RW
2018 67 DY 21 ind18191 11 6 1 2RW
2018 67 DY 21 ind5121 20 4 1 2RW
2018 67 DY 21 ind5121 16 5 1 2RW
2018 67 DY 21 ind5121 12 6 1 2RW
2018 67 DY 21 ind511 14 4 1 2RW
2018 67 DY 21 ind511 20 5 1 2RW
2018 67 DY 21 ind511 21 6 1 2RW
2018 67 DY 21 ind30300 23 4 1 2RW
2018 67 DY 21 ind30300 6 5 1 2RW
2018 67 DY 21 ind30300 24 6 1 2RW
2018 67 DY 21 ind10493 26 4 1 2RW
2018 67 DY 21 ind10493 25 5 1 2RW
2018 67 DY 21 ind10493 4 6 1 2RW
2018 67 DY 21 ind22863 8 4 1 2RW
2018 67 DY 21 ind22863 5 5 1 2RW
2018 67 DY 21 ind22863 6 6 1 2RW
2018 67 DY 21 ind4433 17 4 1 2RW
2018 67 DY 21 ind4433 11 5 1 2RW
2018 67 DY 21 ind4433 14 6 1 2RW
2018 82 DY 21 ind6038 5 7 1 2RW
2018 82 DY 21 ind6038 10 8 1 2RW
2018 82 DY 21 ind6038 20 9 1 2RW
2018 82 DY 21 ind8834 3 7 1 2RW
2018 82 DY 21 ind8834 7 8 1 2RW
2018 82 DY 21 ind8834 15 9 1 2RW
2018 82 DY 21 ind26645 27 7 1 2RW
2018 82 DY 21 ind26645 19 8 1 2RW
2018 82 DY 21 ind26645 16 9 1 2RW
2018 82 DY 21 ind15823 15 7 1 2RW
2018 82 DY 21 ind15823 23 8 1 2RW
2018 82 DY 21 ind15823 25 9 1 2RW
2018 82 DY 21 ind12215 21 7 1 2RW
2018 82 DY 21 ind12215 18 8 1 2RW
2018 82 DY 21 ind12215 23 9 1 2RW
2018 82 DY 21 ind7273 19 7 1 2RW
2018 82 DY 21 ind7273 26 8 1 2RW
2018 82 DY 21 ind7273 13 9 1 2RW
2018 82 DY 21 ind16497 18 7 1 2RW
2018 82 DY 21 ind16497 4 8 1 2RW
2018 82 DY 21 ind16497 19 9 1 2RW
2018 82 DY 21 ind9638 4 7 1 2RW
2018 82 DY 21 ind9638 22 8 1 2RW
2018 82 DY 21 ind9638 3 9 1 2RW
2018 82 DY 21 ind16870 13 7 1 2RW
2018 82 DY 21 ind16870 3 8 1 2RW
2018 82 DY 21 ind16870 8 9 1 2RW
2018 82 DY 21 ind3130 10 7 1 2RW
2018 82 DY 21 ind3130 8 8 1 2RW
2018 82 DY 21 ind3130 26 9 1 2RW
2018 82 DY 21 ind3855 25 7 1 2RW
2018 82 DY 21 ind3855 14 8 1 2RW
2018 82 DY 21 ind3855 22 9 1 2RW
2018 82 DY 21 ind18127 22 7 1 2RW
2018 82 DY 21 ind18127 12 8 1 2RW
2018 82 DY 21 ind18127 7 9 1 2RW
2018 82 DY 21 ind4200 16 7 1 2RW
2018 82 DY 21 ind4200 13 8 1 2RW
2018 82 DY 21 ind4200 5 9 1 2RW
2018 82 DY 21 ind25708 11 7 1 2RW
2018 82 DY 21 ind25708 21 8 1 2RW
2018 82 DY 21 ind25708 9 9 1 2RW
2018 82 DY 21 ind24294 9 7 1 2RW
2018 82 DY 21 ind24294 24 8 1 2RW
2018 82 DY 21 ind24294 18 9 1 2RW
2018 82 DY 21 ind24736 12 7 1 2RW
2018 82 DY 21 ind24736 15 8 1 2RW
2018 82 DY 21 ind24736 17 9 1 2RW
2018 82 DY 21 ind4100 24 7 1 2RW
2018 82 DY 21 ind4100 9 8 1 2RW
2018 82 DY 21 ind4100 10 9 1 2RW
2018 82 DY 21 ind3508 6 7 1 2RW
2018 82 DY 21 ind3508 27 8 1 2RW
2018 82 DY 21 ind3508 11 9 1 2RW
2018 82 DY 21 ind14437 20 7 1 2RW
2018 82 DY 21 ind14437 16 8 1 2RW
2018 82 DY 21 ind14437 12 9 1 2RW
2018 82 DY 21 ind28801 14 7 1 2RW
2018 82 DY 21 ind28801 20 8 1 2RW
2018 82 DY 21 ind28801 21 9 1 2RW
2018 82 DY 21 ind7244 23 7 1 2RW
2018 82 DY 21 ind7244 6 8 1 2RW
2018 82 DY 21 ind7244 24 9 1 2RW
2018 82 DY 21 ind6794 26 7 1 2RW
2018 82 DY 21 ind6794 25 8 1 2RW
2018 82 DY 21 ind6794 4 9 1 2RW
2018 82 DY 21 ind24231 8 7 1 2RW
2018 82 DY 21 ind24231 5 8 1 2RW
2018 82 DY 21 ind24231 6 9 1 2RW
2018 82 DY 21 ind3882 17 7 1 2RW
2018 82 DY 21 ind3882 11 8 1 2RW
2018 82 DY 21 ind3882 14 9 1 2RW
2018 96 DY 21 ind6038 5 10 1 2RW
2018 96 DY 21 ind6038 10 11 1 2RW
2018 96 DY 21 ind6038 20 12 1 2RW
2018 96 DY 21 ind8834 3 10 1 2RW
2018 96 DY 21 ind8834 7 11 1 2RW
2018 96 DY 21 ind8834 15 12 1 2RW
2018 96 DY 21 ind29382 27 10 1 2RW
2018 96 DY 21 ind29382 19 11 1 2RW
2018 96 DY 21 ind29382 16 12 1 2RW
2018 96 DY 21 ind26839 15 10 1 2RW
2018 96 DY 21 ind26839 23 11 1 2RW
2018 96 DY 21 ind26839 25 12 1 2RW
2018 96 DY 21 ind13581 21 10 1 2RW
2018 96 DY 21 ind13581 18 11 1 2RW
2018 96 DY 21 ind13581 23 12 1 2RW
2018 96 DY 21 ind15132 19 10 1 2RW
2018 96 DY 21 ind15132 26 11 1 2RW
2018 96 DY 21 ind15132 13 12 1 2RW
2018 96 DY 21 ind29393 18 10 1 2RW
2018 96 DY 21 ind29393 4 11 1 2RW
2018 96 DY 21 ind29393 19 12 1 2RW
2018 96 DY 21 ind29059 4 10 1 2RW
2018 96 DY 21 ind29059 22 11 1 2RW
2018 96 DY 21 ind29059 3 12 1 2RW
2018 96 DY 21 ind24547 13 10 1 2RW
2018 96 DY 21 ind24547 3 11 1 2RW
2018 96 DY 21 ind24547 8 12 1 2RW
2018 96 DY 21 ind21503 10 10 1 2RW
2018 96 DY 21 ind21503 8 11 1 2RW
2018 96 DY 21 ind21503 26 12 1 2RW
2018 96 DY 21 ind14957 25 10 1 2RW
2018 96 DY 21 ind14957 14 11 1 2RW
2018 96 DY 21 ind14957 22 12 1 2RW
2018 96 DY 21 ind30082 22 10 1 2RW
2018 96 DY 21 ind30082 12 11 1 2RW
2018 96 DY 21 ind30082 7 12 1 2RW
2018 96 DY 21 ind15469 16 10 1 2RW
2018 96 DY 21 ind15469 13 11 1 2RW
2018 96 DY 21 ind15469 5 12 1 2RW
2018 96 DY 21 ind15746 11 10 1 2RW
2018 96 DY 21 ind15746 21 11 1 2RW
2018 96 DY 21 ind15746 9 12 1 2RW
2018 96 DY 21 ind21563 9 10 1 2RW
2018 96 DY 21 ind21563 24 11 1 2RW
2018 96 DY 21 ind21563 18 12 1 2RW
2018 96 DY 21 ind22537 12 10 1 2RW
2018 96 DY 21 ind22537 15 11 1 2RW
2018 96 DY 21 ind22537 17 12 1 2RW
2018 96 DY 21 ind24159 24 10 1 2RW
2018 96 DY 21 ind24159 9 11 1 2RW
2018 96 DY 21 ind24159 10 12 1 2RW
2018 96 DY 21 ind4138 6 10 1 2RW
2018 96 DY 21 ind4138 27 11 1 2RW
2018 96 DY 21 ind4138 11 12 1 2RW
2018 96 DY 21 ind6554 20 10 1 2RW
2018 96 DY 21 ind6554 16 11 1 2RW
2018 96 DY 21 ind6554 12 12 1 2RW
2018 96 DY 21 ind10055 14 10 1 2RW
2018 96 DY 21 ind10055 20 11 1 2RW
2018 96 DY 21 ind10055 21 12 1 2RW
2018 96 DY 21 ind24146 23 10 1 2RW
2018 96 DY 21 ind24146 6 11 1 2RW
2018 96 DY 21 ind24146 24 12 1 2RW
2018 96 DY 21 ind5454 26 10 1 2RW
2018 96 DY 21 ind5454 25 11 1 2RW
2018 96 DY 21 ind5454 4 12 1 2RW
2018 96 DY 21 ind22018 8 10 1 2RW
2018 96 DY 21 ind22018 5 11 1 2RW
2018 96 DY 21 ind22018 6 12 1 2RW
2018 96 DY 21 ind3315 17 10 1 2RW
2018 96 DY 21 ind3315 11 11 1 2RW
2018 96 DY 21 ind3315 14 12 1 2RW
2018 4 DY 21 ind6038 5 13 1 2RW
2018 4 DY 21 ind6038 10 14 1 2RW
2018 4 DY 21 ind6038 20 15 1 2RW
2018 4 DY 21 ind8834 3 13 1 2RW
2018 4 DY 21 ind8834 7 14 1 2RW
2018 4 DY 21 ind8834 15 15 1 2RW
2018 4 DY 21 ind12864 27 13 1 2RW
2018 4 DY 21 ind12864 19 14 1 2RW
2018 4 DY 21 ind12864 16 15 1 2RW
2018 4 DY 21 ind3107 15 13 1 2RW
2018 4 DY 21 ind3107 23 14 1 2RW
2018 4 DY 21 ind3107 25 15 1 2RW
2018 4 DY 21 ind21392 21 13 1 2RW
2018 4 DY 21 ind21392 18 14 1 2RW
2018 4 DY 21 ind21392 23 15 1 2RW
2018 4 DY 21 ind9595 19 13 1 2RW
2018 4 DY 21 ind9595 26 14 1 2RW
2018 4 DY 21 ind9595 13 15 1 2RW
2018 4 DY 21 ind29794 18 13 1 2RW
2018 4 DY 21 ind29794 4 14 1 2RW
2018 4 DY 21 ind29794 19 15 1 2RW
2018 4 DY 21 ind26661 4 13 1 2RW
2018 4 DY 21 ind26661 22 14 1 2RW
2018 4 DY 21 ind26661 3 15 1 2RW
2018 4 DY 21 ind4458 13 13 1 2RW
2018 4 DY 21 ind4458 3 14 1 2RW
2018 4 DY 21 ind4458 8 15 1 2RW
2018 4 DY 21 ind21276 10 13 1 2RW
2018 4 DY 21 ind21276 8 14 1 2RW
2018 4 DY 21 ind21276 26 15 1 2RW
2018 4 DY 21 ind23598 25 13 1 2RW
2018 4 DY 21 ind23598 14 14 1 2RW
2018 4 DY 21 ind23598 22 15 1 2RW
2018 4 DY 21 ind22803 22 13 1 2RW
2018 4 DY 21 ind22803 12 14 1 2RW
2018 4 DY 21 ind22803 7 15 1 2RW
2018 4 DY 21 ind24931 16 13 1 2RW
2018 4 DY 21 ind24931 13 14 1 2RW
2018 4 DY 21 ind24931 5 15 1 2RW
2018 4 DY 21 ind3801 11 13 1 2RW
2018 4 DY 21 ind3801 21 14 1 2RW
2018 4 DY 21 ind3801 9 15 1 2RW
2018 4 DY 21 ind19681 9 13 1 2RW
2018 4 DY 21 ind19681 24 14 1 2RW
2018 4 DY 21 ind19681 18 15 1 2RW
2018 4 DY 21 ind964 12 13 1 2RW
2018 4 DY 21 ind964 15 14 1 2RW
2018 4 DY 21 ind964 17 15 1 2RW
2018 4 DY 21 ind16468 24 13 1 2RW
2018 4 DY 21 ind16468 9 14 1 2RW
2018 4 DY 21 ind16468 10 15 1 2RW
2018 4 DY 21 ind27062 6 13 1 2RW
2018 4 DY 21 ind27062 27 14 1 2RW
2018 4 DY 21 ind27062 11 15 1 2RW
2018 4 DY 21 ind3776 20 13 1 2RW
2018 4 DY 21 ind3776 16 14 1 2RW
2018 4 DY 21 ind3776 12 15 1 2RW
2018 4 DY 21 ind5462 14 13 1 2RW
2018 4 DY 21 ind5462 20 14 1 2RW
2018 4 DY 21 ind5462 21 15 1 2RW
2018 4 DY 21 ind3353 23 13 1 2RW
2018 4 DY 21 ind3353 6 14 1 2RW
2018 4 DY 21 ind3353 24 15 1 2RW
2018 4 DY 21 ind9056 26 13 1 2RW
2018 4 DY 21 ind9056 25 14 1 2RW
2018 4 DY 21 ind9056 4 15 1 2RW
2018 4 DY 21 ind8944 8 13 1 2RW
2018 4 DY 21 ind8944 5 14 1 2RW
2018 4 DY 21 ind8944 6 15 1 2RW
2018 4 DY 21 ind3215 17 13 1 2RW
2018 4 DY 21 ind3215 11 14 1 2RW
2018 4 DY 21 ind3215 14 15 1 2RW
2018 18 DY 21 ind6038 32 1 1 2RW
2018 18 DY 21 ind6038 37 2 1 2RW
2018 18 DY 21 ind6038 47 3 1 2RW
2018 18 DY 21 ind8834 30 1 1 2RW
2018 18 DY 21 ind8834 42 3 1 2RW
2018 18 DY 21 ind19069 54 1 1 2RW
2018 18 DY 21 ind19069 46 2 1 2RW
2018 18 DY 21 ind19069 43 3 1 2RW
2018 18 DY 21 ind28915 42 1 1 2RW
2018 18 DY 21 ind28915 50 2 1 2RW
2018 18 DY 21 ind28915 52 3 1 2RW
2018 18 DY 21 ind18495 48 1 1 2RW
2018 18 DY 21 ind18495 45 2 1 2RW
2018 18 DY 21 ind18495 50 3 1 2RW
2018 18 DY 21 ind20686 46 1 1 2RW
2018 18 DY 21 ind20686 53 2 1 2RW
2018 18 DY 21 ind20686 40 3 1 2RW
2018 18 DY 21 ind21124 45 1 1 2RW
2018 18 DY 21 ind21124 31 2 1 2RW
2018 18 DY 21 ind21124 46 3 1 2RW
2018 18 DY 21 ind11340 31 1 1 2RW
2018 18 DY 21 ind11340 49 2 1 2RW
2018 18 DY 21 ind11340 30 3 1 2RW
2018 18 DY 21 ind21430 40 1 1 2RW
2018 18 DY 21 ind21430 30 2 1 2RW
2018 18 DY 21 ind21430 35 3 1 2RW
2018 18 DY 21 ind14262 37 1 1 2RW
2018 18 DY 21 ind14262 35 2 1 2RW
2018 18 DY 21 ind14262 53 3 1 2RW
2018 18 DY 21 ind15375 52 1 1 2RW
2018 18 DY 21 ind15375 41 2 1 2RW
2018 18 DY 21 ind15375 49 3 1 2RW
2018 18 DY 21 ind1203 49 1 1 2RW
2018 18 DY 21 ind1203 39 2 1 2RW
2018 18 DY 21 ind1203 34 3 1 2RW
2018 18 DY 21 ind15281 43 1 1 2RW
2018 18 DY 21 ind15281 40 2 1 2RW
2018 18 DY 21 ind15281 32 3 1 2RW
2018 18 DY 21 ind21043 38 1 1 2RW
2018 18 DY 21 ind21043 48 2 1 2RW
2018 18 DY 21 ind21043 36 3 1 2RW
2018 18 DY 21 ind9161 36 1 1 2RW
2018 18 DY 21 ind9161 51 2 1 2RW
2018 18 DY 21 ind9161 45 3 1 2RW
2018 18 DY 21 ind27625 39 1 1 2RW
2018 18 DY 21 ind27625 42 2 1 2RW
2018 18 DY 21 ind27625 44 3 1 2RW
2018 18 DY 21 ind14153 51 1 1 2RW
2018 18 DY 21 ind14153 36 2 1 2RW
2018 18 DY 21 ind14153 37 3 1 2RW
2018 18 DY 21 ind18631 33 1 1 2RW
2018 18 DY 21 ind18631 54 2 1 2RW
2018 18 DY 21 ind25561 47 1 1 2RW
2018 18 DY 21 ind25561 43 2 1 2RW
2018 18 DY 21 ind25561 39 3 1 2RW
2018 18 DY 21 ind26437 41 1 1 2RW
2018 18 DY 21 ind26437 47 2 1 2RW
2018 18 DY 21 ind26437 48 3 1 2RW
2018 18 DY 21 ind6661 50 1 1 2RW
2018 18 DY 21 ind6661 33 2 1 2RW
2018 18 DY 21 ind6661 51 3 1 2RW
2018 18 DY 21 ind18835 53 1 1 2RW
2018 18 DY 21 ind18835 52 2 1 2RW
2018 18 DY 21 ind18835 31 3 1 2RW
2018 18 DY 21 ind18756 35 1 1 2RW
2018 18 DY 21 ind18756 32 2 1 2RW
2018 18 DY 21 ind18756 33 3 1 2RW
2018 18 DY 21 ind10765 44 1 1 2RW
2018 18 DY 21 ind10765 38 2 1 2RW
2018 18 DY 21 ind10765 41 3 1 2RW
2018 19 DY 21 ind6038 32 4 1 2RW
2018 19 DY 21 ind6038 37 5 1 2RW
2018 19 DY 21 ind6038 47 6 1 2RW
2018 19 DY 21 ind8834 30 4 1 2RW
2018 19 DY 21 ind8834 34 5 1 2RW
2018 19 DY 21 ind8834 42 6 1 2RW
2018 19 DY 21 ind6803 54 4 1 2RW
2018 19 DY 21 ind6803 46 5 1 2RW
2018 19 DY 21 ind6803 43 6 1 2RW
2018 19 DY 21 ind22911 42 4 1 2RW
2018 19 DY 21 ind22911 50 5 1 2RW
2018 19 DY 21 ind22911 52 6 1 2RW
2018 19 DY 21 ind25124 48 4 1 2RW
2018 19 DY 21 ind25124 45 5 1 2RW
2018 19 DY 21 ind25124 50 6 1 2RW
2018 19 DY 21 ind8454 46 4 1 2RW
2018 19 DY 21 ind8454 53 5 1 2RW
2018 19 DY 21 ind8454 40 6 1 2RW
2018 19 DY 21 ind12019 45 4 1 2RW
2018 19 DY 21 ind12019 31 5 1 2RW
2018 19 DY 21 ind12019 46 6 1 2RW
2018 19 DY 21 ind13403 31 4 1 2RW
2018 19 DY 21 ind13403 49 5 1 2RW
2018 19 DY 21 ind13403 30 6 1 2RW
2018 19 DY 21 ind1935 40 4 1 2RW
2018 19 DY 21 ind1935 30 5 1 2RW
2018 19 DY 21 ind1935 35 6 1 2RW
2018 19 DY 21 ind22211 37 4 1 2RW
2018 19 DY 21 ind22211 35 5 1 2RW
2018 19 DY 21 ind22211 53 6 1 2RW
2018 19 DY 21 ind4917 52 4 1 2RW
2018 19 DY 21 ind4917 41 5 1 2RW
2018 19 DY 21 ind4917 49 6 1 2RW
2018 19 DY 21 ind7670 49 4 1 2RW
2018 19 DY 21 ind7670 39 5 1 2RW
2018 19 DY 21 ind7670 34 6 1 2RW
2018 19 DY 21 ind2753 43 4 1 2RW
2018 19 DY 21 ind2753 40 5 1 2RW
2018 19 DY 21 ind2753 32 6 1 2RW
2018 19 DY 21 ind28164 38 4 1 2RW
2018 19 DY 21 ind28164 48 5 1 2RW
2018 19 DY 21 ind28164 36 6 1 2RW
2018 19 DY 21 ind12114 36 4 1 2RW
2018 19 DY 21 ind12114 51 5 1 2RW
2018 19 DY 21 ind12114 45 6 1 2RW
2018 19 DY 21 ind17481 39 4 1 2RW
2018 19 DY 21 ind17481 42 5 1 2RW
2018 19 DY 21 ind17481 44 6 1 2RW
2018 19 DY 21 ind26397 51 4 1 2RW
2018 19 DY 21 ind26397 36 5 1 2RW
2018 19 DY 21 ind26397 37 6 1 2RW
2018 19 DY 21 ind7420 33 4 1 2RW
2018 19 DY 21 ind7420 54 5 1 2RW
2018 19 DY 21 ind7420 38 6 1 2RW
2018 19 DY 21 ind18069 47 4 1 2RW
2018 19 DY 21 ind18069 43 5 1 2RW
2018 19 DY 21 ind18069 39 6 1 2RW
2018 19 DY 21 ind3517 41 4 1 2RW
2018 19 DY 21 ind3517 47 5 1 2RW
2018 19 DY 21 ind3517 48 6 1 2RW
2018 19 DY 21 ind9040 50 4 1 2RW
2018 19 DY 21 ind9040 33 5 1 2RW
2018 19 DY 21 ind9040 51 6 1 2RW
2018 19 DY 21 ind9005 53 4 1 2RW
2018 19 DY 21 ind9005 52 5 1 2RW
2018 19 DY 21 ind9005 31 6 1 2RW
2018 19 DY 21 ind18178 35 4 1 2RW
2018 19 DY 21 ind18178 32 5 1 2RW
2018 19 DY 21 ind18178 33 6 1 2RW
2018 19 DY 21 ind21625 44 4 1 2RW
2018 19 DY 21 ind21625 38 5 1 2RW
2018 19 DY 21 ind21625 41 6 1 2RW
2018 20 DY 21 ind6038 32 7 1 2RW
2018 20 DY 21 ind6038 37 8 1 2RW
2018 20 DY 21 ind6038 47 9 1 2RW
2018 20 DY 21 ind8834 30 7 1 2RW
2018 20 DY 21 ind8834 34 8 1 2RW
2018 20 DY 21 ind8834 42 9 1 2RW
2018 20 DY 21 ind15891 54 7 1 2RW
2018 20 DY 21 ind15891 46 8 1 2RW
2018 20 DY 21 ind15891 43 9 1 2RW
2018 20 DY 21 ind18963 42 7 1 2RW
2018 20 DY 21 ind18963 50 8 1 2RW
2018 20 DY 21 ind18963 52 9 1 2RW
2018 20 DY 21 ind8122 48 7 1 2RW
2018 20 DY 21 ind8122 45 8 1 2RW
2018 20 DY 21 ind8122 50 9 1 2RW
2018 20 DY 21 ind29106 46 7 1 2RW
2018 20 DY 21 ind29106 53 8 1 2RW
2018 20 DY 21 ind29106 40 9 1 2RW
2018 20 DY 21 ind4891 45 7 1 2RW
2018 20 DY 21 ind4891 31 8 1 2RW
2018 20 DY 21 ind4891 46 9 1 2RW
2018 20 DY 21 ind8659 31 7 1 2RW
2018 20 DY 21 ind8659 49 8 1 2RW
2018 20 DY 21 ind8659 30 9 1 2RW
2018 20 DY 21 ind4702 40 7 1 2RW
2018 20 DY 21 ind4702 30 8 1 2RW
2018 20 DY 21 ind4702 35 9 1 2RW
2018 20 DY 21 ind8896 37 7 1 2RW
2018 20 DY 21 ind8896 35 8 1 2RW
2018 20 DY 21 ind8896 53 9 1 2RW
2018 20 DY 21 ind6964 52 7 1 2RW
2018 20 DY 21 ind6964 41 8 1 2RW
2018 20 DY 21 ind2938 49 7 1 2RW
2018 20 DY 21 ind2938 39 8 1 2RW
2018 20 DY 21 ind2938 34 9 1 2RW
2018 20 DY 21 ind17664 43 7 1 2RW
2018 20 DY 21 ind17664 40 8 1 2RW
2018 20 DY 21 ind17664 32 9 1 2RW
2018 20 DY 21 ind7656 38 7 1 2RW
2018 20 DY 21 ind7656 48 8 1 2RW
2018 20 DY 21 ind7656 36 9 1 2RW
2018 20 DY 21 ind23052 36 7 1 2RW
2018 20 DY 21 ind23052 51 8 1 2RW
2018 20 DY 21 ind23052 45 9 1 2RW
2018 20 DY 21 ind160 39 7 1 2RW
2018 20 DY 21 ind160 42 8 1 2RW
2018 20 DY 21 ind160 44 9 1 2RW
2018 20 DY 21 ind22385 51 7 1 2RW
2018 20 DY 21 ind22385 36 8 1 2RW
2018 20 DY 21 ind22385 37 9 1 2RW
2018 20 DY 21 ind6346 33 7 1 2RW
2018 20 DY 21 ind6346 54 8 1 2RW
2018 20 DY 21 ind6346 38 9 1 2RW
2018 20 DY 21 ind28168 47 7 1 2RW
2018 20 DY 21 ind28168 43 8 1 2RW
2018 20 DY 21 ind28168 39 9 1 2RW
2018 20 DY 21 ind12812 41 7 1 2RW
2018 20 DY 21 ind12812 47 8 1 2RW
2018 20 DY 21 ind12812 48 9 1 2RW
2018 20 DY 21 ind16854 50 7 1 2RW
2018 20 DY 21 ind16854 33 8 1 2RW
2018 20 DY 21 ind16854 51 9 1 2RW
2018 20 DY 21 ind1918 53 7 1 2RW
2018 20 DY 21 ind1918 52 8 1 2RW
2018 20 DY 21 ind1918 31 9 1 2RW
2018 20 DY 21 ind8543 35 7 1 2RW
2018 20 DY 21 ind8543 32 8 1 2RW
2018 20 DY 21 ind8543 33 9 1 2RW
2018 20 DY 21 ind15730 44 7 1 2RW
2018 20 DY 21 ind15730 38 8 1 2RW
2018 20 DY 21 ind15730 41 9 1 2RW
2018 21 DY 21 ind6038 32 10 1 2RW
2018 21 DY 21 ind6038 37 11 1 2RW
2018 21 DY 21 ind6038 47 12 1 2RW
2018 21 DY 21 ind8834 30 10 1 2RW
2018 21 DY 21 ind8834 34 11 1 2RW
2018 21 DY 21 ind8834 42 12 1 2RW
2018 21 DY 21 ind22230 54 10 1 2RW
2018 21 DY 21 ind22230 46 11 1 2RW
2018 21 DY 21 ind22230 43 12 1 2RW
2018 21 DY 21 ind18701 42 10 1 2RW
2018 21 DY 21 ind18701 50 11 1 2RW
2018 21 DY 21 ind18701 52 12 1 2RW
2018 21 DY 21 ind6030 50 12 1 2RW
2018 21 DY 21 ind18125 46 10 1 2RW
2018 21 DY 21 ind18125 53 11 1 2RW
2018 21 DY 21 ind18125 40 12 1 2RW
2018 21 DY 21 ind8911 31 11 1 2RW
2018 21 DY 21 ind8911 46 12 1 2RW
2018 21 DY 21 ind28258 31 10 1 2RW
2018 21 DY 21 ind28258 49 11 1 2RW
2018 21 DY 21 ind6693 40 10 1 2RW
2018 21 DY 21 ind6693 30 11 1 2RW
2018 21 DY 21 ind6693 35 12 1 2RW
2018 21 DY 21 ind20816 37 10 1 2RW
2018 21 DY 21 ind20816 35 11 1 2RW
2018 21 DY 21 ind20816 53 12 1 2RW
2018 21 DY 21 ind28678 52 10 1 2RW
2018 21 DY 21 ind28678 41 11 1 2RW
2018 21 DY 21 ind28678 49 12 1 2RW
2018 21 DY 21 ind28812 39 11 1 2RW
2018 21 DY 21 ind28812 34 12 1 2RW
2018 21 DY 21 ind23573 43 10 1 2RW
2018 21 DY 21 ind23573 40 11 1 2RW
2018 21 DY 21 ind23573 32 12 1 2RW
2018 21 DY 21 ind19304 38 10 1 2RW
2018 21 DY 21 ind19304 36 12 1 2RW
2018 21 DY 21 ind13897 36 10 1 2RW
2018 21 DY 21 ind13897 51 11 1 2RW
2018 21 DY 21 ind13897 45 12 1 2RW
2018 21 DY 21 ind19522 39 10 1 2RW
2018 21 DY 21 ind19522 42 11 1 2RW
2018 21 DY 21 ind19522 44 12 1 2RW
2018 21 DY 21 ind13870 51 10 1 2RW
2018 21 DY 21 ind13870 36 11 1 2RW
2018 21 DY 21 ind13870 37 12 1 2RW
2018 21 DY 21 ind17297 33 10 1 2RW
2018 21 DY 21 ind17297 54 11 1 2RW
2018 21 DY 21 ind17297 38 12 1 2RW
2018 21 DY 21 ind16285 47 10 1 2RW
2018 21 DY 21 ind16285 43 11 1 2RW
2018 21 DY 21 ind16285 39 12 1 2RW
2018 21 DY 21 ind25859 41 10 1 2RW
2018 21 DY 21 ind25859 47 11 1 2RW
2018 21 DY 21 ind25859 48 12 1 2RW
2018 21 DY 21 ind17188 50 10 1 2RW
2018 21 DY 21 ind17188 33 11 1 2RW
2018 21 DY 21 ind17186 53 10 1 2RW
2018 21 DY 21 ind17186 52 11 1 2RW
2018 21 DY 21 ind17186 31 12 1 2RW
2018 21 DY 21 ind10243 35 10 1 2RW
2018 21 DY 21 ind10243 32 11 1 2RW
2018 21 DY 21 ind10243 33 12 1 2RW
2018 21 DY 21 ind3208 44 10 1 2RW
2018 21 DY 21 ind3208 38 11 1 2RW
2018 21 DY 21 ind3208 41 12 1 2RW
2018 22 DY 21 ind6038 32 13 1 2RW
2018 22 DY 21 ind6038 37 14 1 2RW
2018 22 DY 21 ind6038 47 15 1 2RW
2018 22 DY 21 ind8834 30 13 1 2RW
2018 22 DY 21 ind8834 34 14 1 2RW
2018 22 DY 21 ind8834 42 15 1 2RW
2018 22 DY 21 ind7588 46 14 1 2RW
2018 22 DY 21 ind7588 43 15 1 2RW
2018 22 DY 21 ind28581 42 13 1 2RW
2018 22 DY 21 ind28581 50 14 1 2RW
2018 22 DY 21 ind28581 52 15 1 2RW
2018 22 DY 21 ind21289 48 13 1 2RW
2018 22 DY 21 ind21289 45 14 1 2RW
2018 22 DY 21 ind21289 50 15 1 2RW
2018 22 DY 21 ind18031 46 13 1 2RW
2018 22 DY 21 ind18031 53 14 1 2RW
2018 22 DY 21 ind18031 40 15 1 2RW
2018 22 DY 21 ind26410 45 13 1 2RW
2018 22 DY 21 ind26410 31 14 1 2RW
2018 22 DY 21 ind26410 46 15 1 2RW
2018 22 DY 21 ind22313 31 13 1 2RW
2018 22 DY 21 ind22313 49 14 1 2RW
2018 22 DY 21 ind22313 30 15 1 2RW
2018 22 DY 21 ind21904 40 13 1 2RW
2018 22 DY 21 ind21904 30 14 1 2RW
2018 22 DY 21 ind21904 35 15 1 2RW
2018 22 DY 21 ind22109 37 13 1 2RW
2018 22 DY 21 ind22109 35 14 1 2RW
2018 22 DY 21 ind22109 53 15 1 2RW
2018 22 DY 21 ind13668 52 13 1 2RW
2018 22 DY 21 ind13668 41 14 1 2RW
2018 22 DY 21 ind13668 49 15 1 2RW
2018 22 DY 21 ind16230 49 13 1 2RW
2018 22 DY 21 ind16230 39 14 1 2RW
2018 22 DY 21 ind16230 34 15 1 2RW
2018 22 DY 21 ind16842 43 13 1 2RW
2018 22 DY 21 ind16842 40 14 1 2RW
2018 22 DY 21 ind16842 32 15 1 2RW
2018 22 DY 21 ind12517 38 13 1 2RW
2018 22 DY 21 ind12517 48 14 1 2RW
2018 22 DY 21 ind12517 36 15 1 2RW
2018 22 DY 21 ind2174 36 13 1 2RW
2018 22 DY 21 ind2174 51 14 1 2RW
2018 22 DY 21 ind2174 45 15 1 2RW
2018 22 DY 21 ind1847 39 13 1 2RW
2018 22 DY 21 ind1847 42 14 1 2RW
2018 22 DY 21 ind1847 44 15 1 2RW
2018 22 DY 21 ind3867 51 13 1 2RW
2018 22 DY 21 ind3867 36 14 1 2RW
2018 22 DY 21 ind3867 37 15 1 2RW
2018 22 DY 21 ind16947 33 13 1 2RW
2018 22 DY 21 ind16947 38 15 1 2RW
2018 22 DY 21 ind3511 47 13 1 2RW
2018 22 DY 21 ind3511 43 14 1 2RW
2018 22 DY 21 ind3511 39 15 1 2RW
2018 22 DY 21 ind6308 41 13 1 2RW
2018 22 DY 21 ind6308 47 14 1 2RW
2018 22 DY 21 ind6308 48 15 1 2RW
2018 22 DY 21 ind15791 50 13 1 2RW
2018 22 DY 21 ind15791 33 14 1 2RW
2018 22 DY 21 ind15791 51 15 1 2RW
2018 22 DY 21 ind5181 53 13 1 2RW
2018 22 DY 21 ind5181 52 14 1 2RW
2018 22 DY 21 ind5181 31 15 1 2RW
2018 22 DY 21 ind25255 35 13 1 2RW
2018 22 DY 21 ind25255 32 14 1 2RW
2018 22 DY 21 ind25255 33 15 1 2RW
2018 22 DY 21 ind15559 44 13 1 2RW
2018 22 DY 21 ind15559 38 14 1 2RW
2018 22 DY 21 ind15559 41 15 1 2RW
2020 52 DY 21 ind2066 19 3 1 2RW
2020 52 DY 21 ind4146 21 3 1 2RW
2020 52 DY 21 ind8834 10 3 1 2RW
2020 52 DY 21 ind1991 17 3 1 2RW
2020 52 DY 21 ind10772 17 2 1 2RW
2020 52 DY 21 ind10772 14 3 1 2RW
2020 52 DY 21 ind15935 15 2 1 2RW
2020 52 DY 21 ind15935 18 3 1 2RW
2020 52 DY 21 ind6148 16 3 1 2RW
2020 52 DY 21 ind12394 20 3 1 2RW
2020 52 DY 21 ind2066 21 2 1 2RW
2020 52 DY 21 ind3776 9 3 1 2RW
2020 52 DY 21 ind12394 16 1 1 2RW
2020 52 DY 21 ind9056 8 3 1 2RW
2020 52 DY 21 ind8834 4 2 1 2RW
2020 52 DY 21 ind28252 15 3 1 2RW
2020 52 DY 21 ind8769 22 3 1 2RW
2020 52 DY 21 ind12394 9 2 1 2RW
2020 52 DY 21 ind23206 17 1 1 2RW
2020 52 DY 21 ind9056 12 2 1 2RW
2020 52 DY 21 ind4146 10 1 1 2RW
2020 52 DY 21 ind23012 13 2 1 2RW
2020 52 DY 21 ind5487 19 2 1 2RW
2020 52 DY 21 ind12114 13 3 1 2RW
2020 52 DY 21 ind21609 23 3 1 2RW
2020 52 DY 21 ind10559 16 2 1 2RW
2020 52 DY 21 ind10772 13 1 1 2RW
2020 52 DY 21 ind3776 25 2 1 2RW
2020 52 DY 21 ind25263 12 3 1 2RW
2020 52 DY 21 ind12114 11 2 1 2RW
2020 52 DY 21 ind4146 27 2 1 2RW
2020 52 DY 21 ind6148 24 1 1 2RW
2020 52 DY 21 ind25263 14 2 1 2RW
2020 52 DY 21 ind21609 18 2 1 2RW
2020 52 DY 21 ind9011 6 3 1 2RW
2020 52 DY 21 ind3776 15 1 1 2RW
2020 52 DY 21 ind20532 26 3 1 2RW
2020 52 DY 21 ind9011 23 2 1 2RW
2020 52 DY 21 ind23206 5 2 1 2RW
2020 52 DY 21 ind10559 25 3 1 2RW
2020 52 DY 21 ind1991 26 2 1 2RW
2020 52 DY 21 ind9011 27 1 1 2RW
2020 52 DY 21 ind6148 6 2 1 2RW
2020 52 DY 21 ind8769 3 1 1 2RW
2020 52 DY 21 ind23012 21 1 1 2RW
2020 52 DY 21 ind15935 25 1 1 2RW
2020 52 DY 21 ind8769 7 2 1 2RW
2020 52 DY 21 ind28252 22 2 1 2RW
2020 52 DY 21 ind5487 4 3 1 2RW
2020 52 DY 21 ind2199 11 3 1 2RW
2020 52 DY 21 ind2066 18 1 1 2RW
2020 52 DY 21 ind5487 7 1 1 2RW
2020 52 DY 21 ind9056 5 1 1 2RW
2020 52 DY 21 ind4761 11 1 1 2RW
2020 52 DY 21 ind23598 8 1 1 2RW
2020 52 DY 21 ind23598 27 3 1 2RW
2020 52 DY 21 ind25263 12 1 1 2RW
2020 52 DY 21 ind20532 22 1 1 2RW
2020 52 DY 21 ind1991 4 1 1 2RW
2020 52 DY 21 ind2199 20 2 1 2RW
2020 52 DY 21 ind12114 19 1 1 2RW
2020 52 DY 21 ind23012 5 3 1 2RW
2020 52 DY 21 ind23206 3 3 1 2RW
2020 52 DY 21 ind4761 10 2 1 2RW
2020 52 DY 21 ind21609 14 1 1 2RW
2020 52 DY 21 ind20532 24 2 1 2RW
2020 52 DY 21 ind28252 9 1 1 2RW
2020 52 DY 21 ind23598 3 2 1 2RW
2020 52 DY 21 ind2199 23 1 1 2RW
2020 52 DY 21 ind10559 6 1 1 2RW
2020 67 DY 21 ind2286 23 4 1 2RW
2020 67 DY 21 ind12157 18 4 1 2RW
2020 67 DY 21 ind23573 8 4 1 2RW
2020 67 DY 21 ind4146 10 4 1 2RW
2020 67 DY 21 ind13058 25 4 1 2RW
2020 67 DY 21 ind23573 27 6 1 2RW
2020 67 DY 21 ind9086 24 4 1 2RW
2020 67 DY 21 ind13376 17 4 1 2RW
2020 67 DY 21 ind27356 9 4 1 2RW
2020 67 DY 21 ind6038 22 4 1 2RW
2020 67 DY 21 ind14620 12 4 1 2RW
2020 67 DY 21 ind21849 21 4 1 2RW
2020 67 DY 21 ind27356 22 5 1 2RW
2020 67 DY 21 ind16656 3 4 1 2RW
2020 67 DY 21 ind15511 7 4 1 2RW
2020 67 DY 21 ind22385 15 4 1 2RW
2020 67 DY 21 ind21393 4 4 1 2RW
2020 67 DY 21 ind22230 5 4 1 2RW
2020 67 DY 21 ind18331 20 4 1 2RW
2020 67 DY 21 ind18331 10 6 1 2RW
2020 67 DY 21 ind6030 19 4 1 2RW
2020 67 DY 21 ind9086 16 6 1 2RW
2020 67 DY 21 ind2286 20 5 1 2RW
2020 67 DY 21 ind4146 21 6 1 2RW
2020 67 DY 21 ind7701 6 4 1 2RW
2020 67 DY 21 ind21393 26 5 1 2RW
2020 67 DY 21 ind6335 27 4 1 2RW
2020 67 DY 21 ind24209 11 4 1 2RW
2020 67 DY 21 ind2350 13 4 1 2RW
2020 67 DY 21 ind16656 22 6 1 2RW
2020 67 DY 21 ind14620 12 6 1 2RW
2020 67 DY 21 ind22230 12 5 1 2RW
2020 67 DY 21 ind6335 23 5 1 2RW
2020 67 DY 21 ind24209 7 6 1 2RW
2020 67 DY 21 ind22230 8 6 1 2RW
2020 67 DY 21 ind3496 16 4 1 2RW
2020 67 DY 21 ind27356 15 6 1 2RW
2020 67 DY 21 ind6335 6 6 1 2RW
2020 67 DY 21 ind6038 26 6 1 2RW
2020 67 DY 21 ind14620 14 5 1 2RW
2020 67 DY 21 ind13058 15 5 1 2RW
2020 67 DY 21 ind2286 11 6 1 2RW
2020 67 DY 21 ind6647 14 4 1 2RW
2020 67 DY 21 ind21393 17 6 1 2RW
2020 67 DY 21 ind18331 4 5 1 2RW
2020 67 DY 21 ind4146 27 5 1 2RW
2020 67 DY 21 ind9086 6 5 1 2RW
2020 67 DY 21 ind13058 18 6 1 2RW
2020 67 DY 21 ind15511 19 5 1 2RW
2020 67 DY 21 ind6647 18 5 1 2RW
2020 67 DY 21 ind23573 3 5 1 2RW
2020 67 DY 21 ind2350 14 6 1 2RW
2020 67 DY 21 ind13376 3 6 1 2RW
2020 67 DY 21 ind7701 25 6 1 2RW
2020 67 DY 21 ind22385 9 6 1 2RW
2020 67 DY 21 ind12157 19 6 1 2RW
2020 67 DY 21 ind16656 7 5 1 2RW
2020 67 DY 21 ind6647 23 6 1 2RW
2020 67 DY 21 ind7701 16 5 1 2RW
2020 67 DY 21 ind6038 24 5 1 2RW
2020 67 DY 21 ind6030 11 5 1 2RW
2020 67 DY 21 ind2350 17 5 1 2RW
2020 67 DY 21 ind12157 21 5 1 2RW
2020 67 DY 21 ind15511 4 6 1 2RW
2020 67 DY 21 ind22385 25 5 1 2RW
2020 67 DY 21 ind24209 10 5 1 2RW
2020 67 DY 21 ind3496 9 5 1 2RW
2020 67 DY 21 ind21849 13 5 1 2RW
2020 67 DY 21 ind6030 13 6 1 2RW
2020 67 DY 21 ind3496 20 6 1 2RW
2020 67 DY 21 ind21849 5 6 1 2RW
2020 67 DY 21 ind13376 5 5 1 2RW
2016 52 DY 2 ind29243 5 1 1 2RW
2016 52 DY 2 ind29243 10 2 1 2RW
2016 52 DY 2 ind29243 20 3 1 2RW
2016 52 DY 2 ind6038 3 1 1 2RW
2016 52 DY 2 ind6038 7 2 1 2RW
2016 52 DY 2 ind6038 15 3 1 2RW
2016 52 DY 2 ind28275 27 1 1 2RW
2016 52 DY 2 ind28275 19 2 1 2RW
2016 52 DY 2 ind4799 15 1 1 2RW
2016 52 DY 2 ind4799 23 2 1 2RW
2016 52 DY 2 ind24528 21 1 1 2RW
2016 52 DY 2 ind24528 18 2 1 2RW
2016 52 DY 2 ind24528 23 3 1 2RW
2016 52 DY 2 ind8834 19 1 1 2RW
2016 52 DY 2 ind8834 26 2 1 2RW
2016 52 DY 2 ind8834 13 3 1 2RW
2016 52 DY 2 ind25320 4 2 1 2RW
2016 52 DY 2 ind25320 19 3 1 2RW
2016 52 DY 2 ind682 4 1 1 2RW
2016 52 DY 2 ind682 22 2 1 2RW
2016 52 DY 2 ind682 3 3 1 2RW
2016 52 DY 2 ind376 13 1 1 2RW
2016 52 DY 2 ind376 3 2 1 2RW
2016 52 DY 2 ind10226 10 1 1 2RW
2016 52 DY 2 ind10226 8 2 1 2RW
2016 52 DY 2 ind10226 26 3 1 2RW
2016 52 DY 2 ind18331 25 1 1 2RW
2016 52 DY 2 ind18331 14 2 1 2RW
2016 52 DY 2 ind18331 22 3 1 2RW
2016 52 DY 2 ind5305 22 1 1 2RW
2016 52 DY 2 ind5305 12 2 1 2RW
2016 52 DY 2 ind5305 7 3 1 2RW
2016 52 DY 2 ind24005 16 1 1 2RW
2016 52 DY 2 ind24005 13 2 1 2RW
2016 52 DY 2 ind24005 5 3 1 2RW
2016 52 DY 2 ind1403 11 1 1 2RW
2016 52 DY 2 ind1403 9 3 1 2RW
2016 52 DY 2 ind6212 9 1 1 2RW
2016 52 DY 2 ind6212 24 2 1 2RW
2016 52 DY 2 ind6212 18 3 1 2RW
2016 52 DY 2 ind19234 12 1 1 2RW
2016 52 DY 2 ind7758 24 1 1 2RW
2016 52 DY 2 ind7758 9 2 1 2RW
2016 52 DY 2 ind7758 10 3 1 2RW
2016 52 DY 2 ind3496 6 1 1 2RW
2016 52 DY 2 ind3496 27 2 1 2RW
2016 52 DY 2 ind3496 11 3 1 2RW
2016 52 DY 2 ind579 20 1 1 2RW
2016 52 DY 2 ind579 16 2 1 2RW
2016 52 DY 2 ind579 12 3 1 2RW
2016 52 DY 2 ind4521 14 1 1 2RW
2016 52 DY 2 ind4521 20 2 1 2RW
2016 52 DY 2 ind4521 21 3 1 2RW
2016 52 DY 2 ind27242 23 1 1 2RW
2016 52 DY 2 ind27242 6 2 1 2RW
2016 52 DY 2 ind27242 24 3 1 2RW
2016 52 DY 2 ind25787 26 1 1 2RW
2016 52 DY 2 ind25787 25 2 1 2RW
2016 52 DY 2 ind25787 4 3 1 2RW
2016 52 DY 2 ind18245 8 1 1 2RW
2016 52 DY 2 ind18245 5 2 1 2RW
2016 52 DY 2 ind18245 6 3 1 2RW
2016 52 DY 2 ind3497 17 1 1 2RW
2016 52 DY 2 ind3497 14 3 1 2RW
2016 67 DY 2 ind29243 5 4 1 2RW
2016 67 DY 2 ind29243 10 5 1 2RW
2016 67 DY 2 ind29243 20 6 1 2RW
2016 67 DY 2 ind6038 3 4 1 2RW
2016 67 DY 2 ind6038 7 5 1 2RW
2016 67 DY 2 ind6038 15 6 1 2RW
2016 67 DY 2 ind28275 27 4 1 2RW
2016 67 DY 2 ind28275 19 5 1 2RW
2016 67 DY 2 ind28275 16 6 1 2RW
2016 67 DY 2 ind4799 15 4 1 2RW
2016 67 DY 2 ind4799 23 5 1 2RW
2016 67 DY 2 ind4799 25 6 1 2RW
2016 67 DY 2 ind24528 21 4 1 2RW
2016 67 DY 2 ind24528 18 5 1 2RW
2016 67 DY 2 ind24528 23 6 1 2RW
2016 67 DY 2 ind8834 19 4 1 2RW
2016 67 DY 2 ind8834 26 5 1 2RW
2016 67 DY 2 ind8834 13 6 1 2RW
2016 67 DY 2 ind14658 18 4 1 2RW
2016 67 DY 2 ind14658 4 5 1 2RW
2016 67 DY 2 ind14658 19 6 1 2RW
2016 67 DY 2 ind9652 4 4 1 2RW
2016 67 DY 2 ind9652 22 5 1 2RW
2016 67 DY 2 ind9652 3 6 1 2RW
2016 67 DY 2 ind3259 13 4 1 2RW
2016 67 DY 2 ind3259 3 5 1 2RW
2016 67 DY 2 ind3259 8 6 1 2RW
2016 67 DY 2 ind9423 10 4 1 2RW
2016 67 DY 2 ind9423 8 5 1 2RW
2016 67 DY 2 ind9423 26 6 1 2RW
2016 67 DY 2 ind12985 25 4 1 2RW
2016 67 DY 2 ind12985 14 5 1 2RW
2016 67 DY 2 ind12985 22 6 1 2RW
2016 67 DY 2 ind1926 22 4 1 2RW
2016 67 DY 2 ind1926 12 5 1 2RW
2016 67 DY 2 ind1926 7 6 1 2RW
2016 67 DY 2 ind14829 16 4 1 2RW
2016 67 DY 2 ind14829 13 5 1 2RW
2016 67 DY 2 ind14829 5 6 1 2RW
2016 67 DY 2 ind13058 11 4 1 2RW
2016 67 DY 2 ind13058 21 5 1 2RW
2016 67 DY 2 ind13058 9 6 1 2RW
2016 67 DY 2 ind21183 9 4 1 2RW
2016 67 DY 2 ind21183 24 5 1 2RW
2016 67 DY 2 ind21183 18 6 1 2RW
2016 67 DY 2 ind20532 12 4 1 2RW
2016 67 DY 2 ind20532 15 5 1 2RW
2016 67 DY 2 ind20532 17 6 1 2RW
2016 67 DY 2 ind15076 24 4 1 2RW
2016 67 DY 2 ind15076 9 5 1 2RW
2016 67 DY 2 ind15076 10 6 1 2RW
2016 67 DY 2 ind12907 6 4 1 2RW
2016 67 DY 2 ind12907 27 5 1 2RW
2016 67 DY 2 ind12907 11 6 1 2RW
2016 67 DY 2 ind10725 20 4 1 2RW
2016 67 DY 2 ind10725 16 5 1 2RW
2016 67 DY 2 ind10725 12 6 1 2RW
2016 67 DY 2 ind22887 14 4 1 2RW
2016 67 DY 2 ind22887 20 5 1 2RW
2016 67 DY 2 ind22887 21 6 1 2RW
2016 67 DY 2 ind4149 23 4 1 2RW
2016 67 DY 2 ind4149 6 5 1 2RW
2016 67 DY 2 ind4149 24 6 1 2RW
2016 67 DY 2 ind30247 26 4 1 2RW
2016 67 DY 2 ind30247 25 5 1 2RW
2016 67 DY 2 ind30247 4 6 1 2RW
2016 67 DY 2 ind209 8 4 1 2RW
2016 67 DY 2 ind209 5 5 1 2RW
2016 67 DY 2 ind209 6 6 1 2RW
2016 67 DY 2 ind23570 11 5 1 2RW
2016 67 DY 2 ind23570 14 6 1 2RW
2016 82 DY 2 ind6038 5 7 1 2RW
2016 82 DY 2 ind6038 10 8 1 2RW
2016 82 DY 2 ind6038 20 9 1 2RW
2016 82 DY 2 ind12219 3 7 1 2RW
2016 82 DY 2 ind12219 7 8 1 2RW
2016 82 DY 2 ind12219 15 9 1 2RW
2016 82 DY 2 ind14681 27 7 1 2RW
2016 82 DY 2 ind14681 19 8 1 2RW
2016 82 DY 2 ind14681 16 9 1 2RW
2016 82 DY 2 ind5602 15 7 1 2RW
2016 82 DY 2 ind5602 23 8 1 2RW
2016 82 DY 2 ind5602 25 9 1 2RW
2016 82 DY 2 ind10674 21 7 1 2RW
2016 82 DY 2 ind10674 18 8 1 2RW
2016 82 DY 2 ind10674 23 9 1 2RW
2016 82 DY 2 ind20095 19 7 1 2RW
2016 82 DY 2 ind20095 26 8 1 2RW
2016 82 DY 2 ind20095 13 9 1 2RW
2016 82 DY 2 ind20215 18 7 1 2RW
2016 82 DY 2 ind20215 4 8 1 2RW
2016 82 DY 2 ind20215 19 9 1 2RW
2016 82 DY 2 ind6567 4 7 1 2RW
2016 82 DY 2 ind6567 3 9 1 2RW
2016 82 DY 2 ind5816 13 7 1 2RW
2016 82 DY 2 ind5816 3 8 1 2RW
2016 82 DY 2 ind5816 8 9 1 2RW
2016 82 DY 2 ind3721 10 7 1 2RW
2016 82 DY 2 ind3721 8 8 1 2RW
2016 82 DY 2 ind3721 26 9 1 2RW
2016 82 DY 2 ind20200 25 7 1 2RW
2016 82 DY 2 ind20200 14 8 1 2RW
2016 82 DY 2 ind20200 22 9 1 2RW
2016 82 DY 2 ind29707 22 7 1 2RW
2016 82 DY 2 ind29707 12 8 1 2RW
2016 82 DY 2 ind29707 7 9 1 2RW
2016 82 DY 2 ind28681 16 7 1 2RW
2016 82 DY 2 ind28681 13 8 1 2RW
2016 82 DY 2 ind28681 5 9 1 2RW
2016 82 DY 2 ind11036 11 7 1 2RW
2016 82 DY 2 ind11036 21 8 1 2RW
2016 82 DY 2 ind11036 9 9 1 2RW
2016 82 DY 2 ind22637 9 7 1 2RW
2016 82 DY 2 ind22637 24 8 1 2RW
2016 82 DY 2 ind22637 18 9 1 2RW
2016 82 DY 2 ind9966 12 7 1 2RW
2016 82 DY 2 ind9966 15 8 1 2RW
2016 82 DY 2 ind9966 17 9 1 2RW
2016 82 DY 2 ind26370 24 7 1 2RW
2016 82 DY 2 ind26370 9 8 1 2RW
2016 82 DY 2 ind26370 10 9 1 2RW
2016 82 DY 2 ind4492 6 7 1 2RW
2016 82 DY 2 ind4492 27 8 1 2RW
2016 82 DY 2 ind4492 11 9 1 2RW
2016 82 DY 2 ind22432 20 7 1 2RW
2016 82 DY 2 ind22432 16 8 1 2RW
2016 82 DY 2 ind22432 12 9 1 2RW
2016 82 DY 2 ind5270 14 7 1 2RW
2016 82 DY 2 ind5270 20 8 1 2RW
2016 82 DY 2 ind5270 21 9 1 2RW
2016 82 DY 2 ind21968 23 7 1 2RW
2016 82 DY 2 ind21968 6 8 1 2RW
2016 82 DY 2 ind21968 24 9 1 2RW
2016 82 DY 2 ind1146 26 7 1 2RW
2016 82 DY 2 ind1146 25 8 1 2RW
2016 82 DY 2 ind1146 4 9 1 2RW
2016 82 DY 2 ind6832 8 7 1 2RW
2016 82 DY 2 ind6832 5 8 1 2RW
2016 82 DY 2 ind6832 6 9 1 2RW
2016 82 DY 2 ind8435 17 7 1 2RW
2016 82 DY 2 ind8435 11 8 1 2RW
2016 82 DY 2 ind8435 14 9 1 2RW
2016 96 DY 2 ind6038 5 10 1 2RW
2016 96 DY 2 ind6038 10 11 1 2RW
2016 96 DY 2 ind6038 20 12 1 2RW
2016 96 DY 2 ind28846 3 10 1 2RW
2016 96 DY 2 ind28846 7 11 1 2RW
2016 96 DY 2 ind28846 15 12 1 2RW
2016 96 DY 2 ind7015 27 10 1 2RW
2016 96 DY 2 ind7015 19 11 1 2RW
2016 96 DY 2 ind7015 16 12 1 2RW
2016 96 DY 2 ind13755 15 10 1 2RW
2016 96 DY 2 ind13755 23 11 1 2RW
2016 96 DY 2 ind13755 25 12 1 2RW
2016 96 DY 2 ind3282 21 10 1 2RW
2016 96 DY 2 ind3282 18 11 1 2RW
2016 96 DY 2 ind3282 23 12 1 2RW
2016 96 DY 2 ind18752 19 10 1 2RW
2016 96 DY 2 ind18752 26 11 1 2RW
2016 96 DY 2 ind18752 13 12 1 2RW
2016 96 DY 2 ind21739 18 10 1 2RW
2016 96 DY 2 ind21739 4 11 1 2RW
2016 96 DY 2 ind21739 19 12 1 2RW
2016 96 DY 2 ind5863 4 10 1 2RW
2016 96 DY 2 ind5863 22 11 1 2RW
2016 96 DY 2 ind5863 3 12 1 2RW
2016 96 DY 2 ind3992 13 10 1 2RW
2016 96 DY 2 ind3992 3 11 1 2RW
2016 96 DY 2 ind3992 8 12 1 2RW
2016 96 DY 2 ind2817 10 10 1 2RW
2016 96 DY 2 ind2817 8 11 1 2RW
2016 96 DY 2 ind2817 26 12 1 2RW
2016 96 DY 2 ind13628 25 10 1 2RW
2016 96 DY 2 ind13628 14 11 1 2RW
2016 96 DY 2 ind13628 22 12 1 2RW
2016 96 DY 2 ind17845 22 10 1 2RW
2016 96 DY 2 ind17845 12 11 1 2RW
2016 96 DY 2 ind17845 7 12 1 2RW
2016 96 DY 2 ind17695 16 10 1 2RW
2016 96 DY 2 ind17695 13 11 1 2RW
2016 96 DY 2 ind17695 5 12 1 2RW
2016 96 DY 2 ind7911 11 10 1 2RW
2016 96 DY 2 ind7911 21 11 1 2RW
2016 96 DY 2 ind7911 9 12 1 2RW
2016 96 DY 2 ind27787 9 10 1 2RW
2016 96 DY 2 ind27787 24 11 1 2RW
2016 96 DY 2 ind27787 18 12 1 2RW
2016 96 DY 2 ind10693 12 10 1 2RW
2016 96 DY 2 ind10693 15 11 1 2RW
2016 96 DY 2 ind10693 17 12 1 2RW
2016 96 DY 2 ind29410 24 10 1 2RW
2016 96 DY 2 ind29410 9 11 1 2RW
2016 96 DY 2 ind29410 10 12 1 2RW
2016 96 DY 2 ind28068 6 10 1 2RW
2016 96 DY 2 ind28068 27 11 1 2RW
2016 96 DY 2 ind28068 11 12 1 2RW
2016 96 DY 2 ind21570 20 10 1 2RW
2016 96 DY 2 ind21570 16 11 1 2RW
2016 96 DY 2 ind21570 12 12 1 2RW
2016 96 DY 2 ind11790 14 10 1 2RW
2016 96 DY 2 ind11790 20 11 1 2RW
2016 96 DY 2 ind11790 21 12 1 2RW
2016 96 DY 2 ind3433 23 10 1 2RW
2016 96 DY 2 ind3433 6 11 1 2RW
2016 96 DY 2 ind3433 24 12 1 2RW
2016 96 DY 2 ind3096 26 10 1 2RW
2016 96 DY 2 ind3096 25 11 1 2RW
2016 96 DY 2 ind3096 4 12 1 2RW
2016 96 DY 2 ind14163 8 10 1 2RW
2016 96 DY 2 ind14163 5 11 1 2RW
2016 96 DY 2 ind14163 6 12 1 2RW
2016 96 DY 2 ind26785 17 10 1 2RW
2016 96 DY 2 ind26785 11 11 1 2RW
2016 96 DY 2 ind26785 14 12 1 2RW
2016 4 DY 2 ind6038 5 13 1 2RW
2016 4 DY 2 ind6038 10 14 1 2RW
2016 4 DY 2 ind6038 20 15 1 2RW
2016 4 DY 2 ind7076 3 13 1 2RW
2016 4 DY 2 ind7076 7 14 1 2RW
2016 4 DY 2 ind7076 15 15 1 2RW
2016 4 DY 2 ind12998 27 13 1 2RW
2016 4 DY 2 ind12998 19 14 1 2RW
2016 4 DY 2 ind12998 16 15 1 2RW
2016 4 DY 2 ind24973 15 13 1 2RW
2016 4 DY 2 ind24973 23 14 1 2RW
2016 4 DY 2 ind24973 25 15 1 2RW
2016 4 DY 2 ind26297 21 13 1 2RW
2016 4 DY 2 ind26297 18 14 1 2RW
2016 4 DY 2 ind26297 23 15 1 2RW
2016 4 DY 2 ind7965 19 13 1 2RW
2016 4 DY 2 ind7965 26 14 1 2RW
2016 4 DY 2 ind7965 13 15 1 2RW
2016 4 DY 2 ind2379 18 13 1 2RW
2016 4 DY 2 ind2379 4 14 1 2RW
2016 4 DY 2 ind2379 19 15 1 2RW
2016 4 DY 2 ind23863 4 13 1 2RW
2016 4 DY 2 ind23863 22 14 1 2RW
2016 4 DY 2 ind23863 3 15 1 2RW
2016 4 DY 2 ind19636 13 13 1 2RW
2016 4 DY 2 ind19636 3 14 1 2RW
2016 4 DY 2 ind19636 8 15 1 2RW
2016 4 DY 2 ind23681 10 13 1 2RW
2016 4 DY 2 ind23681 26 15 1 2RW
2016 4 DY 2 ind28452 25 13 1 2RW
2016 4 DY 2 ind28452 14 14 1 2RW
2016 4 DY 2 ind28452 22 15 1 2RW
2016 4 DY 2 ind19164 22 13 1 2RW
2016 4 DY 2 ind19164 12 14 1 2RW
2016 4 DY 2 ind19164 7 15 1 2RW
2016 4 DY 2 ind24222 16 13 1 2RW
2016 4 DY 2 ind24222 13 14 1 2RW
2016 4 DY 2 ind24222 5 15 1 2RW
2016 4 DY 2 ind10150 11 13 1 2RW
2016 4 DY 2 ind10150 21 14 1 2RW
2016 4 DY 2 ind10150 9 15 1 2RW
2016 4 DY 2 ind30217 9 13 1 2RW
2016 4 DY 2 ind30217 24 14 1 2RW
2016 4 DY 2 ind25577 12 13 1 2RW
2016 4 DY 2 ind25577 15 14 1 2RW
2016 4 DY 2 ind25577 17 15 1 2RW
2016 4 DY 2 ind367 24 13 1 2RW
2016 4 DY 2 ind367 9 14 1 2RW
2016 4 DY 2 ind367 10 15 1 2RW
2016 4 DY 2 ind11879 6 13 1 2RW
2016 4 DY 2 ind11879 27 14 1 2RW
2016 4 DY 2 ind11879 11 15 1 2RW
2016 4 DY 2 ind3317 20 13 1 2RW
2016 4 DY 2 ind3317 16 14 1 2RW
2016 4 DY 2 ind3317 12 15 1 2RW
2016 4 DY 2 ind20343 14 13 1 2RW
2016 4 DY 2 ind20343 20 14 1 2RW
2016 4 DY 2 ind20343 21 15 1 2RW
2016 4 DY 2 ind17632 23 13 1 2RW
2016 4 DY 2 ind17632 6 14 1 2RW
2016 4 DY 2 ind17632 24 15 1 2RW
2016 4 DY 2 ind3272 26 13 1 2RW
2016 4 DY 2 ind3272 25 14 1 2RW
2016 4 DY 2 ind3272 4 15 1 2RW
2016 4 DY 2 ind13175 8 13 1 2RW
2016 4 DY 2 ind13175 5 14 1 2RW
2016 4 DY 2 ind13175 6 15 1 2RW
2016 4 DY 2 ind2005 17 13 1 2RW
2016 4 DY 2 ind2005 11 14 1 2RW
2016 4 DY 2 ind2005 14 15 1 2RW
2016 18 DY 2 ind6038 32 1 1 2RW
2016 18 DY 2 ind6038 37 2 1 2RW
2016 18 DY 2 ind6038 47 3 1 2RW
2016 18 DY 2 ind11029 30 1 1 2RW
2016 18 DY 2 ind11029 34 2 1 2RW
2016 18 DY 2 ind11029 42 3 1 2RW
2016 18 DY 2 ind22030 54 1 1 2RW
2016 18 DY 2 ind22030 46 2 1 2RW
2016 18 DY 2 ind22030 43 3 1 2RW
2016 18 DY 2 ind421 42 1 1 2RW
2016 18 DY 2 ind421 50 2 1 2RW
2016 18 DY 2 ind421 52 3 1 2RW
2016 18 DY 2 ind10404 48 1 1 2RW
2016 18 DY 2 ind10404 45 2 1 2RW
2016 18 DY 2 ind10404 50 3 1 2RW
2016 18 DY 2 ind27358 46 1 1 2RW
2016 18 DY 2 ind27358 53 2 1 2RW
2016 18 DY 2 ind27358 40 3 1 2RW
2016 18 DY 2 ind3053 45 1 1 2RW
2016 18 DY 2 ind3053 31 2 1 2RW
2016 18 DY 2 ind3053 46 3 1 2RW
2016 18 DY 2 ind27686 31 1 1 2RW
2016 18 DY 2 ind27686 49 2 1 2RW
2016 18 DY 2 ind27686 30 3 1 2RW
2016 18 DY 2 ind12339 40 1 1 2RW
2016 18 DY 2 ind12339 30 2 1 2RW
2016 18 DY 2 ind12339 35 3 1 2RW
2016 18 DY 2 ind10313 37 1 1 2RW
2016 18 DY 2 ind10313 35 2 1 2RW
2016 18 DY 2 ind10313 53 3 1 2RW
2016 18 DY 2 ind21370 52 1 1 2RW
2016 18 DY 2 ind21370 41 2 1 2RW
2016 18 DY 2 ind21370 49 3 1 2RW
2016 18 DY 2 ind10723 49 1 1 2RW
2016 18 DY 2 ind10723 39 2 1 2RW
2016 18 DY 2 ind10723 34 3 1 2RW
2016 18 DY 2 ind21394 43 1 1 2RW
2016 18 DY 2 ind21394 40 2 1 2RW
2016 18 DY 2 ind21394 32 3 1 2RW
2016 18 DY 2 ind23074 38 1 1 2RW
2016 18 DY 2 ind23074 48 2 1 2RW
2016 18 DY 2 ind23074 36 3 1 2RW
2016 18 DY 2 ind15170 36 1 1 2RW
2016 18 DY 2 ind15170 51 2 1 2RW
2016 18 DY 2 ind15170 45 3 1 2RW
2016 18 DY 2 ind2544 39 1 1 2RW
2016 18 DY 2 ind2544 42 2 1 2RW
2016 18 DY 2 ind2544 44 3 1 2RW
2016 18 DY 2 ind30317 51 1 1 2RW
2016 18 DY 2 ind30317 36 2 1 2RW
2016 18 DY 2 ind30317 37 3 1 2RW
2016 18 DY 2 ind5219 33 1 1 2RW
2016 18 DY 2 ind5219 54 2 1 2RW
2016 18 DY 2 ind5219 38 3 1 2RW
2016 18 DY 2 ind1110 47 1 1 2RW
2016 18 DY 2 ind1110 43 2 1 2RW
2016 18 DY 2 ind1110 39 3 1 2RW
2016 18 DY 2 ind22255 41 1 1 2RW
2016 18 DY 2 ind22255 47 2 1 2RW
2016 18 DY 2 ind22255 48 3 1 2RW
2016 18 DY 2 ind13142 50 1 1 2RW
2016 18 DY 2 ind13142 33 2 1 2RW
2016 18 DY 2 ind13142 51 3 1 2RW
2016 18 DY 2 ind9399 53 1 1 2RW
2016 18 DY 2 ind9399 52 2 1 2RW
2016 18 DY 2 ind9399 31 3 1 2RW
2016 18 DY 2 ind17998 35 1 1 2RW
2016 18 DY 2 ind17998 32 2 1 2RW
2016 18 DY 2 ind17998 33 3 1 2RW
2016 18 DY 2 ind19754 44 1 1 2RW
2016 18 DY 2 ind19754 38 2 1 2RW
2016 18 DY 2 ind19754 41 3 1 2RW
2016 19 DY 2 ind6038 32 4 1 2RW
2016 19 DY 2 ind6038 37 5 1 2RW
2016 19 DY 2 ind6038 47 6 1 2RW
2016 19 DY 2 ind11316 30 4 1 2RW
2016 19 DY 2 ind11316 34 5 1 2RW
2016 19 DY 2 ind11316 42 6 1 2RW
2016 19 DY 2 ind16256 54 4 1 2RW
2016 19 DY 2 ind16256 46 5 1 2RW
2016 19 DY 2 ind16256 43 6 1 2RW
2016 19 DY 2 ind21317 42 4 1 2RW
2016 19 DY 2 ind21317 50 5 1 2RW
2016 19 DY 2 ind21317 52 6 1 2RW
2016 19 DY 2 ind14189 48 4 1 2RW
2016 19 DY 2 ind14189 45 5 1 2RW
2016 19 DY 2 ind14189 50 6 1 2RW
2016 19 DY 2 ind8383 46 4 1 2RW
2016 19 DY 2 ind8383 53 5 1 2RW
2016 19 DY 2 ind8383 40 6 1 2RW
2016 19 DY 2 ind794 45 4 1 2RW
2016 19 DY 2 ind794 31 5 1 2RW
2016 19 DY 2 ind794 46 6 1 2RW
2016 19 DY 2 ind23340 31 4 1 2RW
2016 19 DY 2 ind23340 49 5 1 2RW
2016 19 DY 2 ind23340 30 6 1 2RW
2016 19 DY 2 ind12921 40 4 1 2RW
2016 19 DY 2 ind12921 30 5 1 2RW
2016 19 DY 2 ind12921 35 6 1 2RW
2016 19 DY 2 ind4550 37 4 1 2RW
2016 19 DY 2 ind4550 35 5 1 2RW
2016 19 DY 2 ind4550 53 6 1 2RW
2016 19 DY 2 ind24687 52 4 1 2RW
2016 19 DY 2 ind24687 41 5 1 2RW
2016 19 DY 2 ind24687 49 6 1 2RW
2016 19 DY 2 ind30342 49 4 1 2RW
2016 19 DY 2 ind30342 39 5 1 2RW
2016 19 DY 2 ind30342 34 6 1 2RW
2016 19 DY 2 ind907 43 4 1 2RW
2016 19 DY 2 ind907 40 5 1 2RW
2016 19 DY 2 ind907 32 6 1 2RW
2016 19 DY 2 ind10951 38 4 1 2RW
2016 19 DY 2 ind10951 48 5 1 2RW
2016 19 DY 2 ind10951 36 6 1 2RW
2016 19 DY 2 ind7010 36 4 1 2RW
2016 19 DY 2 ind7010 51 5 1 2RW
2016 19 DY 2 ind7010 45 6 1 2RW
2016 19 DY 2 ind9998 39 4 1 2RW
2016 19 DY 2 ind9998 42 5 1 2RW
2016 19 DY 2 ind9998 44 6 1 2RW
2016 19 DY 2 ind8044 51 4 1 2RW
2016 19 DY 2 ind8044 36 5 1 2RW
2016 19 DY 2 ind8044 37 6 1 2RW
2016 19 DY 2 ind2828 33 4 1 2RW
2016 19 DY 2 ind2828 54 5 1 2RW
2016 19 DY 2 ind2828 38 6 1 2RW
2016 19 DY 2 ind17498 47 4 1 2RW
2016 19 DY 2 ind17498 43 5 1 2RW
2016 19 DY 2 ind17498 39 6 1 2RW
2016 19 DY 2 ind2534 41 4 1 2RW
2016 19 DY 2 ind2534 47 5 1 2RW
2016 19 DY 2 ind2534 48 6 1 2RW
2016 19 DY 2 ind11862 50 4 1 2RW
2016 19 DY 2 ind11862 33 5 1 2RW
2016 19 DY 2 ind11862 51 6 1 2RW
2016 19 DY 2 ind20229 53 4 1 2RW
2016 19 DY 2 ind20229 52 5 1 2RW
2016 19 DY 2 ind20229 31 6 1 2RW
2016 19 DY 2 ind28788 35 4 1 2RW
2016 19 DY 2 ind28788 32 5 1 2RW
2016 19 DY 2 ind28788 33 6 1 2RW
2016 19 DY 2 ind26252 44 4 1 2RW
2016 19 DY 2 ind26252 38 5 1 2RW
2016 19 DY 2 ind26252 41 6 1 2RW
2016 20 DY 2 ind6038 32 7 1 2RW
2016 20 DY 2 ind6038 37 8 1 2RW
2016 20 DY 2 ind6038 47 9 1 2RW
2016 20 DY 2 ind5336 30 7 1 2RW
2016 20 DY 2 ind5336 34 8 1 2RW
2016 20 DY 2 ind5336 42 9 1 2RW
2016 20 DY 2 ind15727 54 7 1 2RW
2016 20 DY 2 ind15727 46 8 1 2RW
2016 20 DY 2 ind15727 43 9 1 2RW
2016 20 DY 2 ind308 42 7 1 2RW
2016 20 DY 2 ind308 50 8 1 2RW
2016 20 DY 2 ind308 52 9 1 2RW
2016 20 DY 2 ind20393 48 7 1 2RW
2016 20 DY 2 ind20393 45 8 1 2RW
2016 20 DY 2 ind20393 50 9 1 2RW
2016 20 DY 2 ind3334 46 7 1 2RW
2016 20 DY 2 ind3334 53 8 1 2RW
2016 20 DY 2 ind3334 40 9 1 2RW
2016 20 DY 2 ind22727 45 7 1 2RW
2016 20 DY 2 ind22727 31 8 1 2RW
2016 20 DY 2 ind22727 46 9 1 2RW
2016 20 DY 2 ind28451 31 7 1 2RW
2016 20 DY 2 ind28451 49 8 1 2RW
2016 20 DY 2 ind28451 30 9 1 2RW
2016 20 DY 2 ind8020 40 7 1 2RW
2016 20 DY 2 ind8020 30 8 1 2RW
2016 20 DY 2 ind8020 35 9 1 2RW
2016 20 DY 2 ind16049 37 7 1 2RW
2016 20 DY 2 ind16049 35 8 1 2RW
2016 20 DY 2 ind16049 53 9 1 2RW
2016 20 DY 2 ind22691 52 7 1 2RW
2016 20 DY 2 ind22691 41 8 1 2RW
2016 20 DY 2 ind22691 49 9 1 2RW
2016 20 DY 2 ind28738 49 7 1 2RW
2016 20 DY 2 ind28738 39 8 1 2RW
2016 20 DY 2 ind28738 34 9 1 2RW
2016 20 DY 2 ind24534 43 7 1 2RW
2016 20 DY 2 ind24534 40 8 1 2RW
2016 20 DY 2 ind24534 32 9 1 2RW
2016 20 DY 2 ind14043 38 7 1 2RW
2016 20 DY 2 ind14043 48 8 1 2RW
2016 20 DY 2 ind14043 36 9 1 2RW
2016 20 DY 2 ind1893 36 7 1 2RW
2016 20 DY 2 ind1893 51 8 1 2RW
2016 20 DY 2 ind1893 45 9 1 2RW
2016 20 DY 2 ind20009 39 7 1 2RW
2016 20 DY 2 ind20009 42 8 1 2RW
2016 20 DY 2 ind20009 44 9 1 2RW
2016 20 DY 2 ind25687 51 7 1 2RW
2016 20 DY 2 ind25687 36 8 1 2RW
2016 20 DY 2 ind25687 37 9 1 2RW
2016 20 DY 2 ind7843 33 7 1 2RW
2016 20 DY 2 ind7843 54 8 1 2RW
2016 20 DY 2 ind7843 38 9 1 2RW
2016 20 DY 2 ind15883 47 7 1 2RW
2016 20 DY 2 ind15883 43 8 1 2RW
2016 20 DY 2 ind15883 39 9 1 2RW
2016 20 DY 2 ind3012 41 7 1 2RW
2016 20 DY 2 ind3012 47 8 1 2RW
2016 20 DY 2 ind3012 48 9 1 2RW
2016 20 DY 2 ind8191 50 7 1 2RW
2016 20 DY 2 ind8191 33 8 1 2RW
2016 20 DY 2 ind8191 51 9 1 2RW
2016 20 DY 2 ind956 53 7 1 2RW
2016 20 DY 2 ind956 52 8 1 2RW
2016 20 DY 2 ind956 31 9 1 2RW
2016 20 DY 2 ind3168 35 7 1 2RW
2016 20 DY 2 ind3168 32 8 1 2RW
2016 20 DY 2 ind3168 33 9 1 2RW
2016 20 DY 2 ind8437 44 7 1 2RW
2016 20 DY 2 ind8437 38 8 1 2RW
2016 20 DY 2 ind8437 41 9 1 2RW
2016 21 DY 2 ind6038 32 10 1 2RW
2016 21 DY 2 ind6038 37 11 1 2RW
2016 21 DY 2 ind6038 47 12 1 2RW
2016 21 DY 2 ind26925 30 10 1 2RW
2016 21 DY 2 ind26925 34 11 1 2RW
2016 21 DY 2 ind26925 42 12 1 2RW
2016 21 DY 2 ind784 54 10 1 2RW
2016 21 DY 2 ind784 46 11 1 2RW
2016 21 DY 2 ind784 43 12 1 2RW
2016 21 DY 2 ind4525 42 10 1 2RW
2016 21 DY 2 ind4525 50 11 1 2RW
2016 21 DY 2 ind4525 52 12 1 2RW
2016 21 DY 2 ind22212 48 10 1 2RW
2016 21 DY 2 ind22212 45 11 1 2RW
2016 21 DY 2 ind22212 50 12 1 2RW
2016 21 DY 2 ind17119 46 10 1 2RW
2016 21 DY 2 ind17119 53 11 1 2RW
2016 21 DY 2 ind17119 40 12 1 2RW
2016 21 DY 2 ind14745 45 10 1 2RW
2016 21 DY 2 ind14745 31 11 1 2RW
2016 21 DY 2 ind14745 46 12 1 2RW
2016 21 DY 2 ind14239 31 10 1 2RW
2016 21 DY 2 ind14239 49 11 1 2RW
2016 21 DY 2 ind14239 30 12 1 2RW
2016 21 DY 2 ind15705 40 10 1 2RW
2016 21 DY 2 ind15705 30 11 1 2RW
2016 21 DY 2 ind15705 35 12 1 2RW
2016 21 DY 2 ind21158 37 10 1 2RW
2016 21 DY 2 ind21158 35 11 1 2RW
2016 21 DY 2 ind21158 53 12 1 2RW
2016 21 DY 2 ind26656 52 10 1 2RW
2016 21 DY 2 ind26656 41 11 1 2RW
2016 21 DY 2 ind26656 49 12 1 2RW
2016 21 DY 2 ind26851 49 10 1 2RW
2016 21 DY 2 ind26851 34 12 1 2RW
2016 21 DY 2 ind5966 43 10 1 2RW
2016 21 DY 2 ind5966 40 11 1 2RW
2016 21 DY 2 ind5966 32 12 1 2RW
2016 21 DY 2 ind8330 38 10 1 2RW
2016 21 DY 2 ind8330 48 11 1 2RW
2016 21 DY 2 ind8330 36 12 1 2RW
2016 21 DY 2 ind21731 36 10 1 2RW
2016 21 DY 2 ind21731 51 11 1 2RW
2016 21 DY 2 ind21731 45 12 1 2RW
2016 21 DY 2 ind21057 39 10 1 2RW
2016 21 DY 2 ind21057 42 11 1 2RW
2016 21 DY 2 ind26963 51 10 1 2RW
2016 21 DY 2 ind26963 36 11 1 2RW
2016 21 DY 2 ind26963 37 12 1 2RW
2016 21 DY 2 ind9146 33 10 1 2RW
2016 21 DY 2 ind9146 54 11 1 2RW
2016 21 DY 2 ind9146 38 12 1 2RW
2016 21 DY 2 ind13638 47 10 1 2RW
2016 21 DY 2 ind13638 43 11 1 2RW
2016 21 DY 2 ind13638 39 12 1 2RW
2016 21 DY 2 ind29030 41 10 1 2RW
2016 21 DY 2 ind29030 47 11 1 2RW
2016 21 DY 2 ind29030 48 12 1 2RW
2016 21 DY 2 ind27413 50 10 1 2RW
2016 21 DY 2 ind27413 33 11 1 2RW
2016 21 DY 2 ind27413 51 12 1 2RW
2016 21 DY 2 ind5882 53 10 1 2RW
2016 21 DY 2 ind5882 52 11 1 2RW
2016 21 DY 2 ind5882 31 12 1 2RW
2016 21 DY 2 ind15374 35 10 1 2RW
2016 21 DY 2 ind15374 32 11 1 2RW
2016 21 DY 2 ind15374 33 12 1 2RW
2016 21 DY 2 ind9916 44 10 1 2RW
2016 21 DY 2 ind9916 38 11 1 2RW
2016 21 DY 2 ind9916 41 12 1 2RW
2016 22 DY 2 ind6038 32 13 1 2RW
2016 22 DY 2 ind6038 37 14 1 2RW
2016 22 DY 2 ind6038 47 15 1 2RW
2016 22 DY 2 ind30052 30 13 1 2RW
2016 22 DY 2 ind30052 34 14 1 2RW
2016 22 DY 2 ind30052 42 15 1 2RW
2016 22 DY 2 ind23088 54 13 1 2RW
2016 22 DY 2 ind23088 46 14 1 2RW
2016 22 DY 2 ind23088 43 15 1 2RW
2016 22 DY 2 ind10678 42 13 1 2RW
2016 22 DY 2 ind10678 50 14 1 2RW
2016 22 DY 2 ind10678 52 15 1 2RW
2016 22 DY 2 ind4125 48 13 1 2RW
2016 22 DY 2 ind4125 45 14 1 2RW
2016 22 DY 2 ind4125 50 15 1 2RW
2016 22 DY 2 ind17714 46 13 1 2RW
2016 22 DY 2 ind17714 53 14 1 2RW
2016 22 DY 2 ind17714 40 15 1 2RW
2016 22 DY 2 ind21409 45 13 1 2RW
2016 22 DY 2 ind21409 46 15 1 2RW
2016 22 DY 2 ind1968 31 13 1 2RW
2016 22 DY 2 ind1968 49 14 1 2RW
2016 22 DY 2 ind1968 30 15 1 2RW
2016 22 DY 2 ind14022 40 13 1 2RW
2016 22 DY 2 ind14022 30 14 1 2RW
2016 22 DY 2 ind14022 35 15 1 2RW
2016 22 DY 2 ind27522 37 13 1 2RW
2016 22 DY 2 ind27522 35 14 1 2RW
2016 22 DY 2 ind27522 53 15 1 2RW
2016 22 DY 2 ind2128 52 13 1 2RW
2016 22 DY 2 ind2128 41 14 1 2RW
2016 22 DY 2 ind2128 49 15 1 2RW
2016 22 DY 2 ind12029 49 13 1 2RW
2016 22 DY 2 ind12029 39 14 1 2RW
2016 22 DY 2 ind12029 34 15 1 2RW
2016 22 DY 2 ind2050 43 13 1 2RW
2016 22 DY 2 ind2050 40 14 1 2RW
2016 22 DY 2 ind2050 32 15 1 2RW
2016 22 DY 2 ind6732 38 13 1 2RW
2016 22 DY 2 ind6732 48 14 1 2RW
2016 22 DY 2 ind6732 36 15 1 2RW
2016 22 DY 2 ind3810 36 13 1 2RW
2016 22 DY 2 ind3810 51 14 1 2RW
2016 22 DY 2 ind3810 45 15 1 2RW
2016 22 DY 2 ind14841 39 13 1 2RW
2016 22 DY 2 ind14841 42 14 1 2RW
2016 22 DY 2 ind14841 44 15 1 2RW
2016 22 DY 2 ind7306 51 13 1 2RW
2016 22 DY 2 ind7306 36 14 1 2RW
2016 22 DY 2 ind7306 37 15 1 2RW
2016 22 DY 2 ind165 33 13 1 2RW
2016 22 DY 2 ind165 54 14 1 2RW
2016 22 DY 2 ind165 38 15 1 2RW
2016 22 DY 2 ind22137 47 13 1 2RW
2016 22 DY 2 ind22137 43 14 1 2RW
2016 22 DY 2 ind22137 39 15 1 2RW
2016 22 DY 2 ind15256 41 13 1 2RW
2016 22 DY 2 ind15256 47 14 1 2RW
2016 22 DY 2 ind15256 48 15 1 2RW
2016 22 DY 2 ind3837 50 13 1 2RW
2016 22 DY 2 ind3837 33 14 1 2RW
2016 22 DY 2 ind3837 51 15 1 2RW
2016 22 DY 2 ind23749 53 13 1 2RW
2016 22 DY 2 ind23749 52 14 1 2RW
2016 22 DY 2 ind23749 31 15 1 2RW
2016 22 DY 2 ind4984 35 13 1 2RW
2016 22 DY 2 ind4984 32 14 1 2RW
2016 22 DY 2 ind4984 33 15 1 2RW
2016 22 DY 2 ind13048 44 13 1 2RW
2016 22 DY 2 ind13048 38 14 1 2RW
2016 22 DY 2 ind13048 41 15 1 2RW
2017 52 DY 2 ind8834 2 1 1 2RW
2017 52 DY 2 ind8834 6 2 1 2RW
2017 52 DY 2 ind8834 14 3 1 2RW
2017 52 DY 2 ind4799 26 1 1 2RW
2017 52 DY 2 ind4799 18 2 1 2RW
2017 52 DY 2 ind4799 15 3 1 2RW
2017 52 DY 2 ind28275 14 1 1 2RW
2017 52 DY 2 ind28275 22 2 1 2RW
2017 52 DY 2 ind28275 24 3 1 2RW
2017 52 DY 2 ind18331 20 1 1 2RW
2017 52 DY 2 ind18331 17 2 1 2RW
2017 52 DY 2 ind18331 22 3 1 2RW
2017 52 DY 2 ind24005 18 1 1 2RW
2017 52 DY 2 ind24005 25 2 1 2RW
2017 52 DY 2 ind24005 12 3 1 2RW
2017 52 DY 2 ind3496 17 1 1 2RW
2017 52 DY 2 ind3496 3 2 1 2RW
2017 52 DY 2 ind3496 18 3 1 2RW
2017 52 DY 2 ind9423 3 1 1 2RW
2017 52 DY 2 ind9423 21 2 1 2RW
2017 52 DY 2 ind9423 2 3 1 2RW
2017 52 DY 2 ind10226 12 1 1 2RW
2017 52 DY 2 ind10226 2 2 1 2RW
2017 52 DY 2 ind10226 7 3 1 2RW
2017 52 DY 2 ind7758 9 1 1 2RW
2017 52 DY 2 ind7758 7 2 1 2RW
2017 52 DY 2 ind7758 25 3 1 2RW
2017 52 DY 2 ind4521 24 1 1 2RW
2017 52 DY 2 ind4521 13 2 1 2RW
2017 52 DY 2 ind4521 21 3 1 2RW
2017 52 DY 2 ind13058 21 1 1 2RW
2017 52 DY 2 ind13058 11 2 1 2RW
2017 52 DY 2 ind13058 6 3 1 2RW
2017 52 DY 2 ind25320 15 1 1 2RW
2017 52 DY 2 ind25320 12 2 1 2RW
2017 52 DY 2 ind25320 4 3 1 2RW
2017 52 DY 2 ind19234 10 1 1 2RW
2017 52 DY 2 ind19234 20 2 1 2RW
2017 52 DY 2 ind19234 8 3 1 2RW
2017 52 DY 2 ind579 23 2 1 2RW
2017 52 DY 2 ind579 17 3 1 2RW
2017 52 DY 2 ind3497 11 1 1 2RW
2017 52 DY 2 ind3497 14 2 1 2RW
2017 52 DY 2 ind3497 16 3 1 2RW
2017 52 DY 2 ind12985 23 1 1 2RW
2017 52 DY 2 ind12985 8 2 1 2RW
2017 52 DY 2 ind12985 9 3 1 2RW
2017 52 DY 2 ind20532 5 1 1 2RW
2017 52 DY 2 ind20532 26 2 1 2RW
2017 52 DY 2 ind20532 10 3 1 2RW
2017 52 DY 2 ind10725 19 1 1 2RW
2017 52 DY 2 ind10725 15 2 1 2RW
2017 52 DY 2 ind10725 11 3 1 2RW
2017 52 DY 2 ind23570 13 1 1 2RW
2017 52 DY 2 ind23570 19 2 1 2RW
2017 52 DY 2 ind23570 20 3 1 2RW
2017 52 DY 2 ind682 22 1 1 2RW
2017 52 DY 2 ind682 5 2 1 2RW
2017 52 DY 2 ind682 23 3 1 2RW
2017 52 DY 2 ind14829 25 1 1 2RW
2017 52 DY 2 ind14829 24 2 1 2RW
2017 52 DY 2 ind14829 3 3 1 2RW
2017 52 DY 2 ind4492 7 1 1 2RW
2017 52 DY 2 ind4492 4 2 1 2RW
2017 52 DY 2 ind4492 5 3 1 2RW
2017 52 DY 2 ind21968 16 1 1 2RW
2017 52 DY 2 ind21968 10 2 1 2RW
2017 52 DY 2 ind21968 13 3 1 2RW
2017 67 DY 2 ind8834 2 4 1 2RW
2017 67 DY 2 ind8834 6 5 1 2RW
2017 67 DY 2 ind8834 14 6 1 2RW
2017 67 DY 2 ind4799 26 4 1 2RW
2017 67 DY 2 ind4799 15 6 1 2RW
2017 67 DY 2 ind28275 14 4 1 2RW
2017 67 DY 2 ind28275 22 5 1 2RW
2017 67 DY 2 ind28275 24 6 1 2RW
2017 67 DY 2 ind24222 20 4 1 2RW
2017 67 DY 2 ind24222 17 5 1 2RW
2017 67 DY 2 ind24222 22 6 1 2RW
2017 67 DY 2 ind27242 18 4 1 2RW
2017 67 DY 2 ind27242 25 5 1 2RW
2017 67 DY 2 ind27242 12 6 1 2RW
2017 67 DY 2 ind15256 17 4 1 2RW
2017 67 DY 2 ind15256 3 5 1 2RW
2017 67 DY 2 ind13048 3 4 1 2RW
2017 67 DY 2 ind13048 21 5 1 2RW
2017 67 DY 2 ind13048 2 6 1 2RW
2017 67 DY 2 ind27787 12 4 1 2RW
2017 67 DY 2 ind27787 2 5 1 2RW
2017 67 DY 2 ind27787 7 6 1 2RW
2017 67 DY 2 ind19636 9 4 1 2RW
2017 67 DY 2 ind19636 7 5 1 2RW
2017 67 DY 2 ind19636 25 6 1 2RW
2017 67 DY 2 ind421 24 4 1 2RW
2017 67 DY 2 ind421 13 5 1 2RW
2017 67 DY 2 ind421 21 6 1 2RW
2017 67 DY 2 ind27358 21 4 1 2RW
2017 67 DY 2 ind27358 11 5 1 2RW
2017 67 DY 2 ind27358 6 6 1 2RW
2017 67 DY 2 ind3053 15 4 1 2RW
2017 67 DY 2 ind3053 12 5 1 2RW
2017 67 DY 2 ind3053 4 6 1 2RW
2017 67 DY 2 ind27686 10 4 1 2RW
2017 67 DY 2 ind27686 20 5 1 2RW
2017 67 DY 2 ind27686 8 6 1 2RW
2017 67 DY 2 ind12339 8 4 1 2RW
2017 67 DY 2 ind12339 23 5 1 2RW
2017 67 DY 2 ind12339 17 6 1 2RW
2017 67 DY 2 ind10723 11 4 1 2RW
2017 67 DY 2 ind10723 16 6 1 2RW
2017 67 DY 2 ind24687 23 4 1 2RW
2017 67 DY 2 ind24687 8 5 1 2RW
2017 67 DY 2 ind24687 9 6 1 2RW
2017 67 DY 2 ind8044 5 4 1 2RW
2017 67 DY 2 ind8044 26 5 1 2RW
2017 67 DY 2 ind8044 10 6 1 2RW
2017 67 DY 2 ind2828 15 5 1 2RW
2017 67 DY 2 ind2828 11 6 1 2RW
2017 67 DY 2 ind15727 13 4 1 2RW
2017 67 DY 2 ind15727 19 5 1 2RW
2017 67 DY 2 ind15727 20 6 1 2RW
2017 67 DY 2 ind308 22 4 1 2RW
2017 67 DY 2 ind308 5 5 1 2RW
2017 67 DY 2 ind308 23 6 1 2RW
2017 67 DY 2 ind14745 25 4 1 2RW
2017 67 DY 2 ind14745 24 5 1 2RW
2017 67 DY 2 ind14745 3 6 1 2RW
2017 67 DY 2 ind26963 7 4 1 2RW
2017 67 DY 2 ind26963 4 5 1 2RW
2017 67 DY 2 ind26963 5 6 1 2RW
2017 67 DY 2 ind21409 16 4 1 2RW
2017 67 DY 2 ind21409 10 5 1 2RW
2017 67 DY 2 ind21409 13 6 1 2RW
2017 82 DY 2 ind8834 2 7 1 2RW
2017 82 DY 2 ind8834 6 8 1 2RW
2017 82 DY 2 ind8834 14 9 1 2RW
2017 82 DY 2 ind4799 26 7 1 2RW
2017 82 DY 2 ind4799 18 8 1 2RW
2017 82 DY 2 ind4799 15 9 1 2RW
2017 82 DY 2 ind28275 14 7 1 2RW
2017 82 DY 2 ind28275 22 8 1 2RW
2017 82 DY 2 ind28275 24 9 1 2RW
2017 82 DY 2 ind6832 20 7 1 2RW
2017 82 DY 2 ind6832 17 8 1 2RW
2017 82 DY 2 ind6832 22 9 1 2RW
2017 82 DY 2 ind6212 25 8 1 2RW
2017 82 DY 2 ind6212 12 9 1 2RW
2017 82 DY 2 ind13628 17 7 1 2RW
2017 82 DY 2 ind13628 3 8 1 2RW
2017 82 DY 2 ind13628 18 9 1 2RW
2017 82 DY 2 ind7965 3 7 1 2RW
2017 82 DY 2 ind7965 21 8 1 2RW
2017 82 DY 2 ind7965 2 9 1 2RW
2017 82 DY 2 ind8191 12 7 1 2RW
2017 82 DY 2 ind8191 2 8 1 2RW
2017 82 DY 2 ind8191 7 9 1 2RW
2017 82 DY 2 ind784 9 7 1 2RW
2017 82 DY 2 ind784 7 8 1 2RW
2017 82 DY 2 ind784 25 9 1 2RW
2017 82 DY 2 ind23088 24 7 1 2RW
2017 82 DY 2 ind23088 13 8 1 2RW
2017 82 DY 2 ind23088 21 9 1 2RW
2017 82 DY 2 ind21739 21 7 1 2RW
2017 82 DY 2 ind21739 11 8 1 2RW
2017 82 DY 2 ind21739 6 9 1 2RW
2017 82 DY 2 ind26785 15 7 1 2RW
2017 82 DY 2 ind26785 12 8 1 2RW
2017 82 DY 2 ind26785 4 9 1 2RW
2017 82 DY 2 ind12029 10 7 1 2RW
2017 82 DY 2 ind12029 20 8 1 2RW
2017 82 DY 2 ind12029 8 9 1 2RW
2017 82 DY 2 ind10674 8 7 1 2RW
2017 82 DY 2 ind10674 23 8 1 2RW
2017 82 DY 2 ind10674 17 9 1 2RW
2017 82 DY 2 ind30052 11 7 1 2RW
2017 82 DY 2 ind30052 14 8 1 2RW
2017 82 DY 2 ind30052 16 9 1 2RW
2017 82 DY 2 ind2128 23 7 1 2RW
2017 82 DY 2 ind2128 8 8 1 2RW
2017 82 DY 2 ind2128 9 9 1 2RW
2017 82 DY 2 ind6038 25 7 1 2RW
2017 82 DY 2 ind6038 24 8 1 2RW
2017 82 DY 2 ind6038 3 9 1 2RW
2017 82 DY 2 ind5807 7 7 1 2RW
2017 82 DY 2 ind5807 4 8 1 2RW
2017 82 DY 2 ind5807 5 9 1 2RW
2017 96 DY 2 ind8834 2 10 1 2RW
2017 96 DY 2 ind8834 6 11 1 2RW
2017 96 DY 2 ind8834 14 12 1 2RW
2017 96 DY 2 ind316 26 10 1 2RW
2017 96 DY 2 ind316 18 11 1 2RW
2017 96 DY 2 ind316 15 12 1 2RW
2017 96 DY 2 ind4611 14 10 1 2RW
2017 96 DY 2 ind4611 22 11 1 2RW
2017 96 DY 2 ind4611 24 12 1 2RW
2017 96 DY 2 ind29201 20 10 1 2RW
2017 96 DY 2 ind29201 17 11 1 2RW
2017 96 DY 2 ind29201 22 12 1 2RW
2017 96 DY 2 ind1663 18 10 1 2RW
2017 96 DY 2 ind1663 25 11 1 2RW
2017 96 DY 2 ind1663 12 12 1 2RW
2017 96 DY 2 ind22801 17 10 1 2RW
2017 96 DY 2 ind22801 3 11 1 2RW
2017 96 DY 2 ind22801 18 12 1 2RW
2017 96 DY 2 ind4097 3 10 1 2RW
2017 96 DY 2 ind4097 21 11 1 2RW
2017 96 DY 2 ind4097 2 12 1 2RW
2017 96 DY 2 ind22910 12 10 1 2RW
2017 96 DY 2 ind22910 2 11 1 2RW
2017 96 DY 2 ind22910 7 12 1 2RW
2017 96 DY 2 ind7163 9 10 1 2RW
2017 96 DY 2 ind7163 7 11 1 2RW
2017 96 DY 2 ind7163 25 12 1 2RW
2017 96 DY 2 ind27789 24 10 1 2RW
2017 96 DY 2 ind27789 13 11 1 2RW
2017 96 DY 2 ind27789 21 12 1 2RW
2017 96 DY 2 ind8157 11 11 1 2RW
2017 96 DY 2 ind27071 15 10 1 2RW
2017 96 DY 2 ind27071 12 11 1 2RW
2017 96 DY 2 ind27071 4 12 1 2RW
2017 96 DY 2 ind7572 10 10 1 2RW
2017 96 DY 2 ind7572 20 11 1 2RW
2017 96 DY 2 ind7572 8 12 1 2RW
2017 96 DY 2 ind4042 8 10 1 2RW
2017 96 DY 2 ind4042 23 11 1 2RW
2017 96 DY 2 ind4042 17 12 1 2RW
2017 96 DY 2 ind21004 11 10 1 2RW
2017 96 DY 2 ind21004 14 11 1 2RW
2017 96 DY 2 ind21004 16 12 1 2RW
2017 96 DY 2 ind11321 23 10 1 2RW
2017 96 DY 2 ind11321 8 11 1 2RW
2017 96 DY 2 ind11321 9 12 1 2RW
2017 96 DY 2 ind10149 5 10 1 2RW
2017 96 DY 2 ind10149 26 11 1 2RW
2017 96 DY 2 ind10149 10 12 1 2RW
2017 96 DY 2 ind23269 19 10 1 2RW
2017 96 DY 2 ind23269 15 11 1 2RW
2017 96 DY 2 ind23269 11 12 1 2RW
2017 96 DY 2 ind3319 13 10 1 2RW
2017 96 DY 2 ind3319 19 11 1 2RW
2017 96 DY 2 ind3319 20 12 1 2RW
2017 96 DY 2 ind19530 22 10 1 2RW
2017 96 DY 2 ind19530 5 11 1 2RW
2017 96 DY 2 ind19530 23 12 1 2RW
2017 96 DY 2 ind9135 25 10 1 2RW
2017 96 DY 2 ind9135 24 11 1 2RW
2017 96 DY 2 ind9135 3 12 1 2RW
2017 96 DY 2 ind30077 7 10 1 2RW
2017 96 DY 2 ind30077 4 11 1 2RW
2017 96 DY 2 ind30077 5 12 1 2RW
2017 96 DY 2 ind21349 16 10 1 2RW
2017 96 DY 2 ind21349 10 11 1 2RW
2017 96 DY 2 ind21349 13 12 1 2RW
2017 4 DY 2 ind8834 2 13 1 2RW
2017 4 DY 2 ind8834 6 14 1 2RW
2017 4 DY 2 ind8834 14 15 1 2RW
2017 4 DY 2 ind13123 26 13 1 2RW
2017 4 DY 2 ind13123 18 14 1 2RW
2017 4 DY 2 ind13123 15 15 1 2RW
2017 4 DY 2 ind20488 14 13 1 2RW
2017 4 DY 2 ind20488 22 14 1 2RW
2017 4 DY 2 ind20488 24 15 1 2RW
2017 4 DY 2 ind18971 20 13 1 2RW
2017 4 DY 2 ind18971 17 14 1 2RW
2017 4 DY 2 ind18971 22 15 1 2RW
2017 4 DY 2 ind18169 18 13 1 2RW
2017 4 DY 2 ind18169 12 15 1 2RW
2017 4 DY 2 ind9977 17 13 1 2RW
2017 4 DY 2 ind9977 3 14 1 2RW
2017 4 DY 2 ind9977 18 15 1 2RW
2017 4 DY 2 ind4062 3 13 1 2RW
2017 4 DY 2 ind4062 21 14 1 2RW
2017 4 DY 2 ind4062 2 15 1 2RW
2017 4 DY 2 ind22373 12 13 1 2RW
2017 4 DY 2 ind22373 2 14 1 2RW
2017 4 DY 2 ind22373 7 15 1 2RW
2017 4 DY 2 ind20114 9 13 1 2RW
2017 4 DY 2 ind20114 7 14 1 2RW
2017 4 DY 2 ind20114 25 15 1 2RW
2017 4 DY 2 ind9846 24 13 1 2RW
2017 4 DY 2 ind9846 13 14 1 2RW
2017 4 DY 2 ind9846 21 15 1 2RW
2017 4 DY 2 ind16919 21 13 1 2RW
2017 4 DY 2 ind16919 11 14 1 2RW
2017 4 DY 2 ind16919 6 15 1 2RW
2017 4 DY 2 ind7099 15 13 1 2RW
2017 4 DY 2 ind7099 12 14 1 2RW
2017 4 DY 2 ind7099 4 15 1 2RW
2017 4 DY 2 ind11810 10 13 1 2RW
2017 4 DY 2 ind11810 20 14 1 2RW
2017 4 DY 2 ind11810 8 15 1 2RW
2017 4 DY 2 ind22005 8 13 1 2RW
2017 4 DY 2 ind22005 23 14 1 2RW
2017 4 DY 2 ind22005 17 15 1 2RW
2017 4 DY 2 ind5198 11 13 1 2RW
2017 4 DY 2 ind5198 14 14 1 2RW
2017 4 DY 2 ind5198 16 15 1 2RW
2017 4 DY 2 ind16083 23 13 1 2RW
2017 4 DY 2 ind16083 8 14 1 2RW
2017 4 DY 2 ind16083 9 15 1 2RW
2017 4 DY 2 ind19269 5 13 1 2RW
2017 4 DY 2 ind19269 26 14 1 2RW
2017 4 DY 2 ind19269 10 15 1 2RW
2017 4 DY 2 ind3461 19 13 1 2RW
2017 4 DY 2 ind3461 15 14 1 2RW
2017 4 DY 2 ind3461 11 15 1 2RW
2017 4 DY 2 ind3788 13 13 1 2RW
2017 4 DY 2 ind3788 19 14 1 2RW
2017 4 DY 2 ind3788 20 15 1 2RW
2017 4 DY 2 ind15935 22 13 1 2RW
2017 4 DY 2 ind15935 5 14 1 2RW
2017 4 DY 2 ind15935 23 15 1 2RW
2017 4 DY 2 ind3719 25 13 1 2RW
2017 4 DY 2 ind3719 24 14 1 2RW
2017 4 DY 2 ind3719 3 15 1 2RW
2017 4 DY 2 ind24364 7 13 1 2RW
2017 4 DY 2 ind24364 4 14 1 2RW
2017 4 DY 2 ind24364 5 15 1 2RW
2017 4 DY 2 ind15633 16 13 1 2RW
2017 4 DY 2 ind15633 10 14 1 2RW
2017 4 DY 2 ind15633 13 15 1 2RW
2017 18 DY 2 ind8834 2 16 1 2RW
2017 18 DY 2 ind8834 6 17 1 2RW
2017 18 DY 2 ind8834 14 18 1 2RW
2017 18 DY 2 ind12747 26 16 1 2RW
2017 18 DY 2 ind12747 18 17 1 2RW
2017 18 DY 2 ind12747 15 18 1 2RW
2017 18 DY 2 ind3153 14 16 1 2RW
2017 18 DY 2 ind3153 22 17 1 2RW
2017 18 DY 2 ind3153 24 18 1 2RW
2017 18 DY 2 ind24578 20 16 1 2RW
2017 18 DY 2 ind24578 17 17 1 2RW
2017 18 DY 2 ind24578 22 18 1 2RW
2017 18 DY 2 ind8722 18 16 1 2RW
2017 18 DY 2 ind8722 25 17 1 2RW
2017 18 DY 2 ind8722 12 18 1 2RW
2017 18 DY 2 ind25479 17 16 1 2RW
2017 18 DY 2 ind25479 3 17 1 2RW
2017 18 DY 2 ind25479 18 18 1 2RW
2017 18 DY 2 ind22974 3 16 1 2RW
2017 18 DY 2 ind22974 21 17 1 2RW
2017 18 DY 2 ind22974 2 18 1 2RW
2017 18 DY 2 ind12310 12 16 1 2RW
2017 18 DY 2 ind12310 2 17 1 2RW
2017 18 DY 2 ind12310 7 18 1 2RW
2017 18 DY 2 ind16373 9 16 1 2RW
2017 18 DY 2 ind16373 7 17 1 2RW
2017 18 DY 2 ind16373 25 18 1 2RW
2017 18 DY 2 ind16134 24 16 1 2RW
2017 18 DY 2 ind16134 13 17 1 2RW
2017 18 DY 2 ind16134 21 18 1 2RW
2017 18 DY 2 ind17426 11 17 1 2RW
2017 18 DY 2 ind17426 6 18 1 2RW
2017 18 DY 2 ind18379 15 16 1 2RW
2017 18 DY 2 ind18379 12 17 1 2RW
2017 18 DY 2 ind18379 4 18 1 2RW
2017 18 DY 2 ind3298 10 16 1 2RW
2017 18 DY 2 ind3298 20 17 1 2RW
2017 18 DY 2 ind3298 8 18 1 2RW
2017 18 DY 2 ind24993 8 16 1 2RW
2017 18 DY 2 ind24993 23 17 1 2RW
2017 18 DY 2 ind24993 17 18 1 2RW
2017 18 DY 2 ind18793 11 16 1 2RW
2017 18 DY 2 ind18793 14 17 1 2RW
2017 18 DY 2 ind18793 16 18 1 2RW
2017 18 DY 2 ind10916 23 16 1 2RW
2017 18 DY 2 ind10916 8 17 1 2RW
2017 18 DY 2 ind10916 9 18 1 2RW
2017 18 DY 2 ind8705 5 16 1 2RW
2017 18 DY 2 ind8705 26 17 1 2RW
2017 18 DY 2 ind8705 10 18 1 2RW
2017 18 DY 2 ind16724 19 16 1 2RW
2017 18 DY 2 ind16724 15 17 1 2RW
2017 18 DY 2 ind16724 11 18 1 2RW
2017 18 DY 2 ind21811 13 16 1 2RW
2017 18 DY 2 ind21811 19 17 1 2RW
2017 18 DY 2 ind21811 20 18 1 2RW
2017 18 DY 2 ind14855 22 16 1 2RW
2017 18 DY 2 ind14855 5 17 1 2RW
2017 18 DY 2 ind14855 23 18 1 2RW
2017 18 DY 2 ind16708 25 16 1 2RW
2017 18 DY 2 ind16708 24 17 1 2RW
2017 18 DY 2 ind16708 3 18 1 2RW
2017 18 DY 2 ind21341 7 16 1 2RW
2017 18 DY 2 ind21341 4 17 1 2RW
2017 18 DY 2 ind21341 5 18 1 2RW
2017 18 DY 2 ind27387 16 16 1 2RW
2017 18 DY 2 ind27387 10 17 1 2RW
2017 18 DY 2 ind27387 13 18 1 2RW
2017 19 DY 2 ind8834 29 1 1 2RW
2017 19 DY 2 ind8834 33 2 1 2RW
2017 19 DY 2 ind8834 41 3 1 2RW
2017 19 DY 2 ind10791 53 1 1 2RW
2017 19 DY 2 ind10791 45 2 1 2RW
2017 19 DY 2 ind10791 42 3 1 2RW
2017 19 DY 2 ind9794 41 1 1 2RW
2017 19 DY 2 ind9794 49 2 1 2RW
2017 19 DY 2 ind9794 51 3 1 2RW
2017 19 DY 2 ind26822 47 1 1 2RW
2017 19 DY 2 ind26822 44 2 1 2RW
2017 19 DY 2 ind26822 49 3 1 2RW
2017 19 DY 2 ind6372 52 2 1 2RW
2017 19 DY 2 ind24694 44 1 1 2RW
2017 19 DY 2 ind24694 30 2 1 2RW
2017 19 DY 2 ind24694 45 3 1 2RW
2017 19 DY 2 ind24423 30 1 1 2RW
2017 19 DY 2 ind24423 48 2 1 2RW
2017 19 DY 2 ind24423 29 3 1 2RW
2017 19 DY 2 ind13801 39 1 1 2RW
2017 19 DY 2 ind13801 29 2 1 2RW
2017 19 DY 2 ind13801 34 3 1 2RW
2017 19 DY 2 ind7581 36 1 1 2RW
2017 19 DY 2 ind7581 34 2 1 2RW
2017 19 DY 2 ind7581 52 3 1 2RW
2017 19 DY 2 ind2029 51 1 1 2RW
2017 19 DY 2 ind2029 40 2 1 2RW
2017 19 DY 2 ind2029 48 3 1 2RW
2017 19 DY 2 ind26061 48 1 1 2RW
2017 19 DY 2 ind26061 38 2 1 2RW
2017 19 DY 2 ind26061 33 3 1 2RW
2017 19 DY 2 ind8060 42 1 1 2RW
2017 19 DY 2 ind8060 39 2 1 2RW
2017 19 DY 2 ind8060 31 3 1 2RW
2017 19 DY 2 ind27765 37 1 1 2RW
2017 19 DY 2 ind27765 47 2 1 2RW
2017 19 DY 2 ind27765 35 3 1 2RW
2017 19 DY 2 ind11636 35 1 1 2RW
2017 19 DY 2 ind11636 50 2 1 2RW
2017 19 DY 2 ind11636 44 3 1 2RW
2017 19 DY 2 ind27128 38 1 1 2RW
2017 19 DY 2 ind27128 41 2 1 2RW
2017 19 DY 2 ind27128 43 3 1 2RW
2017 19 DY 2 ind30173 50 1 1 2RW
2017 19 DY 2 ind30173 35 2 1 2RW
2017 19 DY 2 ind30173 36 3 1 2RW
2017 19 DY 2 ind24173 32 1 1 2RW
2017 19 DY 2 ind24173 53 2 1 2RW
2017 19 DY 2 ind24173 37 3 1 2RW
2017 19 DY 2 ind25588 46 1 1 2RW
2017 19 DY 2 ind25588 42 2 1 2RW
2017 19 DY 2 ind25588 38 3 1 2RW
2017 19 DY 2 ind18191 40 1 1 2RW
2017 19 DY 2 ind18191 46 2 1 2RW
2017 19 DY 2 ind18191 47 3 1 2RW
2017 19 DY 2 ind5121 49 1 1 2RW
2017 19 DY 2 ind5121 32 2 1 2RW
2017 19 DY 2 ind5121 50 3 1 2RW
2017 19 DY 2 ind22703 52 1 1 2RW
2017 19 DY 2 ind22703 51 2 1 2RW
2017 19 DY 2 ind22703 30 3 1 2RW
2017 19 DY 2 ind511 34 1 1 2RW
2017 19 DY 2 ind511 31 2 1 2RW
2017 19 DY 2 ind511 32 3 1 2RW
2017 19 DY 2 ind1246 43 1 1 2RW
2017 19 DY 2 ind1246 37 2 1 2RW
2017 19 DY 2 ind1246 40 3 1 2RW
2017 20 DY 2 ind8834 29 4 1 2RW
2017 20 DY 2 ind8834 33 5 1 2RW
2017 20 DY 2 ind8834 41 6 1 2RW
2017 20 DY 2 ind30300 53 4 1 2RW
2017 20 DY 2 ind30300 45 5 1 2RW
2017 20 DY 2 ind30300 42 6 1 2RW
2017 20 DY 2 ind19835 41 4 1 2RW
2017 20 DY 2 ind19835 49 5 1 2RW
2017 20 DY 2 ind19835 51 6 1 2RW
2017 20 DY 2 ind10493 47 4 1 2RW
2017 20 DY 2 ind10493 44 5 1 2RW
2017 20 DY 2 ind10493 49 6 1 2RW
2017 20 DY 2 ind1309 45 4 1 2RW
2017 20 DY 2 ind1309 52 5 1 2RW
2017 20 DY 2 ind1309 39 6 1 2RW
2017 20 DY 2 ind11855 44 4 1 2RW
2017 20 DY 2 ind11855 30 5 1 2RW
2017 20 DY 2 ind11855 45 6 1 2RW
2017 20 DY 2 ind18711 30 4 1 2RW
2017 20 DY 2 ind18711 48 5 1 2RW
2017 20 DY 2 ind18711 29 6 1 2RW
2017 20 DY 2 ind22744 39 4 1 2RW
2017 20 DY 2 ind22744 29 5 1 2RW
2017 20 DY 2 ind22744 34 6 1 2RW
2017 20 DY 2 ind20383 36 4 1 2RW
2017 20 DY 2 ind20383 34 5 1 2RW
2017 20 DY 2 ind20383 52 6 1 2RW
2017 20 DY 2 ind26741 51 4 1 2RW
2017 20 DY 2 ind26741 40 5 1 2RW
2017 20 DY 2 ind26741 48 6 1 2RW
2017 20 DY 2 ind19404 48 4 1 2RW
2017 20 DY 2 ind19404 38 5 1 2RW
2017 20 DY 2 ind19404 33 6 1 2RW
2017 20 DY 2 ind19505 42 4 1 2RW
2017 20 DY 2 ind19505 39 5 1 2RW
2017 20 DY 2 ind28033 37 4 1 2RW
2017 20 DY 2 ind28033 47 5 1 2RW
2017 20 DY 2 ind28033 35 6 1 2RW
2017 20 DY 2 ind27853 35 4 1 2RW
2017 20 DY 2 ind27853 50 5 1 2RW
2017 20 DY 2 ind27853 44 6 1 2RW
2017 20 DY 2 ind22863 38 4 1 2RW
2017 20 DY 2 ind22863 41 5 1 2RW
2017 20 DY 2 ind22863 43 6 1 2RW
2017 20 DY 2 ind28659 50 4 1 2RW
2017 20 DY 2 ind28659 35 5 1 2RW
2017 20 DY 2 ind28659 36 6 1 2RW
2017 20 DY 2 ind4433 32 4 1 2RW
2017 20 DY 2 ind4433 53 5 1 2RW
2017 20 DY 2 ind4433 37 6 1 2RW
2017 20 DY 2 ind23862 46 4 1 2RW
2017 20 DY 2 ind23862 42 5 1 2RW
2017 20 DY 2 ind23862 38 6 1 2RW
2017 20 DY 2 ind454 40 4 1 2RW
2017 20 DY 2 ind454 46 5 1 2RW
2017 20 DY 2 ind454 47 6 1 2RW
2017 20 DY 2 ind23867 49 4 1 2RW
2017 20 DY 2 ind23867 32 5 1 2RW
2017 20 DY 2 ind23867 50 6 1 2RW
2017 20 DY 2 ind5843 52 4 1 2RW
2017 20 DY 2 ind5843 51 5 1 2RW
2017 20 DY 2 ind5843 30 6 1 2RW
2017 20 DY 2 ind3566 34 4 1 2RW
2017 20 DY 2 ind3566 31 5 1 2RW
2017 20 DY 2 ind3566 32 6 1 2RW
2017 20 DY 2 ind6719 43 4 1 2RW
2017 20 DY 2 ind6719 37 5 1 2RW
2017 20 DY 2 ind6719 40 6 1 2RW
2023 79 DY 21 ind24998 30 13 1 2RW
2023 79 DY 21 ind2390 31 13 1 2RW
2023 79 DY 21 ind20532 32 13 1 2RW
2023 79 DY 21 ind6210 33 13 1 2RW
2023 79 DY 21 ind3482 34 13 1 2RW
2023 79 DY 21 ind22902 35 13 1 2RW
2023 79 DY 21 ind4543 36 13 1 2RW
2023 79 DY 21 ind29743 37 13 1 2RW
2023 79 DY 21 ind20532 38 13 1 2RW
2023 79 DY 21 ind12234 39 13 1 2RW
2023 79 DY 21 ind11997 40 13 1 2RW
2023 79 DY 21 ind7629 41 13 1 2RW
2023 79 DY 21 ind27291 42 13 1 2RW
2023 79 DY 21 ind27287 43 13 1 2RW
2023 79 DY 21 ind5165 44 13 1 2RW
2023 79 DY 21 ind20203 45 13 1 2RW
2023 79 DY 21 ind27995 46 13 1 2RW
2023 79 DY 21 ind26226 48 13 1 2RW
2023 79 DY 21 ind28395 49 13 1 2RW
2023 79 DY 21 ind1917 50 13 1 2RW
2023 79 DY 21 ind9056 51 13 1 2RW
2023 79 DY 21 ind20532 52 13 1 2RW
2023 79 DY 21 ind21938 53 13 1 2RW
2023 79 DY 21 ind14614 54 13 1 2RW
2023 79 DY 21 ind28095 54 14 1 2RW
2023 79 DY 21 ind8834 53 14 1 2RW
2023 79 DY 21 ind19462 52 14 1 2RW
2023 79 DY 21 ind6356 51 14 1 2RW
2023 79 DY 21 ind8834 49 14 1 2RW
2023 79 DY 21 ind21966 48 14 1 2RW
2023 79 DY 21 ind29607 47 14 1 2RW
2023 79 DY 21 ind12506 46 14 1 2RW
2023 79 DY 21 ind9994 45 14 1 2RW
2023 79 DY 21 ind21923 44 14 1 2RW
2023 79 DY 21 ind10905 43 14 1 2RW
2023 79 DY 21 ind20532 42 14 1 2RW
2023 79 DY 21 ind29325 41 14 1 2RW
2023 79 DY 21 ind20532 40 14 1 2RW
2023 79 DY 21 ind26359 39 14 1 2RW
2023 79 DY 21 ind18238 38 14 1 2RW
2023 79 DY 21 ind15949 37 14 1 2RW
2023 79 DY 21 ind25024 36 14 1 2RW
2023 79 DY 21 ind27032 34 14 1 2RW
2023 79 DY 21 ind24459 33 14 1 2RW
2023 79 DY 21 ind18720 32 14 1 2RW
2023 79 DY 21 ind25418 31 14 1 2RW
2023 79 DY 21 ind27287 30 15 1 2RW
2023 79 DY 21 ind15949 31 15 1 2RW
2023 79 DY 21 ind29325 32 15 1 2RW
2023 79 DY 21 ind26226 33 15 1 2RW
2023 79 DY 21 ind29743 34 15 1 2RW
2023 79 DY 21 ind18238 35 15 1 2RW
2023 79 DY 21 ind9056 36 15 1 2RW
2023 79 DY 21 ind20532 37 15 1 2RW
2023 79 DY 21 ind6210 38 15 1 2RW
2023 79 DY 21 ind22902 39 15 1 2RW
2023 79 DY 21 ind12506 42 15 1 2RW
2023 79 DY 21 ind19462 43 15 1 2RW
2023 79 DY 21 ind1917 44 15 1 2RW
2023 79 DY 21 ind3482 45 15 1 2RW
2023 79 DY 21 ind20532 46 15 1 2RW
2023 79 DY 21 ind27032 47 15 1 2RW
2023 79 DY 21 ind6356 48 15 1 2RW
2023 79 DY 21 ind20532 49 15 1 2RW
2023 79 DY 21 ind28395 50 15 1 2RW
2023 79 DY 21 ind26359 51 15 1 2RW
2023 79 DY 21 ind28095 52 15 1 2RW
2023 79 DY 21 ind5165 53 15 1 2RW
2023 79 DY 21 ind9994 54 15 1 2RW
2023 79 DY 21 ind18720 54 16 1 2RW
2023 79 DY 21 ind8834 53 16 1 2RW
2023 79 DY 21 ind21923 52 16 1 2RW
2023 79 DY 21 ind14614 51 16 1 2RW
2023 79 DY 21 ind2390 50 16 1 2RW
2023 79 DY 21 ind4543 49 16 1 2RW
2023 79 DY 21 ind24998 48 16 1 2RW
2023 79 DY 21 ind10905 47 16 1 2RW
2023 79 DY 21 ind25418 46 16 1 2RW
2023 79 DY 21 ind24459 44 16 1 2RW
2023 79 DY 21 ind7629 43 16 1 2RW
2023 79 DY 21 ind8834 42 16 1 2RW
2023 79 DY 21 ind21966 41 16 1 2RW
2023 79 DY 21 ind21938 40 16 1 2RW
2023 79 DY 21 ind20532 39 16 1 2RW
2023 79 DY 21 ind27291 38 16 1 2RW
2023 79 DY 21 ind27995 37 16 1 2RW
2023 79 DY 21 ind25024 36 16 1 2RW
2023 79 DY 21 ind20532 35 16 1 2RW
2023 79 DY 21 ind11997 33 16 1 2RW
2023 79 DY 21 ind29607 32 16 1 2RW
2023 79 DY 21 ind12234 31 16 1 2RW
2023 79 DY 21 ind20203 30 16 1 2RW
2023 79 DY 21 ind10905 30 17 1 2RW
2023 79 DY 21 ind27032 31 17 1 2RW
2023 79 DY 21 ind1917 32 17 1 2RW
2023 79 DY 21 ind20532 33 17 1 2RW
2023 79 DY 21 ind9056 35 17 1 2RW
2023 79 DY 21 ind18720 36 17 1 2RW
2023 79 DY 21 ind21966 37 17 1 2RW
2023 79 DY 21 ind28095 38 17 1 2RW
2023 79 DY 21 ind27291 39 17 1 2RW
2023 79 DY 21 ind26226 40 17 1 2RW
2023 79 DY 21 ind20532 41 17 1 2RW
2023 79 DY 21 ind25418 42 17 1 2RW
2023 79 DY 21 ind29607 43 17 1 2RW
2023 79 DY 21 ind19462 44 17 1 2RW
2023 79 DY 21 ind9994 45 17 1 2RW
2023 79 DY 21 ind29325 46 17 1 2RW
2023 79 DY 21 ind14614 47 17 1 2RW
2023 79 DY 21 ind24459 48 17 1 2RW
2023 79 DY 21 ind6210 49 17 1 2RW
2023 79 DY 21 ind11997 50 17 1 2RW
2023 79 DY 21 ind18238 51 17 1 2RW
2023 79 DY 21 ind29743 53 17 1 2RW
2023 79 DY 21 ind21923 54 17 1 2RW
2023 79 DY 21 ind20532 54 18 1 2RW
2023 79 DY 21 ind20532 53 18 1 2RW
2023 79 DY 21 ind24998 51 18 1 2RW
2023 79 DY 21 ind26359 50 18 1 2RW
2023 79 DY 21 ind27995 49 18 1 2RW
2023 79 DY 21 ind5165 48 18 1 2RW
2023 79 DY 21 ind8834 47 18 1 2RW
2023 79 DY 21 ind8834 46 18 1 2RW
2023 79 DY 21 ind7629 44 18 1 2RW
2023 79 DY 21 ind25024 43 18 1 2RW
2023 79 DY 21 ind4543 42 18 1 2RW
2023 79 DY 21 ind28395 41 18 1 2RW
2023 79 DY 21 ind3482 40 18 1 2RW
2023 79 DY 21 ind6356 39 18 1 2RW
2023 79 DY 21 ind27287 38 18 1 2RW
2023 79 DY 21 ind22902 37 18 1 2RW
2023 79 DY 21 ind20203 36 18 1 2RW
2023 79 DY 21 ind12506 35 18 1 2RW
2023 79 DY 21 ind20532 34 18 1 2RW
2023 79 DY 21 ind12234 33 18 1 2RW
2023 79 DY 21 ind15949 32 18 1 2RW
2023 79 DY 21 ind21938 31 18 1 2RW
2023 79 DY 21 ind2390 30 18 1 2RW
2022 47 NI 41 ind20532 103 9 1 2RW
2022 47 NI 41 ind20532 103 10 1 2RW
2022 56 NI 41 ind3522 8 1 1 2RW
2022 56 NI 41 ind15949 4 2 1 2RW
2022 56 NI 41 ind15324 6 2 1 2RW
2022 56 NI 41 ind15932 24 1 1 2RW
2022 56 NI 41 ind20532 9 2 1 2RW
2022 56 NI 41 ind10474 6 1 1 2RW
2022 56 NI 41 ind19225 19 1 1 2RW
2022 56 NI 41 ind7738 21 2 1 2RW
2022 56 NI 41 ind21849 3 1 1 2RW
2022 56 NI 41 ind7171 25 1 1 2RW
2022 56 NI 41 ind9263 25 2 1 2RW
2022 56 NI 41 ind22651 24 2 1 2RW
2022 56 NI 41 ind20055 15 1 1 2RW
2022 56 NI 41 ind24194 5 1 1 2RW
2022 56 NI 41 ind24209 21 1 1 2RW
2022 56 NI 41 ind17854 2 2 1 2RW
2022 56 NI 41 ind14258 8 2 1 2RW
2022 56 NI 41 ind26930 2 1 1 2RW
2022 56 NI 41 ind19225 11 1 1 2RW
2022 56 NI 41 ind29682 26 1 1 2RW
2022 56 NI 41 ind11912 7 1 1 2RW
2022 56 NI 41 ind15512 16 1 1 2RW
2022 56 NI 41 ind9930 4 1 1 2RW
2022 56 NI 41 ind1394 5 2 1 2RW
2022 56 NI 41 ind20602 12 2 1 2RW
2022 56 NI 41 ind22230 23 1 1 2RW
2022 56 NI 41 ind22385 23 2 1 2RW
2022 56 NI 41 ind12075 13 1 1 2RW
2022 56 NI 41 ind25338 14 2 1 2RW
2022 56 NI 41 ind27030 15 2 1 2RW
2022 56 NI 41 ind29956 12 1 1 2RW
2022 56 NI 41 ind29562 18 1 1 2RW
2022 56 NI 41 ind17515 13 2 1 2RW
2022 56 NI 41 ind7611 22 2 1 2RW
2022 56 NI 41 ind13058 10 1 1 2RW
2022 56 NI 41 ind28252 19 2 1 2RW
2022 56 NI 41 ind17394 7 2 1 2RW
2022 56 NI 41 ind15203 17 1 1 2RW
2022 56 NI 41 ind12157 20 2 1 2RW
2022 56 NI 41 ind8769 17 2 1 2RW
2022 56 NI 41 ind9056 9 1 1 2RW
2022 56 NI 41 ind6030 18 2 1 2RW
2022 56 NI 41 ind1221 26 2 1 2RW
2022 56 NI 41 ind2199 3 2 1 2RW
2022 56 NI 41 ind15203 14 1 1 2RW
2022 56 NI 41 ind16798 22 1 1 2RW
2022 56 NI 41 ind19233 20 1 1 2RW
2022 56 NI 41 ind8834 10 2 1 2RW
2022 56 NI 41 ind3522 24 4 1 2RW
2022 56 NI 41 ind10474 25 4 1 2RW
2022 56 NI 41 ind15324 15 3 1 2RW
2022 56 NI 41 ind9263 7 4 1 2RW
2022 56 NI 41 ind7171 4 4 1 2RW
2022 56 NI 41 ind20532 9 3 1 2RW
2022 56 NI 41 ind15949 23 3 1 2RW
2022 56 NI 41 ind15932 10 4 1 2RW
2022 56 NI 41 ind22651 20 4 1 2RW
2022 56 NI 41 ind24209 8 3 1 2RW
2022 56 NI 41 ind29956 3 3 1 2RW
2022 56 NI 41 ind26930 5 4 1 2RW
2022 56 NI 41 ind19225 4 3 1 2RW
2022 56 NI 41 ind14258 22 3 1 2RW
2022 56 NI 41 ind13058 21 3 1 2RW
2022 56 NI 41 ind11912 6 3 1 2RW
2022 56 NI 41 ind29562 16 4 1 2RW
2022 56 NI 41 ind15512 21 4 1 2RW
2022 56 NI 41 ind24194 6 4 1 2RW
2022 56 NI 41 ind21849 26 3 1 2RW
2022 56 NI 41 ind17854 5 3 1 2RW
2022 56 NI 41 ind20055 16 3 1 2RW
2022 56 NI 41 ind25338 7 3 1 2RW
2022 56 NI 41 ind15203 25 3 1 2RW
2022 56 NI 41 ind27030 22 4 1 2RW
2022 56 NI 41 ind19225 3 4 1 2RW
2022 56 NI 41 ind15203 2 4 1 2RW
2022 56 NI 41 ind7738 14 3 1 2RW
2022 56 NI 41 ind29682 11 3 1 2RW
2022 56 NI 41 ind20602 12 3 1 2RW
2022 56 NI 41 ind9930 12 4 1 2RW
2022 56 NI 41 ind1221 13 4 1 2RW
2022 56 NI 41 ind28252 11 4 1 2RW
2022 56 NI 41 ind22230 24 3 1 2RW
2022 56 NI 41 ind12075 26 4 1 2RW
2022 56 NI 41 ind17394 9 4 1 2RW
2022 56 NI 41 ind1394 2 3 1 2RW
2022 56 NI 41 ind22385 19 3 1 2RW
2022 56 NI 41 ind2199 15 4 1 2RW
2022 56 NI 41 ind6030 18 3 1 2RW
2022 56 NI 41 ind17515 18 4 1 2RW
2022 56 NI 41 ind8769 23 4 1 2RW
2022 56 NI 41 ind9056 13 3 1 2RW
2022 56 NI 41 ind7611 10 3 1 2RW
2022 56 NI 41 ind12157 19 4 1 2RW
2022 56 NI 41 ind19233 8 4 1 2RW
2022 56 NI 41 ind8834 17 3 1 2RW
2022 56 NI 41 ind16798 14 4 1 2RW
2022 56 NI 41 ind10474 17 5 1 2RW
2022 56 NI 41 ind3522 25 5 1 2RW
2022 56 NI 41 ind15949 13 5 1 2RW
2022 56 NI 41 ind22651 5 6 1 2RW
2022 56 NI 41 ind7171 3 6 1 2RW
2022 56 NI 41 ind7738 5 5 1 2RW
2022 56 NI 41 ind19225 25 6 1 2RW
2022 56 NI 41 ind9263 14 6 1 2RW
2022 56 NI 41 ind27030 12 6 1 2RW
2022 56 NI 41 ind15932 9 6 1 2RW
2022 56 NI 41 ind15324 11 5 1 2RW
2022 56 NI 41 ind26930 11 6 1 2RW
2022 56 NI 41 ind29682 21 5 1 2RW
2022 56 NI 41 ind24209 22 5 1 2RW
2022 56 NI 41 ind20532 2 5 1 2RW
2022 56 NI 41 ind29562 19 5 1 2RW
2022 56 NI 41 ind11912 19 6 1 2RW
2022 56 NI 41 ind25338 15 5 1 2RW
2022 56 NI 41 ind19225 6 5 1 2RW
2022 56 NI 41 ind14258 16 6 1 2RW
2022 56 NI 41 ind17515 17 6 1 2RW
2022 56 NI 41 ind20055 10 6 1 2RW
2022 56 NI 41 ind21849 8 6 1 2RW
2022 56 NI 41 ind20602 22 6 1 2RW
2022 56 NI 41 ind17394 6 6 1 2RW
2022 56 NI 41 ind1394 20 5 1 2RW
2022 56 NI 41 ind24194 10 5 1 2RW
2022 56 NI 41 ind28252 21 6 1 2RW
2022 56 NI 41 ind13058 7 6 1 2RW
2022 56 NI 41 ind15512 24 5 1 2RW
2022 56 NI 41 ind2199 23 5 1 2RW
2022 56 NI 41 ind22385 18 5 1 2RW
2022 56 NI 41 ind17854 26 5 1 2RW
2022 56 NI 41 ind15203 4 6 1 2RW
2022 56 NI 41 ind7611 26 6 1 2RW
2022 56 NI 41 ind15203 16 5 1 2RW
2022 56 NI 41 ind1221 3 5 1 2RW
2022 56 NI 41 ind29956 13 6 1 2RW
2022 56 NI 41 ind8769 2 6 1 2RW
2022 56 NI 41 ind12075 20 6 1 2RW
2022 56 NI 41 ind22230 9 5 1 2RW
2022 56 NI 41 ind8834 24 6 1 2RW
2022 56 NI 41 ind9930 18 6 1 2RW
2022 56 NI 41 ind9056 12 5 1 2RW
2022 56 NI 41 ind12157 15 6 1 2RW
2022 56 NI 41 ind6030 14 5 1 2RW
2022 56 NI 41 ind19233 7 5 1 2RW
2022 56 NI 41 ind16798 23 6 1 2RW
2022 8 NI 41 ind20532 35 14 1 2RW
2022 8 NI 41 ind14567 33 14 1 2RW
2022 8 NI 41 ind21309 38 14 1 2RW
2022 8 NI 41 ind11478 28 13 1 2RW
2022 8 NI 41 ind27783 32 14 1 2RW
2022 8 NI 41 ind27346 34 13 1 2RW
2022 8 NI 41 ind11676 44 14 1 2RW
2022 8 NI 41 ind21548 51 13 1 2RW
2022 8 NI 41 ind15949 30 14 1 2RW
2022 8 NI 41 ind302 46 14 1 2RW
2022 8 NI 41 ind26796 49 13 1 2RW
2022 8 NI 41 ind9030 40 14 1 2RW
2022 8 NI 41 ind1166 37 13 1 2RW
2022 8 NI 41 ind2090 50 14 1 2RW
2022 8 NI 41 ind4163 38 13 1 2RW
2022 8 NI 41 ind23260 43 14 1 2RW
2022 8 NI 41 ind9565 32 13 1 2RW
2022 8 NI 41 ind14955 43 13 1 2RW
2022 8 NI 41 ind25532 39 14 1 2RW
2022 8 NI 41 ind5446 49 14 1 2RW
2022 8 NI 41 ind7156 41 13 1 2RW
2022 8 NI 41 ind18836 39 13 1 2RW
2022 8 NI 41 ind17089 40 13 1 2RW
2022 8 NI 41 ind4037 42 13 1 2RW
2022 8 NI 41 ind1221 36 13 1 2RW
2022 8 NI 41 ind8677 48 13 1 2RW
2022 8 NI 41 ind25067 34 14 1 2RW
2022 8 NI 41 ind20407 36 14 1 2RW
2022 8 NI 41 ind18345 46 13 1 2RW
2022 8 NI 41 ind20338 47 14 1 2RW
2022 8 NI 41 ind29574 30 13 1 2RW
2022 8 NI 41 ind25652 45 14 1 2RW
2022 8 NI 41 ind27690 29 13 1 2RW
2022 8 NI 41 ind25095 52 13 1 2RW
2022 8 NI 41 ind1784 51 14 1 2RW
2022 8 NI 41 ind12013 33 13 1 2RW
2022 8 NI 41 ind8369 31 14 1 2RW
2022 8 NI 41 ind1325 28 14 1 2RW
2022 8 NI 41 ind27060 41 14 1 2RW
2022 8 NI 41 ind7156 35 13 1 2RW
2022 8 NI 41 ind13394 42 14 1 2RW
2022 8 NI 41 ind4887 44 13 1 2RW
2022 8 NI 41 ind26472 52 14 1 2RW
2022 8 NI 41 ind2831 29 14 1 2RW
2022 8 NI 41 ind1198 45 13 1 2RW
2022 8 NI 41 ind5301 31 13 1 2RW
2022 8 NI 41 ind12471 50 13 1 2RW
2022 8 NI 41 ind17020 47 13 1 2RW
2022 8 NI 41 ind27017 48 14 1 2RW
2022 8 NI 41 ind5446 45 15 1 2RW
2022 8 NI 41 ind21309 38 15 1 2RW
2022 8 NI 41 ind9030 33 15 1 2RW
2022 8 NI 41 ind14567 35 16 1 2RW
2022 8 NI 41 ind25532 44 16 1 2RW
2022 8 NI 41 ind4037 47 16 1 2RW
2022 8 NI 41 ind302 45 16 1 2RW
2022 8 NI 41 ind25652 37 16 1 2RW
2022 8 NI 41 ind4163 29 15 1 2RW
2022 8 NI 41 ind11478 31 15 1 2RW
2022 8 NI 41 ind23260 49 16 1 2RW
2022 8 NI 41 ind27783 41 15 1 2RW
2022 8 NI 41 ind20532 35 15 1 2RW
2022 8 NI 41 ind18836 52 16 1 2RW
2022 8 NI 41 ind1166 29 16 1 2RW
2022 8 NI 41 ind14955 51 15 1 2RW
2022 8 NI 41 ind11676 44 15 1 2RW
2022 8 NI 41 ind4887 42 16 1 2RW
2022 8 NI 41 ind27346 50 16 1 2RW
2022 8 NI 41 ind1221 47 15 1 2RW
2022 8 NI 41 ind15949 49 15 1 2RW
2022 8 NI 41 ind2831 41 16 1 2RW
2022 8 NI 41 ind26796 50 15 1 2RW
2022 8 NI 41 ind27690 52 15 1 2RW
2022 8 NI 41 ind12471 36 16 1 2RW
2022 8 NI 41 ind8677 40 16 1 2RW
2022 8 NI 41 ind2090 46 16 1 2RW
2022 8 NI 41 ind1784 33 16 1 2RW
2022 8 NI 41 ind7156 42 15 1 2RW
2022 8 NI 41 ind18345 34 16 1 2RW
2022 8 NI 41 ind17089 28 16 1 2RW
2022 8 NI 41 ind13394 46 15 1 2RW
2022 8 NI 41 ind1325 31 16 1 2RW
2022 8 NI 41 ind9565 51 16 1 2RW
2022 8 NI 41 ind20338 40 15 1 2RW
2022 8 NI 41 ind25067 48 15 1 2RW
2022 8 NI 41 ind27060 48 16 1 2RW
2022 8 NI 41 ind26472 39 16 1 2RW
2022 8 NI 41 ind20407 43 15 1 2RW
2022 8 NI 41 ind21548 30 16 1 2RW
2022 8 NI 41 ind7156 39 15 1 2RW
2022 8 NI 41 ind27017 36 15 1 2RW
2022 8 NI 41 ind8369 28 15 1 2RW
2022 8 NI 41 ind5301 32 16 1 2RW
2022 8 NI 41 ind17020 34 15 1 2RW
2022 8 NI 41 ind25095 37 15 1 2RW
2022 8 NI 41 ind12013 32 15 1 2RW
2022 8 NI 41 ind1198 30 15 1 2RW
2022 8 NI 41 ind29574 38 16 1 2RW
2022 8 NI 41 ind20532 28 17 1 2RW
2022 8 NI 41 ind26796 35 17 1 2RW
2022 8 NI 41 ind4163 39 18 1 2RW
2022 8 NI 41 ind21309 48 18 1 2RW
2022 8 NI 41 ind14567 32 18 1 2RW
2022 8 NI 41 ind1166 32 17 1 2RW
2022 8 NI 41 ind18836 46 18 1 2RW
2022 8 NI 41 ind25532 43 18 1 2RW
2022 8 NI 41 ind302 41 18 1 2RW
2022 8 NI 41 ind23260 28 18 1 2RW
2022 8 NI 41 ind5446 44 17 1 2RW
2022 8 NI 41 ind15949 39 17 1 2RW
2022 8 NI 41 ind14955 30 18 1 2RW
2022 8 NI 41 ind8677 49 18 1 2RW
2022 8 NI 41 ind11478 52 17 1 2RW
2022 8 NI 41 ind1221 33 18 1 2RW
2022 8 NI 41 ind13394 30 17 1 2RW
2022 8 NI 41 ind12471 35 18 1 2RW
2022 8 NI 41 ind27783 37 17 1 2RW
2022 8 NI 41 ind20407 50 18 1 2RW
2022 8 NI 41 ind2831 49 17 1 2RW
2022 8 NI 41 ind4037 50 17 1 2RW
2022 8 NI 41 ind21548 29 18 1 2RW
2022 8 NI 41 ind25095 47 17 1 2RW
2022 8 NI 41 ind2090 31 18 1 2RW
2022 8 NI 41 ind8369 46 17 1 2RW
2022 8 NI 41 ind27346 51 17 1 2RW
2022 8 NI 41 ind25652 47 18 1 2RW
2022 8 NI 41 ind11676 40 17 1 2RW
2022 8 NI 41 ind4887 45 17 1 2RW
2022 8 NI 41 ind7156 36 18 1 2RW
2022 8 NI 41 ind25067 42 18 1 2RW
2022 8 NI 41 ind20338 31 17 1 2RW
2022 8 NI 41 ind27690 34 18 1 2RW
2022 8 NI 41 ind1325 37 18 1 2RW
2022 8 NI 41 ind12013 45 18 1 2RW
2022 8 NI 41 ind17089 42 17 1 2RW
2022 8 NI 41 ind9565 43 17 1 2RW
2022 8 NI 41 ind9030 41 17 1 2RW
2022 8 NI 41 ind27017 52 18 1 2RW
2022 8 NI 41 ind29574 44 18 1 2RW
2022 8 NI 41 ind18345 33 17 1 2RW
2022 8 NI 41 ind17020 48 17 1 2RW
2022 8 NI 41 ind1198 51 18 1 2RW
2022 8 NI 41 ind26472 29 17 1 2RW
2022 8 NI 41 ind27060 38 18 1 2RW
2022 8 NI 41 ind7156 38 17 1 2RW
2022 8 NI 41 ind1784 40 18 1 2RW
2022 8 NI 41 ind5301 36 17 1 2RW
2022 72 NI 41 ind20532 9 8 1 2RW
2022 72 NI 41 ind21522 6 8 1 2RW
2022 72 NI 41 ind15949 4 8 1 2RW
2022 72 NI 41 ind25634 3 7 1 2RW
2022 72 NI 41 ind9457 24 8 1 2RW
2022 72 NI 41 ind15350 20 7 1 2RW
2022 72 NI 41 ind19774 15 7 1 2RW
2022 72 NI 41 ind15318 4 7 1 2RW
2022 72 NI 41 ind20235 26 7 1 2RW
2022 72 NI 41 ind23472 23 7 1 2RW
2022 72 NI 41 ind22577 7 8 1 2RW
2022 72 NI 41 ind2119 24 7 1 2RW
2022 72 NI 41 ind7093 15 8 1 2RW
2022 72 NI 41 ind3182 17 8 1 2RW
2022 72 NI 41 ind9024 2 8 1 2RW
2022 72 NI 41 ind12701 3 8 1 2RW
2022 72 NI 41 ind17694 25 8 1 2RW
2022 72 NI 41 ind22595 21 8 1 2RW
2022 72 NI 41 ind19454 16 8 1 2RW
2022 72 NI 41 ind12800 13 7 1 2RW
2022 72 NI 41 ind18331 10 8 1 2RW
2022 72 NI 41 ind28527 9 7 1 2RW
2022 72 NI 41 ind27969 23 8 1 2RW
2022 72 NI 41 ind18003 18 7 1 2RW
2022 72 NI 41 ind6837 7 7 1 2RW
2022 72 NI 41 ind26519 22 7 1 2RW
2022 72 NI 41 ind20341 25 7 1 2RW
2022 72 NI 41 ind8488 16 7 1 2RW
2022 72 NI 41 ind2018 20 8 1 2RW
2022 72 NI 41 ind13600 19 8 1 2RW
2022 72 NI 41 ind21242 19 7 1 2RW
2022 72 NI 41 ind7156 17 7 1 2RW
2022 72 NI 41 ind9116 2 7 1 2RW
2022 72 NI 41 ind28355 13 8 1 2RW
2022 72 NI 41 ind5169 14 8 1 2RW
2022 72 NI 41 ind15051 5 7 1 2RW
2022 72 NI 41 ind1574 26 8 1 2RW
2022 72 NI 41 ind5111 6 7 1 2RW
2022 72 NI 41 ind5158 22 8 1 2RW
2022 72 NI 41 ind3832 18 8 1 2RW
2022 72 NI 41 ind22051 12 7 1 2RW
2022 72 NI 41 ind21593 12 8 1 2RW
2022 72 NI 41 ind2273 14 7 1 2RW
2022 72 NI 41 ind5902 8 8 1 2RW
2022 72 NI 41 ind26799 11 7 1 2RW
2022 72 NI 41 ind8834 10 7 1 2RW
2022 72 NI 41 ind14666 8 7 1 2RW
2022 72 NI 41 ind28556 5 8 1 2RW
2022 72 NI 41 ind2434 21 7 1 2RW
2022 72 NI 41 ind20532 9 9 1 2RW
2022 72 NI 41 ind15350 8 10 1 2RW
2022 72 NI 41 ind23472 24 9 1 2RW
2022 72 NI 41 ind19774 16 9 1 2RW
2022 72 NI 41 ind25634 26 9 1 2RW
2022 72 NI 41 ind20235 11 9 1 2RW
2022 72 NI 41 ind15318 12 10 1 2RW
2022 72 NI 41 ind17694 7 10 1 2RW
2022 72 NI 41 ind7156 25 9 1 2RW
2022 72 NI 41 ind21242 4 9 1 2RW
2022 72 NI 41 ind9457 20 10 1 2RW
2022 72 NI 41 ind7093 22 10 1 2RW
2022 72 NI 41 ind9024 5 10 1 2RW
2022 72 NI 41 ind12800 26 10 1 2RW
2022 72 NI 41 ind3182 23 10 1 2RW
2022 72 NI 41 ind9116 5 9 1 2RW
2022 72 NI 41 ind28355 18 10 1 2RW
2022 72 NI 41 ind15949 23 9 1 2RW
2022 72 NI 41 ind2119 10 10 1 2RW
2022 72 NI 41 ind5111 25 10 1 2RW
2022 72 NI 41 ind26519 14 10 1 2RW
2022 72 NI 41 ind18003 16 10 1 2RW
2022 72 NI 41 ind1574 13 10 1 2RW
2022 72 NI 41 ind2018 19 10 1 2RW
2022 72 NI 41 ind28527 13 9 1 2RW
2022 72 NI 41 ind18331 17 9 1 2RW
2022 72 NI 41 ind21522 15 9 1 2RW
2022 72 NI 41 ind22577 9 10 1 2RW
2022 72 NI 41 ind2273 2 10 1 2RW
2022 72 NI 41 ind6837 6 9 1 2RW
2022 72 NI 41 ind22051 3 9 1 2RW
2022 72 NI 41 ind5169 7 9 1 2RW
2022 72 NI 41 ind15051 6 10 1 2RW
2022 72 NI 41 ind5158 10 9 1 2RW
2022 72 NI 41 ind27969 19 9 1 2RW
2022 72 NI 41 ind13600 11 10 1 2RW
2022 72 NI 41 ind20341 4 10 1 2RW
2022 72 NI 41 ind19454 20 9 1 2RW
2022 72 NI 41 ind12701 15 10 1 2RW
2022 72 NI 41 ind21593 12 9 1 2RW
2022 72 NI 41 ind8834 21 9 1 2RW
2022 72 NI 41 ind28556 2 9 1 2RW
2022 72 NI 41 ind22595 14 9 1 2RW
2022 72 NI 41 ind14666 24 10 1 2RW
2022 72 NI 41 ind5902 22 9 1 2RW
2022 72 NI 41 ind26799 3 10 1 2RW
2022 72 NI 41 ind3832 18 9 1 2RW
2022 72 NI 41 ind8488 21 10 1 2RW
2022 72 NI 41 ind2434 8 9 1 2RW
2022 72 NI 41 ind15350 7 11 1 2RW
2022 72 NI 41 ind25634 8 12 1 2RW
2022 72 NI 41 ind20532 2 11 1 2RW
2022 72 NI 41 ind21522 11 11 1 2RW
2022 72 NI 41 ind20235 21 11 1 2RW
2022 72 NI 41 ind23472 9 11 1 2RW
2022 72 NI 41 ind15949 13 11 1 2RW
2022 72 NI 41 ind9457 5 12 1 2RW
2022 72 NI 41 ind19774 10 12 1 2RW
2022 72 NI 41 ind26519 23 12 1 2RW
2022 72 NI 41 ind7093 12 12 1 2RW
2022 72 NI 41 ind21242 25 12 1 2RW
2022 72 NI 41 ind12800 20 12 1 2RW
2022 72 NI 41 ind22577 6 12 1 2RW
2022 72 NI 41 ind2018 15 12 1 2RW
2022 72 NI 41 ind9116 26 11 1 2RW
2022 72 NI 41 ind8488 24 11 1 2RW
2022 72 NI 41 ind22595 5 11 1 2RW
2022 72 NI 41 ind17694 14 12 1 2RW
2022 72 NI 41 ind15318 18 12 1 2RW
2022 72 NI 41 ind3182 2 12 1 2RW
2022 72 NI 41 ind28527 12 11 1 2RW
2022 72 NI 41 ind12701 23 11 1 2RW
2022 72 NI 41 ind19454 4 11 1 2RW
2022 72 NI 41 ind5158 26 12 1 2RW
2022 72 NI 41 ind18003 19 11 1 2RW
2022 72 NI 41 ind5169 15 11 1 2RW
2022 72 NI 41 ind18331 24 12 1 2RW
2022 72 NI 41 ind2119 9 12 1 2RW
2022 72 NI 41 ind1574 3 11 1 2RW
2022 72 NI 41 ind9024 11 12 1 2RW
2022 72 NI 41 ind6837 19 12 1 2RW
2022 72 NI 41 ind28355 17 12 1 2RW
2022 72 NI 41 ind5111 17 11 1 2RW
2022 72 NI 41 ind2273 16 11 1 2RW
2022 72 NI 41 ind27969 18 11 1 2RW
2022 72 NI 41 ind7156 4 12 1 2RW
2022 72 NI 41 ind21593 22 12 1 2RW
2022 72 NI 41 ind20341 3 12 1 2RW
2022 72 NI 41 ind13600 21 12 1 2RW
2022 72 NI 41 ind14666 25 11 1 2RW
2022 72 NI 41 ind26799 6 11 1 2RW
2022 72 NI 41 ind5902 16 12 1 2RW
2022 72 NI 41 ind15051 10 11 1 2RW
2022 72 NI 41 ind8834 7 12 1 2RW
2022 72 NI 41 ind22051 13 12 1 2RW
2022 72 NI 41 ind28556 20 11 1 2RW
2022 72 NI 41 ind3832 14 11 1 2RW
2022 72 NI 41 ind2434 22 11 1 2RW
[truncated: 3,367,071 more chars]
