# Supplementary material for: Genomic prediction in a small barley population can benefit from training on related populations
Source: G3 (Bethesda). 2025 Oct 23;15(11):jkaf218. doi: 10.1093/g3journal/jkaf218 (PMC12610402; doi:10.1093/g3journal/jkaf218)
Supplement: jkaf218_Supplementary_Data [file jkaf218_supplementary_data.zip › Table_S5_G3-2025-406199.txt]

year experiment loc subloc gsid x y score Pop
2022 66 NI 41 ind24712 55 1 90 6RW
2022 66 NI 41 ind15808 56 1 110 6RW
2022 66 NI 41 ind12217 57 1 100 6RW
2022 66 NI 41 ind15231 58 1 105 6RW
2022 66 NI 41 ind24477 59 1 105 6RW
2022 66 NI 41 ind4191 61 1 105 6RW
2022 66 NI 41 ind3367 63 1 100 6RW
2022 66 NI 41 ind22429 64 1 100 6RW
2022 66 NI 41 ind9685 66 1 100 6RW
2022 66 NI 41 ind16975 68 1 100 6RW
2022 66 NI 41 ind3631 69 1 100 6RW
2022 66 NI 41 ind4914 71 1 100 6RW
2022 66 NI 41 ind30254 72 1 100 6RW
2022 66 NI 41 ind21257 73 1 105 6RW
2022 66 NI 41 ind29061 74 1 100 6RW
2022 66 NI 41 ind21729 75 1 105 6RW
2022 66 NI 41 ind7072 76 1 100 6RW
2022 66 NI 41 ind2942 77 1 110 6RW
2022 66 NI 41 ind5919 78 1 100 6RW
2022 72 NI 41 ind16293 81 1 100 6RW
2022 72 NI 41 ind654 82 1 95 6RW
2022 72 NI 41 ind23443 83 1 90 6RW
2022 72 NI 41 ind10945 84 1 90 6RW
2022 72 NI 41 ind18545 85 1 95 6RW
2022 72 NI 41 ind4735 86 1 85 6RW
2022 72 NI 41 ind11119 87 1 100 6RW
2022 72 NI 41 ind24458 88 1 90 6RW
2022 72 NI 41 ind17586 89 1 105 6RW
2022 72 NI 41 ind19896 90 1 105 6RW
2022 72 NI 41 ind1810 91 1 95 6RW
2022 72 NI 41 ind22797 92 1 95 6RW
2022 72 NI 41 ind5658 93 1 100 6RW
2022 72 NI 41 ind18092 94 1 95 6RW
2022 72 NI 41 ind23785 95 1 90 6RW
2022 72 NI 41 ind9383 96 1 90 6RW
2022 72 NI 41 ind25283 97 1 100 6RW
2022 72 NI 41 ind13923 98 1 90 6RW
2022 72 NI 41 ind15527 99 1 90 6RW
2022 72 NI 41 ind20974 100 1 95 6RW
2022 72 NI 41 ind1505 101 1 90 6RW
2022 72 NI 41 ind13735 102 1 100 6RW
2022 72 NI 41 ind26973 103 1 100 6RW
2022 72 NI 41 ind5355 104 1 100 6RW
2022 72 NI 41 ind8802 105 1 100 6RW
2022 66 NI 41 ind4661 55 2 105 6RW
2022 66 NI 41 ind16619 56 2 85 6RW
2022 66 NI 41 ind26412 57 2 90 6RW
2022 66 NI 41 ind24984 58 2 105 6RW
2022 66 NI 41 ind12587 61 2 110 6RW
2022 66 NI 41 ind6831 62 2 95 6RW
2022 66 NI 41 ind17586 63 2 100 6RW
2022 66 NI 41 ind16443 64 2 95 6RW
2022 66 NI 41 ind24913 65 2 105 6RW
2022 66 NI 41 ind24334 66 2 95 6RW
2022 66 NI 41 ind19655 67 2 105 6RW
2022 66 NI 41 ind5153 68 2 105 6RW
2022 66 NI 41 ind15025 69 2 95 6RW
2022 66 NI 41 ind7468 70 2 90 6RW
2022 66 NI 41 ind28289 71 2 100 6RW
2022 66 NI 41 ind6020 72 2 95 6RW
2022 66 NI 41 ind29390 73 2 105 6RW
2022 66 NI 41 ind27612 74 2 100 6RW
2022 66 NI 41 ind12429 75 2 100 6RW
2022 66 NI 41 ind27713 76 2 100 6RW
2022 66 NI 41 ind19495 77 2 95 6RW
2022 66 NI 41 ind23383 78 2 100 6RW
2022 66 NI 41 ind26915 79 2 100 6RW
2022 72 NI 41 ind1105 81 2 90 6RW
2022 72 NI 41 ind8028 82 2 100 6RW
2022 72 NI 41 ind26412 83 2 95 6RW
2022 72 NI 41 ind11205 84 2 90 6RW
2022 72 NI 41 ind23026 85 2 85 6RW
2022 72 NI 41 ind19013 86 2 90 6RW
2022 72 NI 41 ind11119 87 2 100 6RW
2022 72 NI 41 ind6831 88 2 90 6RW
2022 72 NI 41 ind16443 90 2 90 6RW
2022 72 NI 41 ind14483 91 2 95 6RW
2022 72 NI 41 ind4750 92 2 95 6RW
2022 72 NI 41 ind16602 93 2 90 6RW
2022 72 NI 41 ind30263 94 2 95 6RW
2022 72 NI 41 ind25718 95 2 90 6RW
2022 72 NI 41 ind22877 96 2 90 6RW
2022 72 NI 41 ind10687 97 2 85 6RW
2022 72 NI 41 ind29430 98 2 95 6RW
2022 72 NI 41 ind16024 99 2 85 6RW
2022 72 NI 41 ind21922 100 2 85 6RW
2022 72 NI 41 ind20221 101 2 105 6RW
2022 72 NI 41 ind6453 102 2 95 6RW
2022 72 NI 41 ind9242 103 2 90 6RW
2022 72 NI 41 ind23493 104 2 95 6RW
2022 72 NI 41 ind2886 105 2 100 6RW
2022 66 NI 41 ind24984 55 3 100 6RW
2022 66 NI 41 ind30254 57 3 105 6RW
2022 66 NI 41 ind24712 58 3 110 6RW
2022 66 NI 41 ind19655 60 3 100 6RW
2022 66 NI 41 ind29061 61 3 100 6RW
2022 66 NI 41 ind6831 62 3 100 6RW
2022 66 NI 41 ind12429 63 3 105 6RW
2022 66 NI 41 ind24913 65 3 110 6RW
2022 66 NI 41 ind27612 67 3 100 6RW
2022 66 NI 41 ind11919 68 3 105 6RW
2022 66 NI 41 ind16975 69 3 100 6RW
2022 66 NI 41 ind17586 70 3 100 6RW
2022 66 NI 41 ind28289 71 3 105 6RW
2022 66 NI 41 ind27713 72 3 100 6RW
2022 66 NI 41 ind15025 73 3 105 6RW
2022 66 NI 41 ind3367 74 3 100 6RW
2022 66 NI 41 ind12587 75 3 105 6RW
2022 66 NI 41 ind26412 76 3 95 6RW
2022 66 NI 41 ind7072 77 3 100 6RW
2022 66 NI 41 ind15808 79 3 100 6RW
2022 72 NI 41 ind11205 81 3 95 6RW
2022 72 NI 41 ind1810 82 3 95 6RW
2022 72 NI 41 ind13923 83 3 90 6RW
2022 72 NI 41 ind16293 84 3 105 6RW
2022 72 NI 41 ind4735 85 3 85 6RW
2022 72 NI 41 ind16602 86 3 95 6RW
2022 72 NI 41 ind20974 87 3 100 6RW
2022 72 NI 41 ind6831 88 3 95 6RW
2022 72 NI 41 ind20221 89 3 110 6RW
2022 72 NI 41 ind8802 90 3 100 6RW
2022 72 NI 41 ind14483 91 3 100 6RW
2022 72 NI 41 ind24458 92 3 90 6RW
2022 72 NI 41 ind21922 93 3 90 6RW
2022 72 NI 41 ind23026 94 3 85 6RW
2022 72 NI 41 ind18092 95 3 100 6RW
2022 72 NI 41 ind10687 97 3 90 6RW
2022 72 NI 41 ind6453 98 3 95 6RW
2022 72 NI 41 ind25718 99 3 90 6RW
2022 72 NI 41 ind17586 100 3 100 6RW
2022 72 NI 41 ind11119 101 3 100 6RW
2022 72 NI 41 ind26412 102 3 95 6RW
2022 72 NI 41 ind13735 103 3 105 6RW
2022 72 NI 41 ind9383 104 3 85 6RW
2022 72 NI 41 ind654 105 3 90 6RW
2022 66 NI 41 ind22429 56 4 100 6RW
2022 66 NI 41 ind5919 57 4 100 6RW
2022 66 NI 41 ind4661 58 4 105 6RW
2022 66 NI 41 ind23383 60 4 105 6RW
2022 66 NI 41 ind21257 61 4 95 6RW
2022 66 NI 41 ind2942 63 4 110 6RW
2022 66 NI 41 ind6020 64 4 100 6RW
2022 66 NI 41 ind12217 65 4 100 6RW
2022 66 NI 41 ind26915 66 4 110 6RW
2022 66 NI 41 ind21729 67 4 105 6RW
2022 66 NI 41 ind16619 68 4 95 6RW
2022 66 NI 41 ind4914 69 4 110 6RW
2022 66 NI 41 ind16443 70 4 100 6RW
2022 66 NI 41 ind24334 71 4 100 6RW
2022 66 NI 41 ind29390 72 4 110 6RW
2022 66 NI 41 ind19495 73 4 95 6RW
2022 66 NI 41 ind3631 74 4 100 6RW
2022 66 NI 41 ind5153 75 4 110 6RW
2022 66 NI 41 ind7468 76 4 95 6RW
2022 66 NI 41 ind4191 77 4 105 6RW
2022 66 NI 41 ind24477 78 4 105 6RW
2022 66 NI 41 ind9685 79 4 100 6RW
2022 72 NI 41 ind5658 81 4 100 6RW
2022 72 NI 41 ind19896 82 4 95 6RW
2022 72 NI 41 ind5355 83 4 100 6RW
2022 72 NI 41 ind1105 84 4 105 6RW
2022 72 NI 41 ind10945 85 4 85 6RW
2022 72 NI 41 ind23493 86 4 85 6RW
2022 72 NI 41 ind15527 87 4 85 6RW
2022 72 NI 41 ind19013 88 4 100 6RW
2022 72 NI 41 ind26973 89 4 105 6RW
2022 72 NI 41 ind29430 90 4 100 6RW
2022 72 NI 41 ind23443 91 4 90 6RW
2022 72 NI 41 ind2886 92 4 100 6RW
2022 72 NI 41 ind1505 93 4 85 6RW
2022 72 NI 41 ind8028 94 4 105 6RW
2022 72 NI 41 ind25283 95 4 105 6RW
2022 72 NI 41 ind16443 96 4 95 6RW
2022 72 NI 41 ind4750 97 4 100 6RW
2022 72 NI 41 ind16024 98 4 95 6RW
2022 72 NI 41 ind9242 99 4 95 6RW
2022 72 NI 41 ind23785 100 4 100 6RW
2022 72 NI 41 ind30263 101 4 105 6RW
2022 72 NI 41 ind22877 102 4 85 6RW
2022 72 NI 41 ind11119 103 4 105 6RW
2022 72 NI 41 ind18545 104 4 95 6RW
2022 72 NI 41 ind22797 105 4 95 6RW
2022 70 NI 41 ind3036 55 7 100 6RW
2022 70 NI 41 ind19468 56 7 110 6RW
2022 70 NI 41 ind24080 57 7 95 6RW
2022 70 NI 41 ind10341 58 7 95 6RW
2022 70 NI 41 ind11906 59 7 100 6RW
2022 70 NI 41 ind18165 60 7 90 6RW
2022 70 NI 41 ind8726 61 7 85 6RW
2022 70 NI 41 ind13774 62 7 105 6RW
2022 70 NI 41 ind17586 63 7 105 6RW
2022 70 NI 41 ind4739 64 7 100 6RW
2022 70 NI 41 ind19043 65 7 90 6RW
2022 70 NI 41 ind24010 66 7 95 6RW
2022 70 NI 41 ind21122 67 7 85 6RW
2022 70 NI 41 ind19747 68 7 90 6RW
2022 70 NI 41 ind25068 69 7 95 6RW
2022 70 NI 41 ind4939 70 7 85 6RW
2022 70 NI 41 ind10867 71 7 95 6RW
2022 70 NI 41 ind8840 72 7 90 6RW
2022 70 NI 41 ind12429 73 7 105 6RW
2022 70 NI 41 ind20654 74 7 95 6RW
2022 70 NI 41 ind20077 75 7 90 6RW
2022 70 NI 41 ind7575 76 7 90 6RW
2022 70 NI 41 ind4204 77 7 95 6RW
2022 70 NI 41 ind12217 78 7 100 6RW
2022 70 NI 41 ind23942 79 7 100 6RW
2022 73 NI 41 ind16807 81 7 90 6RW
2022 73 NI 41 ind19932 82 7 80 6RW
2022 73 NI 41 ind9464 83 7 85 6RW
2022 73 NI 41 ind24678 84 7 95 6RW
2022 73 NI 41 ind17852 85 7 100 6RW
2022 73 NI 41 ind28667 86 7 85 6RW
2022 73 NI 41 ind26025 87 7 85 6RW
2022 73 NI 41 ind8072 88 7 80 6RW
2022 73 NI 41 ind17586 89 7 105 6RW
2022 73 NI 41 ind14101 90 7 85 6RW
2022 73 NI 41 ind13631 91 7 80 6RW
2022 73 NI 41 ind74 92 7 80 6RW
2022 73 NI 41 ind6846 93 7 80 6RW
2022 73 NI 41 ind16862 94 7 95 6RW
2022 73 NI 41 ind18573 95 7 90 6RW
2022 73 NI 41 ind22772 96 7 90 6RW
2022 73 NI 41 ind14383 97 7 85 6RW
2022 73 NI 41 ind9101 98 7 85 6RW
2022 73 NI 41 ind7274 99 7 80 6RW
2022 73 NI 41 ind23489 100 7 85 6RW
2022 73 NI 41 ind27023 101 7 80 6RW
2022 73 NI 41 ind9039 102 7 90 6RW
2022 73 NI 41 ind11784 103 7 95 6RW
2022 73 NI 41 ind26138 104 7 90 6RW
2022 73 NI 41 ind4058 105 7 85 6RW
2022 70 NI 41 ind28495 55 8 100 6RW
2022 70 NI 41 ind11513 56 8 100 6RW
2022 70 NI 41 ind26412 57 8 90 6RW
2022 70 NI 41 ind25878 58 8 90 6RW
2022 70 NI 41 ind15560 59 8 85 6RW
2022 70 NI 41 ind29242 60 8 90 6RW
2022 70 NI 41 ind7047 61 8 100 6RW
2022 70 NI 41 ind6831 62 8 100 6RW
2022 70 NI 41 ind16443 64 8 95 6RW
2022 70 NI 41 ind29044 65 8 105 6RW
2022 70 NI 41 ind4274 66 8 95 6RW
2022 70 NI 41 ind7360 67 8 95 6RW
2022 70 NI 41 ind20760 68 8 90 6RW
2022 70 NI 41 ind1628 69 8 95 6RW
2022 70 NI 41 ind24913 70 8 105 6RW
2022 70 NI 41 ind28773 71 8 90 6RW
2022 70 NI 41 ind18139 72 8 95 6RW
2022 70 NI 41 ind21735 73 8 100 6RW
2022 70 NI 41 ind16951 74 8 90 6RW
2022 70 NI 41 ind2301 75 8 95 6RW
2022 70 NI 41 ind13041 76 8 90 6RW
2022 70 NI 41 ind17777 77 8 95 6RW
2022 70 NI 41 ind25848 78 8 80 6RW
2022 70 NI 41 ind12383 79 8 100 6RW
2022 73 NI 41 ind29971 81 8 100 6RW
2022 73 NI 41 ind24984 82 8 100 6RW
2022 73 NI 41 ind26412 83 8 90 6RW
2022 73 NI 41 ind13286 84 8 85 6RW
2022 73 NI 41 ind3408 85 8 80 6RW
2022 73 NI 41 ind10921 86 8 85 6RW
2022 73 NI 41 ind910 87 8 95 6RW
2022 73 NI 41 ind6831 88 8 95 6RW
2022 73 NI 41 ind16443 90 8 90 6RW
2022 73 NI 41 ind2280 91 8 85 6RW
2022 73 NI 41 ind23807 92 8 105 6RW
2022 73 NI 41 ind24498 93 8 85 6RW
2022 73 NI 41 ind387 94 8 90 6RW
2022 73 NI 41 ind23032 95 8 95 6RW
2022 73 NI 41 ind23217 96 8 105 6RW
2022 73 NI 41 ind27360 97 8 90 6RW
2022 73 NI 41 ind8573 98 8 95 6RW
2022 73 NI 41 ind30070 99 8 95 6RW
2022 73 NI 41 ind13234 100 8 90 6RW
2022 73 NI 41 ind29897 101 8 80 6RW
2022 73 NI 41 ind6334 102 8 80 6RW
2022 73 NI 41 ind14483 103 8 100 6RW
2022 73 NI 41 ind9848 104 8 85 6RW
2022 73 NI 41 ind20221 105 8 95 6RW
2022 70 NI 41 ind25878 55 9 90 6RW
2022 70 NI 41 ind19043 56 9 85 6RW
2022 70 NI 41 ind8840 57 9 95 6RW
2022 70 NI 41 ind3036 58 9 95 6RW
2022 70 NI 41 ind18165 59 9 90 6RW
2022 70 NI 41 ind7360 60 9 95 6RW
2022 70 NI 41 ind20654 61 9 95 6RW
2022 70 NI 41 ind6831 62 9 95 6RW
2022 70 NI 41 ind2301 63 9 90 6RW
2022 70 NI 41 ind23942 64 9 100 6RW
2022 70 NI 41 ind29044 65 9 105 6RW
2022 70 NI 41 ind13774 66 9 105 6RW
2022 70 NI 41 ind16951 67 9 100 6RW
2022 70 NI 41 ind15560 68 9 90 6RW
2022 70 NI 41 ind19747 69 9 95 6RW
2022 70 NI 41 ind28773 71 9 90 6RW
2022 70 NI 41 ind13041 72 9 85 6RW
2022 70 NI 41 ind1628 73 9 95 6RW
2022 70 NI 41 ind17586 74 9 100 6RW
2022 70 NI 41 ind7047 75 9 100 6RW
2022 70 NI 41 ind26412 76 9 90 6RW
2022 70 NI 41 ind7575 77 9 95 6RW
2022 70 NI 41 ind4939 78 9 85 6RW
2022 70 NI 41 ind19468 79 9 95 6RW
2022 73 NI 41 ind13286 81 9 90 6RW
2022 73 NI 41 ind13631 82 9 80 6RW
2022 73 NI 41 ind9101 83 9 85 6RW
2022 73 NI 41 ind16807 84 9 90 6RW
2022 73 NI 41 ind28667 85 9 80 6RW
2022 73 NI 41 ind24498 86 9 85 6RW
2022 73 NI 41 ind23489 87 9 95 6RW
2022 73 NI 41 ind6831 88 9 95 6RW
2022 73 NI 41 ind29897 89 9 80 6RW
2022 73 NI 41 ind4058 90 9 85 6RW
2022 73 NI 41 ind2280 91 9 85 6RW
2022 73 NI 41 ind8072 92 9 85 6RW
2022 73 NI 41 ind13234 93 9 85 6RW
2022 73 NI 41 ind3408 94 9 85 6RW
2022 73 NI 41 ind16862 95 9 100 6RW
2022 73 NI 41 ind27360 97 9 90 6RW
2022 73 NI 41 ind6334 98 9 75 6RW
2022 73 NI 41 ind23032 99 9 90 6RW
2022 73 NI 41 ind17586 100 9 95 6RW
2022 73 NI 41 ind910 101 9 90 6RW
2022 73 NI 41 ind26412 102 9 90 6RW
2022 73 NI 41 ind22772 104 9 80 6RW
2022 73 NI 41 ind19932 105 9 80 6RW
2022 70 NI 41 ind21122 55 10 85 6RW
2022 70 NI 41 ind4739 56 10 95 6RW
2022 70 NI 41 ind12217 57 10 100 6RW
2022 70 NI 41 ind28495 58 10 95 6RW
2022 70 NI 41 ind10341 59 10 85 6RW
2022 70 NI 41 ind25848 60 10 80 6RW
2022 70 NI 41 ind12429 61 10 100 6RW
2022 70 NI 41 ind29242 62 10 90 6RW
2022 70 NI 41 ind4204 63 10 95 6RW
2022 70 NI 41 ind18139 64 10 95 6RW
2022 70 NI 41 ind24080 65 10 90 6RW
2022 70 NI 41 ind12383 66 10 95 6RW
2022 70 NI 41 ind20077 67 10 80 6RW
2022 70 NI 41 ind11513 68 10 100 6RW
2022 70 NI 41 ind10867 69 10 90 6RW
2022 70 NI 41 ind16443 70 10 90 6RW
2022 70 NI 41 ind4274 71 10 100 6RW
2022 70 NI 41 ind21735 72 10 100 6RW
2022 70 NI 41 ind17777 73 10 100 6RW
2022 70 NI 41 ind25068 74 10 90 6RW
2022 70 NI 41 ind20760 75 10 90 6RW
2022 70 NI 41 ind24913 76 10 95 6RW
2022 70 NI 41 ind8726 77 10 85 6RW
2022 70 NI 41 ind11906 78 10 95 6RW
2022 70 NI 41 ind24010 79 10 95 6RW
2022 73 NI 41 ind6846 81 10 80 6RW
2022 73 NI 41 ind14101 82 10 90 6RW
2022 73 NI 41 ind26138 83 10 90 6RW
2022 73 NI 41 ind29971 84 10 90 6RW
2022 73 NI 41 ind24678 85 10 95 6RW
2022 73 NI 41 ind9848 86 10 80 6RW
2022 73 NI 41 ind7274 87 10 85 6RW
2022 73 NI 41 ind10921 88 10 90 6RW
2022 73 NI 41 ind11784 89 10 95 6RW
2022 73 NI 41 ind8573 90 10 95 6RW
2022 73 NI 41 ind9464 91 10 85 6RW
2022 73 NI 41 ind20221 92 10 105 6RW
2022 73 NI 41 ind27023 93 10 80 6RW
2022 73 NI 41 ind24984 94 10 100 6RW
2022 73 NI 41 ind14383 95 10 85 6RW
2022 73 NI 41 ind16443 96 10 95 6RW
2022 73 NI 41 ind23807 97 10 100 6RW
2022 73 NI 41 ind30070 98 10 95 6RW
2022 73 NI 41 ind14483 99 10 100 6RW
2022 73 NI 41 ind18573 100 10 90 6RW
2022 73 NI 41 ind387 101 10 85 6RW
2022 73 NI 41 ind23217 102 10 100 6RW
2022 73 NI 41 ind17852 104 10 95 6RW
2022 73 NI 41 ind74 105 10 90 6RW
2022 71 NI 41 ind2663 55 13 90 6RW
2022 71 NI 41 ind2755 56 13 80 6RW
2022 71 NI 41 ind19165 57 13 90 6RW
2022 71 NI 41 ind2088 58 13 95 6RW
2022 71 NI 41 ind18226 59 13 90 6RW
2022 71 NI 41 ind30208 60 13 85 6RW
2022 71 NI 41 ind28410 61 13 85 6RW
2022 71 NI 41 ind13378 62 13 95 6RW
2022 71 NI 41 ind17586 63 13 95 6RW
2022 71 NI 41 ind25155 64 13 95 6RW
2022 71 NI 41 ind14695 65 13 90 6RW
2022 71 NI 41 ind6492 66 13 90 6RW
2022 71 NI 41 ind11119 67 13 100 6RW
2022 71 NI 41 ind20221 68 13 100 6RW
2022 71 NI 41 ind27443 69 13 95 6RW
2022 71 NI 41 ind28934 70 13 95 6RW
2022 71 NI 41 ind23889 71 13 85 6RW
2022 71 NI 41 ind22769 72 13 95 6RW
2022 71 NI 41 ind9656 73 13 80 6RW
2022 71 NI 41 ind7985 74 13 95 6RW
2022 71 NI 41 ind21368 75 13 100 6RW
2022 71 NI 41 ind16153 76 13 95 6RW
2022 71 NI 41 ind29361 77 13 100 6RW
2022 71 NI 41 ind21036 78 13 90 6RW
2022 71 NI 41 ind21191 79 13 95 6RW
2022 71 NI 41 ind11537 55 14 90 6RW
2022 71 NI 41 ind28806 56 14 75 6RW
2022 71 NI 41 ind26412 57 14 85 6RW
2022 71 NI 41 ind12440 58 14 80 6RW
2022 71 NI 41 ind30423 59 14 90 6RW
2022 71 NI 41 ind861 60 14 90 6RW
2022 71 NI 41 ind22245 61 14 85 6RW
2022 71 NI 41 ind6831 62 14 85 6RW
2022 71 NI 41 ind16443 64 14 90 6RW
2022 71 NI 41 ind20886 65 14 100 6RW
2022 71 NI 41 ind13100 66 14 95 6RW
2022 71 NI 41 ind25547 67 14 85 6RW
2022 71 NI 41 ind11575 68 14 95 6RW
2022 71 NI 41 ind3008 69 14 85 6RW
2022 71 NI 41 ind20974 70 14 100 6RW
2022 71 NI 41 ind5004 71 14 90 6RW
2022 71 NI 41 ind26655 72 14 90 6RW
2022 71 NI 41 ind13130 73 14 100 6RW
2022 71 NI 41 ind9376 74 14 95 6RW
2022 71 NI 41 ind19533 75 14 95 6RW
2022 71 NI 41 ind24430 76 14 90 6RW
2022 71 NI 41 ind16997 77 14 90 6RW
2022 71 NI 41 ind27836 78 14 90 6RW
2022 71 NI 41 ind6316 79 14 85 6RW
2022 71 NI 41 ind12440 55 15 85 6RW
2022 71 NI 41 ind14695 56 15 90 6RW
2022 71 NI 41 ind22769 57 15 95 6RW
2022 71 NI 41 ind2663 58 15 105 6RW
2022 71 NI 41 ind30208 59 15 90 6RW
2022 71 NI 41 ind25547 60 15 90 6RW
2022 71 NI 41 ind7985 61 15 100 6RW
2022 71 NI 41 ind6831 62 15 90 6RW
2022 71 NI 41 ind19533 63 15 100 6RW
2022 71 NI 41 ind21191 64 15 105 6RW
2022 71 NI 41 ind20886 65 15 100 6RW
2022 71 NI 41 ind13378 66 15 100 6RW
2022 71 NI 41 ind9376 67 15 100 6RW
2022 71 NI 41 ind30423 68 15 90 6RW
2022 71 NI 41 ind20221 69 15 100 6RW
2022 71 NI 41 ind5004 71 15 95 6RW
2022 71 NI 41 ind24430 72 15 95 6RW
2022 71 NI 41 ind3008 73 15 85 6RW
2022 71 NI 41 ind17586 74 15 95 6RW
2022 71 NI 41 ind22245 75 15 90 6RW
2022 71 NI 41 ind26412 76 15 90 6RW
2022 71 NI 41 ind16153 77 15 95 6RW
2022 71 NI 41 ind28934 78 15 95 6RW
2022 71 NI 41 ind2755 79 15 85 6RW
2022 71 NI 41 ind11119 55 16 100 6RW
2022 71 NI 41 ind25155 56 16 90 6RW
2022 71 NI 41 ind21036 57 16 90 6RW
2022 71 NI 41 ind11537 58 16 95 6RW
2022 71 NI 41 ind2088 59 16 95 6RW
2022 71 NI 41 ind27836 60 16 100 6RW
2022 71 NI 41 ind9656 61 16 80 6RW
2022 71 NI 41 ind861 62 16 95 6RW
2022 71 NI 41 ind29361 63 16 95 6RW
2022 71 NI 41 ind26655 64 16 90 6RW
2022 71 NI 41 ind19165 65 16 95 6RW
2022 71 NI 41 ind6316 66 16 80 6RW
2022 71 NI 41 ind21368 67 16 95 6RW
2022 71 NI 41 ind28806 68 16 80 6RW
2022 71 NI 41 ind23889 69 16 90 6RW
2022 71 NI 41 ind16443 70 16 95 6RW
2022 71 NI 41 ind13100 71 16 100 6RW
2022 71 NI 41 ind13130 72 16 100 6RW
2022 71 NI 41 ind16997 73 16 95 6RW
2022 71 NI 41 ind27443 74 16 100 6RW
2022 71 NI 41 ind11575 75 16 100 6RW
2022 71 NI 41 ind20974 76 16 95 6RW
2022 71 NI 41 ind28410 77 16 90 6RW
2022 71 NI 41 ind18226 78 16 90 6RW
2022 71 NI 41 ind6492 79 16 100 6RW
2022 66 NI 41 ind11919 59 2 110 6RW
2022 66 NI 41 ind15231 59 4 110 6RW
2021 67 HO 31 ind16274 56 1 105 6RW
2021 67 HO 31 ind9685 57 1 115 6RW
2021 67 HO 31 ind17224 58 1 110 6RW
2021 67 HO 31 ind18806 59 1 115 6RW
2021 67 HO 31 ind21729 60 1 110 6RW
2021 67 HO 31 ind27612 61 1 115 6RW
2021 67 HO 31 ind17522 62 1 110 6RW
2021 67 HO 31 ind24015 63 1 105 6RW
2021 67 HO 31 ind26915 64 1 120 6RW
2021 67 HO 31 ind16619 65 1 110 6RW
2021 67 HO 31 ind7468 66 1 110 6RW
2021 67 HO 31 ind5919 67 1 115 6RW
2021 67 HO 31 ind24669 68 1 105 6RW
2021 67 HO 31 ind24669 69 1 105 6RW
2021 67 HO 31 ind21281 70 1 100 6RW
2021 67 HO 31 ind9077 71 1 110 6RW
2021 67 HO 31 ind19655 72 1 105 6RW
2021 67 HO 31 ind4661 74 1 110 6RW
2021 67 HO 31 ind24334 75 1 100 6RW
2021 67 HO 31 ind26412 76 1 105 6RW
2021 67 HO 31 ind6020 78 1 115 6RW
2021 67 HO 31 ind15231 79 1 110 6RW
2021 67 HO 31 ind16443 80 1 110 6RW
2021 67 HO 31 ind5919 56 2 115 6RW
2021 67 HO 31 ind26915 57 2 125 6RW
2021 67 HO 31 ind28289 58 2 120 6RW
2021 67 HO 31 ind19655 59 2 110 6RW
2021 67 HO 31 ind17224 60 2 110 6RW
2021 67 HO 31 ind24669 61 2 115 6RW
2021 67 HO 31 ind6020 62 2 120 6RW
2021 67 HO 31 ind9077 63 2 120 6RW
2021 67 HO 31 ind17522 64 2 120 6RW
2021 67 HO 31 ind16274 65 2 110 6RW
2021 67 HO 31 ind15231 66 2 115 6RW
2021 67 HO 31 ind24669 67 2 110 6RW
2021 67 HO 31 ind9685 68 2 115 6RW
2021 67 HO 31 ind24334 69 2 105 6RW
2021 67 HO 31 ind24015 70 2 110 6RW
2021 67 HO 31 ind4661 71 2 120 6RW
2021 67 HO 31 ind26412 72 2 110 6RW
2021 67 HO 31 ind21281 73 2 110 6RW
2021 67 HO 31 ind27612 74 2 115 6RW
2021 67 HO 31 ind21729 75 2 115 6RW
2021 67 HO 31 ind16619 76 2 115 6RW
2021 67 HO 31 ind16443 77 2 105 6RW
2021 67 HO 31 ind4191 78 2 120 6RW
2021 67 HO 31 ind18806 79 2 120 6RW
2021 67 HO 31 ind7468 80 2 110 6RW
2021 67 HO 31 ind17522 56 3 120 6RW
2021 67 HO 31 ind4661 57 3 115 6RW
2021 67 HO 31 ind16443 58 3 100 6RW
2021 67 HO 31 ind9685 59 3 105 6RW
2021 67 HO 31 ind5919 60 3 115 6RW
2021 67 HO 31 ind24015 61 3 110 6RW
2021 67 HO 31 ind28289 62 3 120 6RW
2021 67 HO 31 ind4191 63 3 115 6RW
2021 67 HO 31 ind21729 64 3 110 6RW
2021 67 HO 31 ind24669 65 3 110 6RW
2021 67 HO 31 ind9077 66 3 110 6RW
2021 67 HO 31 ind16619 67 3 110 6RW
2021 67 HO 31 ind21281 68 3 110 6RW
2021 67 HO 31 ind15231 69 3 115 6RW
2021 67 HO 31 ind17224 70 3 110 6RW
2021 67 HO 31 ind24334 71 3 110 6RW
2021 67 HO 31 ind7468 73 3 110 6RW
2021 67 HO 31 ind26412 74 3 110 6RW
2021 67 HO 31 ind16274 75 3 105 6RW
2021 67 HO 31 ind19655 76 3 110 6RW
2021 67 HO 31 ind24669 77 3 105 6RW
2021 67 HO 31 ind27612 78 3 115 6RW
2021 67 HO 31 ind18806 79 3 120 6RW
2021 67 HO 31 ind6020 80 3 120 6RW
2021 68 HO 31 ind5153 56 4 125 6RW
2021 68 HO 31 ind25254 57 4 130 6RW
2021 68 HO 31 ind2942 58 4 130 6RW
2021 68 HO 31 ind626 59 4 110 6RW
2021 68 HO 31 ind3631 60 4 110 6RW
2021 68 HO 31 ind17401 61 4 115 6RW
2021 68 HO 31 ind16975 62 4 110 6RW
2021 68 HO 31 ind7072 63 4 110 6RW
2021 68 HO 31 ind29390 64 4 125 6RW
2021 68 HO 31 ind30254 65 4 110 6RW
2021 68 HO 31 ind4914 66 4 115 6RW
2021 68 HO 31 ind24477 67 4 115 6RW
2021 68 HO 31 ind15025 68 4 115 6RW
2021 68 HO 31 ind12587 69 4 115 6RW
2021 68 HO 31 ind22429 70 4 115 6RW
2021 68 HO 31 ind27713 71 4 120 6RW
2021 68 HO 31 ind15808 72 4 115 6RW
2021 68 HO 31 ind24712 73 4 125 6RW
2021 68 HO 31 ind29061 74 4 110 6RW
2021 68 HO 31 ind21257 75 4 110 6RW
2021 68 HO 31 ind3367 76 4 110 6RW
2021 68 HO 31 ind19495 77 4 110 6RW
2021 68 HO 31 ind11919 78 4 115 6RW
2021 68 HO 31 ind23383 79 4 115 6RW
2021 68 HO 31 ind16443 80 4 105 6RW
2021 68 HO 31 ind24477 56 5 110 6RW
2021 68 HO 31 ind29390 57 5 125 6RW
2021 68 HO 31 ind19495 58 5 105 6RW
2021 68 HO 31 ind15808 59 5 115 6RW
2021 68 HO 31 ind2942 60 5 125 6RW
2021 68 HO 31 ind15025 61 5 110 6RW
2021 68 HO 31 ind11919 62 5 115 6RW
2021 68 HO 31 ind27713 63 5 115 6RW
2021 68 HO 31 ind16975 64 5 115 6RW
2021 68 HO 31 ind5153 65 5 120 6RW
2021 68 HO 31 ind23383 66 5 115 6RW
2021 68 HO 31 ind12587 67 5 120 6RW
2021 68 HO 31 ind25254 68 5 120 6RW
2021 68 HO 31 ind21257 69 5 105 6RW
2021 68 HO 31 ind7072 70 5 110 6RW
2021 68 HO 31 ind29061 71 5 105 6RW
2021 68 HO 31 ind3367 72 5 110 6RW
2021 68 HO 31 ind22429 73 5 115 6RW
2021 68 HO 31 ind17401 74 5 115 6RW
2021 68 HO 31 ind3631 75 5 110 6RW
2021 68 HO 31 ind30254 76 5 110 6RW
2021 68 HO 31 ind16443 77 5 105 6RW
2021 68 HO 31 ind24712 78 5 125 6RW
2021 68 HO 31 ind626 79 5 110 6RW
2021 68 HO 31 ind4914 80 5 120 6RW
2021 68 HO 31 ind16975 56 6 110 6RW
2021 68 HO 31 ind29061 57 6 105 6RW
2021 68 HO 31 ind16443 58 6 105 6RW
2021 68 HO 31 ind25254 59 6 120 6RW
2021 68 HO 31 ind24477 60 6 110 6RW
2021 68 HO 31 ind7072 61 6 105 6RW
2021 68 HO 31 ind19495 62 6 105 6RW
2021 68 HO 31 ind24712 63 6 120 6RW
2021 68 HO 31 ind3631 64 6 105 6RW
2021 68 HO 31 ind15025 65 6 115 6RW
2021 68 HO 31 ind27713 66 6 115 6RW
2021 68 HO 31 ind30254 67 6 110 6RW
2021 68 HO 31 ind22429 68 6 115 6RW
2021 68 HO 31 ind23383 69 6 115 6RW
2021 68 HO 31 ind2942 70 6 120 6RW
2021 68 HO 31 ind21257 71 6 105 6RW
2021 68 HO 31 ind29390 72 6 125 6RW
2021 68 HO 31 ind4914 73 6 115 6RW
2021 68 HO 31 ind5153 75 6 115 6RW
2021 68 HO 31 ind15808 76 6 115 6RW
2021 68 HO 31 ind12587 77 6 120 6RW
2021 68 HO 31 ind17401 78 6 115 6RW
2021 68 HO 31 ind626 79 6 110 6RW
2021 68 HO 31 ind11919 80 6 110 6RW
2021 67 HO 31 ind4191 73 1 115 6RW
2021 67 HO 31 ind28289 77 1 120 6RW
2021 67 HO 31 ind26915 72 3 120 6RW
2022 73 DY 21 ind13631 57 4 90 6RW
2022 73 DY 21 ind910 58 4 90 6RW
2022 73 DY 21 ind22772 59 4 85 6RW
2022 73 DY 21 ind10921 60 4 80 6RW
2022 73 DY 21 ind29897 61 4 80 6RW
2022 73 DY 21 ind24678 62 4 90 6RW
2022 73 DY 21 ind7274 63 4 80 6RW
2022 73 DY 21 ind387 64 4 85 6RW
2022 73 DY 21 ind18573 65 4 85 6RW
2022 73 DY 21 ind16443 66 4 80 6RW
2022 73 DY 21 ind17586 67 4 100 6RW
2022 73 DY 21 ind9848 68 4 90 6RW
2022 73 DY 21 ind26025 69 4 90 6RW
2022 73 DY 21 ind29971 70 4 95 6RW
2022 73 DY 21 ind27360 71 4 95 6RW
2022 73 DY 21 ind30070 72 4 90 6RW
2022 73 DY 21 ind9464 73 4 95 6RW
2022 73 DY 21 ind17852 74 4 90 6RW
2022 73 DY 21 ind74 75 4 85 6RW
2022 73 DY 21 ind8072 76 4 85 6RW
2022 73 DY 21 ind4058 77 4 80 6RW
2022 73 DY 21 ind6846 78 4 80 6RW
2022 73 DY 21 ind20221 79 4 100 6RW
2022 73 DY 21 ind2280 80 4 85 6RW
2022 73 DY 21 ind28667 81 4 85 6RW
2022 73 DY 21 ind8573 57 5 90 6RW
2022 73 DY 21 ind27023 58 5 85 6RW
2022 73 DY 21 ind14101 59 5 85 6RW
2022 73 DY 21 ind14483 60 5 100 6RW
2022 73 DY 21 ind23489 61 5 90 6RW
2022 73 DY 21 ind23807 62 5 100 6RW
2022 73 DY 21 ind9101 63 5 85 6RW
2022 73 DY 21 ind26412 64 5 90 6RW
2022 73 DY 21 ind24984 65 5 100 6RW
2022 73 DY 21 ind24498 66 5 90 6RW
2022 73 DY 21 ind13234 67 5 100 6RW
2022 73 DY 21 ind6831 68 5 95 6RW
2022 73 DY 21 ind9039 69 5 100 6RW
2022 73 DY 21 ind14383 70 5 90 6RW
2022 73 DY 21 ind26138 71 5 100 6RW
2022 73 DY 21 ind16862 72 5 100 6RW
2022 73 DY 21 ind16807 73 5 100 6RW
2022 73 DY 21 ind6334 74 5 85 6RW
2022 73 DY 21 ind13286 75 5 85 6RW
2022 73 DY 21 ind19932 76 5 90 6RW
2022 73 DY 21 ind11784 77 5 95 6RW
2022 73 DY 21 ind3408 78 5 95 6RW
2022 73 DY 21 ind23032 79 5 100 6RW
2022 73 DY 21 ind23217 81 5 95 6RW
2022 73 DY 21 ind6334 58 6 85 6RW
2022 73 DY 21 ind24498 59 6 90 6RW
2022 73 DY 21 ind23489 60 6 95 6RW
2022 73 DY 21 ind17586 61 6 95 6RW
2022 73 DY 21 ind27023 62 6 80 6RW
2022 73 DY 21 ind4058 63 6 85 6RW
2022 73 DY 21 ind29897 64 6 85 6RW
2022 73 DY 21 ind16862 65 6 95 6RW
2022 73 DY 21 ind11784 66 6 95 6RW
2022 73 DY 21 ind14101 67 6 90 6RW
2022 73 DY 21 ind74 68 6 95 6RW
2022 73 DY 21 ind29971 69 6 100 6RW
2022 73 DY 21 ind9101 70 6 95 6RW
2022 73 DY 21 ind387 71 6 95 6RW
2022 73 DY 21 ind13631 72 6 90 6RW
2022 73 DY 21 ind13234 73 6 95 6RW
2022 73 DY 21 ind18573 74 6 90 6RW
2022 73 DY 21 ind28667 75 6 90 6RW
2022 73 DY 21 ind19932 76 6 95 6RW
2022 73 DY 21 ind8072 77 6 90 6RW
2022 73 DY 21 ind9848 78 6 95 6RW
2022 73 DY 21 ind26412 79 6 100 6RW
2022 73 DY 21 ind23217 80 6 90 6RW
2022 73 DY 21 ind16443 81 6 90 6RW
2022 73 DY 21 ind14483 57 7 100 6RW
2022 73 DY 21 ind23032 58 7 110 6RW
2022 73 DY 21 ind23807 59 7 100 6RW
2022 73 DY 21 ind26025 60 7 95 6RW
2022 73 DY 21 ind6846 61 7 85 6RW
2022 73 DY 21 ind2280 62 7 85 6RW
2022 73 DY 21 ind13286 63 7 90 6RW
2022 73 DY 21 ind6831 64 7 105 6RW
2022 73 DY 21 ind8573 65 7 100 6RW
2022 73 DY 21 ind3408 66 7 105 6RW
2022 73 DY 21 ind20221 67 7 115 6RW
2022 73 DY 21 ind14383 68 7 90 6RW
2022 73 DY 21 ind17852 69 7 95 6RW
2022 73 DY 21 ind16807 70 7 105 6RW
2022 73 DY 21 ind910 71 7 100 6RW
2022 73 DY 21 ind9039 72 7 110 6RW
2022 73 DY 21 ind27360 73 7 95 6RW
2022 73 DY 21 ind9464 74 7 100 6RW
2022 73 DY 21 ind7274 75 7 95 6RW
2022 73 DY 21 ind22772 76 7 95 6RW
2022 73 DY 21 ind26138 77 7 95 6RW
2022 73 DY 21 ind10921 78 7 95 6RW
2022 73 DY 21 ind30070 79 7 95 6RW
2022 73 DY 21 ind24678 80 7 100 6RW
2022 73 DY 21 ind24984 81 7 100 6RW
2022 66 DY 21 ind12587 84 7 115 6RW
2022 66 DY 21 ind12429 87 7 115 6RW
2022 66 DY 21 ind15231 88 7 115 6RW
2022 66 DY 21 ind21257 89 7 115 6RW
2022 66 DY 21 ind5153 90 7 120 6RW
2022 66 DY 21 ind3631 91 7 110 6RW
2022 66 DY 21 ind16443 92 7 110 6RW
2022 66 DY 21 ind3367 93 7 115 6RW
2022 66 DY 21 ind23383 94 7 120 6RW
2022 66 DY 21 ind4191 95 7 120 6RW
2022 66 DY 21 ind4661 96 7 120 6RW
2022 66 DY 21 ind28289 97 7 120 6RW
2022 66 DY 21 ind29390 98 7 120 6RW
2022 66 DY 21 ind12217 99 7 105 6RW
2022 66 DY 21 ind24477 100 7 105 6RW
2022 66 DY 21 ind9685 101 7 105 6RW
2022 66 DY 21 ind26915 105 7 110 6RW
2022 66 DY 21 ind24913 106 7 110 6RW
2022 70 DY 21 ind19043 110 7 90 6RW
2022 70 DY 21 ind7047 111 7 100 6RW
2022 70 DY 21 ind4939 112 7 90 6RW
2022 70 DY 21 ind29242 113 7 95 6RW
2022 70 DY 21 ind2301 114 7 105 6RW
2022 70 DY 21 ind10341 115 7 90 6RW
2022 70 DY 21 ind12429 116 7 100 6RW
2022 70 DY 21 ind20760 117 7 85 6RW
2022 70 DY 21 ind25068 118 7 95 6RW
2022 70 DY 21 ind16443 119 7 85 6RW
2022 70 DY 21 ind17586 120 7 100 6RW
2022 70 DY 21 ind25848 121 7 85 6RW
2022 70 DY 21 ind8726 122 7 100 6RW
2022 70 DY 21 ind28495 123 7 105 6RW
2022 70 DY 21 ind28773 124 7 95 6RW
2022 70 DY 21 ind21735 125 7 105 6RW
2022 70 DY 21 ind24080 126 7 100 6RW
2022 70 DY 21 ind11906 127 7 105 6RW
2022 70 DY 21 ind24010 128 7 105 6RW
2022 70 DY 21 ind13774 129 7 110 6RW
2022 70 DY 21 ind23942 130 7 110 6RW
2022 70 DY 21 ind21122 131 7 95 6RW
2022 70 DY 21 ind12383 132 7 100 6RW
2022 70 DY 21 ind29044 133 7 110 6RW
2022 70 DY 21 ind18165 134 7 100 6RW
2022 73 DY 21 ind26412 57 8 90 6RW
2022 73 DY 21 ind19932 58 8 85 6RW
2022 73 DY 21 ind22772 59 8 85 6RW
2022 73 DY 21 ind24678 60 8 100 6RW
2022 73 DY 21 ind14101 61 8 85 6RW
2022 73 DY 21 ind18573 62 8 100 6RW
2022 73 DY 21 ind17586 63 8 105 6RW
2022 73 DY 21 ind16862 64 8 95 6RW
2022 73 DY 21 ind3408 65 8 100 6RW
2022 73 DY 21 ind910 66 8 95 6RW
2022 73 DY 21 ind9848 67 8 95 6RW
2022 73 DY 21 ind74 68 8 90 6RW
2022 73 DY 21 ind23032 69 8 110 6RW
2022 73 DY 21 ind6334 70 8 85 6RW
2022 73 DY 21 ind9039 71 8 105 6RW
2022 73 DY 21 ind30070 72 8 105 6RW
2022 73 DY 21 ind27360 73 8 105 6RW
2022 73 DY 21 ind28667 74 8 95 6RW
2022 73 DY 21 ind14383 75 8 95 6RW
2022 73 DY 21 ind8573 76 8 105 6RW
2022 73 DY 21 ind26138 77 8 100 6RW
2022 73 DY 21 ind23217 78 8 115 6RW
2022 73 DY 21 ind20221 79 8 120 6RW
2022 73 DY 21 ind29971 80 8 110 6RW
2022 73 DY 21 ind9464 81 8 105 6RW
2022 66 DY 21 ind6020 83 8 120 6RW
2022 66 DY 21 ind21729 84 8 110 6RW
2022 66 DY 21 ind22429 85 8 110 6RW
2022 66 DY 21 ind19495 86 8 110 6RW
2022 66 DY 21 ind29061 87 8 110 6RW
2022 66 DY 21 ind24334 88 8 115 6RW
2022 66 DY 21 ind30254 89 8 110 6RW
2022 66 DY 21 ind26412 90 8 105 6RW
2022 66 DY 21 ind16619 91 8 110 6RW
2022 66 DY 21 ind19655 92 8 100 6RW
2022 66 DY 21 ind27612 93 8 115 6RW
2022 66 DY 21 ind6831 94 8 115 6RW
2022 66 DY 21 ind7072 95 8 115 6RW
2022 66 DY 21 ind4914 96 8 115 6RW
2022 66 DY 21 ind5919 97 8 110 6RW
2022 66 DY 21 ind16975 98 8 115 6RW
2022 66 DY 21 ind24712 99 8 110 6RW
2022 66 DY 21 ind27713 100 8 105 6RW
2022 66 DY 21 ind24984 101 8 115 6RW
2022 66 DY 21 ind15808 102 8 115 6RW
2022 66 DY 21 ind2942 103 8 120 6RW
2022 66 DY 21 ind11919 104 8 110 6RW
2022 66 DY 21 ind15025 105 8 110 6RW
2022 66 DY 21 ind17586 106 8 100 6RW
2022 66 DY 21 ind7468 107 8 100 6RW
2022 70 DY 21 ind18139 110 8 100 6RW
2022 70 DY 21 ind20077 111 8 95 6RW
2022 70 DY 21 ind4739 112 8 105 6RW
2022 70 DY 21 ind17777 113 8 105 6RW
2022 70 DY 21 ind20654 114 8 95 6RW
2022 70 DY 21 ind4274 115 8 110 6RW
2022 70 DY 21 ind8840 116 8 95 6RW
2022 70 DY 21 ind26412 117 8 95 6RW
2022 70 DY 21 ind11513 118 8 105 6RW
2022 70 DY 21 ind7360 119 8 100 6RW
2022 70 DY 21 ind16951 120 8 100 6RW
2022 70 DY 21 ind6831 121 8 105 6RW
2022 70 DY 21 ind7575 122 8 105 6RW
2022 70 DY 21 ind10867 123 8 95 6RW
2022 70 DY 21 ind12217 124 8 105 6RW
2022 70 DY 21 ind19747 125 8 105 6RW
2022 70 DY 21 ind3036 126 8 105 6RW
2022 70 DY 21 ind13041 127 8 90 6RW
2022 70 DY 21 ind25878 128 8 100 6RW
2022 70 DY 21 ind19468 129 8 105 6RW
2022 70 DY 21 ind4204 130 8 100 6RW
2022 70 DY 21 ind15560 131 8 95 6RW
2022 70 DY 21 ind1628 132 8 90 6RW
2022 70 DY 21 ind24913 134 8 110 6RW
2022 73 DY 21 ind14483 57 9 105 6RW
2022 73 DY 21 ind6831 58 9 105 6RW
2022 73 DY 21 ind24498 59 9 95 6RW
2022 73 DY 21 ind4058 60 9 95 6RW
2022 73 DY 21 ind387 61 9 100 6RW
2022 73 DY 21 ind2280 62 9 95 6RW
2022 73 DY 21 ind23807 63 9 110 6RW
2022 73 DY 21 ind27023 64 9 95 6RW
2022 73 DY 21 ind13234 65 9 105 6RW
2022 73 DY 21 ind17852 66 9 105 6RW
2022 73 DY 21 ind16443 67 9 105 6RW
2022 73 DY 21 ind23489 68 9 110 6RW
2022 73 DY 21 ind6846 69 9 95 6RW
2022 73 DY 21 ind9101 70 9 95 6RW
2022 73 DY 21 ind10921 71 9 90 6RW
2022 73 DY 21 ind8072 72 9 100 6RW
2022 73 DY 21 ind29897 73 9 90 6RW
2022 73 DY 21 ind26025 74 9 105 6RW
2022 73 DY 21 ind13286 75 9 100 6RW
2022 73 DY 21 ind24984 77 9 110 6RW
2022 73 DY 21 ind16807 78 9 110 6RW
2022 73 DY 21 ind11784 79 9 105 6RW
2022 73 DY 21 ind7274 80 9 100 6RW
2022 73 DY 21 ind13631 81 9 95 6RW
2022 66 DY 21 ind17586 83 9 110 6RW
2022 66 DY 21 ind27713 84 9 110 6RW
2022 66 DY 21 ind19655 85 9 100 6RW
2022 66 DY 21 ind29061 86 9 110 6RW
2022 66 DY 21 ind3367 87 9 115 6RW
2022 66 DY 21 ind21729 88 9 115 6RW
2022 66 DY 21 ind12429 90 9 120 6RW
2022 66 DY 21 ind16975 91 9 120 6RW
2022 66 DY 21 ind2942 92 9 120 6RW
2022 66 DY 21 ind22429 93 9 110 6RW
2022 66 DY 21 ind9685 94 9 115 6RW
2022 66 DY 21 ind4661 95 9 110 6RW
2022 66 DY 21 ind30254 96 9 110 6RW
2022 66 DY 21 ind5153 97 9 115 6RW
2022 66 DY 21 ind27612 99 9 110 6RW
2022 66 DY 21 ind3631 100 9 110 6RW
2022 66 DY 21 ind15808 102 9 115 6RW
2022 66 DY 21 ind23383 104 9 110 6RW
2022 66 DY 21 ind26412 105 9 100 6RW
2022 66 DY 21 ind7468 106 9 110 6RW
2022 66 DY 21 ind16443 107 9 100 6RW
2022 70 DY 21 ind13041 111 9 100 6RW
2022 70 DY 21 ind7360 112 9 105 6RW
2022 70 DY 21 ind20654 113 9 100 6RW
2022 70 DY 21 ind17586 114 9 105 6RW
2022 70 DY 21 ind20077 115 9 95 6RW
2022 70 DY 21 ind23942 116 9 110 6RW
2022 70 DY 21 ind2301 117 9 105 6RW
2022 70 DY 21 ind19747 118 9 115 6RW
2022 70 DY 21 ind4204 119 9 110 6RW
2022 70 DY 21 ind4739 120 9 110 6RW
2022 70 DY 21 ind24010 121 9 110 6RW
2022 70 DY 21 ind28495 122 9 115 6RW
2022 70 DY 21 ind8840 123 9 100 6RW
2022 70 DY 21 ind20760 124 9 100 6RW
2022 70 DY 21 ind19043 125 9 95 6RW
2022 70 DY 21 ind16951 126 9 110 6RW
2022 70 DY 21 ind25068 127 9 115 6RW
2022 70 DY 21 ind18165 128 9 105 6RW
2022 70 DY 21 ind19468 129 9 110 6RW
2022 70 DY 21 ind13774 130 9 115 6RW
2022 70 DY 21 ind25848 131 9 95 6RW
2022 70 DY 21 ind26412 132 9 105 6RW
2022 70 DY 21 ind24913 133 9 115 6RW
2022 70 DY 21 ind16443 134 9 100 6RW
2022 66 DY 21 ind19495 83 10 105 6RW
2022 66 DY 21 ind15025 84 10 110 6RW
2022 66 DY 21 ind24334 85 10 110 6RW
2022 66 DY 21 ind4191 86 10 115 6RW
2022 66 DY 21 ind24913 88 10 120 6RW
2022 66 DY 21 ind24984 89 10 110 6RW
2022 66 DY 21 ind6831 90 10 105 6RW
2022 66 DY 21 ind6020 91 10 120 6RW
2022 66 DY 21 ind11919 92 10 110 6RW
2022 66 DY 21 ind26915 93 10 120 6RW
2022 66 DY 21 ind4914 94 10 115 6RW
2022 66 DY 21 ind24477 95 10 110 6RW
2022 66 DY 21 ind24712 96 10 115 6RW
2022 66 DY 21 ind12587 97 10 115 6RW
2022 66 DY 21 ind7072 98 10 110 6RW
2022 66 DY 21 ind28289 99 10 110 6RW
2022 66 DY 21 ind12217 100 10 105 6RW
2022 66 DY 21 ind21257 101 10 100 6RW
2022 66 DY 21 ind5919 103 10 110 6RW
2022 66 DY 21 ind29390 105 10 120 6RW
2022 66 DY 21 ind15231 106 10 110 6RW
2022 66 DY 21 ind16619 107 10 100 6RW
2022 70 DY 21 ind17777 110 10 100 6RW
2022 70 DY 21 ind1628 111 10 90 6RW
2022 70 DY 21 ind4274 112 10 105 6RW
2022 70 DY 21 ind8726 113 10 95 6RW
2022 70 DY 21 ind21122 114 10 95 6RW
2022 70 DY 21 ind29044 115 10 105 6RW
2022 70 DY 21 ind25878 116 10 90 6RW
2022 70 DY 21 ind6831 117 10 100 6RW
2022 70 DY 21 ind18139 118 10 105 6RW
2022 70 DY 21 ind15560 119 10 95 6RW
2022 70 DY 21 ind12383 120 10 95 6RW
2022 70 DY 21 ind10867 121 10 95 6RW
2022 70 DY 21 ind11906 122 10 110 6RW
2022 70 DY 21 ind3036 123 10 105 6RW
2022 70 DY 21 ind7047 124 10 100 6RW
2022 70 DY 21 ind7575 125 10 105 6RW
2022 70 DY 21 ind28773 126 10 95 6RW
2022 70 DY 21 ind24080 127 10 100 6RW
2022 70 DY 21 ind12429 128 10 110 6RW
2022 70 DY 21 ind4939 129 10 90 6RW
2022 70 DY 21 ind12217 130 10 105 6RW
2022 70 DY 21 ind29242 131 10 95 6RW
2022 70 DY 21 ind21735 132 10 105 6RW
2022 70 DY 21 ind10341 133 10 100 6RW
2022 70 DY 21 ind11513 134 10 110 6RW
2022 66 DY 21 ind26412 83 11 100 6RW
2022 66 DY 21 ind15808 84 11 115 6RW
2022 66 DY 21 ind15231 86 11 110 6RW
2022 66 DY 21 ind22429 87 11 110 6RW
2022 66 DY 21 ind3631 88 11 110 6RW
2022 66 DY 21 ind3367 89 11 115 6RW
2022 66 DY 21 ind16975 90 11 120 6RW
2022 66 DY 21 ind11919 91 11 115 6RW
2022 66 DY 21 ind12587 92 11 120 6RW
2022 66 DY 21 ind23383 93 11 120 6RW
2022 66 DY 21 ind9685 94 11 115 6RW
2022 66 DY 21 ind15025 95 11 115 6RW
2022 66 DY 21 ind27713 96 11 115 6RW
2022 66 DY 21 ind7072 97 11 110 6RW
2022 66 DY 21 ind29390 98 11 120 6RW
2022 66 DY 21 ind28289 99 11 115 6RW
2022 66 DY 21 ind4914 101 11 115 6RW
2022 66 DY 21 ind6020 102 11 115 6RW
2022 66 DY 21 ind5919 103 11 110 6RW
2022 66 DY 21 ind7468 104 11 110 6RW
2022 66 DY 21 ind26915 105 11 125 6RW
2022 66 DY 21 ind4661 106 11 110 6RW
2022 66 DY 21 ind12217 107 11 110 6RW
2022 70 DY 21 ind26412 110 11 100 6RW
2022 70 DY 21 ind19468 111 11 110 6RW
2022 70 DY 21 ind4939 112 11 95 6RW
2022 70 DY 21 ind10341 113 11 100 6RW
2022 70 DY 21 ind4739 114 11 110 6RW
2022 70 DY 21 ind25068 115 11 100 6RW
2022 70 DY 21 ind17586 116 11 100 6RW
2022 70 DY 21 ind19747 117 11 115 6RW
2022 70 DY 21 ind15560 118 11 105 6RW
2022 70 DY 21 ind7047 119 11 105 6RW
2022 70 DY 21 ind25848 120 11 90 6RW
2022 70 DY 21 ind24010 121 11 105 6RW
2022 70 DY 21 ind1628 122 11 105 6RW
2022 70 DY 21 ind13041 123 11 95 6RW
2022 70 DY 21 ind7575 124 11 105 6RW
2022 70 DY 21 ind21735 125 11 105 6RW
2022 70 DY 21 ind28773 126 11 95 6RW
2022 70 DY 21 ind18165 127 11 100 6RW
2022 70 DY 21 ind10867 128 11 100 6RW
2022 70 DY 21 ind18139 129 11 105 6RW
2022 70 DY 21 ind12217 130 11 105 6RW
2022 70 DY 21 ind24913 131 11 110 6RW
2022 70 DY 21 ind12383 132 11 95 6RW
2022 70 DY 21 ind28495 133 11 110 6RW
2022 70 DY 21 ind24080 134 11 105 6RW
2022 66 DY 21 ind19495 83 12 110 6RW
2022 66 DY 21 ind6831 84 12 105 6RW
2022 66 DY 21 ind19655 85 12 100 6RW
2022 66 DY 21 ind5153 87 12 115 6RW
2022 66 DY 21 ind24913 88 12 120 6RW
2022 66 DY 21 ind24334 89 12 105 6RW
2022 66 DY 21 ind21729 90 12 110 6RW
2022 66 DY 21 ind27612 91 12 115 6RW
2022 66 DY 21 ind24477 92 12 115 6RW
2022 66 DY 21 ind16443 93 12 110 6RW
2022 66 DY 21 ind29061 94 12 115 6RW
2022 66 DY 21 ind30254 96 12 110 6RW
2022 66 DY 21 ind12429 99 12 115 6RW
2022 66 DY 21 ind4191 100 12 110 6RW
2022 66 DY 21 ind24984 101 12 110 6RW
2022 66 DY 21 ind17586 102 12 110 6RW
2022 66 DY 21 ind16619 103 12 110 6RW
2022 66 DY 21 ind24712 104 12 110 6RW
2022 66 DY 21 ind2942 105 12 125 6RW
2022 66 DY 21 ind21257 106 12 110 6RW
2022 70 DY 21 ind17777 110 12 110 6RW
2022 70 DY 21 ind6831 111 12 105 6RW
2022 70 DY 21 ind7360 112 12 100 6RW
2022 70 DY 21 ind23942 113 12 100 6RW
2022 70 DY 21 ind20760 114 12 100 6RW
2022 70 DY 21 ind29044 115 12 115 6RW
2022 70 DY 21 ind4274 116 12 115 6RW
2022 70 DY 21 ind20077 117 12 100 6RW
2022 70 DY 21 ind16951 118 12 105 6RW
2022 70 DY 21 ind11906 119 12 110 6RW
2022 70 DY 21 ind16443 120 12 105 6RW
2022 70 DY 21 ind20654 121 12 100 6RW
2022 70 DY 21 ind21122 122 12 95 6RW
2022 70 DY 21 ind8840 123 12 100 6RW
2022 70 DY 21 ind29242 124 12 100 6RW
2022 70 DY 21 ind13774 125 12 115 6RW
2022 70 DY 21 ind2301 126 12 110 6RW
2022 70 DY 21 ind8726 127 12 100 6RW
2022 70 DY 21 ind25878 128 12 100 6RW
2022 70 DY 21 ind11513 130 12 110 6RW
2022 70 DY 21 ind3036 131 12 110 6RW
2022 70 DY 21 ind4204 132 12 105 6RW
2022 70 DY 21 ind12429 133 12 110 6RW
2022 70 DY 21 ind19043 134 12 105 6RW
2022 72 DY 21 ind1810 83 13 110 6RW
2022 72 DY 21 ind11119 84 13 115 6RW
2022 72 DY 21 ind9383 85 13 110 6RW
2022 72 DY 21 ind19013 86 13 120 6RW
2022 72 DY 21 ind20221 87 13 120 6RW
2022 72 DY 21 ind10945 88 13 100 6RW
2022 72 DY 21 ind15527 89 13 105 6RW
2022 72 DY 21 ind30263 90 13 115 6RW
2022 72 DY 21 ind23785 91 13 110 6RW
2022 72 DY 21 ind16443 92 13 100 6RW
2022 72 DY 21 ind17586 93 13 110 6RW
2022 72 DY 21 ind23493 94 13 105 6RW
2022 72 DY 21 ind11119 95 13 125 6RW
2022 72 DY 21 ind1105 96 13 110 6RW
2022 72 DY 21 ind10687 97 13 110 6RW
2022 72 DY 21 ind16024 98 13 105 6RW
2022 72 DY 21 ind23443 99 13 105 6RW
2022 72 DY 21 ind18545 100 13 110 6RW
2022 72 DY 21 ind22797 101 13 110 6RW
2022 72 DY 21 ind24458 102 13 100 6RW
2022 72 DY 21 ind8802 103 13 105 6RW
2022 72 DY 21 ind5658 104 13 115 6RW
2022 72 DY 21 ind2886 105 13 115 6RW
2022 72 DY 21 ind14483 106 13 105 6RW
2022 72 DY 21 ind4735 107 13 95 6RW
2022 71 DY 21 ind14695 110 13 105 6RW
2022 71 DY 21 ind22245 111 13 95 6RW
2022 71 DY 21 ind28934 112 13 105 6RW
2022 71 DY 21 ind861 113 13 110 6RW
2022 71 DY 21 ind19533 114 13 105 6RW
2022 71 DY 21 ind2088 115 13 105 6RW
2022 71 DY 21 ind9656 116 13 100 6RW
2022 71 DY 21 ind11575 117 13 105 6RW
2022 71 DY 21 ind27443 118 13 105 6RW
2022 71 DY 21 ind16443 119 13 100 6RW
2022 71 DY 21 ind17586 120 13 105 6RW
2022 71 DY 21 ind27836 121 13 115 6RW
2022 71 DY 21 ind28410 122 13 95 6RW
2022 71 DY 21 ind11537 123 13 105 6RW
2022 71 DY 21 ind5004 124 13 100 6RW
2022 71 DY 21 ind13130 125 13 105 6RW
2022 71 DY 21 ind19165 126 13 110 6RW
2022 71 DY 21 ind18226 127 13 100 6RW
2022 71 DY 21 ind6492 128 13 105 6RW
2022 71 DY 21 ind13378 129 13 105 6RW
2022 71 DY 21 ind21191 130 13 110 6RW
2022 71 DY 21 ind11119 131 13 115 6RW
2022 71 DY 21 ind6316 132 13 95 6RW
2022 71 DY 21 ind20886 133 13 110 6RW
2022 71 DY 21 ind30208 134 13 110 6RW
2022 72 DY 21 ind29430 83 14 110 6RW
2022 72 DY 21 ind1505 84 14 95 6RW
2022 72 DY 21 ind19896 85 14 105 6RW
2022 72 DY 21 ind9242 86 14 105 6RW
2022 72 DY 21 ind20974 87 14 115 6RW
2022 72 DY 21 ind4750 88 14 115 6RW
2022 72 DY 21 ind13923 89 14 110 6RW
2022 72 DY 21 ind26412 90 14 95 6RW
2022 72 DY 21 ind8028 91 14 115 6RW
2022 72 DY 21 ind16602 92 14 110 6RW
2022 72 DY 21 ind21922 93 14 100 6RW
2022 72 DY 21 ind6831 94 14 105 6RW
2022 72 DY 21 ind13735 95 14 115 6RW
2022 72 DY 21 ind25283 96 14 110 6RW
2022 72 DY 21 ind5355 97 14 110 6RW
2022 72 DY 21 ind18092 98 14 115 6RW
2022 72 DY 21 ind16293 99 14 110 6RW
2022 72 DY 21 ind6453 100 14 110 6RW
2022 72 DY 21 ind11205 101 14 105 6RW
2022 72 DY 21 ind654 102 14 105 6RW
2022 72 DY 21 ind26973 103 14 115 6RW
2022 72 DY 21 ind23026 104 14 95 6RW
2022 72 DY 21 ind25718 105 14 110 6RW
2022 72 DY 21 ind22877 107 14 105 6RW
2022 71 DY 21 ind26655 110 14 100 6RW
2022 71 DY 21 ind21368 111 14 110 6RW
2022 71 DY 21 ind25155 112 14 100 6RW
2022 71 DY 21 ind16997 113 14 105 6RW
2022 71 DY 21 ind7985 114 14 105 6RW
2022 71 DY 21 ind13100 115 14 110 6RW
2022 71 DY 21 ind22769 116 14 105 6RW
2022 71 DY 21 ind26412 117 14 90 6RW
2022 71 DY 21 ind28806 118 14 85 6RW
2022 71 DY 21 ind25547 119 14 95 6RW
2022 71 DY 21 ind9376 120 14 100 6RW
2022 71 DY 21 ind6831 121 14 105 6RW
2022 71 DY 21 ind16153 122 14 105 6RW
2022 71 DY 21 ind23889 123 14 100 6RW
2022 71 DY 21 ind21036 124 14 95 6RW
2022 71 DY 21 ind20221 125 14 110 6RW
2022 71 DY 21 ind2663 126 14 105 6RW
2022 71 DY 21 ind24430 127 14 105 6RW
2022 71 DY 21 ind12440 128 14 90 6RW
2022 71 DY 21 ind2755 129 14 95 6RW
2022 71 DY 21 ind29361 130 14 110 6RW
2022 71 DY 21 ind30423 131 14 100 6RW
2022 71 DY 21 ind3008 132 14 100 6RW
2022 71 DY 21 ind20974 134 14 110 6RW
2022 72 DY 21 ind6453 84 15 115 6RW
2022 72 DY 21 ind16602 85 15 110 6RW
2022 72 DY 21 ind20974 86 15 115 6RW
2022 72 DY 21 ind17586 87 15 115 6RW
2022 72 DY 21 ind1505 88 15 105 6RW
2022 72 DY 21 ind8802 89 15 110 6RW
2022 72 DY 21 ind20221 90 15 120 6RW
2022 72 DY 21 ind18092 91 15 115 6RW
2022 72 DY 21 ind26973 92 15 120 6RW
2022 72 DY 21 ind19896 93 15 115 6RW
2022 72 DY 21 ind22797 94 15 105 6RW
2022 72 DY 21 ind1105 95 15 110 6RW
2022 72 DY 21 ind13923 96 15 110 6RW
2022 72 DY 21 ind30263 97 15 120 6RW
2022 72 DY 21 ind1810 98 15 115 6RW
2022 72 DY 21 ind21922 99 15 110 6RW
2022 72 DY 21 ind23785 100 15 115 6RW
2022 72 DY 21 ind4735 101 15 105 6RW
2022 72 DY 21 ind654 102 15 105 6RW
2022 72 DY 21 ind24458 103 15 105 6RW
2022 72 DY 21 ind23493 104 15 105 6RW
2022 72 DY 21 ind26412 105 15 105 6RW
2022 72 DY 21 ind22877 106 15 105 6RW
2022 72 DY 21 ind16443 107 15 105 6RW
2022 71 DY 21 ind24430 111 15 110 6RW
2022 71 DY 21 ind25547 112 15 100 6RW
2022 71 DY 21 ind7985 113 15 115 6RW
2022 71 DY 21 ind17586 114 15 105 6RW
2022 71 DY 21 ind21368 115 15 115 6RW
2022 71 DY 21 ind21191 116 15 115 6RW
2022 71 DY 21 ind19533 117 15 105 6RW
2022 71 DY 21 ind20221 118 15 120 6RW
2022 71 DY 21 ind29361 119 15 110 6RW
2022 71 DY 21 ind25155 120 15 110 6RW
2022 71 DY 21 ind6492 121 15 115 6RW
2022 71 DY 21 ind11537 122 15 110 6RW
2022 71 DY 21 ind22769 123 15 115 6RW
2022 71 DY 21 ind11575 124 15 110 6RW
2022 71 DY 21 ind14695 125 15 110 6RW
2022 71 DY 21 ind9376 126 15 105 6RW
2022 71 DY 21 ind27443 127 15 110 6RW
2022 71 DY 21 ind30208 128 15 100 6RW
2022 71 DY 21 ind2755 129 15 100 6RW
2022 71 DY 21 ind13378 130 15 105 6RW
2022 71 DY 21 ind27836 131 15 115 6RW
2022 71 DY 21 ind26412 132 15 100 6RW
2022 71 DY 21 ind20974 133 15 110 6RW
2022 71 DY 21 ind16443 134 15 95 6RW
2022 72 DY 21 ind9242 83 16 105 6RW
2022 72 DY 21 ind25718 84 16 105 6RW
2022 72 DY 21 ind4750 85 16 105 6RW
2022 72 DY 21 ind11119 86 16 110 6RW
2022 72 DY 21 ind5658 87 16 110 6RW
2022 72 DY 21 ind14483 88 16 105 6RW
2022 72 DY 21 ind11205 89 16 105 6RW
2022 72 DY 21 ind6831 90 16 105 6RW
2022 72 DY 21 ind29430 91 16 110 6RW
2022 72 DY 21 ind23026 92 16 95 6RW
2022 72 DY 21 ind2886 93 16 110 6RW
2022 72 DY 21 ind25283 94 16 105 6RW
2022 72 DY 21 ind18545 95 16 105 6RW
2022 72 DY 21 ind16293 96 16 105 6RW
2022 72 DY 21 ind11119 97 16 110 6RW
2022 72 DY 21 ind13735 98 16 110 6RW
2022 72 DY 21 ind10687 99 16 105 6RW
2022 72 DY 21 ind23443 100 16 105 6RW
2022 72 DY 21 ind15527 101 16 100 6RW
2022 72 DY 21 ind9383 102 16 105 6RW
2022 72 DY 21 ind5355 103 16 115 6RW
2022 72 DY 21 ind19013 104 16 115 6RW
2022 72 DY 21 ind16024 105 16 105 6RW
2022 72 DY 21 ind10945 106 16 100 6RW
2022 72 DY 21 ind8028 107 16 115 6RW
2022 71 DY 21 ind16997 110 16 105 6RW
2022 71 DY 21 ind3008 111 16 90 6RW
2022 71 DY 21 ind13100 112 16 110 6RW
2022 71 DY 21 ind28410 113 16 95 6RW
2022 71 DY 21 ind11119 114 16 115 6RW
2022 71 DY 21 ind20886 115 16 105 6RW
2022 71 DY 21 ind12440 116 16 90 6RW
2022 71 DY 21 ind6831 117 16 105 6RW
2022 71 DY 21 ind26655 118 16 105 6RW
2022 71 DY 21 ind30423 119 16 95 6RW
2022 71 DY 21 ind6316 120 16 95 6RW
2022 71 DY 21 ind23889 121 16 100 6RW
2022 71 DY 21 ind18226 122 16 105 6RW
2022 71 DY 21 ind2663 123 16 100 6RW
2022 71 DY 21 ind22245 124 16 95 6RW
2022 71 DY 21 ind16153 125 16 110 6RW
2022 71 DY 21 ind5004 126 16 105 6RW
2022 71 DY 21 ind19165 127 16 100 6RW
2022 71 DY 21 ind9656 128 16 100 6RW
2022 71 DY 21 ind28934 129 16 100 6RW
2022 71 DY 21 ind21036 130 16 105 6RW
2022 71 DY 21 ind861 131 16 110 6RW
2022 71 DY 21 ind13130 132 16 110 6RW
2022 71 DY 21 ind2088 133 16 110 6RW
2022 71 DY 21 ind28806 134 16 95 6RW
2022 72 DY 21 ind26412 83 17 95 6RW
2022 72 DY 21 ind654 84 17 100 6RW
2022 72 DY 21 ind9383 85 17 110 6RW
2022 72 DY 21 ind10945 86 17 95 6RW
2022 72 DY 21 ind19896 87 17 110 6RW
2022 72 DY 21 ind23785 88 17 115 6RW
2022 72 DY 21 ind17586 89 17 105 6RW
2022 72 DY 21 ind18092 90 17 115 6RW
2022 72 DY 21 ind23026 91 17 95 6RW
2022 72 DY 21 ind11119 92 17 115 6RW
2022 72 DY 21 ind23493 93 17 100 6RW
2022 72 DY 21 ind22797 94 17 105 6RW
2022 72 DY 21 ind25718 95 17 115 6RW
2022 72 DY 21 ind6453 96 17 115 6RW
2022 72 DY 21 ind13735 97 17 110 6RW
2022 72 DY 21 ind16024 98 17 105 6RW
2022 72 DY 21 ind10687 99 17 105 6RW
2022 72 DY 21 ind4735 100 17 105 6RW
2022 72 DY 21 ind25283 101 17 110 6RW
2022 72 DY 21 ind29430 102 17 115 6RW
2022 72 DY 21 ind5355 103 17 120 6RW
2022 72 DY 21 ind22877 104 17 110 6RW
2022 72 DY 21 ind2886 105 17 125 6RW
2022 72 DY 21 ind1105 106 17 110 6RW
2022 72 DY 21 ind23443 107 17 110 6RW
2022 71 DY 21 ind26412 110 17 95 6RW
2022 71 DY 21 ind2755 111 17 95 6RW
2022 71 DY 21 ind28934 112 17 105 6RW
2022 71 DY 21 ind2088 113 17 115 6RW
2022 71 DY 21 ind25155 114 17 100 6RW
2022 71 DY 21 ind27443 115 17 100 6RW
2022 71 DY 21 ind17586 116 17 100 6RW
2022 71 DY 21 ind20221 117 17 110 6RW
2022 71 DY 21 ind30423 118 17 95 6RW
2022 71 DY 21 ind22245 119 17 90 6RW
2022 71 DY 21 ind27836 120 17 120 6RW
2022 71 DY 21 ind6492 121 17 105 6RW
2022 71 DY 21 ind3008 122 17 90 6RW
2022 71 DY 21 ind24430 123 17 105 6RW
2022 71 DY 21 ind16153 124 17 110 6RW
2022 71 DY 21 ind13130 125 17 105 6RW
2022 71 DY 21 ind5004 126 17 105 6RW
2022 71 DY 21 ind30208 127 17 100 6RW
2022 71 DY 21 ind23889 128 17 100 6RW
2022 71 DY 21 ind26655 129 17 100 6RW
2022 71 DY 21 ind21036 130 17 100 6RW
2022 71 DY 21 ind20974 131 17 110 6RW
2022 71 DY 21 ind6316 132 17 90 6RW
2022 71 DY 21 ind11537 133 17 100 6RW
2022 71 DY 21 ind19165 134 17 100 6RW
2022 72 DY 21 ind9242 83 18 105 6RW
2022 72 DY 21 ind6831 84 18 105 6RW
2022 72 DY 21 ind16602 85 18 110 6RW
2022 72 DY 21 ind8802 86 18 110 6RW
2022 72 DY 21 ind30263 87 18 115 6RW
2022 72 DY 21 ind14483 88 18 100 6RW
2022 72 DY 21 ind4750 89 18 115 6RW
2022 72 DY 21 ind1505 90 18 100 6RW
2022 72 DY 21 ind21922 91 18 105 6RW
2022 72 DY 21 ind18545 92 18 110 6RW
2022 72 DY 21 ind16443 93 18 100 6RW
2022 72 DY 21 ind20974 94 18 110 6RW
2022 72 DY 21 ind5658 95 18 110 6RW
2022 72 DY 21 ind13923 96 18 100 6RW
2022 72 DY 21 ind19013 97 18 105 6RW
2022 72 DY 21 ind24458 98 18 95 6RW
2022 72 DY 21 ind20221 99 18 115 6RW
2022 72 DY 21 ind11119 100 18 115 6RW
2022 72 DY 21 ind11205 101 18 105 6RW
2022 72 DY 21 ind8028 103 18 110 6RW
2022 72 DY 21 ind16293 104 18 110 6RW
2022 72 DY 21 ind26973 105 18 110 6RW
2022 72 DY 21 ind15527 106 18 100 6RW
2022 72 DY 21 ind1810 107 18 110 6RW
2022 71 DY 21 ind16997 110 18 100 6RW
2022 71 DY 21 ind6831 111 18 100 6RW
2022 71 DY 21 ind25547 112 18 100 6RW
2022 71 DY 21 ind21191 113 18 110 6RW
2022 71 DY 21 ind11575 114 18 105 6RW
2022 71 DY 21 ind20886 115 18 110 6RW
2022 71 DY 21 ind13100 116 18 105 6RW
2022 71 DY 21 ind21368 117 18 110 6RW
2022 71 DY 21 ind9376 118 18 100 6RW
2022 71 DY 21 ind18226 119 18 100 6RW
2022 71 DY 21 ind16443 120 18 100 6RW
2022 71 DY 21 ind7985 121 18 105 6RW
2022 71 DY 21 ind11119 122 18 115 6RW
2022 71 DY 21 ind22769 123 18 110 6RW
2022 71 DY 21 ind861 124 18 110 6RW
2022 71 DY 21 ind13378 125 18 105 6RW
2022 71 DY 21 ind19533 126 18 105 6RW
2022 71 DY 21 ind28410 127 18 100 6RW
2022 71 DY 21 ind12440 128 18 100 6RW
2022 71 DY 21 ind28806 130 18 95 6RW
2022 71 DY 21 ind2663 131 18 105 6RW
2022 71 DY 21 ind29361 132 18 110 6RW
2022 71 DY 21 ind9656 133 18 95 6RW
2022 71 DY 21 ind14695 134 18 100 6RW
2021 67 NI 41 ind27612 83 4 85 6RW
2021 67 NI 41 ind26915 84 4 95 6RW
2021 67 NI 41 ind18806 85 4 90 6RW
2021 67 NI 41 ind19655 86 4 80 6RW
2021 67 NI 41 ind6020 87 4 100 6RW
2021 67 NI 41 ind24669 88 4 85 6RW
2021 67 NI 41 ind21281 89 4 85 6RW
2021 67 NI 41 ind9685 90 4 85 6RW
2021 67 NI 41 ind28289 91 4 85 6RW
2021 67 NI 41 ind21729 92 4 85 6RW
2021 67 NI 41 ind9077 93 4 85 6RW
2021 67 NI 41 ind16443 94 4 90 6RW
2021 67 NI 41 ind4191 95 4 90 6RW
2021 67 NI 41 ind5919 96 4 80 6RW
2021 67 NI 41 ind24669 97 4 90 6RW
2021 67 NI 41 ind26412 98 4 90 6RW
2021 67 NI 41 ind17224 99 4 90 6RW
2021 67 NI 41 ind15231 100 4 80 6RW
2021 67 NI 41 ind24334 101 4 90 6RW
2021 67 NI 41 ind4661 102 4 90 6RW
2021 67 NI 41 ind17522 103 4 80 6RW
2021 67 NI 41 ind16274 104 4 90 6RW
2021 67 NI 41 ind7468 105 4 85 6RW
2021 67 NI 41 ind16619 106 4 90 6RW
2021 67 NI 41 ind24015 107 4 75 6RW
2021 67 NI 41 ind7468 83 5 85 6RW
2021 67 NI 41 ind19655 84 5 80 6RW
2021 67 NI 41 ind24334 85 5 90 6RW
2021 67 NI 41 ind4191 86 5 90 6RW
2021 67 NI 41 ind9685 87 5 85 6RW
2021 67 NI 41 ind5919 88 5 80 6RW
2021 67 NI 41 ind21729 89 5 85 6RW
2021 67 NI 41 ind27612 90 5 80 6RW
2021 67 NI 41 ind16619 91 5 95 6RW
2021 67 NI 41 ind17224 92 5 95 6RW
2021 67 NI 41 ind16274 93 5 95 6RW
2021 67 NI 41 ind18806 94 5 90 6RW
2021 67 NI 41 ind24669 95 5 90 6RW
2021 67 NI 41 ind24669 96 5 85 6RW
2021 67 NI 41 ind4661 97 5 95 6RW
2021 67 NI 41 ind9077 98 5 90 6RW
2021 67 NI 41 ind17522 100 5 80 6RW
2021 67 NI 41 ind15231 101 5 90 6RW
2021 67 NI 41 ind21281 102 5 85 6RW
2021 67 NI 41 ind26412 103 5 95 6RW
2021 67 NI 41 ind16443 104 5 95 6RW
2021 67 NI 41 ind24015 105 5 80 6RW
2021 67 NI 41 ind26915 106 5 95 6RW
2021 68 NI 41 ind17401 83 7 95 6RW
2021 68 NI 41 ind29390 84 7 95 6RW
2021 68 NI 41 ind626 85 7 90 6RW
2021 68 NI 41 ind15808 86 7 90 6RW
2021 68 NI 41 ind11919 87 7 100 6RW
2021 68 NI 41 ind15025 88 7 95 6RW
2021 68 NI 41 ind22429 89 7 75 6RW
2021 68 NI 41 ind25254 90 7 95 6RW
2021 68 NI 41 ind19495 91 7 100 6RW
2021 68 NI 41 ind3631 92 7 95 6RW
2021 68 NI 41 ind27713 93 7 95 6RW
2021 68 NI 41 ind16443 94 7 95 6RW
2021 68 NI 41 ind24712 95 7 90 6RW
2021 68 NI 41 ind24477 96 7 75 6RW
2021 68 NI 41 ind12587 97 7 90 6RW
2021 68 NI 41 ind3367 98 7 90 6RW
2021 68 NI 41 ind2942 99 7 95 6RW
2021 68 NI 41 ind23383 100 7 95 6RW
2021 68 NI 41 ind21257 101 7 90 6RW
2021 68 NI 41 ind29061 102 7 85 6RW
2021 68 NI 41 ind16975 103 7 85 6RW
2021 68 NI 41 ind5153 104 7 85 6RW
2021 68 NI 41 ind4914 105 7 95 6RW
2021 68 NI 41 ind30254 106 7 90 6RW
2021 68 NI 41 ind7072 107 7 90 6RW
2021 68 NI 41 ind4914 83 8 90 6RW
2021 68 NI 41 ind15808 84 8 85 6RW
2021 68 NI 41 ind21257 85 8 95 6RW
2021 68 NI 41 ind24712 86 8 90 6RW
2021 68 NI 41 ind25254 87 8 95 6RW
2021 68 NI 41 ind24477 88 8 75 6RW
2021 68 NI 41 ind3631 89 8 90 6RW
2021 68 NI 41 ind17401 90 8 95 6RW
2021 68 NI 41 ind30254 91 8 90 6RW
2021 68 NI 41 ind2942 92 8 95 6RW
2021 68 NI 41 ind5153 93 8 85 6RW
2021 68 NI 41 ind626 94 8 85 6RW
2021 68 NI 41 ind12587 95 8 90 6RW
2021 68 NI 41 ind15025 96 8 95 6RW
2021 68 NI 41 ind29061 97 8 85 6RW
2021 68 NI 41 ind27713 98 8 85 6RW
2021 68 NI 41 ind11919 99 8 95 6RW
2021 68 NI 41 ind16975 100 8 85 6RW
2021 68 NI 41 ind23383 101 8 95 6RW
2021 68 NI 41 ind22429 102 8 75 6RW
2021 68 NI 41 ind3367 103 8 85 6RW
2021 68 NI 41 ind16443 104 8 90 6RW
2021 68 NI 41 ind7072 105 8 95 6RW
2021 68 NI 41 ind29390 106 8 100 6RW
2021 68 NI 41 ind19495 107 8 95 6RW
2021 67 NI 41 ind6020 99 5 100 6RW
2021 67 NI 41 ind28289 107 5 90 6RW
2023 66 DY 21 ind13939 62 2 100 6RW
2023 66 DY 21 ind13939 64 4 105 6RW
2023 68 DY 21 ind13939 69 9 95 6RW
2023 68 DY 21 ind13939 70 7 105 6RW
2023 69 DY 21 ind13939 80 15 100 6RW
2023 69 DY 21 ind13939 72 14 105 6RW
2023 70 DY 21 ind13939 87 2 100 6RW
2023 70 DY 21 ind13939 104 3 100 6RW
2023 71 DY 21 ind13939 85 7 105 6RW
2023 71 DY 21 ind13939 91 9 95 6RW
2023 66 DY 21 ind7231 77 2 95 6RW
2023 66 DY 21 ind7231 59 3 90 6RW
2023 66 DY 21 ind15025 70 4 100 6RW
2023 66 DY 21 ind15025 61 2 100 6RW
2023 66 DY 21 ind21257 67 3 95 6RW
2023 66 DY 21 ind21257 62 1 100 6RW
2023 66 DY 21 ind23383 57 4 95 6RW
2023 66 DY 21 ind23383 77 1 100 6RW
2023 66 DY 21 ind4914 68 3 100 6RW
2023 66 DY 21 ind4914 79 1 95 6RW
2023 68 DY 21 ind7072 73 10 95 6RW
2023 68 DY 21 ind7072 69 8 95 6RW
2023 68 DY 21 ind24712 81 9 100 6RW
2023 68 DY 21 ind24712 62 8 105 6RW
2023 66 DY 21 ind29061 80 1 95 6RW
2023 66 DY 21 ind29061 72 3 100 6RW
2023 66 DY 21 ind29390 66 1 115 6RW
2023 66 DY 21 ind29390 75 4 105 6RW
2023 66 DY 21 ind22429 80 2 90 6RW
2023 66 DY 21 ind22429 73 4 100 6RW
2023 68 DY 21 ind16975 76 8 100 6RW
2023 68 DY 21 ind16975 74 9 100 6RW
2023 68 DY 21 ind27713 80 7 100 6RW
2023 68 DY 21 ind27713 61 10 90 6RW
2023 66 DY 21 ind24477 73 3 105 6RW
2023 66 DY 21 ind24477 64 1 105 6RW
2023 68 DY 21 ind9685 78 9 95 6RW
2023 68 DY 21 ind9685 58 7 95 6RW
2023 68 DY 21 ind24334 57 10 95 6RW
2023 68 DY 21 ind24334 72 7 95 6RW
2023 66 DY 21 ind15231 68 1 100 6RW
2023 66 DY 21 ind15231 81 3 95 6RW
2023 68 DY 21 ind7468 57 8 85 6RW
2023 68 DY 21 ind7468 80 10 85 6RW
2023 68 DY 21 ind17224 75 10 90 6RW
2023 68 DY 21 ind17224 59 7 90 6RW
2023 66 DY 21 ind4191 70 2 95 6RW
2023 66 DY 21 ind4191 69 4 100 6RW
2023 68 DY 21 ind12587 70 8 105 6RW
2023 68 DY 21 ind12587 76 9 105 6RW
2023 66 DY 21 ind18545 73 2 100 6RW
2023 66 DY 21 ind18545 69 3 95 6RW
2023 66 DY 21 ind5658 69 1 105 6RW
2023 66 DY 21 ind5658 59 4 95 6RW
2023 66 DY 21 ind10867 58 4 85 6RW
2023 66 DY 21 ind10867 79 2 90 6RW
2023 66 DY 21 ind24913 74 4 105 6RW
2023 66 DY 21 ind24913 74 2 100 6RW
2023 66 DY 21 ind861 78 3 95 6RW
2023 66 DY 21 ind861 63 1 100 6RW
2023 66 DY 21 ind11513 70 1 110 6RW
2023 66 DY 21 ind11513 62 4 100 6RW
2023 66 DY 21 ind13774 65 1 110 6RW
2023 66 DY 21 ind13774 78 4 105 6RW
2023 66 DY 21 ind387 69 2 90 6RW
2023 66 DY 21 ind387 74 3 90 6RW
2023 66 DY 21 ind29361 58 1 100 6RW
2023 66 DY 21 ind29361 64 3 100 6RW
2023 66 DY 21 ind2886 71 4 100 6RW
2023 66 DY 21 ind2886 81 1 105 6RW
2023 66 DY 21 ind11119 70 3 100 6RW
2023 66 DY 21 ind11119 60 1 105 6RW
2023 66 DY 21 ind29044 80 3 95 6RW
2023 66 DY 21 ind29044 57 1 95 6RW
2023 66 DY 21 ind25068 66 3 90 6RW
2023 66 DY 21 ind25068 64 2 95 6RW
2023 66 DY 21 ind21922 63 3 95 6RW
2023 66 DY 21 ind21922 72 1 95 6RW
2023 66 DY 21 ind28773 57 2 95 6RW
2023 66 DY 21 ind28773 60 4 90 6RW
2023 66 DY 21 ind24080 72 4 95 6RW
2023 66 DY 21 ind24080 78 1 100 6RW
2023 66 DY 21 ind10687 76 3 95 6RW
2023 66 DY 21 ind10687 60 2 100 6RW
2023 66 DY 21 ind9383 75 2 95 6RW
2023 66 DY 21 ind9383 62 3 100 6RW
2023 66 DY 21 ind16293 76 4 95 6RW
2023 66 DY 21 ind16293 58 2 95 6RW
2023 66 DY 21 ind27443 72 2 95 6RW
2023 66 DY 21 ind27443 81 4 100 6RW
2023 66 DY 21 ind21735 58 3 95 6RW
2023 66 DY 21 ind21735 71 2 100 6RW
2023 66 DY 21 ind74 60 3 85 6RW
2023 66 DY 21 ind74 67 1 95 6RW
2023 66 DY 21 ind18165 77 4 95 6RW
2023 66 DY 21 ind18165 74 1 95 6RW
2023 68 DY 21 ind19945 61 7 95 6RW
2023 68 DY 21 ind19945 66 9 95 6RW
2023 68 DY 21 ind10899 75 7 90 6RW
2023 68 DY 21 ind10899 74 10 90 6RW
2023 68 DY 21 ind18247 81 10 90 6RW
2023 68 DY 21 ind18247 60 7 95 6RW
2023 68 DY 21 ind17525 64 10 75 6RW
2023 68 DY 21 ind17525 61 8 85 6RW
2023 68 DY 21 ind7827 79 9 90 6RW
2023 68 DY 21 ind7827 80 8 85 6RW
2023 68 DY 21 ind2296 67 8 95 6RW
2023 68 DY 21 ind2296 60 10 85 6RW
2023 68 DY 21 ind11555 78 8 90 6RW
2023 68 DY 21 ind11555 59 9 80 6RW
2023 68 DY 21 ind8051 63 7 90 6RW
2023 68 DY 21 ind8051 62 9 90 6RW
2023 68 DY 21 ind27944 73 8 90 6RW
2023 68 DY 21 ind27944 71 10 85 6RW
2023 68 DY 21 ind8025 79 10 90 6RW
2023 68 DY 21 ind8025 77 7 95 6RW
2023 68 DY 21 ind26239 73 9 85 6RW
2023 68 DY 21 ind26239 76 7 85 6RW
2023 68 DY 21 ind16127 64 9 95 6RW
2023 68 DY 21 ind16127 60 8 95 6RW
2023 69 DY 21 ind18691 61 14 105 6RW
2023 69 DY 21 ind18691 68 15 95 6RW
2023 70 DY 21 ind27524 93 2 95 6RW
2023 70 DY 21 ind27524 102 3 100 6RW
2023 70 DY 21 ind2046 91 3 90 6RW
2023 70 DY 21 ind2046 88 1 95 6RW
2023 70 DY 21 ind10246 97 1 110 6RW
2023 70 DY 21 ind10246 89 3 105 6RW
2023 71 DY 21 ind8557 103 9 105 6RW
2023 71 DY 21 ind8557 90 7 105 6RW
2023 69 DY 21 ind27687 65 14 100 6RW
2023 69 DY 21 ind27687 69 16 90 6RW
2023 70 DY 21 ind84 108 4 95 6RW
2023 70 DY 21 ind84 96 1 100 6RW
2023 70 DY 21 ind2368 94 4 95 6RW
2023 70 DY 21 ind2368 107 1 95 6RW
2023 70 DY 21 ind26119 105 2 100 6RW
2023 70 DY 21 ind26119 106 4 95 6RW
2023 69 DY 21 ind21504 63 14 100 6RW
2023 69 DY 21 ind21504 59 15 95 6RW
2023 70 DY 21 ind18930 84 1 90 6RW
2023 70 DY 21 ind18930 87 3 95 6RW
2023 71 DY 21 ind23671 100 7 100 6RW
2023 71 DY 21 ind23671 97 10 90 6RW
2023 70 DY 21 ind17502 86 2 95 6RW
2023 70 DY 21 ind17502 99 3 100 6RW
2023 70 DY 21 ind9400 99 1 100 6RW
2023 70 DY 21 ind9400 85 4 95 6RW
2023 70 DY 21 ind6214 107 3 95 6RW
2023 70 DY 21 ind6214 98 2 100 6RW
2023 70 DY 21 ind15510 91 4 95 6RW
2023 70 DY 21 ind15510 86 1 95 6RW
2023 70 DY 21 ind15314 97 3 95 6RW
2023 70 DY 21 ind15314 100 1 100 6RW
2023 71 DY 21 ind22893 108 9 90 6RW
2023 71 DY 21 ind22893 96 8 90 6RW
2023 70 DY 21 ind14804 94 1 100 6RW
2023 70 DY 21 ind14804 96 3 100 6RW
2023 70 DY 21 ind2622 101 2 95 6RW
2023 70 DY 21 ind2622 87 4 100 6RW
2023 70 DY 21 ind21340 89 1 105 6RW
2023 70 DY 21 ind21340 106 3 100 6RW
2023 70 DY 21 ind20402 108 2 100 6RW
2023 70 DY 21 ind20402 99 4 95 6RW
2023 70 DY 21 ind29462 85 1 95 6RW
2023 70 DY 21 ind29462 101 3 95 6RW
2023 71 DY 21 ind6806 97 9 95 6RW
2023 71 DY 21 ind6806 98 8 100 6RW
2023 70 DY 21 ind5772 100 4 90 6RW
2023 70 DY 21 ind5772 99 2 95 6RW
2023 70 DY 21 ind2892 100 3 95 6RW
2023 70 DY 21 ind2892 93 1 105 6RW
2023 69 DY 21 ind16756 61 16 105 6RW
2023 69 DY 21 ind16756 71 13 110 6RW
2023 69 DY 21 ind16756 57 16 105 6RW
2023 69 DY 21 ind16756 58 13 110 6RW
2023 69 DY 21 ind16756 65 16 105 6RW
2023 69 DY 21 ind16756 68 13 110.1 6RW
2023 69 DY 21 ind16756 69 15 105 6RW
2023 69 DY 21 ind16756 78 13 110 6RW
2023 69 DY 21 ind16756 64 13 110 6RW
2023 69 DY 21 ind16756 73 16 110 6RW
2023 69 DY 21 ind29451 61 15 110 6RW
2023 69 DY 21 ind29451 79 13 110 6RW
2023 69 DY 21 ind16756 61 13 110 6RW
2023 69 DY 21 ind16756 72 16 105 6RW
2023 70 DY 21 ind16756 103 2 105 6RW
2023 70 DY 21 ind16756 97 4 100 6RW
2023 69 DY 21 ind16756 62 14 110 6RW
2023 69 DY 21 ind16756 81 15 105 6RW
2023 69 DY 21 ind16756 58 15 110 6RW
2023 69 DY 21 ind16756 70 14 110 6RW
2023 69 DY 21 ind18037 67 13 105.1 6RW
2023 69 DY 21 ind18037 72 15 100 6RW
2023 69 DY 21 ind16756 71 15 105 6RW
2023 69 DY 21 ind16756 80 14 105 6RW
2023 69 DY 21 ind16756 79 14 100 6RW
2023 69 DY 21 ind16756 66 15 100 6RW
2023 69 DY 21 ind16756 72 13 110 6RW
2023 69 DY 21 ind16756 76 15 100 6RW
2023 70 DY 21 ind29679 88 4 95 6RW
2023 70 DY 21 ind29679 105 1 95 6RW
2023 69 DY 21 ind18706 63 13 95 6RW
2023 69 DY 21 ind18706 67 16 85 6RW
2023 69 DY 21 ind6845 74 15 90 6RW
2023 69 DY 21 ind6845 59 13 100 6RW
2023 70 DY 21 ind3435 95 3 95 6RW
2023 70 DY 21 ind3435 107 2 95 6RW
2023 70 DY 21 ind10287 95 4 90 6RW
2023 70 DY 21 ind10287 95 2 90 6RW
2023 70 DY 21 ind2569 93 4 105 6RW
2023 70 DY 21 ind2569 92 2 95 6RW
2023 70 DY 21 ind29880 91 2 90 6RW
2023 70 DY 21 ind29880 84 4 100 6RW
2023 69 DY 21 ind9306 77 14 100 6RW
2023 69 DY 21 ind9306 75 16 105 6RW
2023 69 DY 21 ind19911 76 14 100 6RW
2023 69 DY 21 ind19911 57 15 95 6RW
2023 69 DY 21 ind15181 60 14 100 6RW
2023 69 DY 21 ind15181 59 16 100 6RW
2023 69 DY 21 ind28020 64 14 105 6RW
2023 69 DY 21 ind28020 60 16 100 6RW
2023 70 DY 21 ind16868 88 3 90 6RW
2023 70 DY 21 ind16868 90 1 100 6RW
2023 71 DY 21 ind17494 98 10 90 6RW
2023 71 DY 21 ind17494 97 8 90 6RW
2023 71 DY 21 ind22426 95 9 105 6RW
2023 71 DY 21 ind22426 102 7 100 6RW
2023 71 DY 21 ind8230 99 8 105 6RW
2023 71 DY 21 ind8230 108 10 105 6RW
2023 71 DY 21 ind15927 96 7 95 6RW
2023 71 DY 21 ind15927 85 9 90 6RW
2023 70 DY 21 ind4998 101 4 90 6RW
2023 70 DY 21 ind4998 106 1 90 6RW
2023 69 DY 21 ind9091 79 15 105 6RW
2023 69 DY 21 ind9091 70 13 110 6RW
2023 69 DY 21 ind4928 77 15 100 6RW
2023 69 DY 21 ind4928 57 13 110 6RW
2023 69 DY 21 ind3783 64 16 90 6RW
2023 69 DY 21 ind3783 66 14 110 6RW
2023 69 DY 21 ind3356 66 13 105 6RW
2023 69 DY 21 ind3356 62 15 95 6RW
2023 69 DY 21 ind11336 73 15 100 6RW
2023 69 DY 21 ind11336 74 14 105 6RW
2023 69 DY 21 ind23263 67 15 90 6RW
2023 69 DY 21 ind23263 62 13 100 6RW
2023 69 DY 21 ind24968 77 13 105 6RW
2023 69 DY 21 ind24968 64 15 95 6RW
2023 69 DY 21 ind19875 65 15 105 6RW
2023 69 DY 21 ind19875 69 13 110.1 6RW
2023 69 DY 21 ind1598 71 16 105 6RW
2023 69 DY 21 ind1598 73 14 110 6RW
2023 70 DY 21 ind21085 96 2 110 6RW
2023 70 DY 21 ind21085 86 4 110 6RW
2023 69 DY 21 ind24670 60 15 95 6RW
2023 69 DY 21 ind24670 58 14 95 6RW
2023 69 DY 21 ind23592 67 14 90 6RW
2023 69 DY 21 ind23592 68 16 80 6RW
2023 70 DY 21 ind6465 92 1 100 6RW
2023 70 DY 21 ind6465 104 4 95 6RW
2023 70 DY 21 ind1145 96 4 90 6RW
2023 70 DY 21 ind1145 88 2 90 6RW
2023 70 DY 21 ind19167 86 3 85 6RW
2023 70 DY 21 ind19167 98 1 100 6RW
2023 69 DY 21 ind28396 60 13 100 6RW
2023 69 DY 21 ind28396 63 16 90 6RW
2023 69 DY 21 ind2126 69 14 100 6RW
2023 69 DY 21 ind2126 77 16 105 6RW
2023 69 DY 21 ind15426 75 14 90 6RW
2023 69 DY 21 ind15426 58 16 85 6RW
2023 70 DY 21 ind18974 104 1 90 6RW
2023 70 DY 21 ind18974 84 3 85 6RW
2023 69 DY 21 ind9014 80 13 105 6RW
2023 69 DY 21 ind9014 78 16 105 6RW
2023 70 DY 21 ind8710 106 2 90 6RW
2023 70 DY 21 ind8710 103 3 95 6RW
2023 69 DY 21 ind20997 70 15 100 6RW
2023 69 DY 21 ind20997 71 14 110 6RW
2023 70 DY 21 ind1774 93 3 90 6RW
2023 70 DY 21 ind1774 90 2 90 6RW
2023 69 DY 21 ind13208 74 13 95.1 6RW
2023 69 DY 21 ind13208 63 15 90 6RW
2023 69 DY 21 ind1109 70 16 90 6RW
2023 69 DY 21 ind1109 57 14 100 6RW
2023 70 DY 21 ind1145 97 2 95 6RW
2023 70 DY 21 ind1145 89 4 95 6RW
2023 70 DY 21 ind24612 84 2 85 6RW
2023 70 DY 21 ind24612 92 3 90 6RW
2023 70 DY 21 ind20499 104 2 95 6RW
2023 70 DY 21 ind20499 85 3 90 6RW
2023 70 DY 21 ind20765 89 2 100 6RW
2023 70 DY 21 ind20765 108 3 105 6RW
2023 69 DY 21 ind10695 79 16 110 6RW
2023 69 DY 21 ind10695 76 13 110 6RW
2023 69 DY 21 ind9590 73 13 115 6RW
2023 69 DY 21 ind9590 74 16 115 6RW
2023 69 DY 21 ind25391 59 14 105 6RW
2023 69 DY 21 ind25391 80 16 95 6RW
2023 69 DY 21 ind25161 66 16 70 6RW
2023 69 DY 21 ind25161 78 14 80 6RW
2023 71 DY 21 ind30053 90 10 90 6RW
2023 71 DY 21 ind30053 100 8 90 6RW
2023 71 DY 21 ind24732 84 10 80 6RW
2023 71 DY 21 ind24732 95 8 90 6RW
2023 71 DY 21 ind27169 89 8 80 6RW
2023 71 DY 21 ind27169 94 9 85 6RW
2023 71 DY 21 ind17932 105 9 90 6RW
2023 71 DY 21 ind17932 101 8 90 6RW
2023 71 DY 21 ind12317 92 8 80 6RW
2023 71 DY 21 ind12317 102 10 95 6RW
2023 71 DY 21 ind12317 88 7 85 6RW
2023 71 DY 21 ind12317 106 10 85 6RW
2023 71 DY 21 ind2645 90 8 85 6RW
2023 71 DY 21 ind2645 107 9 95 6RW
2023 71 DY 21 ind11881 103 10 95 6RW
2023 71 DY 21 ind11881 87 8 85 6RW
2023 71 DY 21 ind7142 108 8 85 6RW
2023 71 DY 21 ind7142 100 10 85 6RW
2023 71 DY 21 ind5578 89 7 95 6RW
2023 71 DY 21 ind5578 96 9 100 6RW
2023 71 DY 21 ind6261 90 9 90 6RW
2023 71 DY 21 ind6261 88 8 85 6RW
2023 71 DY 21 ind16738 107 7 85 6RW
2023 71 DY 21 ind16738 104 10 80 6RW
2023 71 DY 21 ind28030 105 10 80 6RW
2023 71 DY 21 ind28030 99 7 95 6RW
2023 71 DY 21 ind29199 85 8 85 6RW
2023 71 DY 21 ind29199 93 10 85 6RW
2023 71 DY 21 ind12543 106 7 90 6RW
2023 71 DY 21 ind12543 94 10 80 6RW
2023 71 DY 21 ind12882 84 8 80 6RW
2023 71 DY 21 ind12882 102 9 80 6RW
2023 70 DY 21 ind7599 98 3 80 6RW
2023 70 DY 21 ind7599 108 1 85 6RW
2023 71 DY 21 ind20433 98 9 85 6RW
2023 71 DY 21 ind20433 103 8 85 6RW
2023 71 DY 21 ind28081 87 9 80 6RW
2023 71 DY 21 ind28081 94 8 90 6RW
2023 71 DY 21 ind15072 105 8 80 6RW
2023 71 DY 21 ind15072 104 9 90 6RW
2023 71 DY 21 ind18891 100 9 90 6RW
2023 71 DY 21 ind18891 95 7 90 6RW
2023 71 DY 21 ind21581 92 7 80 6RW
2023 71 DY 21 ind21581 107 10 85 6RW
2023 70 DY 21 ind2661 91 1 90 6RW
2023 70 DY 21 ind2661 90 3 85 6RW
2023 70 DY 21 ind17377 94 3 90 6RW
2023 70 DY 21 ind17377 100 2 90 6RW
2023 70 DY 21 ind19123 102 1 90 6RW
2023 70 DY 21 ind19123 105 3 85 6RW
2023 71 DY 21 ind45 91 7 90 6RW
2023 71 DY 21 ind45 92 9 90 6RW
2023 71 DY 21 ind28257 101 10 95 6RW
2023 71 DY 21 ind28257 84 7 90 6RW
2023 71 DY 21 ind20496 93 7 90 6RW
2023 71 DY 21 ind20496 91 10 85 6RW
2023 71 DY 21 ind30026 93 9 80 6RW
2023 71 DY 21 ind30026 106 8 80 6RW
2023 71 DY 21 ind13858 103 7 90 6RW
2023 71 DY 21 ind13858 89 10 80 6RW
2023 71 DY 21 ind7421 104 7 95 6RW
2023 71 DY 21 ind7421 99 9 85 6RW
2023 71 DY 21 ind22832 84 9 90 6RW
2023 71 DY 21 ind22832 86 7 100 6RW
2023 71 DY 21 ind23887 108 7 85 6RW
2023 71 DY 21 ind23887 92 10 80 6RW
2023 70 DY 21 ind6476 94 2 90 6RW
2023 70 DY 21 ind6476 102 4 85 6RW
2023 70 DY 21 ind4638 90 4 90 6RW
2023 70 DY 21 ind4638 85 2 75 6RW
2023 71 DY 21 ind13517 98 7 105 6RW
2023 71 DY 21 ind13517 88 10 95 6RW
2023 71 DY 21 ind16365 102 8 95 6RW
2023 71 DY 21 ind16365 96 10 95 6RW
2023 70 DY 21 ind29172 101 1 85 6RW
2023 70 DY 21 ind29172 92 4 80 6RW
2023 71 DY 21 ind5383 101 7 95 6RW
2023 71 DY 21 ind5383 86 10 85 6RW
2023 71 DY 21 ind13332 94 7 85 6RW
2023 71 DY 21 ind13332 106 9 90 6RW
2023 71 DY 21 ind9537 87 10 80 6RW
2023 71 DY 21 ind9537 104 8 85 6RW
2023 71 DY 21 ind17956 86 9 90 6RW
2023 71 DY 21 ind17956 107 8 90 6RW
2023 71 DY 21 ind27150 86 8 85 6RW
2023 71 DY 21 ind27150 88 9 85 6RW
2023 71 DY 21 ind22814 91 8 80 6RW
2023 71 DY 21 ind22814 95 10 85 6RW
2023 70 DY 21 ind22642 105 4 90 6RW
2023 70 DY 21 ind22642 102 2 90 6RW
2023 69 DY 21 ind10663 62 16 95 6RW
2023 69 DY 21 ind10663 75 13 100.1 6RW
2023 69 DY 21 ind32 75 15 95 6RW
2023 69 DY 21 ind32 81 14 100 6RW
2023 71 DY 21 ind16920 105 7 100 6RW
2023 71 DY 21 ind16920 89 9 90 6RW
2023 68 DY 21 ind26219 68 9 95 6RW
2023 68 DY 21 ind26219 65 7 90 6RW
2023 68 DY 21 ind19966 63 10 90 6RW
2023 68 DY 21 ind19966 65 8 95 6RW
2023 68 DY 21 ind5342 63 9 95 6RW
2023 68 DY 21 ind5342 72 8 90 6RW
2023 68 DY 21 ind7867 66 8 100 6RW
2023 68 DY 21 ind7867 60 9 100 6RW
2023 68 DY 21 ind7883 68 7 105 6RW
2023 68 DY 21 ind7883 77 10 105 6RW
2023 68 DY 21 ind15223 59 8 100 6RW
2023 68 DY 21 ind15223 61 9 105 6RW
2023 68 DY 21 ind2526 57 7 100 6RW
2023 68 DY 21 ind2526 71 9 105 6RW
2023 68 DY 21 ind9981 75 9 105 6RW
2023 68 DY 21 ind9981 67 7 100 6RW
2023 68 DY 21 ind16125 68 8 100 6RW
2023 68 DY 21 ind16125 70 10 105 6RW
2023 68 DY 21 ind4399 58 8 100 6RW
2023 68 DY 21 ind4399 80 9 95 6RW
2023 68 DY 21 ind25795 58 10 100 6RW
2023 68 DY 21 ind25795 63 8 95 6RW
2023 68 DY 21 ind26023 74 8 105 6RW
2023 68 DY 21 ind26023 67 9 105 6RW
2023 68 DY 21 ind29087 70 9 100 6RW
2023 68 DY 21 ind29087 77 8 100 6RW
2023 68 DY 21 ind29171 59 10 100 6RW
2023 68 DY 21 ind29171 64 7 110 6RW
2023 68 DY 21 ind247 74 7 100 6RW
2023 68 DY 21 ind247 69 10 90 6RW
2023 68 DY 21 ind15144 71 8 95 6RW
2023 68 DY 21 ind15144 57 9 100 6RW
2023 68 DY 21 ind22181 72 10 90 6RW
2023 68 DY 21 ind22181 75 8 90 6RW
2023 68 DY 21 ind18937 81 8 95 6RW
2023 68 DY 21 ind18937 65 10 95 6RW
2023 68 DY 21 ind21227 78 7 105 6RW
2023 68 DY 21 ind21227 62 10 90 6RW
2023 68 DY 21 ind29353 66 7 90 6RW
2023 68 DY 21 ind29353 76 10 90 6RW
2023 68 DY 21 ind16377 79 8 85 6RW
2023 68 DY 21 ind16377 78 10 95 6RW
2023 68 DY 21 ind8053 66 10 95 6RW
2023 68 DY 21 ind8053 73 7 105 6RW
2023 68 DY 21 ind26087 71 7 105 6RW
2023 68 DY 21 ind26087 77 9 105 6RW
2023 68 DY 21 ind20164 68 10 90 6RW
2023 68 DY 21 ind20164 81 7 90 6RW
2023 66 DY 21 ind6831 76 1 95 6RW
2023 66 DY 21 ind6831 66 4 90 6RW
2023 68 DY 21 ind6831 64 8 90 6RW
2023 68 DY 21 ind6831 67 10 90 6RW
2023 69 DY 21 ind6831 65 13 95 6RW
2023 69 DY 21 ind6831 81 16 90 6RW
2023 70 DY 21 ind6831 103 4 85 6RW
2023 70 DY 21 ind6831 95 1 90 6RW
2023 71 DY 21 ind6831 85 10 80 6RW
2023 71 DY 21 ind6831 93 8 85 6RW
2023 66 DY 21 ind21833 71 3 100 6RW
2023 66 DY 21 ind21833 73 1 100 6RW
2023 66 DY 21 ind25025 65 3 80 6RW
2023 66 DY 21 ind25025 71 1 90 6RW
2023 68 DY 21 ind25025 69 7 85 6RW
2023 68 DY 21 ind25025 65 9 80 6RW
2023 69 DY 21 ind25025 78 15 80 6RW
2023 69 DY 21 ind25025 68 14 85 6RW
2023 70 DY 21 ind25025 87 1 75 6RW
2023 70 DY 21 ind25025 107 4 80 6RW
2023 71 DY 21 ind25025 99 10 80 6RW
2023 71 DY 21 ind25025 97 7 85 6RW
2023 66 NI 41 ind13939 78 3 90 6RW
2023 66 NI 41 ind13939 71 1 95 6RW
2023 68 NI 41 ind13939 72 8 90 6RW
2023 68 NI 41 ind13939 64 5 90 6RW
2023 69 NI 41 ind13939 66 9 90 6RW
2023 69 NI 41 ind13939 64 11 95 6RW
2023 70 NI 41 ind13939 80 14 95 6RW
2023 70 NI 41 ind13939 79 16 90 6RW
2023 71 NI 41 ind13939 83 1 95 6RW
2023 71 NI 41 ind13939 106 4 95 6RW
2023 66 NI 41 ind7231 65 1 90 6RW
2023 66 NI 41 ind7231 56 3 90 6RW
2023 66 NI 41 ind15025 71 4 100 6RW
2023 66 NI 41 ind15025 57 1 95 6RW
2023 66 NI 41 ind21257 57 4 95 6RW
2023 66 NI 41 ind21257 72 1 100 6RW
2023 66 NI 41 ind23383 58 3 100 6RW
2023 66 NI 41 ind23383 79 2 100 6RW
2023 66 NI 41 ind4914 56 4 90 6RW
2023 66 NI 41 ind4914 62 1 95 6RW
2023 68 NI 41 ind7072 65 8 100 6RW
2023 68 NI 41 ind7072 71 6 100 6RW
2023 68 NI 41 ind24712 76 7 100 6RW
2023 68 NI 41 ind24712 65 6 105 6RW
2023 66 NI 41 ind29061 77 2 95 6RW
2023 66 NI 41 ind29061 68 3 90 6RW
2023 66 NI 41 ind29390 75 3 105 6RW
2023 66 NI 41 ind29390 67 2 110 6RW
2023 66 NI 41 ind22429 60 3 95 6RW
2023 66 NI 41 ind22429 65 2 105 6RW
2023 68 NI 41 ind16975 68 7 100 6RW
2023 68 NI 41 ind16975 70 6 95 6RW
2023 68 NI 41 ind27713 70 5 95 6RW
2023 68 NI 41 ind27713 60 7 95 6RW
2023 66 NI 41 ind24477 77 4 100 6RW
2023 66 NI 41 ind24477 74 1 100 6RW
2023 68 NI 41 ind9685 56 8 95 6RW
2023 68 NI 41 ind9685 72 6 95 6RW
2023 68 NI 41 ind24334 77 8 90 6RW
2023 68 NI 41 ind24334 67 5 90 6RW
2023 66 NI 41 ind15231 61 3 105 6RW
2023 66 NI 41 ind15231 70 2 100 6RW
2023 68 NI 41 ind7468 57 8 85 6RW
2023 68 NI 41 ind7468 58 5 85 6RW
2023 68 NI 41 ind17224 78 5 95 6RW
2023 68 NI 41 ind17224 76 8 90 6RW
2023 66 NI 41 ind4191 69 3 95 6RW
2023 66 NI 41 ind4191 61 1 95 6RW
2023 68 NI 41 ind12587 62 5 105 6RW
2023 68 NI 41 ind12587 58 8 105 6RW
2023 66 NI 41 ind18545 61 4 90 6RW
2023 66 NI 41 ind18545 74 2 95 6RW
2023 66 NI 41 ind5658 80 3 95 6RW
2023 66 NI 41 ind5658 56 2 90 6RW
2023 66 NI 41 ind10867 76 1 90 6RW
2023 66 NI 41 ind10867 63 4 90 6RW
2023 66 NI 41 ind24913 60 4 95 6RW
2023 66 NI 41 ind24913 80 2 100 6RW
2023 66 NI 41 ind861 64 1 95 6RW
2023 66 NI 41 ind861 68 4 95 6RW
2023 66 NI 41 ind11513 79 3 95 6RW
2023 66 NI 41 ind11513 68 1 95 6RW
2023 66 NI 41 ind13774 62 3 90 6RW
2023 66 NI 41 ind13774 75 2 95 6RW
2023 66 NI 41 ind387 73 1 85 6RW
2023 66 NI 41 ind387 57 3 85 6RW
2023 66 NI 41 ind29361 64 3 90 6RW
2023 66 NI 41 ind29361 57 2 90 6RW
2023 66 NI 41 ind2886 68 2 100 6RW
2023 66 NI 41 ind2886 79 4 95 6RW
2023 66 NI 41 ind11119 62 2 100 6RW
2023 66 NI 41 ind11119 59 4 95 6RW
2023 66 NI 41 ind29044 70 3 90 6RW
2023 66 NI 41 ind29044 77 1 100 6RW
2023 66 NI 41 ind25068 72 3 85 6RW
2023 66 NI 41 ind25068 78 1 95 6RW
2023 66 NI 41 ind21922 78 2 90 6RW
2023 66 NI 41 ind21922 63 3 85 6RW
2023 66 NI 41 ind28773 75 1 85 6RW
2023 66 NI 41 ind28773 67 3 85 6RW
2023 66 NI 41 ind24080 69 4 95 6RW
2023 66 NI 41 ind24080 58 2 90 6RW
2023 66 NI 41 ind10687 58 1 85 6RW
2023 66 NI 41 ind10687 78 4 90 6RW
2023 66 NI 41 ind9383 80 1 85 6RW
2023 66 NI 41 ind9383 67 4 90 6RW
2023 66 NI 41 ind16293 72 4 95 6RW
2023 66 NI 41 ind16293 60 2 100 6RW
2023 66 NI 41 ind27443 59 2 95 6RW
2023 66 NI 41 ind27443 73 3 90 6RW
2023 66 NI 41 ind21735 71 3 90 6RW
2023 66 NI 41 ind21735 60 1 95 6RW
2023 66 NI 41 ind74 58 4 90 6RW
2023 66 NI 41 ind74 67 1 85 6RW
2023 66 NI 41 ind18165 72 2 90 6RW
2023 66 NI 41 ind18165 74 4 90 6RW
2023 68 NI 41 ind19945 61 6 95 6RW
2023 68 NI 41 ind19945 78 8 90 6RW
2023 68 NI 41 ind10899 80 5 85 6RW
2023 68 NI 41 ind10899 58 7 85 6RW
2023 68 NI 41 ind18247 66 5 85 6RW
2023 68 NI 41 ind18247 78 7 85 6RW
2023 68 NI 41 ind17525 68 6 90 6RW
2023 68 NI 41 ind17525 64 7 85 6RW
2023 68 NI 41 ind7827 66 8 85 6RW
2023 68 NI 41 ind7827 66 6 90 6RW
2023 68 NI 41 ind2296 57 5 90 6RW
2023 68 NI 41 ind2296 75 8 90 6RW
2023 68 NI 41 ind11555 75 5 90 6RW
2023 68 NI 41 ind11555 67 8 90 6RW
2023 68 NI 41 ind8051 73 8 90 6RW
2023 68 NI 41 ind8051 71 5 90 6RW
2023 68 NI 41 ind27944 70 7 85 6RW
2023 68 NI 41 ind27944 58 6 90 6RW
2023 68 NI 41 ind8025 73 7 90 6RW
2023 68 NI 41 ind8025 56 5 85 6RW
2023 68 NI 41 ind26239 68 5 75 6RW
2023 68 NI 41 ind26239 65 7 80 6RW
2023 68 NI 41 ind16127 77 6 90 6RW
2023 68 NI 41 ind16127 71 8 90 6RW
2023 69 NI 41 ind18691 77 9 95 6RW
2023 69 NI 41 ind18691 76 11 90 6RW
2023 70 NI 41 ind27524 57 13 100 6RW
2023 70 NI 41 ind27524 76 16 85 6RW
2023 70 NI 41 ind2046 63 13 90 6RW
2023 70 NI 41 ind2046 71 15 95 6RW
2023 70 NI 41 ind10246 69 13 100 6RW
2023 70 NI 41 ind10246 65 16 100 6RW
2023 71 NI 41 ind8557 87 4 95 6RW
2023 71 NI 41 ind8557 92 2 95 6RW
2023 69 NI 41 ind27687 60 12 95 6RW
2023 69 NI 41 ind27687 79 9 95 6RW
2023 70 NI 41 ind84 59 15 95 6RW
2023 70 NI 41 ind84 62 13 95 6RW
2023 70 NI 41 ind2368 66 16 95 6RW
2023 70 NI 41 ind2368 66 14 95 6RW
2023 70 NI 41 ind26119 74 14 95 6RW
2023 70 NI 41 ind26119 58 15 95 6RW
2023 69 NI 41 ind21504 78 12 90 6RW
2023 69 NI 41 ind21504 57 10 95 6RW
2023 70 NI 41 ind18930 78 13 100 6RW
2023 70 NI 41 ind18930 80 15 95 6RW
2023 71 NI 41 ind23671 88 1 90 6RW
2023 71 NI 41 ind23671 93 4 90 6RW
2023 70 NI 41 ind17502 56 16 90 6RW
2023 70 NI 41 ind17502 65 13 95 6RW
2023 70 NI 41 ind9400 68 13 90 6RW
2023 70 NI 41 ind9400 78 15 95 6RW
2023 70 NI 41 ind6214 70 15 95 6RW
2023 70 NI 41 ind6214 75 13 95 6RW
2023 70 NI 41 ind15510 72 15 95 6RW
2023 70 NI 41 ind15510 68 14 100 6RW
2023 70 NI 41 ind15314 78 16 90 6RW
2023 70 NI 41 ind15314 76 13 95 6RW
2023 71 NI 41 ind22893 88 2 75 6RW
2023 71 NI 41 ind22893 84 3 80 6RW
2023 70 NI 41 ind14804 56 13 95 6RW
2023 70 NI 41 ind14804 74 15 95 6RW
2023 70 NI 41 ind2622 70 16 95 6RW
2023 70 NI 41 ind2622 67 13 95 6RW
2023 70 NI 41 ind21340 78 14 100 6RW
2023 70 NI 41 ind21340 67 15 105 6RW
2023 70 NI 41 ind20402 62 15 90 6RW
2023 70 NI 41 ind20402 70 13 100 6RW
2023 70 NI 41 ind29462 76 15 100 6RW
2023 70 NI 41 ind29462 73 13 100 6RW
2023 71 NI 41 ind6806 85 2 90 6RW
2023 71 NI 41 ind6806 99 4 90 6RW
2023 70 NI 41 ind5772 64 13 90 6RW
2023 70 NI 41 ind5772 80 16 90 6RW
2023 70 NI 41 ind2892 69 14 100 6RW
2023 70 NI 41 ind2892 60 15 95 6RW
2023 69 NI 41 ind16756 80 9 100 6RW
2023 69 NI 41 ind16756 74 11 100 6RW
2023 69 NI 41 ind16756 62 9 105 6RW
2023 69 NI 41 ind16756 75 11 100 6RW
2023 69 NI 41 ind16756 75 10 95 6RW
2023 69 NI 41 ind16756 62 11 105 6RW
2023 69 NI 41 ind16756 75 12 105 6RW
2023 69 NI 41 ind16756 59 9 105 6RW
2023 69 NI 41 ind16756 74 12 105 6RW
2023 69 NI 41 ind16756 61 9 100 6RW
2023 69 NI 41 ind29451 73 11 100 6RW
2023 69 NI 41 ind29451 60 9 105 6RW
2023 69 NI 41 ind16756 76 12 105 6RW
2023 69 NI 41 ind16756 74 10 100 6RW
2023 70 NI 41 ind16756 65 15 100 6RW
2023 70 NI 41 ind16756 62 14 100 6RW
2023 69 NI 41 ind16756 73 9 105 6RW
2023 69 NI 41 ind16756 65 11 100 6RW
2023 69 NI 41 ind16756 69 11 105 6RW
2023 69 NI 41 ind16756 58 9 105 6RW
2023 69 NI 41 ind18037 66 10 100 6RW
2023 69 NI 41 ind18037 68 12 105 6RW
2023 69 NI 41 ind16756 78 11 105 6RW
2023 69 NI 41 ind16756 59 10 105 6RW
2023 69 NI 41 ind16756 61 10 105 6RW
2023 69 NI 41 ind16756 71 11 100 6RW
2023 69 NI 41 ind16756 56 11 100 6RW
2023 69 NI 41 ind16756 67 10 105 6RW
2023 70 NI 41 ind29679 73 14 95 6RW
2023 70 NI 41 ind29679 77 16 90 6RW
2023 69 NI 41 ind18706 58 11 90 6RW
2023 69 NI 41 ind18706 60 10 95 6RW
2023 69 NI 41 ind6845 64 10 85 6RW
2023 69 NI 41 ind6845 80 12 90 6RW
2023 70 NI 41 ind3435 60 16 95 6RW
2023 70 NI 41 ind3435 72 13 95 6RW
2023 70 NI 41 ind10287 58 14 90 6RW
2023 70 NI 41 ind10287 68 16 85 6RW
2023 70 NI 41 ind2569 72 14 100 6RW
2023 70 NI 41 ind2569 73 15 95 6RW
2023 70 NI 41 ind29880 61 14 100 6RW
2023 70 NI 41 ind29880 74 16 95 6RW
2023 69 NI 41 ind9306 62 10 100 6RW
2023 69 NI 41 ind9306 71 12 100 6RW
2023 69 NI 41 ind19911 79 10 95 6RW
2023 69 NI 41 ind19911 73 12 95 6RW
2023 69 NI 41 ind15181 69 9 100 6RW
2023 69 NI 41 ind15181 57 12 100 6RW
2023 69 NI 41 ind28020 66 12 100 6RW
2023 69 NI 41 ind28020 56 10 100 6RW
2023 70 NI 41 ind16868 75 14 95 6RW
2023 70 NI 41 ind16868 64 15 95 6RW
2023 71 NI 41 ind17494 95 1 80 6RW
2023 71 NI 41 ind17494 85 3 80 6RW
2023 71 NI 41 ind22426 87 3 95 6RW
2023 71 NI 41 ind22426 82 1 100 6RW
2023 71 NI 41 ind8230 94 2 100 6RW
2023 71 NI 41 ind8230 102 3 95 6RW
2023 71 NI 41 ind15927 93 3 90 6RW
2023 71 NI 41 ind15927 105 2 90 6RW
2023 70 NI 41 ind4998 79 13 85 6RW
2023 70 NI 41 ind4998 57 15 85 6RW
2023 69 NI 41 ind9091 58 10 105 6RW
2023 69 NI 41 ind9091 72 11 105 6RW
2023 69 NI 41 ind4928 60 11 100 6RW
2023 69 NI 41 ind4928 72 10 100 6RW
2023 69 NI 41 ind3783 70 12 105 6RW
2023 69 NI 41 ind3783 74 9 105 6RW
2023 69 NI 41 ind3356 76 10 90 6RW
2023 69 NI 41 ind3356 57 11 95 6RW
2023 69 NI 41 ind11336 72 9 105 6RW
2023 69 NI 41 ind11336 66 11 100 6RW
2023 69 NI 41 ind23263 59 12 90 6RW
2023 69 NI 41 ind23263 77 10 90 6RW
2023 69 NI 41 ind24968 80 10 95 6RW
2023 69 NI 41 ind24968 70 11 95 6RW
2023 69 NI 41 ind19875 79 12 110 6RW
2023 69 NI 41 ind19875 76 9 105 6RW
2023 69 NI 41 ind1598 57 9 100 6RW
2023 69 NI 41 ind1598 64 12 105 6RW
2023 70 NI 41 ind21085 76 14 105 6RW
2023 70 NI 41 ind21085 64 16 100 6RW
2023 69 NI 41 ind24670 61 11 95 6RW
2023 69 NI 41 ind24670 64 9 95 6RW
2023 69 NI 41 ind23592 65 9 90 6RW
2023 69 NI 41 ind23592 62 12 90 6RW
2023 70 NI 41 ind6465 63 15 95 6RW
2023 70 NI 41 ind6465 67 14 95 6RW
2023 70 NI 41 ind1145 66 15 90 6RW
2023 70 NI 41 ind1145 60 14 90 6RW
2023 70 NI 41 ind19167 75 15 85 6RW
2023 70 NI 41 ind19167 57 14 85 6RW
2023 69 NI 41 ind28396 67 11 90 6RW
2023 69 NI 41 ind28396 67 9 95 6RW
2023 69 NI 41 ind2126 70 10 95 6RW
2023 69 NI 41 ind2126 63 12 90 6RW
2023 69 NI 41 ind15426 68 10 90 6RW
2023 69 NI 41 ind15426 77 12 95 6RW
2023 70 NI 41 ind18974 58 13 90 6RW
2023 70 NI 41 ind18974 57 16 80 6RW
2023 69 NI 41 ind9014 70 9 100 6RW
2023 69 NI 41 ind9014 69 12 100 6RW
2023 70 NI 41 ind8710 77 13 90 6RW
2023 70 NI 41 ind8710 72 16 85 6RW
2023 69 NI 41 ind20997 69 10 100 6RW
2023 69 NI 41 ind20997 79 11 105 6RW
2023 70 NI 41 ind1774 56 14 85 6RW
2023 70 NI 41 ind1774 56 15 90 6RW
2023 69 NI 41 ind13208 56 12 85 6RW
2023 69 NI 41 ind13208 63 9 85 6RW
2023 69 NI 41 ind1109 58 12 90 6RW
2023 69 NI 41 ind1109 56 9 95 6RW
2023 70 NI 41 ind1145 59 13 85 6RW
2023 70 NI 41 ind1145 73 16 90 6RW
2023 70 NI 41 ind24612 79 15 90 6RW
2023 70 NI 41 ind24612 60 13 85 6RW
2023 70 NI 41 ind20499 80 13 90 6RW
2023 70 NI 41 ind20499 59 16 90 6RW
2023 70 NI 41 ind20765 71 14 105 6RW
2023 70 NI 41 ind20765 58 16 100 6RW
2023 69 NI 41 ind10695 77 11 100 6RW
2023 69 NI 41 ind10695 63 10 95 6RW
2023 69 NI 41 ind9590 71 9 105 6RW
2023 69 NI 41 ind9590 59 11 100 6RW
2023 69 NI 41 ind25391 65 12 100 6RW
2023 69 NI 41 ind25391 78 9 100 6RW
2023 69 NI 41 ind25161 78 10 75 6RW
2023 69 NI 41 ind25161 63 11 75 6RW
2023 71 NI 41 ind30053 101 4 90 6RW
2023 71 NI 41 ind30053 94 1 90 6RW
2023 71 NI 41 ind24732 99 2 80 6RW
2023 71 NI 41 ind24732 98 4 85 6RW
2023 71 NI 41 ind27169 86 1 80 6RW
2023 71 NI 41 ind27169 90 4 80 6RW
2023 71 NI 41 ind17932 105 1 85 6RW
2023 71 NI 41 ind17932 88 3 85 6RW
2023 71 NI 41 ind12317 95 3 85 6RW
2023 71 NI 41 ind12317 96 2 85 6RW
2023 71 NI 41 ind12317 94 4 90 6RW
2023 71 NI 41 ind12317 97 2 85 6RW
2023 71 NI 41 ind2645 85 1 90 6RW
2023 71 NI 41 ind2645 97 4 95 6RW
2023 71 NI 41 ind11881 103 4 90 6RW
2023 71 NI 41 ind11881 97 1 95 6RW
2023 71 NI 41 ind7142 89 2 85 6RW
2023 71 NI 41 ind7142 89 4 85 6RW
2023 71 NI 41 ind5578 102 2 85 6RW
2023 71 NI 41 ind5578 86 4 95 6RW
2023 71 NI 41 ind6261 101 2 80 6RW
2023 71 NI 41 ind6261 91 4 85 6RW
2023 71 NI 41 ind16738 96 4 80 6RW
2023 71 NI 41 ind16738 104 2 70 6RW
2023 71 NI 41 ind28030 95 4 85 6RW
2023 71 NI 41 ind28030 100 1 80 6RW
2023 71 NI 41 ind29199 104 1 85 6RW
2023 71 NI 41 ind29199 92 4 90 6RW
2023 71 NI 41 ind12543 106 3 75 6RW
2023 71 NI 41 ind12543 101 1 75 6RW
2023 71 NI 41 ind12882 86 2 75 6RW
2023 71 NI 41 ind12882 82 4 80 6RW
2023 70 NI 41 ind7599 71 13 85 6RW
2023 70 NI 41 ind7599 71 16 85 6RW
2023 71 NI 41 ind20433 98 2 80 6RW
2023 71 NI 41 ind20433 90 3 85 6RW
2023 71 NI 41 ind28081 92 3 80 6RW
2023 71 NI 41 ind28081 90 2 80 6RW
2023 71 NI 41 ind15072 102 4 80 6RW
2023 71 NI 41 ind15072 102 1 80 6RW
2023 71 NI 41 ind18891 103 2 85 6RW
2023 71 NI 41 ind18891 103 3 80 6RW
2023 71 NI 41 ind21581 86 3 85 6RW
2023 71 NI 41 ind21581 87 1 85 6RW
2023 70 NI 41 ind2661 61 13 80 6RW
2023 70 NI 41 ind2661 69 16 85 6RW
2023 70 NI 41 ind17377 65 14 85 6RW
2023 70 NI 41 ind17377 67 16 85 6RW
2023 70 NI 41 ind19123 61 15 85 6RW
2023 70 NI 41 ind19123 59 14 95 6RW
2023 71 NI 41 ind45 100 2 85 6RW
2023 71 NI 41 ind45 105 4 95 6RW
2023 71 NI 41 ind28257 82 3 80 6RW
2023 71 NI 41 ind28257 83 2 80 6RW
2023 71 NI 41 ind20496 89 3 90 6RW
2023 71 NI 41 ind20496 99 1 85 6RW
2023 71 NI 41 ind30026 96 1 75 6RW
2023 71 NI 41 ind30026 88 4 80 6RW
2023 71 NI 41 ind13858 83 4 75 6RW
2023 71 NI 41 ind13858 93 2 75 6RW
2023 71 NI 41 ind7421 100 4 90 6RW
2023 71 NI 41 ind7421 87 2 85 6RW
2023 71 NI 41 ind22832 94 3 85 6RW
2023 71 NI 41 ind22832 82 2 90 6RW
2023 71 NI 41 ind23887 105 3 75 6RW
2023 71 NI 41 ind23887 90 1 80 6RW
2023 70 NI 41 ind6476 79 14 90 6RW
2023 70 NI 41 ind6476 77 15 85 6RW
2023 70 NI 41 ind4638 70 14 90 6RW
2023 70 NI 41 ind4638 62 16 90 6RW
2023 71 NI 41 ind13517 95 2 85 6RW
2023 71 NI 41 ind13517 83 3 85 6RW
2023 71 NI 41 ind16365 106 2 85 6RW
2023 71 NI 41 ind16365 99 3 90 6RW
2023 70 NI 41 ind29172 64 14 75 6RW
2023 70 NI 41 ind29172 63 16 80 6RW
2023 71 NI 41 ind5383 85 4 90 6RW
2023 71 NI 41 ind5383 103 1 90 6RW
2023 71 NI 41 ind13332 106 1 85 6RW
2023 71 NI 41 ind13332 101 3 80 6RW
2023 71 NI 41 ind9537 104 4 90 6RW
2023 71 NI 41 ind9537 93 1 85 6RW
2023 71 NI 41 ind17956 91 3 90 6RW
2023 71 NI 41 ind17956 91 2 90 6RW
2023 71 NI 41 ind27150 89 1 85 6RW
2023 71 NI 41 ind27150 84 4 85 6RW
2023 71 NI 41 ind22814 91 1 90 6RW
2023 71 NI 41 ind22814 100 3 85 6RW
2023 70 NI 41 ind22642 75 16 90 6RW
2023 70 NI 41 ind22642 77 14 95 6RW
2023 69 NI 41 ind10663 75 9 100 6RW
2023 69 NI 41 ind10663 80 11 105 6RW
2023 69 NI 41 ind32 67 12 95 6RW
2023 69 NI 41 ind32 71 10 90 6RW
2023 71 NI 41 ind16920 92 1 95 6RW
2023 71 NI 41 ind16920 96 3 95 6RW
2023 68 NI 41 ind26219 62 6 90 6RW
2023 68 NI 41 ind26219 74 8 85 6RW
2023 68 NI 41 ind19966 61 7 90 6RW
2023 68 NI 41 ind19966 80 6 85 6RW
2023 68 NI 41 ind5342 79 7 90 6RW
2023 68 NI 41 ind5342 79 5 90 6RW
2023 68 NI 41 ind7867 69 5 105 6RW
2023 68 NI 41 ind7867 63 8 100 6RW
2023 68 NI 41 ind7883 80 7 105 6RW
2023 68 NI 41 ind7883 72 5 100 6RW
2023 68 NI 41 ind15223 73 5 105 6RW
2023 68 NI 41 ind15223 62 8 105 6RW
2023 68 NI 41 ind2526 60 5 100 6RW
2023 68 NI 41 ind2526 70 8 95 6RW
2023 68 NI 41 ind9981 76 6 95 6RW
2023 68 NI 41 ind9981 69 7 95 6RW
2023 68 NI 41 ind16125 72 7 100 6RW
2023 68 NI 41 ind16125 65 5 105 6RW
2023 68 NI 41 ind4399 77 5 100 6RW
2023 68 NI 41 ind4399 67 7 95 6RW
2023 68 NI 41 ind25795 79 8 95 6RW
2023 68 NI 41 ind25795 74 5 95 6RW
2023 68 NI 41 ind26023 64 6 95 6RW
2023 68 NI 41 ind26023 56 7 100 6RW
2023 68 NI 41 ind29087 56 6 95 6RW
2023 68 NI 41 ind29087 75 7 90 6RW
2023 68 NI 41 ind29171 76 5 105 6RW
2023 68 NI 41 ind29171 61 8 105 6RW
2023 68 NI 41 ind247 73 6 100 6RW
2023 68 NI 41 ind247 66 7 90 6RW
2023 68 NI 41 ind15144 57 7 105 6RW
2023 68 NI 41 ind15144 75 6 110 6RW
2023 68 NI 41 ind22181 59 6 95 6RW
2023 68 NI 41 ind22181 63 7 95 6RW
2023 68 NI 41 ind18937 74 6 100 6RW
2023 68 NI 41 ind18937 62 7 95 6RW
2023 68 NI 41 ind21227 60 8 100 6RW
2023 68 NI 41 ind21227 69 6 105 6RW
2023 68 NI 41 ind29353 63 6 85 6RW
2023 68 NI 41 ind29353 69 8 90 6RW
2023 68 NI 41 ind16377 67 6 95 6RW
2023 68 NI 41 ind16377 71 7 95 6RW
2023 68 NI 41 ind8053 64 8 100 6RW
2023 68 NI 41 ind8053 60 6 100 6RW
2023 68 NI 41 ind26087 78 6 105 6RW
2023 68 NI 41 ind26087 74 7 95 6RW
2023 68 NI 41 ind20164 68 8 85 6RW
2023 68 NI 41 ind20164 63 5 80 6RW
2023 66 NI 41 ind6831 63 2 90 6RW
2023 66 NI 41 ind6831 65 4 95 6RW
2023 68 NI 41 ind6831 57 6 90 6RW
2023 68 NI 41 ind6831 59 7 90 6RW
2023 69 NI 41 ind6831 65 10 90 6RW
2023 69 NI 41 ind6831 61 12 95 6RW
2023 70 NI 41 ind6831 68 15 95 6RW
2023 70 NI 41 ind6831 66 13 95 6RW
2023 71 NI 41 ind6831 98 3 85 6RW
2023 71 NI 41 ind6831 84 1 90 6RW
2023 66 NI 41 ind21833 76 4 95 6RW
2023 66 NI 41 ind21833 66 1 90 6RW
2023 66 NI 41 ind25025 59 3 75 6RW
2023 66 NI 41 ind25025 59 1 80 6RW
2023 68 NI 41 ind25025 61 5 80 6RW
2023 68 NI 41 ind25025 80 8 75 6RW
2023 69 NI 41 ind25025 72 12 80 6RW
2023 69 NI 41 ind25025 68 9 80 6RW
2023 70 NI 41 ind25025 69 15 80 6RW
2023 70 NI 41 ind25025 63 14 85 6RW
2023 71 NI 41 ind25025 104 3 75 6RW
2023 71 NI 41 ind25025 84 2 80 6RW
2024 69 NI 41 ind13939 69 19 95 6RW
2024 69 NI 41 ind13939 67 18 90 6RW
2024 70 NI 41 ind13939 85 1 90 6RW
2024 70 NI 41 ind13939 103 3 90 6RW
2024 71 NI 41 ind13939 88 8 90 6RW
2024 71 NI 41 ind13939 88 5 95 6RW
2024 72 NI 41 ind13939 82 10 95 6RW
2024 72 NI 41 ind13939 98 12 95 6RW
2024 69 NI 41 ind7231 75 20 85 6RW
2024 69 NI 41 ind7231 72 18 85 6RW
2024 70 NI 41 ind7231 86 4 85 6RW
2024 70 NI 41 ind7231 96 1 85 6RW
2024 71 NI 41 ind7231 96 7 90 6RW
2024 71 NI 41 ind7231 94 5 90 6RW
2024 72 NI 41 ind7231 88 12 85 6RW
2024 72 NI 41 ind7231 93 10 85 6RW
2024 71 NI 41 ind10867 103 8 80 6RW
2024 72 NI 41 ind10867 103 9 85 6RW
2024 70 NI 41 ind14188 95 2 90 6RW
2024 70 NI 41 ind14188 99 4 90 6RW
2024 71 NI 41 ind21902 84 7 85 6RW
2024 71 NI 41 ind21902 82 5 85 6RW
2024 72 NI 41 ind16747 94 11 95 6RW
2024 72 NI 41 ind16747 93 9 100 6RW
2024 70 NI 41 ind16756 88 1 95 6RW
2024 70 NI 41 ind16756 101 3 95 6RW
2024 72 NI 41 ind16756 97 9 95 6RW
2024 72 NI 41 ind16756 97 11 95 6RW
2024 72 NI 41 ind10591 86 9 85 6RW
2024 72 NI 41 ind10591 96 12 85 6RW
2024 69 NI 41 ind8384 72 17 90 6RW
2024 69 NI 41 ind8384 67 20 90 6RW
2024 69 NI 41 ind5224 73 18 100 6RW
2024 69 NI 41 ind5224 57 19 100 6RW
2024 70 NI 41 ind3687 88 2 95 6RW
2024 70 NI 41 ind3687 100 4 95 6RW
2024 71 NI 41 ind19390 88 7 90 6RW
2024 71 NI 41 ind19390 83 6 100 6RW
2024 71 NI 41 ind22034 105 6 95 6RW
2024 71 NI 41 ind22034 94 7 95 6RW
2024 70 NI 41 ind6064 98 4 95 6RW
2024 70 NI 41 ind6064 92 1 95 6RW
2024 71 NI 41 ind15477 86 8 90 6RW
2024 71 NI 41 ind15477 103 6 90 6RW
2024 71 NI 41 ind10430 102 6 85 6RW
2024 71 NI 41 ind10430 83 7 90 6RW
2024 70 NI 41 ind18744 98 1 100 6RW
2024 70 NI 41 ind18744 92 3 100 6RW
2024 69 NI 41 ind24756 73 17 90 6RW
2024 69 NI 41 ind24756 73 19 95 6RW
2024 72 NI 41 ind23389 96 10 90 6RW
2024 72 NI 41 ind23389 85 11 95 6RW
2024 70 NI 41 ind28286 93 4 85 6RW
2024 70 NI 41 ind28286 103 1 85 6RW
2024 69 NI 41 ind24378 78 18 100 6RW
2024 69 NI 41 ind24378 75 19 90 6RW
2024 70 NI 41 ind23348 90 4 85 6RW
2024 70 NI 41 ind23348 101 1 85 6RW
2024 72 NI 41 ind13150 106 11 90 6RW
2024 72 NI 41 ind13150 91 9 90 6RW
2024 69 NI 41 ind10823 77 19 90 6RW
2024 69 NI 41 ind10823 58 17 100 6RW
2024 72 NI 41 ind5735 92 12 105 6RW
2024 72 NI 41 ind5735 92 10 110 6RW
2024 71 NI 41 ind3708 104 8 95 6RW
2024 71 NI 41 ind3708 105 5 95 6RW
2024 71 NI 41 ind13555 87 8 110 6RW
2024 71 NI 41 ind13555 87 6 110 6RW
2024 70 NI 41 ind25462 91 3 105 6RW
2024 70 NI 41 ind25462 97 1 100 6RW
2024 70 NI 41 ind3708 99 3 95 6RW
2024 70 NI 41 ind3708 92 2 100 6RW
2024 71 NI 41 ind29560 84 6 100 6RW
2024 71 NI 41 ind29560 102 7 105 6RW
2024 70 NI 41 ind153 96 2 105 6RW
2024 70 NI 41 ind153 106 3 105 6RW
2024 69 NI 41 ind8221 60 20 95 6RW
2024 69 NI 41 ind8221 77 18 100 6RW
2024 71 NI 41 ind3708 95 7 105 6RW
2024 71 NI 41 ind3708 83 5 100 6RW
2024 69 NI 41 ind27668 60 17 100 6RW
2024 69 NI 41 ind27668 58 19 105 6RW
2024 71 NI 41 ind3708 97 6 95 6RW
2024 71 NI 41 ind3708 85 8 100 6RW
2024 69 NI 41 ind3345 61 17 95 6RW
2024 69 NI 41 ind3345 62 19 95 6RW
2024 69 NI 41 ind3708 79 20 100 6RW
2024 69 NI 41 ind3708 76 18 100 6RW
2024 71 NI 41 ind19874 92 5 95 6RW
2024 71 NI 41 ind19874 85 7 95 6RW
2024 69 NI 41 ind195 74 20 75 6RW
2024 69 NI 41 ind195 74 17 75 6RW
2024 70 NI 41 ind2976 106 1 85 6RW
2024 70 NI 41 ind2976 85 4 85 6RW
2024 69 NI 41 ind23476 63 19 95 6RW
2024 69 NI 41 ind23476 56 17 95 6RW
2024 70 NI 41 ind267 82 2 95 6RW
2024 70 NI 41 ind267 105 4 90 6RW
2024 70 NI 41 ind17624 93 1 95 6RW
2024 70 NI 41 ind17624 103 4 90 6RW
2024 70 NI 41 ind20588 82 4 85 6RW
2024 70 NI 41 ind20588 89 2 85 6RW
2024 69 NI 41 ind173 60 19 85 6RW
2024 69 NI 41 ind173 60 18 85 6RW
2024 70 NI 41 ind18155 86 1 70 6RW
2024 70 NI 41 ind18155 95 4 70 6RW
2024 70 NI 41 ind20736 91 1 75 6RW
2024 70 NI 41 ind20736 83 4 70 6RW
2024 72 NI 41 ind16713 85 12 80 6RW
2024 72 NI 41 ind16713 98 10 75 6RW
2024 71 NI 41 ind19740 100 5 75 6RW
2024 71 NI 41 ind19740 99 7 80 6RW
2024 70 NI 41 ind5664 85 3 75 6RW
2024 70 NI 41 ind5664 87 1 70 6RW
2024 71 NI 41 ind21791 85 5 85 6RW
2024 71 NI 41 ind21791 101 7 80 6RW
2024 71 NI 41 ind16357 86 7 90 6RW
2024 71 NI 41 ind16357 101 5 90 6RW
2024 70 NI 41 ind19156 95 3 80 6RW
2024 70 NI 41 ind19156 83 1 75 6RW
2024 72 NI 41 ind22058 96 9 90 6RW
2024 72 NI 41 ind22058 105 11 90 6RW
2024 69 NI 41 ind15793 72 19 80 6RW
2024 69 NI 41 ind15793 59 17 85 6RW
2024 72 NI 41 ind23430 103 12 85 6RW
2024 72 NI 41 ind23430 101 10 90 6RW
2024 71 NI 41 ind28259 101 6 85 6RW
2024 71 NI 41 ind28259 97 7 95 6RW
2024 70 NI 41 ind18673 104 3 70 6RW
2024 70 NI 41 ind18673 99 1 80 6RW
2024 70 NI 41 ind14016 87 3 80 6RW
2024 70 NI 41 ind14016 84 2 75 6RW
2024 72 NI 41 ind6903 86 12 80 6RW
2024 72 NI 41 ind6903 94 10 75 6RW
2024 71 NI 41 ind12016 103 5 80 6RW
2024 71 NI 41 ind12016 106 7 80 6RW
2024 69 NI 41 ind4020 69 18 85 6RW
2024 69 NI 41 ind4020 64 19 90 6RW
2024 72 NI 41 ind3532 84 9 80 6RW
2024 72 NI 41 ind3532 82 11 85 6RW
2024 69 NI 41 ind21972 76 20 80 6RW
2024 69 NI 41 ind21972 79 17 85 6RW
2024 69 NI 41 ind24283 78 17 85 6RW
2024 69 NI 41 ind24283 58 20 80 6RW
2024 70 NI 41 ind1866 93 2 85 6RW
2024 70 NI 41 ind1866 86 3 85 6RW
2024 72 NI 41 ind22806 106 10 90 6RW
2024 72 NI 41 ind22806 87 11 100 6RW
2024 72 NI 41 ind17073 104 12 100 6RW
2024 72 NI 41 ind17073 104 9 95 6RW
2024 72 NI 41 ind25463 85 10 100 6RW
2024 72 NI 41 ind25463 91 12 100 6RW
2024 70 NI 41 ind22296 86 2 80 6RW
2024 70 NI 41 ind22296 105 3 80 6RW
2024 69 NI 41 ind14366 77 20 90 6RW
2024 69 NI 41 ind14366 74 18 95 6RW
2024 71 NI 41 ind18318 89 7 85 6RW
2024 71 NI 41 ind18318 84 5 90 6RW
2024 72 NI 41 ind16816 97 10 90 6RW
2024 72 NI 41 ind16816 101 11 85 6RW
2024 72 NI 41 ind27179 95 12 80 6RW
2024 72 NI 41 ind27179 89 10 80 6RW
2024 70 NI 41 ind10372 98 2 85 6RW
2024 70 NI 41 ind10372 90 3 90 6RW
2024 71 NI 41 ind26049 102 8 75 6RW
2024 71 NI 41 ind26049 98 6 80 6RW
2024 72 NI 41 ind19732 104 10 80 6RW
2024 72 NI 41 ind19732 102 12 85 6RW
2024 72 NI 41 ind2563 83 10 80 6RW
2024 72 NI 41 ind2563 98 11 85 6RW
2024 69 NI 41 ind3066 65 20 85 6RW
2024 69 NI 41 ind3066 62 18 90 6RW
2024 71 NI 41 ind25640 100 8 80 6RW
2024 71 NI 41 ind25640 106 5 85 6RW
2024 72 NI 41 ind10621 92 11 80 6RW
2024 72 NI 41 ind10621 99 10 80 6RW
2024 69 NI 41 ind21212 79 19 90 6RW
2024 69 NI 41 ind21212 80 18 95 6RW
2024 71 NI 41 ind10527 91 6 90 6RW
2024 71 NI 41 ind10527 91 7 95 6RW
2024 69 NI 41 ind15306 63 18 85 6RW
2024 69 NI 41 ind15306 68 19 85 6RW
2024 71 NI 41 ind22737 98 5 85 6RW
2024 71 NI 41 ind22737 87 7 90 6RW
2024 69 NI 41 ind20748 65 18 90 6RW
2024 69 NI 41 ind20748 61 19 100 6RW
2024 69 NI 41 ind15577 79 18 90 6RW
2024 69 NI 41 ind15577 72 20 90 6RW
2024 70 NI 41 ind22324 100 3 95 6RW
2024 70 NI 41 ind22324 94 1 95 6RW
2024 72 NI 41 ind10138 101 9 85 6RW
2024 72 NI 41 ind10138 106 12 80 6RW
2024 71 NI 41 ind690 86 6 95 6RW
2024 71 NI 41 ind690 90 8 90 6RW
2024 70 NI 41 ind22367 89 4 85 6RW
2024 70 NI 41 ind22367 105 2 80 6RW
2024 69 NI 41 ind3767 76 19 95 6RW
2024 69 NI 41 ind3767 58 18 95 6RW
2024 69 NI 41 ind22967 71 20 95 6RW
2024 69 NI 41 ind22967 77 17 95 6RW
2024 69 NI 41 ind4154 64 18 80 6RW
2024 69 NI 41 ind4154 66 20 80 6RW
2024 70 NI 41 ind14443 102 4 90 6RW
2024 70 NI 41 ind14443 90 2 85 6RW
2024 72 NI 41 ind14111 105 10 95 6RW
2024 72 NI 41 ind14111 99 11 100 6RW
2024 71 NI 41 ind9117 98 8 95 6RW
2024 71 NI 41 ind9117 82 6 95 6RW
2024 72 NI 41 ind26303 90 12 95 6RW
2024 72 NI 41 ind26303 87 10 95 6RW
2024 72 NI 41 ind1441 101 12 85 6RW
2024 72 NI 41 ind1441 90 10 90 6RW
2024 72 NI 41 ind21008 86 10 80 6RW
2024 72 NI 41 ind21008 83 11 80 6RW
2024 70 NI 41 ind23930 87 2 90 6RW
2024 70 NI 41 ind23930 96 4 90 6RW
2024 71 NI 41 ind4795 95 6 90 6RW
2024 71 NI 41 ind4795 101 8 90 6RW
2024 71 NI 41 ind10914 90 6 80 6RW
2024 71 NI 41 ind10914 96 8 75 6RW
2024 71 NI 41 ind13979 98 7 90 6RW
2024 71 NI 41 ind13979 90 5 85 6RW
2024 71 NI 41 ind5999 86 5 90 6RW
2024 71 NI 41 ind5999 84 8 95 6RW
2024 72 NI 41 ind15525 100 12 90 6RW
2024 72 NI 41 ind15525 100 9 85 6RW
2024 71 NI 41 ind25930 102 5 85 6RW
2024 71 NI 41 ind25930 82 8 85 6RW
2024 69 NI 41 ind19005 68 18 85 6RW
2024 69 NI 41 ind19005 78 20 90 6RW
2024 69 NI 41 ind26923 71 17 85 6RW
2024 69 NI 41 ind26923 67 19 90 6RW
2024 70 NI 41 ind6435 83 2 90 6RW
2024 70 NI 41 ind6435 93 3 90 6RW
2024 70 NI 41 ind6460 94 4 75 6RW
2024 70 NI 41 ind6460 101 2 75 6RW
2024 69 NI 41 ind26380 76 17 85 6RW
2024 69 NI 41 ind26380 70 19 90 6RW
2024 70 NI 41 ind23356 99 2 90 6RW
2024 70 NI 41 ind23356 83 3 90 6RW
2024 69 NI 41 ind14102 68 17 90 6RW
2024 69 NI 41 ind14102 65 19 90 6RW
2024 71 NI 41 ind109 106 6 85 6RW
2024 71 NI 41 ind109 97 8 90 6RW
2024 69 NI 41 ind29105 78 19 90 6RW
2024 69 NI 41 ind29105 62 17 90 6RW
2024 70 NI 41 ind12598 90 1 95 6RW
2024 70 NI 41 ind12598 97 4 95 6RW
2024 72 NI 41 ind1206 95 9 90 6RW
2024 72 NI 41 ind1206 94 12 85 6RW
2024 69 NI 41 ind30312 57 18 85 6RW
2024 69 NI 41 ind30312 74 19 90 6RW
2024 69 NI 41 ind20808 71 18 90 6RW
2024 69 NI 41 ind20808 71 19 95 6RW
2024 69 NI 41 ind28820 59 20 100 6RW
2024 69 NI 41 ind28820 57 17 100 6RW
2024 70 NI 41 ind27519 89 1 90 6RW
2024 70 NI 41 ind27519 106 4 85 6RW
2024 72 NI 41 ind28714 88 9 95 6RW
2024 72 NI 41 ind28714 93 12 90 6RW
2024 72 NI 41 ind13723 89 12 95 6RW
2024 72 NI 41 ind13723 90 9 90 6RW
2024 71 NI 41 ind25954 106 8 95 6RW
2024 71 NI 41 ind25954 104 6 95 6RW
2024 70 NI 41 ind5800 84 3 85 6RW
2024 70 NI 41 ind5800 100 1 85 6RW
2024 69 NI 41 ind4965 75 17 80 6RW
2024 69 NI 41 ind4965 80 20 85 6RW
2024 71 NI 41 ind3148 92 6 85 6RW
2024 71 NI 41 ind3148 93 8 80 6RW
2024 69 NI 41 ind29824 73 20 75 6RW
2024 69 NI 41 ind29824 61 18 80 6RW
2024 70 NI 41 ind4328 94 3 85 6RW
2024 70 NI 41 ind4328 91 2 90 6RW
2024 72 NI 41 ind4439 82 9 85 6RW
2024 72 NI 41 ind4439 82 12 85 6RW
2024 70 NI 41 ind12304 98 3 70 6RW
2024 70 NI 41 ind12304 102 1 70 6RW
2024 72 NI 41 ind21356 102 11 90 6RW
2024 72 NI 41 ind21356 100 10 95 6RW
2024 69 NI 41 ind16989 56 18 70 6RW
2024 69 NI 41 ind16989 56 20 75 6RW
2024 72 NI 41 ind2602 95 10 70 6RW
2024 72 NI 41 ind2602 99 12 75 6RW
2024 69 NI 41 ind29276 56 19 75 6RW
2024 69 NI 41 ind29276 66 17 75 6RW
2024 71 NI 41 ind21356 91 5 90 6RW
2024 71 NI 41 ind21356 90 7 95 6RW
2024 69 NI 41 ind30265 80 19 80 6RW
2024 69 NI 41 ind30265 70 17 75 6RW
2024 72 NI 41 ind28515 100 11 105 6RW
2024 72 NI 41 ind28515 102 9 100 6RW
2024 72 NI 41 ind3099 103 11 85 6RW
2024 72 NI 41 ind3099 85 9 85 6RW
2024 71 NI 41 ind23677 94 6 80 6RW
2024 71 NI 41 ind23677 105 8 85 6RW
2024 69 NI 41 ind12040 69 20 95 6RW
2024 69 NI 41 ind12040 63 17 85 6RW
2024 70 NI 41 ind3997 97 3 90 6RW
2024 70 NI 41 ind3997 104 2 85 6RW
2024 72 NI 41 ind24462 87 9 85 6RW
2024 72 NI 41 ind24462 84 12 85 6RW
2024 70 NI 41 ind24778 88 3 90 6RW
2024 70 NI 41 ind24778 106 2 90 6RW
2024 69 NI 41 ind21128 57 20 90 6RW
2024 69 NI 41 ind21128 75 18 100 6RW
2024 70 NI 41 ind21744 97 2 75 6RW
2024 70 NI 41 ind21744 91 4 80 6RW
2024 71 NI 41 ind27126 91 8 90 6RW
2024 71 NI 41 ind27126 99 5 90 6RW
2024 70 NI 41 ind21725 102 3 90 6RW
2024 70 NI 41 ind21725 100 2 90 6RW
2024 70 NI 41 ind1582 85 2 80 6RW
2024 70 NI 41 ind1582 92 4 85 6RW
2024 69 NI 41 ind17799 70 20 85 6RW
2024 69 NI 41 ind17799 80 17 95 6RW
2024 71 NI 41 ind21314 104 5 95 6RW
2024 71 NI 41 ind21314 95 8 100 6RW
2024 72 NI 41 ind26307 86 11 95 6RW
2024 72 NI 41 ind26307 91 10 95 6RW
2024 71 NI 41 ind15300 89 8 95 6RW
2024 71 NI 41 ind15300 95 5 95 6RW
2024 71 NI 41 ind24789 89 5 80 6RW
2024 71 NI 41 ind24789 94 8 85 6RW
2024 72 NI 41 ind24344 105 12 85 6RW
2024 72 NI 41 ind24344 94 9 85 6RW
2024 71 NI 41 ind2155 88 6 100 6RW
2024 71 NI 41 ind2155 105 7 105 6RW
2024 72 NI 41 ind16856 83 9 95 6RW
2024 72 NI 41 ind16856 87 12 95 6RW
2024 72 NI 41 ind24328 84 11 95 6RW
2024 72 NI 41 ind24328 102 10 90 6RW
2024 70 NI 41 ind21728 89 3 95 6RW
2024 70 NI 41 ind21728 84 1 90 6RW
2024 70 NI 41 ind11609 94 2 80 6RW
2024 70 NI 41 ind11609 88 4 85 6RW
2024 71 NI 41 ind7341 99 6 80 6RW
2024 71 NI 41 ind7341 93 7 85 6RW
2024 69 NI 41 ind2203 66 19 80 6RW
2024 69 NI 41 ind2203 69 17 75 6RW
2024 72 NI 41 ind25911 97 12 90 6RW
2024 72 NI 41 ind25911 103 10 85 6RW
2024 71 NI 41 ind26066 83 8 90 6RW
2024 71 NI 41 ind26066 93 5 85 6RW
2024 70 NI 41 ind16827 82 3 90 6RW
2024 70 NI 41 ind16827 103 2 85 6RW
2024 72 NI 41 ind29690 90 11 85 6RW
2024 72 NI 41 ind29690 98 9 75 6RW
2024 69 NI 41 ind23529 67 17 80 6RW
2024 69 NI 41 ind23529 64 20 85 6RW
2024 72 NI 41 ind26229 104 11 90 6RW
2024 72 NI 41 ind26229 106 9 85 6RW
2024 72 NI 41 ind22243 91 11 85 6RW
2024 72 NI 41 ind22243 84 10 85 6RW
2024 71 NI 41 ind7707 82 7 85 6RW
2024 71 NI 41 ind7707 87 5 85 6RW
2024 70 NI 41 ind15648 105 1 95 6RW
2024 70 NI 41 ind15648 104 4 95 6RW
2024 71 NI 41 ind17448 96 6 90 6RW
2024 71 NI 41 ind17448 92 7 95 6RW
2024 72 NI 41 ind20749 93 11 85 6RW
2024 72 NI 41 ind20749 99 9 85 6RW
2024 72 NI 41 ind27465 88 11 80 6RW
2024 72 NI 41 ind27465 105 9 75 6RW
2024 71 NI 41 ind3629 97 5 75 6RW
2024 71 NI 41 ind3629 104 7 80 6RW
2024 72 NI 41 ind12074 92 9 100 6RW
2024 72 NI 41 ind12074 83 12 100 6RW
2024 71 NI 41 ind23976 99 8 80 6RW
2024 71 NI 41 ind23976 100 6 80 6RW
2024 69 NI 41 ind27475 68 20 80 6RW
2024 69 NI 41 ind27475 66 18 75 6RW
2024 69 NI 41 ind29892 65 17 75 6RW
2024 69 NI 41 ind29892 63 20 80 6RW
2024 70 NI 41 ind5795 102 2 70 6RW
2024 70 NI 41 ind5795 101 4 70 6RW
2024 70 NI 41 ind17828 87 4 80 6RW
2024 70 NI 41 ind17828 95 1 70 6RW
2024 71 NI 41 ind10133 85 6 75 6RW
2024 71 NI 41 ind10133 92 8 75 6RW
2024 69 NI 41 ind10037 59 18 75 6RW
2024 69 NI 41 ind10037 61 20 75 6RW
2024 69 NI 41 ind25025 59 19 80 6RW
2024 69 NI 41 ind25025 64 17 75 6RW
2024 70 NI 41 ind25025 84 4 75 6RW
2024 70 NI 41 ind25025 82 1 75 6RW
2024 71 NI 41 ind25025 96 5 75 6RW
2024 71 NI 41 ind25025 100 7 75 6RW
2024 72 NI 41 ind25025 88 10 80 6RW
2024 72 NI 41 ind25025 89 11 80 6RW
2021 74 DY 23 ind19165 -9999 -9999 105 6RW
2021 74 DY 23 ind26412 -9999 -9999 110 6RW
2021 74 DY 23 ind18139 -9999 -9999 100 6RW
2021 74 DY 23 ind18545 -9999 -9999 110 6RW
2021 74 DY 23 ind21368 -9999 -9999 115 6RW
2021 74 DY 23 ind28495 -9999 -9999 110 6RW
2021 74 DY 23 ind11906 -9999 -9999 110 6RW
2021 74 DY 23 ind24984 -9999 -9999 110 6RW
2021 74 DY 23 ind8573 -9999 -9999 115 6RW
2021 74 DY 23 ind28934 -9999 -9999 105 6RW
2021 74 DY 23 ind22769 -9999 -9999 110 6RW
2021 74 DY 23 ind4274 -9999 -9999 105 6RW
2021 74 DY 23 ind11205 -9999 -9999 105 6RW
2021 74 DY 23 ind30208 -9999 -9999 105 6RW
2021 74 DY 23 ind23785 -9999 -9999 105 6RW
2021 74 DY 23 ind6453 -9999 -9999 115 6RW
2021 74 DY 23 ind5658 -9999 -9999 115 6RW
2021 74 DY 23 ind4750 -9999 -9999 110 6RW
2021 74 DY 23 ind6831 -9999 -9999 105 6RW
2021 74 DY 23 ind8726 -9999 -9999 100 6RW
2021 74 DY 23 ind24430 -9999 -9999 105 6RW
2021 74 DY 23 ind25718 -9999 -9999 100 6RW
2021 74 DY 23 ind4204 -9999 -9999 105 6RW
2021 74 DY 23 ind10341 -9999 -9999 100 6RW
2021 74 DY 23 ind21036 -9999 -9999 100 6RW
2021 74 DY 23 ind19896 -9999 -9999 110 6RW
2021 74 DY 23 ind16443 -9999 -9999 100 6RW
2021 74 DY 23 ind30263 -9999 -9999 115 6RW
2021 74 DY 23 ind27836 -9999 -9999 110 6RW
2021 74 DY 23 ind9242 -9999 -9999 100 6RW
2021 74 DY 23 ind2088 -9999 -9999 105 6RW
2021 75 DY 23 ind26412 -9999 -9999 105 6RW
2021 75 DY 23 ind5355 -9999 -9999 115 6RW
2021 75 DY 23 ind12217 -9999 -9999 115 6RW
2021 75 DY 23 ind4735 -9999 -9999 90 6RW
2021 75 DY 23 ind14483 -9999 -9999 105 6RW
2021 75 DY 23 ind14383 -9999 -9999 95 6RW
2021 75 DY 23 ind25848 -9999 -9999 95 6RW
2021 75 DY 23 ind24458 -9999 -9999 95 6RW
2021 75 DY 23 ind18573 -9999 -9999 105 6RW
2021 75 DY 23 ind16951 -9999 -9999 110 6RW
2021 75 DY 23 ind29242 -9999 -9999 110 6RW
2021 75 DY 23 ind3408 -9999 -9999 110 6RW
2021 75 DY 23 ind25283 -9999 -9999 110 6RW
2021 75 DY 23 ind8028 -9999 -9999 115 6RW
2021 75 DY 23 ind8072 -9999 -9999 100 6RW
2021 75 DY 23 ind4939 -9999 -9999 100 6RW
2021 75 DY 23 ind19013 -9999 -9999 100 6RW
2021 75 DY 23 ind6831 -9999 -9999 100 6RW
2021 75 DY 23 ind14483 -9999 -9999 95 6RW
2021 75 DY 23 ind23889 -9999 -9999 100 6RW
2021 75 DY 23 ind13735 -9999 -9999 105 6RW
2021 75 DY 23 ind20077 -9999 -9999 100 6RW
2021 75 DY 23 ind9039 -9999 -9999 105 6RW
2021 75 DY 23 ind13378 -9999 -9999 105 6RW
2021 75 DY 23 ind16443 -9999 -9999 95 6RW
2021 75 DY 23 ind7985 -9999 -9999 105 6RW
2021 75 DY 23 ind13100 -9999 -9999 105 6RW
2021 75 DY 23 ind26138 -9999 -9999 105 6RW
2021 75 DY 23 ind10867 -9999 -9999 105 6RW
2021 76 DY 23 ind20974 -9999 -9999 105 6RW
2021 76 DY 23 ind26412 -9999 -9999 100 6RW
2021 76 DY 23 ind17852 -9999 -9999 105 6RW
2021 76 DY 23 ind20974 -9999 -9999 110 6RW
2021 76 DY 23 ind24913 -9999 -9999 115 6RW
2021 76 DY 23 ind29430 -9999 -9999 105 6RW
2021 76 DY 23 ind19468 -9999 -9999 105 6RW
2021 76 DY 23 ind861 -9999 -9999 110 6RW
2021 76 DY 23 ind9376 -9999 -9999 110 6RW
2021 76 DY 23 ind2663 -9999 -9999 110 6RW
2021 76 DY 23 ind11513 -9999 -9999 110 6RW
2021 76 DY 23 ind6831 -9999 -9999 100 6RW
2021 76 DY 23 ind19533 -9999 -9999 105 6RW
2021 76 DY 23 ind12429 -9999 -9999 115 6RW
2021 76 DY 23 ind16862 -9999 -9999 100 6RW
2021 76 DY 23 ind21191 -9999 -9999 110 6RW
2021 76 DY 23 ind16443 -9999 -9999 100 6RW
2021 76 DY 23 ind13774 -9999 -9999 110 6RW
2021 76 DY 23 ind7047 -9999 -9999 110 6RW
2021 77 DY 23 ind26412 -9999 -9999 110 6RW
2021 77 DY 23 ind6831 -9999 -9999 100 6RW
2021 77 DY 23 ind23493 -9999 -9999 90 6RW
2021 77 DY 23 ind16997 -9999 -9999 105 6RW
2021 77 DY 23 ind16443 -9999 -9999 100 6RW
2021 77 DY 23 ind30070 -9999 -9999 100 6RW
2021 77 DY 23 ind387 -9999 -9999 95 6RW
2021 77 DY 23 ind23489 -9999 -9999 110 6RW
2021 78 DY 23 ind27360 -9999 -9999 100 6RW
2021 78 DY 23 ind17777 -9999 -9999 100 6RW
2021 78 DY 23 ind26412 -9999 -9999 100 6RW
2021 78 DY 23 ind8802 -9999 -9999 105 6RW
2021 78 DY 23 ind29971 -9999 -9999 105 6RW
2021 78 DY 23 ind20221 -9999 -9999 120 6RW
2021 78 DY 23 ind11119 -9999 -9999 120 6RW
2021 78 DY 23 ind29361 -9999 -9999 110 6RW
2021 78 DY 23 ind18092 -9999 -9999 115 6RW
2021 78 DY 23 ind3036 -9999 -9999 115 6RW
2021 78 DY 23 ind2886 -9999 -9999 115 6RW
2021 78 DY 23 ind20221 -9999 -9999 125 6RW
2021 78 DY 23 ind19747 -9999 -9999 100 6RW
2021 78 DY 23 ind11119 -9999 -9999 115 6RW
2021 78 DY 23 ind20221 -9999 -9999 110 6RW
2021 78 DY 23 ind6831 -9999 -9999 100 6RW
2021 78 DY 23 ind1105 -9999 -9999 100 6RW
2021 78 DY 23 ind13130 -9999 -9999 105 6RW
2021 78 DY 23 ind11119 -9999 -9999 115 6RW
2021 78 DY 23 ind18226 -9999 -9999 100 6RW
2021 78 DY 23 ind29044 -9999 -9999 110 6RW
2021 78 DY 23 ind1810 -9999 -9999 100 6RW
2021 78 DY 23 ind23942 -9999 -9999 110 6RW
2021 78 DY 23 ind4739 -9999 -9999 110 6RW
2021 78 DY 23 ind16443 -9999 -9999 100 6RW
2021 78 DY 23 ind22877 -9999 -9999 105 6RW
2021 78 DY 23 ind20886 -9999 -9999 110 6RW
2021 78 DY 23 ind25068 -9999 -9999 115 6RW
2021 78 DY 23 ind23032 -9999 -9999 105 6RW
2021 79 DY 23 ind10945 -9999 -9999 100 6RW
2021 79 DY 23 ind16153 -9999 -9999 105 6RW
2021 79 DY 23 ind26412 -9999 -9999 110 6RW
2021 79 DY 23 ind21122 -9999 -9999 100 6RW
2021 79 DY 23 ind5004 -9999 -9999 100 6RW
2021 79 DY 23 ind25547 -9999 -9999 105 6RW
2021 79 DY 23 ind3008 -9999 -9999 95 6RW
2021 79 DY 23 ind20760 -9999 -9999 110 6RW
2021 79 DY 23 ind6831 -9999 -9999 105 6RW
2021 79 DY 23 ind8840 -9999 -9999 110 6RW
2021 79 DY 23 ind23443 -9999 -9999 110 6RW
2021 79 DY 23 ind6316 -9999 -9999 105 6RW
2021 79 DY 23 ind20654 -9999 -9999 105 6RW
2021 79 DY 23 ind16443 -9999 -9999 105 6RW
2021 80 DY 23 ind26412 -9999 -9999 110 6RW
2021 80 DY 23 ind26655 -9999 -9999 110 6RW
2021 80 DY 23 ind1505 -9999 -9999 105 6RW
2021 80 DY 23 ind7575 -9999 -9999 110 6RW
2021 80 DY 23 ind2301 -9999 -9999 105 6RW
2021 80 DY 23 ind13234 -9999 -9999 110 6RW
2021 80 DY 23 ind21922 -9999 -9999 105 6RW
2021 80 DY 23 ind28773 -9999 -9999 100 6RW
2021 80 DY 23 ind13923 -9999 -9999 105 6RW
2021 80 DY 23 ind9656 -9999 -9999 100 6RW
2021 80 DY 23 ind24080 -9999 -9999 105 6RW
2021 80 DY 23 ind23026 -9999 -9999 105 6RW
2021 80 DY 23 ind16807 -9999 -9999 110 6RW
2021 80 DY 23 ind25155 -9999 -9999 110 6RW
2021 80 DY 23 ind24678 -9999 -9999 95 6RW
2021 80 DY 23 ind6831 -9999 -9999 100 6RW
2021 80 DY 23 ind16024 -9999 -9999 115 6RW
2021 80 DY 23 ind10687 -9999 -9999 110 6RW
2021 80 DY 23 ind24498 -9999 -9999 105 6RW
2021 80 DY 23 ind27023 -9999 -9999 95 6RW
2021 80 DY 23 ind7274 -9999 -9999 95 6RW
2021 80 DY 23 ind16443 -9999 -9999 100 6RW
2021 80 DY 23 ind9383 -9999 -9999 110 6RW
2021 80 DY 23 ind16602 -9999 -9999 110 6RW
2021 80 DY 23 ind15560 -9999 -9999 100 6RW
2021 81 DY 23 ind16293 -9999 -9999 100 6RW
2021 81 DY 23 ind26412 -9999 -9999 105 6RW
2021 81 DY 23 ind28410 -9999 -9999 100 6RW
2021 81 DY 23 ind27443 -9999 -9999 115 6RW
2021 81 DY 23 ind6492 -9999 -9999 110 6RW
2021 81 DY 23 ind26025 -9999 -9999 100 6RW
2021 81 DY 23 ind11784 -9999 -9999 110 6RW
2021 81 DY 23 ind2755 -9999 -9999 105 6RW
2021 81 DY 23 ind23217 -9999 -9999 110 6RW
2021 81 DY 23 ind26973 -9999 -9999 105 6RW
2021 81 DY 23 ind24010 -9999 -9999 115 6RW
2021 81 DY 23 ind22797 -9999 -9999 110 6RW
2021 81 DY 23 ind6831 -9999 -9999 110 6RW
2021 81 DY 23 ind23807 -9999 -9999 110 6RW
2021 81 DY 23 ind21735 -9999 -9999 110 6RW
2021 81 DY 23 ind14695 -9999 -9999 100 6RW
2021 81 DY 23 ind11575 -9999 -9999 105 6RW
2021 81 DY 23 ind1628 -9999 -9999 110 6RW
2021 81 DY 23 ind7360 -9999 -9999 100 6RW
2021 81 DY 23 ind910 -9999 -9999 110 6RW
2021 81 DY 23 ind16443 -9999 -9999 105 6RW
2021 81 DY 23 ind15527 -9999 -9999 100 6RW
2021 81 DY 23 ind14101 -9999 -9999 100 6RW
2021 82 DY 23 ind9101 -9999 -9999 100 6RW
2021 82 DY 23 ind26412 -9999 -9999 110 6RW
2021 82 DY 23 ind9848 -9999 -9999 100 6RW
2021 82 DY 23 ind12440 -9999 -9999 95 6RW
2021 82 DY 23 ind74 -9999 -9999 105 6RW
2021 82 DY 23 ind13286 -9999 -9999 100 6RW
2021 82 DY 23 ind9464 -9999 -9999 100 6RW
2021 82 DY 23 ind4058 -9999 -9999 95 6RW
2021 82 DY 23 ind18165 -9999 -9999 105 6RW
2021 82 DY 23 ind19932 -9999 -9999 100 6RW
2021 82 DY 23 ind2280 -9999 -9999 100 6RW
2021 82 DY 23 ind29897 -9999 -9999 95 6RW
2021 82 DY 23 ind6831 -9999 -9999 105 6RW
2021 82 DY 23 ind13041 -9999 -9999 100 6RW
2021 82 DY 23 ind10921 -9999 -9999 105 6RW
2021 82 DY 23 ind22245 -9999 -9999 100 6RW
2021 82 DY 23 ind13631 -9999 -9999 100 6RW
2021 82 DY 23 ind22772 -9999 -9999 100 6RW
2021 82 DY 23 ind16443 -9999 -9999 105 6RW
2021 82 DY 23 ind6334 -9999 -9999 100 6RW
2021 83 DY 23 ind6846 -9999 -9999 90 6RW
2021 83 DY 23 ind26412 -9999 -9999 105 6RW
2021 83 DY 23 ind654 -9999 -9999 95 6RW
2021 83 DY 23 ind28667 -9999 -9999 95 6RW
2021 83 DY 23 ind19043 -9999 -9999 100 6RW
2021 83 DY 23 ind11537 -9999 -9999 105 6RW
2021 83 DY 23 ind6831 -9999 -9999 100 6RW
2021 83 DY 23 ind30423 -9999 -9999 105 6RW
2021 83 DY 23 ind28806 -9999 -9999 90 6RW
2021 83 DY 23 ind12383 -9999 -9999 105 6RW
2021 83 DY 23 ind25878 -9999 -9999 90 6RW
2021 83 DY 23 ind16443 -9999 -9999 95 6RW
2019 37 DY 21 ind6038 24 1 100 2RW
2019 37 DY 21 ind6038 26 2 100 2RW
2019 37 DY 21 ind6038 11 3 95 2RW
2019 37 DY 21 ind8834 10 1 110 2RW
2019 37 DY 21 ind8834 24 2 110 2RW
2019 37 DY 21 ind8834 13 3 105 2RW
2019 37 DY 21 ind5807 9 1 100 2RW
2019 37 DY 21 ind5807 6 2 105 2RW
2019 37 DY 21 ind5807 27 3 110 2RW
2019 37 DY 21 ind3181 13 1 85 2RW
2019 37 DY 21 ind3181 15 2 90 2RW
2019 37 DY 21 ind3181 25 3 90 2RW
2019 37 DY 21 ind12394 17 1 95 2RW
2019 37 DY 21 ind12394 21 2 100 2RW
2019 37 DY 21 ind12394 16 3 100 2RW
2019 37 DY 21 ind18109 4 1 110 2RW
2019 37 DY 21 ind18109 11 2 110 2RW
2019 37 DY 21 ind18109 15 3 110 2RW
2019 37 DY 21 ind682 6 1 100 2RW
2019 37 DY 21 ind682 13 2 105 2RW
2019 37 DY 21 ind682 10 3 100 2RW
2019 37 DY 21 ind18331 3 1 90 2RW
2019 37 DY 21 ind18331 22 2 95 2RW
2019 37 DY 21 ind18331 19 3 95 2RW
2019 37 DY 21 ind3496 26 1 110 2RW
2019 37 DY 21 ind3496 17 2 105 2RW
2019 37 DY 21 ind3496 6 3 105 2RW
2019 37 DY 21 ind7758 22 1 100 2RW
2019 37 DY 21 ind7758 25 2 100 2RW
2019 37 DY 21 ind7758 4 3 100 2RW
2019 37 DY 21 ind13058 16 1 100 2RW
2019 37 DY 21 ind13058 23 2 100 2RW
2019 37 DY 21 ind13058 18 3 100 2RW
2019 37 DY 21 ind20532 11 1 95 2RW
2019 37 DY 21 ind20532 16 2 100 2RW
2019 37 DY 21 ind20532 22 3 95 2RW
2019 37 DY 21 ind3130 14 1 105 2RW
2019 37 DY 21 ind3130 12 2 110 2RW
2019 37 DY 21 ind3130 7 3 105 2RW
2019 37 DY 21 ind4200 23 1 100 2RW
2019 37 DY 21 ind4200 4 2 105 2RW
2019 37 DY 21 ind4200 17 3 95 2RW
2019 37 DY 21 ind14437 15 1 105 2RW
2019 37 DY 21 ind14437 3 2 110 2RW
2019 37 DY 21 ind14437 8 3 105 2RW
2019 37 DY 21 ind7244 5 1 100 2RW
2019 37 DY 21 ind7244 5 2 105 2RW
2019 37 DY 21 ind7244 3 3 105 2RW
2019 37 DY 21 ind29382 8 1 105 2RW
2019 37 DY 21 ind29382 9 2 105 2RW
2019 37 DY 21 ind29382 9 3 100 2RW
2019 37 DY 21 ind15132 20 1 105 2RW
2019 37 DY 21 ind15132 14 2 110 2RW
2019 37 DY 21 ind15132 14 3 105 2RW
2019 37 DY 21 ind23598 27 1 100 2RW
2019 37 DY 21 ind23598 18 2 100 2RW
2019 37 DY 21 ind23598 24 3 100 2RW
2019 37 DY 21 ind22803 18 1 85 2RW
2019 37 DY 21 ind22803 7 2 85 2RW
2019 37 DY 21 ind22803 21 3 85 2RW
2019 37 DY 21 ind3776 19 1 100 2RW
2019 37 DY 21 ind3776 10 2 100 2RW
2019 37 DY 21 ind3776 26 3 100 2RW
2019 37 DY 21 ind3353 7 1 100 2RW
2019 37 DY 21 ind3353 27 2 100 2RW
2019 37 DY 21 ind3353 23 3 100 2RW
2019 37 DY 21 ind9056 25 1 95 2RW
2019 37 DY 21 ind9056 8 2 95 2RW
2019 37 DY 21 ind9056 20 3 100 2RW
2019 37 DY 21 ind12114 12 1 105 2RW
2019 37 DY 21 ind12114 19 2 105 2RW
2019 37 DY 21 ind12114 5 3 105 2RW
2019 45 DY 21 ind6038 24 4 105 2RW
2019 45 DY 21 ind6038 26 5 110 2RW
2019 45 DY 21 ind6038 11 6 100 2RW
2019 45 DY 21 ind8834 10 4 110 2RW
2019 45 DY 21 ind8834 24 5 115 2RW
2019 45 DY 21 ind8834 13 6 105 2RW
2019 45 DY 21 ind5807 9 4 105 2RW
2019 45 DY 21 ind5807 6 5 105 2RW
2019 45 DY 21 ind5807 27 6 110 2RW
2019 45 DY 21 ind5121 13 4 105 2RW
2019 45 DY 21 ind5121 15 5 105 2RW
2019 45 DY 21 ind5121 25 6 105 2RW
2019 45 DY 21 ind8060 17 4 105 2RW
2019 45 DY 21 ind8060 21 5 105 2RW
2019 45 DY 21 ind8060 16 6 110 2RW
2019 45 DY 21 ind25479 4 4 95 2RW
2019 45 DY 21 ind25479 11 5 95 2RW
2019 45 DY 21 ind25479 15 6 100 2RW
2019 45 DY 21 ind4042 6 4 105 2RW
2019 45 DY 21 ind4042 13 5 105 2RW
2019 45 DY 21 ind4042 10 6 105 2RW
2019 45 DY 21 ind15935 3 4 100 2RW
2019 45 DY 21 ind15935 22 5 105 2RW
2019 45 DY 21 ind15935 19 6 100 2RW
2019 45 DY 21 ind14829 26 4 120 2RW
2019 45 DY 21 ind14829 17 5 115 2RW
2019 45 DY 21 ind14829 6 6 120 2RW
2019 45 DY 21 ind784 22 4 110 2RW
2019 45 DY 21 ind784 25 5 110 2RW
2019 45 DY 21 ind784 4 6 110 2RW
2019 45 DY 21 ind25320 16 4 110 2RW
2019 45 DY 21 ind25320 23 5 115 2RW
2019 45 DY 21 ind25320 18 6 110 2RW
2019 45 DY 21 ind16373 11 4 105 2RW
2019 45 DY 21 ind16373 16 5 105 2RW
2019 45 DY 21 ind16373 22 6 105 2RW
2019 45 DY 21 ind22385 14 4 100 2RW
2019 45 DY 21 ind22385 12 5 100 2RW
2019 45 DY 21 ind22385 7 6 100 2RW
2019 45 DY 21 ind22230 23 4 100 2RW
2019 45 DY 21 ind22230 4 5 100 2RW
2019 45 DY 21 ind22230 17 6 105 2RW
2019 45 DY 21 ind6030 15 4 100 2RW
2019 45 DY 21 ind6030 3 5 105 2RW
2019 45 DY 21 ind6030 8 6 100 2RW
2019 45 DY 21 ind18125 5 4 100 2RW
2019 45 DY 21 ind18125 5 5 95 2RW
2019 45 DY 21 ind18125 3 6 95 2RW
2019 45 DY 21 ind23573 8 4 85 2RW
2019 45 DY 21 ind23573 9 5 80 2RW
2019 45 DY 21 ind23573 9 6 85 2RW
2019 45 DY 21 ind17188 20 4 110 2RW
2019 45 DY 21 ind17188 14 5 105 2RW
2019 45 DY 21 ind17188 14 6 110 2RW
2019 45 DY 21 ind3208 27 4 110 2RW
2019 45 DY 21 ind3208 18 5 110 2RW
2019 45 DY 21 ind3208 24 6 110 2RW
2019 45 DY 21 ind7588 18 4 90 2RW
2019 45 DY 21 ind7588 7 5 90 2RW
2019 45 DY 21 ind7588 21 6 90 2RW
2019 45 DY 21 ind22313 19 4 105 2RW
2019 45 DY 21 ind22313 10 5 105 2RW
2019 45 DY 21 ind22313 26 6 105 2RW
2019 45 DY 21 ind22109 7 4 95 2RW
2019 45 DY 21 ind22109 27 5 100 2RW
2019 45 DY 21 ind22109 23 6 95 2RW
2019 45 DY 21 ind1847 25 4 95 2RW
2019 45 DY 21 ind1847 8 5 95 2RW
2019 45 DY 21 ind1847 20 6 100 2RW
2019 45 DY 21 ind3867 12 4 100 2RW
2019 45 DY 21 ind3867 19 5 100 2RW
2019 45 DY 21 ind3867 5 6 100 2RW
2019 53 DY 21 ind6038 24 7 100 2RW
2019 53 DY 21 ind6038 26 8 100 2RW
2019 53 DY 21 ind6038 11 9 100 2RW
2019 53 DY 21 ind8834 10 7 105 2RW
2019 53 DY 21 ind8834 24 8 110 2RW
2019 53 DY 21 ind8834 13 9 105 2RW
2019 53 DY 21 ind23012 9 7 95 2RW
2019 53 DY 21 ind23012 6 8 105 2RW
2019 53 DY 21 ind23012 27 9 100 2RW
2019 53 DY 21 ind1384 13 7 105 2RW
2019 53 DY 21 ind1384 15 8 105 2RW
2019 53 DY 21 ind1384 25 9 105 2RW
2019 53 DY 21 ind13300 17 7 110 2RW
2019 53 DY 21 ind13300 21 8 110 2RW
2019 53 DY 21 ind13300 16 9 110 2RW
2019 53 DY 21 ind8566 4 7 100 2RW
2019 53 DY 21 ind8566 11 8 100 2RW
2019 53 DY 21 ind8566 15 9 95 2RW
2019 53 DY 21 ind16642 6 7 110 2RW
2019 53 DY 21 ind16642 13 8 105 2RW
2019 53 DY 21 ind16642 10 9 110 2RW
2019 53 DY 21 ind7980 3 7 110 2RW
2019 53 DY 21 ind7980 22 8 105 2RW
2019 53 DY 21 ind7980 19 9 110 2RW
2019 53 DY 21 ind23206 26 7 110 2RW
2019 53 DY 21 ind23206 17 8 105 2RW
2019 53 DY 21 ind23206 6 9 105 2RW
2019 53 DY 21 ind10772 22 7 95 2RW
2019 53 DY 21 ind10772 25 8 85 2RW
2019 53 DY 21 ind10772 4 9 90 2RW
2019 53 DY 21 ind30367 16 7 105 2RW
2019 53 DY 21 ind30367 23 8 100 2RW
2019 53 DY 21 ind30367 18 9 105 2RW
2019 53 DY 21 ind5487 11 7 105 2RW
2019 53 DY 21 ind5487 16 8 105 2RW
2019 53 DY 21 ind5487 22 9 105 2RW
2019 53 DY 21 ind17981 14 7 90 2RW
2019 53 DY 21 ind17981 12 8 95 2RW
2019 53 DY 21 ind17981 7 9 95 2RW
2019 53 DY 21 ind10559 23 7 110 2RW
2019 53 DY 21 ind10559 4 8 115 2RW
2019 53 DY 21 ind10559 17 9 110 2RW
2019 53 DY 21 ind4109 15 7 100 2RW
2019 53 DY 21 ind4109 3 8 95 2RW
2019 53 DY 21 ind4109 8 9 95 2RW
2019 53 DY 21 ind8300 5 7 90 2RW
2019 53 DY 21 ind8300 5 8 95 2RW
2019 53 DY 21 ind8300 3 9 90 2RW
2019 53 DY 21 ind16719 8 7 115 2RW
2019 53 DY 21 ind16719 9 8 115 2RW
2019 53 DY 21 ind16719 9 9 110 2RW
2019 53 DY 21 ind23513 20 7 105 2RW
2019 53 DY 21 ind23513 14 8 100 2RW
2019 53 DY 21 ind23513 14 9 100 2RW
2019 53 DY 21 ind5741 27 7 115 2RW
2019 53 DY 21 ind5741 18 8 120 2RW
2019 53 DY 21 ind5741 24 9 120 2RW
2019 53 DY 21 ind23851 18 7 105 2RW
2019 53 DY 21 ind23851 7 8 100 2RW
2019 53 DY 21 ind23851 21 9 95 2RW
2019 53 DY 21 ind13984 19 7 100 2RW
2019 53 DY 21 ind13984 10 8 95 2RW
2019 53 DY 21 ind13984 26 9 95 2RW
2019 53 DY 21 ind10577 7 7 100 2RW
2019 53 DY 21 ind10577 27 8 105 2RW
2019 53 DY 21 ind10577 23 9 105 2RW
2019 53 DY 21 ind9187 25 7 100 2RW
2019 53 DY 21 ind9187 8 8 100 2RW
2019 53 DY 21 ind9187 20 9 95 2RW
2019 53 DY 21 ind22321 12 7 110 2RW
2019 53 DY 21 ind22321 19 8 110 2RW
2019 53 DY 21 ind22321 5 9 110 2RW
2019 60 DY 21 ind6038 24 10 105 2RW
2019 60 DY 21 ind6038 26 11 105 2RW
2019 60 DY 21 ind6038 11 12 100 2RW
2019 60 DY 21 ind8834 10 10 110 2RW
2019 60 DY 21 ind8834 24 11 110 2RW
2019 60 DY 21 ind8834 13 12 110 2RW
2019 60 DY 21 ind2199 9 10 95 2RW
2019 60 DY 21 ind2199 6 11 95 2RW
2019 60 DY 21 ind2199 27 12 95 2RW
2019 60 DY 21 ind11110 13 10 120 2RW
2019 60 DY 21 ind11110 15 11 115 2RW
2019 60 DY 21 ind11110 25 12 125 2RW
2019 60 DY 21 ind24219 17 10 105 2RW
2019 60 DY 21 ind24219 21 11 110 2RW
2019 60 DY 21 ind24219 16 12 100 2RW
2019 60 DY 21 ind4761 4 10 115 2RW
2019 60 DY 21 ind4761 11 11 110 2RW
2019 60 DY 21 ind4761 15 12 110 2RW
2019 60 DY 21 ind19887 6 10 110 2RW
2019 60 DY 21 ind19887 13 11 110 2RW
2019 60 DY 21 ind19887 10 12 115 2RW
2019 60 DY 21 ind9995 3 10 95 2RW
2019 60 DY 21 ind9995 22 11 95 2RW
2019 60 DY 21 ind9995 19 12 90 2RW
2019 60 DY 21 ind2158 26 10 115 2RW
2019 60 DY 21 ind2158 17 11 110 2RW
2019 60 DY 21 ind2158 6 12 110 2RW
2019 60 DY 21 ind18192 22 10 105 2RW
2019 60 DY 21 ind18192 25 11 105 2RW
2019 60 DY 21 ind18192 4 12 100 2RW
2019 60 DY 21 ind30325 16 10 110 2RW
2019 60 DY 21 ind30325 23 11 110 2RW
2019 60 DY 21 ind30325 18 12 110 2RW
2019 60 DY 21 ind9560 11 10 115 2RW
2019 60 DY 21 ind9560 16 11 110 2RW
2019 60 DY 21 ind9560 22 12 120 2RW
2019 60 DY 21 ind27807 14 10 110 2RW
2019 60 DY 21 ind27807 12 11 100 2RW
2019 60 DY 21 ind27807 7 12 100 2RW
2019 60 DY 21 ind842 23 10 100 2RW
2019 60 DY 21 ind842 4 11 100 2RW
2019 60 DY 21 ind842 17 12 95 2RW
2019 60 DY 21 ind20380 15 10 105 2RW
2019 60 DY 21 ind20380 3 11 105 2RW
2019 60 DY 21 ind20380 8 12 105 2RW
2019 60 DY 21 ind12390 5 10 115 2RW
2019 60 DY 21 ind12390 5 11 110 2RW
2019 60 DY 21 ind12390 3 12 115 2RW
2019 60 DY 21 ind17415 8 10 95 2RW
2019 60 DY 21 ind17415 9 11 95 2RW
2019 60 DY 21 ind17415 9 12 95 2RW
2019 60 DY 21 ind6148 20 10 100 2RW
2019 60 DY 21 ind6148 14 11 90 2RW
2019 60 DY 21 ind6148 14 12 95 2RW
2019 60 DY 21 ind1991 27 10 95 2RW
2019 60 DY 21 ind1991 18 11 100 2RW
2019 60 DY 21 ind1991 24 12 95 2RW
2019 60 DY 21 ind25263 18 10 105 2RW
2019 60 DY 21 ind25263 7 11 105 2RW
2019 60 DY 21 ind25263 21 12 105 2RW
2019 60 DY 21 ind11358 19 10 105 2RW
2019 60 DY 21 ind11358 10 11 100 2RW
2019 60 DY 21 ind11358 26 12 105 2RW
2019 60 DY 21 ind9958 7 10 100 2RW
2019 60 DY 21 ind9958 27 11 110 2RW
2019 60 DY 21 ind9958 23 12 105 2RW
2019 60 DY 21 ind23841 25 10 110 2RW
2019 60 DY 21 ind23841 8 11 105 2RW
2019 60 DY 21 ind23841 20 12 105 2RW
2019 60 DY 21 ind21609 12 10 100 2RW
2019 60 DY 21 ind21609 19 11 95 2RW
2019 60 DY 21 ind21609 5 12 95 2RW
2019 3 DY 21 ind6038 24 13 105 2RW
2019 3 DY 21 ind6038 26 14 105 2RW
2019 3 DY 21 ind6038 11 15 105 2RW
2019 3 DY 21 ind8834 10 13 110 2RW
2019 3 DY 21 ind8834 24 14 115 2RW
2019 3 DY 21 ind8834 13 15 110 2RW
2019 3 DY 21 ind6893 9 13 100 2RW
2019 3 DY 21 ind6893 6 14 100 2RW
2019 3 DY 21 ind6893 27 15 105 2RW
2019 3 DY 21 ind28595 13 13 100 2RW
2019 3 DY 21 ind28595 15 14 95 2RW
2019 3 DY 21 ind28595 25 15 100 2RW
2019 3 DY 21 ind24221 17 13 100 2RW
2019 3 DY 21 ind24221 21 14 105 2RW
2019 3 DY 21 ind24221 16 15 110 2RW
2019 3 DY 21 ind20691 4 13 100 2RW
2019 3 DY 21 ind20691 11 14 105 2RW
2019 3 DY 21 ind20691 15 15 105 2RW
2019 3 DY 21 ind112 6 13 95 2RW
2019 3 DY 21 ind112 13 14 100 2RW
2019 3 DY 21 ind112 10 15 100 2RW
2019 3 DY 21 ind22312 3 13 105 2RW
2019 3 DY 21 ind22312 22 14 115 2RW
2019 3 DY 21 ind22312 19 15 110 2RW
2019 3 DY 21 ind24835 26 13 110 2RW
2019 3 DY 21 ind24835 17 14 105 2RW
2019 3 DY 21 ind24835 6 15 110 2RW
2019 3 DY 21 ind5230 22 13 105 2RW
2019 3 DY 21 ind5230 25 14 105 2RW
2019 3 DY 21 ind5230 4 15 100 2RW
2019 3 DY 21 ind27583 16 13 100 2RW
2019 3 DY 21 ind27583 23 14 105 2RW
2019 3 DY 21 ind27583 18 15 100 2RW
2019 3 DY 21 ind12836 11 13 100 2RW
2019 3 DY 21 ind12836 16 14 95 2RW
2019 3 DY 21 ind12836 22 15 100 2RW
2019 3 DY 21 ind14462 14 13 110 2RW
2019 3 DY 21 ind14462 12 14 110 2RW
2019 3 DY 21 ind14462 7 15 110 2RW
2019 3 DY 21 ind24924 23 13 120 2RW
2019 3 DY 21 ind24924 4 14 115 2RW
2019 3 DY 21 ind24924 17 15 115 2RW
2019 3 DY 21 ind21246 15 13 105 2RW
2019 3 DY 21 ind21246 3 14 100 2RW
2019 3 DY 21 ind21246 8 15 105 2RW
2019 3 DY 21 ind2066 5 13 90 2RW
2019 3 DY 21 ind2066 5 14 95 2RW
2019 3 DY 21 ind2066 3 15 95 2RW
2019 3 DY 21 ind9142 8 13 100 2RW
2019 3 DY 21 ind9142 9 14 105 2RW
2019 3 DY 21 ind9142 9 15 105 2RW
2019 3 DY 21 ind26170 20 13 115 2RW
2019 3 DY 21 ind26170 14 14 115 2RW
2019 3 DY 21 ind26170 14 15 115 2RW
2019 3 DY 21 ind10750 27 13 115 2RW
2019 3 DY 21 ind10750 18 14 115 2RW
2019 3 DY 21 ind10750 24 15 110 2RW
2019 3 DY 21 ind25308 18 13 105 2RW
2019 3 DY 21 ind25308 7 14 105 2RW
2019 3 DY 21 ind25308 21 15 110 2RW
2019 3 DY 21 ind4707 19 13 95 2RW
2019 3 DY 21 ind4707 10 14 95 2RW
2019 3 DY 21 ind4707 26 15 95 2RW
2019 3 DY 21 ind8769 7 13 105 2RW
2019 3 DY 21 ind8769 27 14 105 2RW
2019 3 DY 21 ind8769 23 15 110 2RW
2019 3 DY 21 ind15511 25 13 100 2RW
2019 3 DY 21 ind15511 8 14 100 2RW
2019 3 DY 21 ind15511 20 15 105 2RW
2019 3 DY 21 ind23857 12 13 110 2RW
2019 3 DY 21 ind23857 19 14 110 2RW
2019 3 DY 21 ind23857 5 15 105 2RW
2019 10 DY 21 ind6038 51 1 105 2RW
2019 10 DY 21 ind6038 53 2 105 2RW
2019 10 DY 21 ind6038 38 3 105 2RW
2019 10 DY 21 ind8834 37 1 105 2RW
2019 10 DY 21 ind8834 51 2 110 2RW
2019 10 DY 21 ind8834 40 3 110 2RW
2019 10 DY 21 ind19088 36 1 105 2RW
2019 10 DY 21 ind19088 33 2 105 2RW
2019 10 DY 21 ind19088 54 3 105 2RW
2019 10 DY 21 ind19670 40 1 100 2RW
2019 10 DY 21 ind19670 42 2 105 2RW
2019 10 DY 21 ind19670 52 3 110 2RW
2019 10 DY 21 ind9011 44 1 95 2RW
2019 10 DY 21 ind9011 48 2 95 2RW
2019 10 DY 21 ind9011 43 3 95 2RW
2019 10 DY 21 ind19313 31 1 110 2RW
2019 10 DY 21 ind19313 38 2 110 2RW
2019 10 DY 21 ind19313 42 3 110 2RW
2019 10 DY 21 ind28252 33 1 115 2RW
2019 10 DY 21 ind28252 40 2 110 2RW
2019 10 DY 21 ind28252 37 3 115 2RW
2019 10 DY 21 ind21849 30 1 105 2RW
2019 10 DY 21 ind21849 49 2 105 2RW
2019 10 DY 21 ind21849 46 3 105 2RW
2019 10 DY 21 ind8567 53 1 110 2RW
2019 10 DY 21 ind8567 44 2 115 2RW
2019 10 DY 21 ind8567 33 3 110 2RW
2019 10 DY 21 ind18497 49 1 100 2RW
2019 10 DY 21 ind18497 52 2 105 2RW
2019 10 DY 21 ind18497 31 3 95 2RW
2019 10 DY 21 ind17817 43 1 105 2RW
2019 10 DY 21 ind17817 50 2 110 2RW
2019 10 DY 21 ind17817 45 3 105 2RW
2019 10 DY 21 ind20403 38 1 110 2RW
2019 10 DY 21 ind20403 43 2 110 2RW
2019 10 DY 21 ind20403 49 3 110 2RW
2019 10 DY 21 ind16434 41 1 110 2RW
2019 10 DY 21 ind16434 39 2 110 2RW
2019 10 DY 21 ind16434 34 3 110 2RW
2019 10 DY 21 ind27970 50 1 110 2RW
2019 10 DY 21 ind27970 31 2 105 2RW
2019 10 DY 21 ind27970 44 3 105 2RW
2019 10 DY 21 ind9498 42 1 100 2RW
2019 10 DY 21 ind9498 30 2 100 2RW
2019 10 DY 21 ind9498 35 3 100 2RW
2019 10 DY 21 ind20403 32 1 120 2RW
2019 10 DY 21 ind20403 32 2 110 2RW
2019 10 DY 21 ind20403 30 3 110 2RW
2019 10 DY 21 ind4792 35 1 110 2RW
2019 10 DY 21 ind4792 36 2 110 2RW
2019 10 DY 21 ind4792 36 3 115 2RW
2019 10 DY 21 ind13376 47 1 105 2RW
2019 10 DY 21 ind13376 41 2 110 2RW
2019 10 DY 21 ind13376 41 3 110 2RW
2019 10 DY 21 ind9874 54 1 105 2RW
2019 10 DY 21 ind9874 45 2 105 2RW
2019 10 DY 21 ind9874 51 3 105 2RW
2019 10 DY 21 ind2350 45 1 105 2RW
2019 10 DY 21 ind2350 34 2 100 2RW
2019 10 DY 21 ind2350 48 3 105 2RW
2019 10 DY 21 ind7655 46 1 120 2RW
2019 10 DY 21 ind7655 37 2 120 2RW
2019 10 DY 21 ind7655 53 3 125 2RW
2019 10 DY 21 ind15511 34 1 100 2RW
2019 10 DY 21 ind15511 54 2 105 2RW
2019 10 DY 21 ind15511 50 3 100 2RW
2019 10 DY 21 ind12469 52 1 95 2RW
2019 10 DY 21 ind12469 35 2 100 2RW
2019 10 DY 21 ind12469 47 3 100 2RW
2019 10 DY 21 ind7701 39 1 105 2RW
2019 10 DY 21 ind7701 46 2 110 2RW
2019 10 DY 21 ind7701 32 3 105 2RW
2019 11 DY 21 ind6038 51 4 105 2RW
2019 11 DY 21 ind6038 53 5 100 2RW
2019 11 DY 21 ind6038 38 6 100 2RW
2019 11 DY 21 ind8834 37 4 110 2RW
2019 11 DY 21 ind8834 51 5 110 2RW
2019 11 DY 21 ind8834 40 6 110 2RW
2019 11 DY 21 ind28079 36 4 100 2RW
2019 11 DY 21 ind28079 33 5 100 2RW
2019 11 DY 21 ind28079 54 6 100 2RW
2019 11 DY 21 ind10649 40 4 105 2RW
2019 11 DY 21 ind10649 42 5 105 2RW
2019 11 DY 21 ind10649 52 6 105 2RW
2019 11 DY 21 ind2701 44 4 100 2RW
2019 11 DY 21 ind2701 48 5 100 2RW
2019 11 DY 21 ind2701 43 6 100 2RW
2019 11 DY 21 ind559 31 4 110 2RW
2019 11 DY 21 ind559 38 5 110 2RW
2019 11 DY 21 ind559 42 6 110 2RW
2019 11 DY 21 ind17379 33 4 110 2RW
2019 11 DY 21 ind17379 40 5 110 2RW
2019 11 DY 21 ind17379 37 6 110 2RW
2019 11 DY 21 ind2026 30 4 115 2RW
2019 11 DY 21 ind2026 49 5 110 2RW
2019 11 DY 21 ind2026 46 6 115 2RW
2019 11 DY 21 ind7544 53 4 125 2RW
2019 11 DY 21 ind7544 44 5 120 2RW
2019 11 DY 21 ind7544 33 6 120 2RW
2019 11 DY 21 ind11266 49 4 95 2RW
2019 11 DY 21 ind11266 52 5 100 2RW
2019 11 DY 21 ind11266 31 6 100 2RW
2019 11 DY 21 ind22001 43 4 110 2RW
2019 11 DY 21 ind22001 50 5 105 2RW
2019 11 DY 21 ind22001 45 6 110 2RW
2019 11 DY 21 ind20873 38 4 120 2RW
2019 11 DY 21 ind20873 43 5 110 2RW
2019 11 DY 21 ind20873 49 6 115 2RW
2019 11 DY 21 ind2723 41 4 110 2RW
2019 11 DY 21 ind2723 39 5 110 2RW
2019 11 DY 21 ind2723 34 6 110 2RW
2019 11 DY 21 ind22182 50 4 110 2RW
2019 11 DY 21 ind22182 31 5 105 2RW
2019 11 DY 21 ind22182 44 6 105 2RW
2019 11 DY 21 ind5407 42 4 120 2RW
2019 11 DY 21 ind5407 30 5 120 2RW
2019 11 DY 21 ind5407 35 6 120 2RW
2019 11 DY 21 ind12357 32 4 105 2RW
2019 11 DY 21 ind12357 32 5 110 2RW
2019 11 DY 21 ind12357 30 6 110 2RW
2019 11 DY 21 ind7600 35 4 110 2RW
2019 11 DY 21 ind7600 36 5 115 2RW
2019 11 DY 21 ind7600 36 6 115 2RW
2019 11 DY 21 ind29029 47 4 95 2RW
2019 11 DY 21 ind29029 41 5 95 2RW
2019 11 DY 21 ind29029 41 6 95 2RW
2019 11 DY 21 ind2570 54 4 100 2RW
2019 11 DY 21 ind2570 45 5 100 2RW
2019 11 DY 21 ind2570 51 6 100 2RW
2019 11 DY 21 ind841 45 4 100 2RW
2019 11 DY 21 ind841 34 5 105 2RW
2019 11 DY 21 ind841 48 6 110 2RW
2019 11 DY 21 ind573 46 4 120 2RW
2019 11 DY 21 ind573 37 5 115 2RW
2019 11 DY 21 ind573 53 6 115 2RW
2019 11 DY 21 ind8193 34 4 110 2RW
2019 11 DY 21 ind8193 54 5 115 2RW
2019 11 DY 21 ind8193 50 6 115 2RW
2019 11 DY 21 ind27188 52 4 100 2RW
2019 11 DY 21 ind27188 35 5 105 2RW
2019 11 DY 21 ind27188 47 6 100 2RW
2019 11 DY 21 ind6981 39 4 115 2RW
2019 11 DY 21 ind6981 46 5 110 2RW
2019 11 DY 21 ind6981 32 6 115 2RW
2019 12 DY 21 ind6038 51 7 105 2RW
2019 12 DY 21 ind6038 53 8 105 2RW
2019 12 DY 21 ind6038 38 9 105 2RW
2019 12 DY 21 ind8834 37 7 100 2RW
2019 12 DY 21 ind8834 51 8 110 2RW
2019 12 DY 21 ind8834 40 9 110 2RW
2019 12 DY 21 ind4824 36 7 120 2RW
2019 12 DY 21 ind4824 33 8 120 2RW
2019 12 DY 21 ind4824 54 9 125 2RW
2019 12 DY 21 ind11045 40 7 100 2RW
2019 12 DY 21 ind11045 42 8 110 2RW
2019 12 DY 21 ind11045 52 9 100 2RW
2019 12 DY 21 ind19257 44 7 95 2RW
2019 12 DY 21 ind19257 48 8 100 2RW
2019 12 DY 21 ind19257 43 9 100 2RW
2019 12 DY 21 ind2286 31 7 100 2RW
2019 12 DY 21 ind2286 38 8 100 2RW
2019 12 DY 21 ind2286 42 9 100 2RW
2019 12 DY 21 ind14464 33 7 100 2RW
2019 12 DY 21 ind14464 40 8 100 2RW
2019 12 DY 21 ind14464 37 9 100 2RW
2019 12 DY 21 ind8985 30 7 100 2RW
2019 12 DY 21 ind8985 49 8 100 2RW
2019 12 DY 21 ind8985 46 9 105 2RW
2019 12 DY 21 ind24209 53 7 100 2RW
2019 12 DY 21 ind24209 44 8 100 2RW
2019 12 DY 21 ind24209 33 9 95 2RW
2019 12 DY 21 ind27557 49 7 110 2RW
2019 12 DY 21 ind27557 52 8 110 2RW
2019 12 DY 21 ind27557 31 9 105 2RW
2019 12 DY 21 ind27152 43 7 100 2RW
2019 12 DY 21 ind27152 50 8 100 2RW
2019 12 DY 21 ind27152 45 9 100 2RW
2019 12 DY 21 ind14502 38 7 110 2RW
2019 12 DY 21 ind14502 43 8 115 2RW
2019 12 DY 21 ind14502 49 9 110 2RW
2019 12 DY 21 ind25461 41 7 100 2RW
2019 12 DY 21 ind25461 39 8 105 2RW
2019 12 DY 21 ind25461 34 9 100 2RW
2019 12 DY 21 ind6844 50 7 110 2RW
2019 12 DY 21 ind6844 31 8 105 2RW
2019 12 DY 21 ind6844 44 9 105 2RW
2019 12 DY 21 ind9086 42 7 95 2RW
2019 12 DY 21 ind9086 30 8 90 2RW
2019 12 DY 21 ind9086 35 9 95 2RW
2019 12 DY 21 ind12950 32 7 105 2RW
2019 12 DY 21 ind12950 32 8 105 2RW
2019 12 DY 21 ind12950 30 9 105 2RW
2019 12 DY 21 ind10195 35 7 100 2RW
2019 12 DY 21 ind10195 36 8 100 2RW
2019 12 DY 21 ind10195 36 9 95 2RW
2019 12 DY 21 ind29601 47 7 100 2RW
2019 12 DY 21 ind29601 41 8 105 2RW
2019 12 DY 21 ind29601 41 9 105 2RW
2019 12 DY 21 ind10598 54 7 100 2RW
2019 12 DY 21 ind10598 45 8 100 2RW
2019 12 DY 21 ind10598 51 9 100 2RW
2019 12 DY 21 ind9367 45 7 100 2RW
2019 12 DY 21 ind9367 34 8 105 2RW
2019 12 DY 21 ind9367 48 9 105 2RW
2019 12 DY 21 ind21393 46 7 100 2RW
2019 12 DY 21 ind21393 37 8 95 2RW
2019 12 DY 21 ind21393 53 9 90 2RW
2019 12 DY 21 ind17444 34 7 100 2RW
2019 12 DY 21 ind17444 54 8 100 2RW
2019 12 DY 21 ind17444 50 9 90 2RW
2019 12 DY 21 ind29115 52 7 105 2RW
2019 12 DY 21 ind29115 35 8 100 2RW
2019 12 DY 21 ind29115 47 9 100 2RW
2019 12 DY 21 ind2199 39 7 90 2RW
2019 12 DY 21 ind2199 46 8 95 2RW
2019 12 DY 21 ind2199 32 9 95 2RW
2019 13 DY 21 ind6038 51 10 105 2RW
2019 13 DY 21 ind6038 53 11 100 2RW
2019 13 DY 21 ind6038 38 12 105 2RW
2019 13 DY 21 ind8834 37 10 110 2RW
2019 13 DY 21 ind8834 51 11 110 2RW
2019 13 DY 21 ind8834 40 12 110 2RW
2019 13 DY 21 ind25635 36 10 105 2RW
2019 13 DY 21 ind25635 33 11 100 2RW
2019 13 DY 21 ind25635 54 12 100 2RW
2019 13 DY 21 ind6362 40 10 105 2RW
2019 13 DY 21 ind6362 42 11 105 2RW
2019 13 DY 21 ind6362 52 12 100 2RW
2019 13 DY 21 ind8872 44 10 100 2RW
2019 13 DY 21 ind8872 48 11 95 2RW
2019 13 DY 21 ind8872 43 12 100 2RW
2019 13 DY 21 ind13747 31 10 120 2RW
2019 13 DY 21 ind13747 38 11 120 2RW
2019 13 DY 21 ind13747 42 12 120 2RW
2019 13 DY 21 ind11373 33 10 120 2RW
2019 13 DY 21 ind11373 40 11 120 2RW
2019 13 DY 21 ind11373 37 12 120 2RW
2019 13 DY 21 ind24110 30 10 110 2RW
2019 13 DY 21 ind24110 49 11 110 2RW
2019 13 DY 21 ind24110 46 12 115 2RW
2019 13 DY 21 ind13813 53 10 100 2RW
2019 13 DY 21 ind13813 44 11 105 2RW
2019 13 DY 21 ind13813 33 12 100 2RW
2019 13 DY 21 ind586 49 10 105 2RW
2019 13 DY 21 ind586 52 11 105 2RW
2019 13 DY 21 ind586 31 12 105 2RW
2019 13 DY 21 ind11216 43 10 110 2RW
2019 13 DY 21 ind11216 50 11 110 2RW
2019 13 DY 21 ind11216 45 12 110 2RW
2019 13 DY 21 ind1568 38 10 110 2RW
2019 13 DY 21 ind1568 43 11 105 2RW
2019 13 DY 21 ind1568 49 12 110 2RW
2019 13 DY 21 ind15910 41 10 115 2RW
2019 13 DY 21 ind15910 39 11 110 2RW
2019 13 DY 21 ind15910 34 12 110 2RW
2019 13 DY 21 ind7422 50 10 110 2RW
2019 13 DY 21 ind7422 31 11 110 2RW
2019 13 DY 21 ind7422 44 12 110 2RW
2019 13 DY 21 ind21113 42 10 105 2RW
2019 13 DY 21 ind21113 30 11 100 2RW
2019 13 DY 21 ind21113 35 12 105 2RW
2019 13 DY 21 ind17960 32 10 120 2RW
2019 13 DY 21 ind17960 32 11 120 2RW
2019 13 DY 21 ind17960 30 12 125 2RW
2019 13 DY 21 ind22110 35 10 95 2RW
2019 13 DY 21 ind22110 36 11 85 2RW
2019 13 DY 21 ind22110 36 12 100 2RW
2019 13 DY 21 ind2412 47 10 105 2RW
2019 13 DY 21 ind2412 41 11 105 2RW
2019 13 DY 21 ind2412 41 12 105 2RW
2019 13 DY 21 ind28023 54 10 105 2RW
2019 13 DY 21 ind28023 45 11 105 2RW
2019 13 DY 21 ind28023 51 12 105 2RW
2019 13 DY 21 ind4201 45 10 110 2RW
2019 13 DY 21 ind4201 34 11 105 2RW
2019 13 DY 21 ind4201 48 12 110 2RW
2019 13 DY 21 ind14620 46 10 105 2RW
2019 13 DY 21 ind14620 37 11 90 2RW
2019 13 DY 21 ind14620 53 12 95 2RW
2019 13 DY 21 ind6021 34 10 95 2RW
2019 13 DY 21 ind6021 54 11 95 2RW
2019 13 DY 21 ind6021 50 12 95 2RW
2019 13 DY 21 ind6647 52 10 120 2RW
2019 13 DY 21 ind6647 35 11 110 2RW
2019 13 DY 21 ind6647 47 12 115 2RW
2019 13 DY 21 ind9698 39 10 120 2RW
2019 13 DY 21 ind9698 46 11 120 2RW
2019 13 DY 21 ind9698 32 12 120 2RW
2019 14 DY 21 ind6038 51 13 100 2RW
2019 14 DY 21 ind6038 53 14 105 2RW
2019 14 DY 21 ind6038 38 15 105 2RW
2019 14 DY 21 ind8834 37 13 110 2RW
2019 14 DY 21 ind8834 51 14 115 2RW
2019 14 DY 21 ind8834 40 15 115 2RW
2019 14 DY 21 ind6009 36 13 105 2RW
2019 14 DY 21 ind6009 33 14 110 2RW
2019 14 DY 21 ind6009 54 15 105 2RW
2019 14 DY 21 ind21520 40 13 95 2RW
2019 14 DY 21 ind21520 42 14 100 2RW
2019 14 DY 21 ind21520 52 15 95 2RW
2019 14 DY 21 ind11533 44 13 110 2RW
2019 14 DY 21 ind11533 48 14 120 2RW
2019 14 DY 21 ind11533 43 15 115 2RW
2019 14 DY 21 ind4459 31 13 100 2RW
2019 14 DY 21 ind4459 38 14 105 2RW
2019 14 DY 21 ind4459 42 15 100 2RW
2019 14 DY 21 ind27863 33 13 95 2RW
2019 14 DY 21 ind27863 40 14 100 2RW
2019 14 DY 21 ind27863 37 15 100 2RW
2019 14 DY 21 ind6362 30 13 100 2RW
2019 14 DY 21 ind6362 49 14 105 2RW
2019 14 DY 21 ind6362 46 15 105 2RW
2019 14 DY 21 ind15215 53 13 100 2RW
2019 14 DY 21 ind15215 44 14 100 2RW
2019 14 DY 21 ind15215 33 15 100 2RW
2019 14 DY 21 ind12157 49 13 115 2RW
2019 14 DY 21 ind12157 52 14 115 2RW
2019 14 DY 21 ind12157 31 15 115 2RW
2019 14 DY 21 ind7385 43 13 110 2RW
2019 14 DY 21 ind7385 50 14 120 2RW
2019 14 DY 21 ind7385 45 15 115 2RW
2019 14 DY 21 ind25282 38 13 100 2RW
2019 14 DY 21 ind25282 43 14 100 2RW
2019 14 DY 21 ind25282 49 15 100 2RW
2019 14 DY 21 ind16656 41 13 100 2RW
2019 14 DY 21 ind16656 39 14 110 2RW
2019 14 DY 21 ind16656 34 15 110 2RW
2019 14 DY 21 ind22376 50 13 120 2RW
2019 14 DY 21 ind22376 31 14 120 2RW
2019 14 DY 21 ind22376 44 15 120 2RW
2019 14 DY 21 ind6335 42 13 100 2RW
2019 14 DY 21 ind6335 30 14 100 2RW
2019 14 DY 21 ind6335 35 15 95 2RW
2019 14 DY 21 ind7250 32 13 95 2RW
2019 14 DY 21 ind7250 32 14 100 2RW
2019 14 DY 21 ind7250 30 15 95 2RW
2019 14 DY 21 ind6802 35 13 90 2RW
2019 14 DY 21 ind6802 36 14 95 2RW
2019 14 DY 21 ind6802 36 15 95 2RW
2019 14 DY 21 ind7269 47 13 115 2RW
2019 14 DY 21 ind7269 41 14 120 2RW
2019 14 DY 21 ind7269 41 15 120 2RW
2019 14 DY 21 ind6362 54 13 100 2RW
2019 14 DY 21 ind6362 45 14 100 2RW
2019 14 DY 21 ind6362 51 15 100 2RW
2019 14 DY 21 ind19058 45 13 110 2RW
2019 14 DY 21 ind19058 48 15 115 2RW
2019 14 DY 21 ind24465 46 13 105 2RW
2019 14 DY 21 ind24465 37 14 110 2RW
2019 14 DY 21 ind24465 53 15 110 2RW
2019 14 DY 21 ind27356 34 13 105 2RW
2019 14 DY 21 ind27356 54 14 105 2RW
2019 14 DY 21 ind27356 50 15 105 2RW
2019 14 DY 21 ind5447 52 13 100 2RW
2019 14 DY 21 ind5447 35 14 110 2RW
2019 14 DY 21 ind5447 47 15 110 2RW
2019 14 DY 21 ind330 39 13 105 2RW
2019 14 DY 21 ind330 46 14 105 2RW
2019 14 DY 21 ind330 32 15 105 2RW
2023 41 DY 21 ind8834 3 1 80 2RW
2023 41 DY 21 ind26162 5 1 80 2RW
2023 41 DY 21 ind17897 6 1 80 2RW
2023 41 DY 21 ind15324 7 1 80 2RW
2023 41 DY 21 ind15350 8 1 85 2RW
2023 41 DY 21 ind4163 9 1 80 2RW
2023 41 DY 21 ind15949 10 1 85 2RW
2023 41 DY 21 ind27030 11 1 75 2RW
2023 41 DY 21 ind1325 12 1 85 2RW
2023 41 DY 21 ind18761 13 1 80 2RW
2023 41 DY 21 ind13058 14 1 75 2RW
2023 41 DY 21 ind12157 15 1 80 2RW
2023 41 DY 21 ind23472 16 1 75 2RW
2023 41 DY 21 ind21522 17 1 75 2RW
2023 41 DY 21 ind9457 18 1 75 2RW
2023 41 DY 21 ind22230 19 1 70 2RW
2023 41 DY 21 ind29762 20 1 80 2RW
2023 41 DY 21 ind17394 21 1 75 2RW
2023 41 DY 21 ind20996 22 1 80 2RW
2023 41 DY 21 ind4009 23 1 85 2RW
2023 41 DY 21 ind13166 24 1 75 2RW
2023 41 DY 21 ind15512 25 1 80 2RW
2023 41 DY 21 ind22651 26 1 82.7 2RW
2023 41 DY 21 ind28252 27 1 85 2RW
2023 41 DY 21 ind14955 27 2 80 2RW
2023 41 DY 21 ind3522 26 2 80 2RW
2023 41 DY 21 ind15318 25 2 75 2RW
2023 41 DY 21 ind4471 24 2 75 2RW
2023 41 DY 21 ind18836 23 2 80 2RW
2023 41 DY 21 ind2199 22 2 72.7 2RW
2023 41 DY 21 ind18003 21 2 80 2RW
2023 41 DY 21 ind7171 20 2 82.7 2RW
2023 41 DY 21 ind15932 19 2 77.7 2RW
2023 41 DY 21 ind14339 18 2 82.7 2RW
2023 41 DY 21 ind3832 17 2 72.7 2RW
2023 41 DY 21 ind22385 16 2 70 2RW
2023 41 DY 21 ind26930 15 2 85 2RW
2023 41 DY 21 ind17089 14 2 80 2RW
2023 41 DY 21 ind20055 13 2 80 2RW
2023 41 DY 21 ind27987 12 2 75 2RW
2023 41 DY 21 ind20532 11 2 75 2RW
2023 41 DY 21 ind24209 10 2 75 2RW
2023 41 DY 21 ind11202 9 2 70 2RW
2023 41 DY 21 ind19774 8 2 85 2RW
2023 41 DY 21 ind8769 7 2 75 2RW
2023 41 DY 21 ind10474 6 2 85 2RW
2023 41 DY 21 ind26796 5 2 80 2RW
2023 41 DY 21 ind25024 4 2 82.7 2RW
2023 41 DY 21 ind4805 3 2 80 2RW
2023 41 DY 21 ind9457 3 3 75 2RW
2023 41 DY 21 ind22385 4 3 75 2RW
2023 41 DY 21 ind14955 5 3 80 2RW
2023 41 DY 21 ind13058 6 3 75 2RW
2023 41 DY 21 ind15324 7 3 80 2RW
2023 41 DY 21 ind18836 8 3 80 2RW
2023 41 DY 21 ind27987 9 3 80 2RW
2023 41 DY 21 ind4805 10 3 85 2RW
2023 41 DY 21 ind26162 11 3 85 2RW
2023 41 DY 21 ind23472 12 3 75 2RW
2023 41 DY 21 ind12157 13 3 80 2RW
2023 41 DY 21 ind3522 14 3 75 2RW
2023 41 DY 21 ind1325 16 3 80 2RW
2023 41 DY 21 ind11202 17 3 75 2RW
2023 41 DY 21 ind20055 18 3 80 2RW
2023 41 DY 21 ind18003 19 3 85 2RW
2023 41 DY 21 ind20996 20 3 80 2RW
2023 41 DY 21 ind15512 21 3 80 2RW
2023 41 DY 21 ind15318 22 3 80 2RW
2023 41 DY 21 ind17394 23 3 75 2RW
2023 41 DY 21 ind15932 24 3 80 2RW
2023 41 DY 21 ind18761 25 3 80 2RW
2023 41 DY 21 ind13166 26 3 85 2RW
2023 41 DY 21 ind26930 27 3 90 2RW
2023 41 DY 21 ind21522 27 4 80 2RW
2023 41 DY 21 ind19774 26 4 80 2RW
2023 41 DY 21 ind29762 25 4 80 2RW
2023 41 DY 21 ind4471 24 4 80 2RW
2023 41 DY 21 ind3832 23 4 75 2RW
2023 41 DY 21 ind10474 22 4 90 2RW
2023 41 DY 21 ind15350 21 4 85 2RW
2023 41 DY 21 ind17897 20 4 85 2RW
2023 41 DY 21 ind24209 19 4 75 2RW
2023 41 DY 21 ind2199 18 4 75 2RW
2023 41 DY 21 ind25024 17 4 85 2RW
2023 41 DY 21 ind22651 16 4 85 2RW
2023 41 DY 21 ind14339 15 4 85 2RW
2023 41 DY 21 ind22230 14 4 80 2RW
2023 41 DY 21 ind15949 13 4 85 2RW
2023 41 DY 21 ind8769 12 4 85 2RW
2023 41 DY 21 ind8834 11 4 80 2RW
2023 41 DY 21 ind20532 10 4 80 2RW
2023 41 DY 21 ind27030 9 4 80 2RW
2023 41 DY 21 ind4009 8 4 90 2RW
2023 41 DY 21 ind7171 7 4 85 2RW
2023 41 DY 21 ind4163 6 4 80 2RW
2023 41 DY 21 ind26796 5 4 85 2RW
2023 41 DY 21 ind28252 4 4 85 2RW
2023 41 DY 21 ind17089 3 4 82.3 2RW
2023 42 NI 41 ind26162 3 2 80 2RW
2023 42 NI 41 ind27987 4 2 85 2RW
2023 42 NI 41 ind20055 5 2 80 2RW
2023 42 NI 41 ind29762 6 2 75 2RW
2023 42 NI 41 ind17897 7 2 80 2RW
2023 42 NI 41 ind20996 8 2 70 2RW
2023 42 NI 41 ind4163 9 2 80 2RW
2023 42 NI 41 ind26930 10 2 85 2RW
2023 42 NI 41 ind13166 11 2 80 2RW
2023 42 NI 41 ind19774 12 2 85 2RW
2023 42 NI 41 ind18836 13 2 80 2RW
2023 42 NI 41 ind17089 14 2 75 2RW
2023 42 NI 41 ind9457 15 2 75 2RW
2023 42 NI 41 ind18003 16 2 85 2RW
2023 42 NI 41 ind8769 18 2 70 2RW
2023 42 NI 41 ind4009 19 2 75 2RW
2023 42 NI 41 ind1325 20 2 75 2RW
2023 42 NI 41 ind25024 21 2 80 2RW
2023 42 NI 41 ind24209 22 2 65 2RW
2023 42 NI 41 ind23472 23 2 75 2RW
2023 42 NI 41 ind10474 24 2 80 2RW
2023 42 NI 41 ind7171 25 2 80 2RW
2023 42 NI 41 ind14955 26 2 80 2RW
2023 42 NI 41 ind13058 27 2 65 2RW
2023 42 NI 41 ind12157 27 3 75 2RW
2023 42 NI 41 ind15512 26 3 70 2RW
2023 42 NI 41 ind28252 25 3 70 2RW
2023 42 NI 41 ind3832 24 3 65 2RW
2023 42 NI 41 ind18761 23 3 70 2RW
2023 42 NI 41 ind8834 22 3 75 2RW
2023 42 NI 41 ind27030 21 3 70 2RW
2023 42 NI 41 ind15350 20 3 80 2RW
2023 42 NI 41 ind15318 19 3 70 2RW
2023 42 NI 41 ind26796 18 3 75 2RW
2023 42 NI 41 ind17394 17 3 70 2RW
2023 42 NI 41 ind20532 16 3 70 2RW
2023 42 NI 41 ind22230 15 3 65 2RW
2023 42 NI 41 ind21522 14 3 70 2RW
2023 42 NI 41 ind3522 13 3 75 2RW
2023 42 NI 41 ind15324 12 3 75 2RW
2023 42 NI 41 ind4805 11 3 80 2RW
2023 42 NI 41 ind22651 10 3 75 2RW
2023 42 NI 41 ind15932 9 3 80 2RW
2023 42 NI 41 ind4471 8 3 70 2RW
2023 42 NI 41 ind14339 7 3 80 2RW
2023 42 NI 41 ind11202 6 3 70 2RW
2023 42 NI 41 ind2199 5 3 65 2RW
2023 42 NI 41 ind22385 4 3 65 2RW
2023 42 NI 41 ind15949 3 3 80 2RW
2023 42 NI 41 ind4471 3 4 75 2RW
2023 42 NI 41 ind13058 4 4 70 2RW
2023 42 NI 41 ind24209 5 4 70 2RW
2023 42 NI 41 ind4163 6 4 75 2RW
2023 42 NI 41 ind22230 7 4 70 2RW
2023 42 NI 41 ind18761 8 4 75 2RW
2023 42 NI 41 ind26930 9 4 80 2RW
2023 42 NI 41 ind15324 10 4 75 2RW
2023 42 NI 41 ind14339 11 4 80 2RW
2023 42 NI 41 ind21522 12 4 70 2RW
2023 42 NI 41 ind20996 13 4 75 2RW
2023 42 NI 41 ind23472 14 4 75 2RW
2023 42 NI 41 ind26162 15 4 80 2RW
2023 42 NI 41 ind4009 16 4 80 2RW
2023 42 NI 41 ind9457 17 4 75 2RW
2023 42 NI 41 ind26796 18 4 80 2RW
2023 42 NI 41 ind18836 19 4 75 2RW
2023 42 NI 41 ind8769 20 4 75 2RW
2023 42 NI 41 ind15512 21 4 70 2RW
2023 42 NI 41 ind27987 22 4 75 2RW
2023 42 NI 41 ind4805 23 4 75 2RW
2023 42 NI 41 ind19774 24 4 85 2RW
2023 42 NI 41 ind15949 25 4 80 2RW
2023 42 NI 41 ind8834 26 4 75 2RW
2023 42 NI 41 ind3522 27 4 75 2RW
2023 42 NI 41 ind1325 26 5 80 2RW
2023 42 NI 41 ind7171 25 5 70 2RW
2023 42 NI 41 ind17394 24 5 65 2RW
2023 42 NI 41 ind29762 23 5 75 2RW
2023 42 NI 41 ind27030 22 5 70 2RW
2023 42 NI 41 ind18003 21 5 80 2RW
2023 42 NI 41 ind28252 20 5 70 2RW
2023 42 NI 41 ind10474 19 5 80 2RW
2023 42 NI 41 ind17897 18 5 75 2RW
2023 42 NI 41 ind20532 17 5 65 2RW
2023 42 NI 41 ind25024 16 5 75 2RW
2023 42 NI 41 ind14955 15 5 75 2RW
2023 42 NI 41 ind13166 14 5 75 2RW
2023 42 NI 41 ind2199 13 5 65 2RW
2023 42 NI 41 ind15932 12 5 80 2RW
2023 42 NI 41 ind11202 11 5 65 2RW
2023 42 NI 41 ind20055 10 5 70 2RW
2023 42 NI 41 ind12157 9 5 70 2RW
2023 42 NI 41 ind15350 8 5 75 2RW
2023 42 NI 41 ind17089 7 5 70 2RW
2023 42 NI 41 ind22385 6 5 65 2RW
2023 42 NI 41 ind22651 5 5 70 2RW
2023 42 NI 41 ind3832 4 5 65 2RW
2023 42 NI 41 ind15318 3 5 70 2RW
2023 42 NI 41 ind23472 3 6 70 2RW
2023 42 NI 41 ind18003 4 6 70 2RW
2023 42 NI 41 ind17394 5 6 65 2RW
2023 42 NI 41 ind22385 6 6 70 2RW
2023 42 NI 41 ind15512 7 6 70 2RW
2023 42 NI 41 ind15350 8 6 70 2RW
2023 42 NI 41 ind22651 9 6 70 2RW
2023 42 NI 41 ind3522 10 6 70 2RW
2023 42 NI 41 ind8769 11 6 65 2RW
2023 42 NI 41 ind17897 12 6 70 2RW
2023 42 NI 41 ind4009 13 6 75 2RW
2023 42 NI 41 ind2199 14 6 65 2RW
2023 42 NI 41 ind29762 15 6 75 2RW
2023 42 NI 41 ind26796 16 6 75 2RW
2023 42 NI 41 ind4163 17 6 70 2RW
2023 42 NI 41 ind13166 18 6 75 2RW
2023 42 NI 41 ind15949 19 6 75 2RW
2023 42 NI 41 ind26162 20 6 80 2RW
2023 42 NI 41 ind18761 21 6 75 2RW
2023 42 NI 41 ind24209 22 6 65 2RW
2023 42 NI 41 ind22230 23 6 70 2RW
2023 42 NI 41 ind15324 24 6 75 2RW
2023 42 NI 41 ind14955 25 6 75 2RW
2023 42 NI 41 ind8834 26 6 75 2RW
2023 42 NI 41 ind4805 27 7 75 2RW
2023 42 NI 41 ind20055 26 7 75 2RW
2023 42 NI 41 ind21522 25 7 65 2RW
2023 42 NI 41 ind13058 24 7 65 2RW
2023 42 NI 41 ind15318 23 7 70 2RW
2023 42 NI 41 ind28252 22 7 70 2RW
2023 42 NI 41 ind7171 21 7 75 2RW
2023 42 NI 41 ind9457 20 7 70 2RW
2023 42 NI 41 ind20532 19 7 70 2RW
2023 42 NI 41 ind4471 18 7 70 2RW
2023 42 NI 41 ind27030 17 7 70 2RW
2023 42 NI 41 ind20996 16 7 65 2RW
2023 42 NI 41 ind1325 15 7 70 2RW
2023 42 NI 41 ind27987 14 7 70 2RW
2023 42 NI 41 ind15932 13 7 70 2RW
2023 42 NI 41 ind10474 12 7 75 2RW
2023 42 NI 41 ind11202 11 7 70 2RW
2023 42 NI 41 ind18836 10 7 70 2RW
2023 42 NI 41 ind3832 9 7 60 2RW
2023 42 NI 41 ind26930 8 7 75 2RW
2023 42 NI 41 ind17089 7 7 70 2RW
2023 42 NI 41 ind19774 6 7 75 2RW
2023 42 NI 41 ind14339 5 7 75 2RW
2023 42 NI 41 ind12157 4 7 70 2RW
2023 42 NI 41 ind25024 3 7 70 2RW
2023 48 DY 21 ind21601 3 7 80 2RW
2023 48 DY 21 ind1827 4 7 90 2RW
2023 48 DY 21 ind28305 5 7 90 2RW
2023 48 DY 21 ind13896 6 7 75 2RW
2023 48 DY 21 ind15135 7 7 80 2RW
2023 48 DY 21 ind9061 8 7 75 2RW
2023 48 DY 21 ind14798 9 7 80 2RW
2023 48 DY 21 ind18163 10 7 80 2RW
2023 48 DY 21 ind21138 11 7 85 2RW
2023 48 DY 21 ind3978 12 7 80 2RW
2023 48 DY 21 ind28333 13 7 80 2RW
2023 48 DY 21 ind2394 14 7 90 2RW
2023 48 DY 21 ind27943 15 7 80 2RW
2023 48 DY 21 ind21236 16 7 85 2RW
2023 48 DY 21 ind12792 17 7 80 2RW
2023 48 DY 21 ind9780 18 7 80 2RW
2023 48 DY 21 ind28937 19 7 70 2RW
2023 48 DY 21 ind17935 20 7 80 2RW
2023 48 DY 21 ind14194 21 7 75 2RW
2023 48 DY 21 ind6070 22 7 75 2RW
2023 48 DY 21 ind14211 23 7 70 2RW
2023 48 DY 21 ind29331 24 7 75 2RW
2023 48 DY 21 ind29286 25 7 70 2RW
2023 48 DY 21 ind28097 26 7 70 2RW
2023 48 DY 21 ind8613 27 7 80 2RW
2023 48 DY 21 ind8834 27 8 75 2RW
2023 48 DY 21 ind10456 26 8 75 2RW
2023 48 DY 21 ind22700 25 8 70 2RW
2023 48 DY 21 ind15955 24 8 75 2RW
2023 48 DY 21 ind25369 23 8 75 2RW
2023 48 DY 21 ind20532 22 8 75 2RW
2023 48 DY 21 ind19331 21 8 75 2RW
2023 48 DY 21 ind4545 20 8 80 2RW
2023 48 DY 21 ind20234 19 8 85 2RW
2023 48 DY 21 ind12558 18 8 75 2RW
2023 48 DY 21 ind22141 17 8 75 2RW
2023 48 DY 21 ind6022 16 8 80 2RW
2023 48 DY 21 ind25454 15 8 85 2RW
2023 48 DY 21 ind13306 14 8 85 2RW
2023 48 DY 21 ind299 13 8 75 2RW
2023 48 DY 21 ind27056 12 8 75 2RW
2023 48 DY 21 ind12753 10 8 80 2RW
2023 48 DY 21 ind15949 9 8 85 2RW
2023 48 DY 21 ind22757 8 8 80 2RW
2023 48 DY 21 ind9936 7 8 75 2RW
2023 48 DY 21 ind8861 6 8 70 2RW
2023 48 DY 21 ind5210 5 8 75 2RW
2023 48 DY 21 ind27716 4 8 80 2RW
2023 48 DY 21 ind16674 3 8 85 2RW
2023 48 DY 21 ind15135 3 9 80 2RW
2023 48 DY 21 ind29331 4 9 75 2RW
2023 48 DY 21 ind27943 5 9 80 2RW
2023 48 DY 21 ind15955 7 9 75 2RW
2023 48 DY 21 ind19331 8 9 75 2RW
2023 48 DY 21 ind22757 9 9 75 2RW
2023 48 DY 21 ind28937 10 9 70 2RW
2023 48 DY 21 ind25369 11 9 75 2RW
2023 48 DY 21 ind21236 12 9 85 2RW
2023 48 DY 21 ind6022 13 9 80 2RW
2023 48 DY 21 ind16674 14 9 85 2RW
2023 48 DY 21 ind4545 15 9 75 2RW
2023 48 DY 21 ind9780 16 9 80 2RW
2023 48 DY 21 ind27056 17 9 75 2RW
2023 48 DY 21 ind12792 18 9 85 2RW
2023 48 DY 21 ind12753 19 9 80 2RW
2023 48 DY 21 ind8834 20 9 75 2RW
2023 48 DY 21 ind8613 21 9 80 2RW
2023 48 DY 21 ind17935 22 9 80 2RW
2023 48 DY 21 ind6070 23 9 80 2RW
2023 48 DY 21 ind13306 24 9 85 2RW
2023 48 DY 21 ind20532 25 9 75 2RW
2023 48 DY 21 ind9936 26 9 75 2RW
2023 48 DY 21 ind14798 27 9 75 2RW
2023 48 DY 21 ind1827 27 10 70 2RW
2023 48 DY 21 ind28097 26 10 75 2RW
2023 48 DY 21 ind9061 25 10 75 2RW
2023 48 DY 21 ind27716 24 10 75 2RW
2023 48 DY 21 ind299 23 10 75 2RW
2023 48 DY 21 ind2394 22 10 85 2RW
2023 48 DY 21 ind14211 21 10 75 2RW
2023 48 DY 21 ind21601 20 10 80 2RW
2023 48 DY 21 ind18163 19 10 75 2RW
2023 48 DY 21 ind22700 18 10 75 2RW
2023 48 DY 21 ind13896 17 10 75 2RW
2023 48 DY 21 ind12558 16 10 80 2RW
2023 48 DY 21 ind25454 15 10 85 2RW
2023 48 DY 21 ind8861 14 10 70 2RW
2023 48 DY 21 ind21138 13 10 75 2RW
2023 48 DY 21 ind28305 12 10 90 2RW
2023 48 DY 21 ind10456 11 10 85 2RW
2023 48 DY 21 ind29286 10 10 75 2RW
2023 48 DY 21 ind3978 9 10 75 2RW
2023 48 DY 21 ind22141 8 10 75 2RW
2023 48 DY 21 ind28333 7 10 80 2RW
2023 48 DY 21 ind5210 6 10 75 2RW
2023 48 DY 21 ind20234 5 10 80 2RW
2023 48 DY 21 ind14194 4 10 80 2RW
2023 48 DY 21 ind15949 3 10 85 2RW
2023 49 NI 41 ind13896 3 8 65 2RW
2023 49 NI 41 ind19331 4 8 60 2RW
2023 49 NI 41 ind29286 5 8 60 2RW
2023 49 NI 41 ind20532 6 8 65 2RW
2023 49 NI 41 ind15135 7 8 70 2RW
2023 49 NI 41 ind17935 8 8 70 2RW
2023 49 NI 41 ind8834 9 8 70 2RW
2023 49 NI 41 ind6022 10 8 65 2RW
2023 49 NI 41 ind20234 11 8 70 2RW
2023 49 NI 41 ind25454 12 8 75 2RW
2023 49 NI 41 ind4545 13 8 70 2RW
2023 49 NI 41 ind12792 14 8 75 2RW
2023 49 NI 41 ind29331 15 8 60 2RW
2023 49 NI 41 ind27056 16 8 70 2RW
2023 49 NI 41 ind18163 17 8 75 2RW
2023 49 NI 41 ind16674 18 8 75 2RW
2023 49 NI 41 ind9061 19 8 70 2RW
2023 49 NI 41 ind5210 20 8 75 2RW
2023 49 NI 41 ind9936 21 8 75 2RW
2023 49 NI 41 ind3978 22 8 65 2RW
2023 49 NI 41 ind14194 23 8 70 2RW
2023 49 NI 41 ind27716 24 8 70 2RW
2023 49 NI 41 ind8613 25 8 75 2RW
2023 49 NI 41 ind8861 26 8 65 2RW
2023 49 NI 41 ind22757 27 8 70 2RW
2023 49 NI 41 ind13306 27 9 70 2RW
2023 49 NI 41 ind22141 26 9 70 2RW
2023 49 NI 41 ind14798 25 9 75 2RW
2023 49 NI 41 ind15949 24 9 80 2RW
2023 49 NI 41 ind2394 23 9 75 2RW
2023 49 NI 41 ind21138 22 9 80 2RW
2023 49 NI 41 ind22700 21 9 75 2RW
2023 49 NI 41 ind6070 20 9 75 2RW
2023 49 NI 41 ind12558 19 9 75 2RW
2023 49 NI 41 ind12753 18 9 70 2RW
2023 49 NI 41 ind28305 16 9 90 2RW
2023 49 NI 41 ind299 15 9 70 2RW
2023 49 NI 41 ind21601 14 9 75 2RW
2023 49 NI 41 ind27943 13 9 70 2RW
2023 49 NI 41 ind14211 12 9 70 2RW
2023 49 NI 41 ind25369 11 9 70 2RW
2023 49 NI 41 ind21236 10 9 80 2RW
2023 49 NI 41 ind10456 9 9 75 2RW
2023 49 NI 41 ind28937 8 9 60 2RW
2023 49 NI 41 ind1827 7 9 60 2RW
2023 49 NI 41 ind9780 6 9 75 2RW
2023 49 NI 41 ind28097 5 9 75 2RW
2023 49 NI 41 ind28333 4 9 70 2RW
2023 49 NI 41 ind15955 3 9 65 2RW
2023 49 NI 41 ind1827 3 10 65 2RW
2023 49 NI 41 ind14211 4 10 70 2RW
2023 49 NI 41 ind18163 5 10 70 2RW
2023 49 NI 41 ind14798 6 10 65 2RW
2023 49 NI 41 ind19331 7 10 60 2RW
2023 49 NI 41 ind9061 8 10 75 2RW
2023 49 NI 41 ind12558 9 10 75 2RW
2023 49 NI 41 ind8834 10 10 75 2RW
2023 49 NI 41 ind15955 11 10 70 2RW
2023 49 NI 41 ind299 12 10 70 2RW
2023 49 NI 41 ind12753 13 10 70 2RW
2023 49 NI 41 ind22141 14 10 70 2RW
2023 49 NI 41 ind27943 15 10 75 2RW
2023 49 NI 41 ind9936 16 10 70 2RW
2023 49 NI 41 ind17935 17 10 75 2RW
2023 49 NI 41 ind20234 18 10 70 2RW
2023 49 NI 41 ind28937 19 10 60 2RW
2023 49 NI 41 ind6070 20 10 65 2RW
2023 49 NI 41 ind8861 21 10 65 2RW
2023 49 NI 41 ind5210 22 10 75 2RW
2023 49 NI 41 ind25454 23 10 75 2RW
2023 49 NI 41 ind15135 25 10 75 2RW
2023 49 NI 41 ind28097 26 10 75 2RW
2023 49 NI 41 ind13306 27 10 70 2RW
2023 49 NI 41 ind21236 27 11 80 2RW
2023 49 NI 41 ind21138 26 11 70 2RW
2023 49 NI 41 ind16674 25 11 75 2RW
2023 49 NI 41 ind14194 24 11 75 2RW
2023 49 NI 41 ind21601 23 11 75 2RW
2023 49 NI 41 ind28333 22 11 75 2RW
2023 49 NI 41 ind2394 21 11 75 2RW
2023 49 NI 41 ind12792 20 11 80 2RW
2023 49 NI 41 ind13896 19 11 70 2RW
2023 49 NI 41 ind27716 18 11 70 2RW
2023 49 NI 41 ind25369 17 11 75 2RW
2023 49 NI 41 ind22757 16 11 75 2RW
2023 49 NI 41 ind22700 15 11 70 2RW
2023 49 NI 41 ind29286 14 11 65 2RW
2023 49 NI 41 ind27056 13 11 65 2RW
2023 49 NI 41 ind4545 12 11 65 2RW
2023 49 NI 41 ind10456 11 11 70 2RW
2023 49 NI 41 ind8613 10 11 75 2RW
2023 49 NI 41 ind20532 9 11 65 2RW
2023 49 NI 41 ind3978 8 11 65 2RW
2023 49 NI 41 ind29331 7 11 60 2RW
2023 49 NI 41 ind28305 6 11 85 2RW
2023 49 NI 41 ind6022 5 11 65 2RW
2023 49 NI 41 ind15949 4 11 80 2RW
2023 49 NI 41 ind9780 3 11 75 2RW
2023 56 DY 21 ind23900 3 13 80 2RW
2023 56 DY 21 ind27671 4 13 75 2RW
2023 56 DY 21 ind4175 5 13 70 2RW
2023 56 DY 21 ind9461 6 13 75 2RW
2023 56 DY 21 ind20673 8 13 85 2RW
2023 56 DY 21 ind13797 9 13 85 2RW
2023 56 DY 21 ind25850 10 13 80 2RW
2023 56 DY 21 ind11223 11 13 85 2RW
2023 56 DY 21 ind29156 12 13 75 2RW
2023 56 DY 21 ind28155 13 13 80 2RW
2023 56 DY 21 ind12459 14 13 80 2RW
2023 56 DY 21 ind13062 15 13 75 2RW
2023 56 DY 21 ind6506 16 13 80 2RW
2023 56 DY 21 ind6880 17 13 80 2RW
2023 56 DY 21 ind21615 18 13 80 2RW
2023 56 DY 21 ind22634 19 13 85 2RW
2023 56 DY 21 ind19278 20 13 75 2RW
2023 56 DY 21 ind15761 21 13 80 2RW
2023 56 DY 21 ind10701 22 13 75 2RW
2023 56 DY 21 ind15949 23 13 85 2RW
2023 56 DY 21 ind12821 24 13 75 2RW
2023 56 DY 21 ind6023 25 13 75 2RW
2023 56 DY 21 ind16208 26 13 80 2RW
2023 56 DY 21 ind763 27 13 85 2RW
2023 56 DY 21 ind12576 27 14 70 2RW
2023 56 DY 21 ind11271 26 14 80 2RW
2023 56 DY 21 ind23973 25 14 80 2RW
2023 56 DY 21 ind5645 24 14 75 2RW
2023 56 DY 21 ind20532 23 14 75 2RW
2023 56 DY 21 ind15421 22 14 80 2RW
2023 56 DY 21 ind27886 21 14 80 2RW
2023 56 DY 21 ind13453 20 14 80 2RW
2023 56 DY 21 ind11277 19 14 75 2RW
2023 56 DY 21 ind24737 18 14 70 2RW
2023 56 DY 21 ind28498 17 14 80 2RW
2023 56 DY 21 ind14432 16 14 75 2RW
2023 56 DY 21 ind18303 15 14 75 2RW
2023 56 DY 21 ind17610 14 14 80 2RW
2023 56 DY 21 ind2068 13 14 75 2RW
2023 56 DY 21 ind28373 12 14 80 2RW
2023 56 DY 21 ind14370 11 14 70 2RW
2023 56 DY 21 ind21411 10 14 75 2RW
2023 56 DY 21 ind9901 9 14 70 2RW
2023 56 DY 21 ind11441 8 14 75 2RW
2023 56 DY 21 ind18185 7 14 75 2RW
2023 56 DY 21 ind27183 6 14 70 2RW
2023 56 DY 21 ind3916 5 14 75 2RW
2023 56 DY 21 ind21958 4 14 75 2RW
2023 56 DY 21 ind8190 3 14 80 2RW
2023 56 DY 21 ind20532 3 15 80 2RW
2023 56 DY 21 ind12821 4 15 80 2RW
2023 56 DY 21 ind28155 5 15 80 2RW
2023 56 DY 21 ind10701 6 15 75 2RW
2023 56 DY 21 ind27886 7 15 80 2RW
2023 56 DY 21 ind16208 8 15 80 2RW
2023 56 DY 21 ind24737 9 15 70 2RW
2023 56 DY 21 ind12576 10 15 75 2RW
2023 56 DY 21 ind27671 11 15 80 2RW
2023 56 DY 21 ind14370 12 15 85 2RW
2023 56 DY 21 ind763 13 15 75 2RW
2023 56 DY 21 ind11271 14 15 80 2RW
2023 56 DY 21 ind11441 15 15 80 2RW
2023 56 DY 21 ind4175 16 15 75 2RW
2023 56 DY 21 ind28498 17 15 80 2RW
2023 56 DY 21 ind15421 18 15 80 2RW
2023 56 DY 21 ind27183 19 15 75 2RW
2023 56 DY 21 ind23973 20 15 80 2RW
2023 56 DY 21 ind22634 21 15 85 2RW
2023 56 DY 21 ind6506 22 15 80 2RW
2023 56 DY 21 ind21411 23 15 80 2RW
2023 56 DY 21 ind3916 24 15 75 2RW
2023 56 DY 21 ind17610 25 15 75 2RW
2023 56 DY 21 ind9461 26 15 75 2RW
2023 56 DY 21 ind29156 27 15 70 2RW
2023 56 DY 21 ind13797 27 16 80 2RW
2023 56 DY 21 ind21958 26 16 75 2RW
2023 56 DY 21 ind13062 25 16 75 2RW
2023 56 DY 21 ind11277 24 16 75 2RW
2023 56 DY 21 ind15761 23 16 75 2RW
2023 56 DY 21 ind18303 22 16 80 2RW
2023 56 DY 21 ind12459 21 16 80 2RW
2023 56 DY 21 ind8190 20 16 80 2RW
2023 56 DY 21 ind28373 19 16 85 2RW
2023 56 DY 21 ind20673 18 16 80 2RW
2023 56 DY 21 ind11223 17 16 80 2RW
2023 56 DY 21 ind9901 16 16 75 2RW
2023 56 DY 21 ind6023 14 16 80 2RW
2023 56 DY 21 ind14432 13 16 80 2RW
2023 56 DY 21 ind15949 12 16 85 2RW
2023 56 DY 21 ind5645 11 16 85 2RW
2023 56 DY 21 ind23900 10 16 75 2RW
2023 56 DY 21 ind13453 9 16 75 2RW
2023 56 DY 21 ind21615 8 16 75 2RW
2023 56 DY 21 ind6880 7 16 80 2RW
2023 56 DY 21 ind25850 6 16 80 2RW
2023 56 DY 21 ind18185 5 16 80 2RW
2023 56 DY 21 ind19278 4 16 75 2RW
2023 56 DY 21 ind2068 3 16 80 2RW
2023 57 NI 41 ind24737 3 12 75 2RW
2023 57 NI 41 ind14432 4 12 75 2RW
2023 57 NI 41 ind12459 5 12 75 2RW
2023 57 NI 41 ind17610 6 12 75 2RW
2023 57 NI 41 ind9461 7 12 70 2RW
2023 57 NI 41 ind14370 8 12 70 2RW
2023 57 NI 41 ind4175 9 12 75 2RW
2023 57 NI 41 ind27183 10 12 70 2RW
2023 57 NI 41 ind11271 11 12 75 2RW
2023 57 NI 41 ind20673 12 12 70 2RW
2023 57 NI 41 ind28498 13 12 70 2RW
2023 57 NI 41 ind13453 14 12 80 2RW
2023 57 NI 41 ind19278 15 12 75 2RW
2023 57 NI 41 ind2068 16 12 75 2RW
2023 57 NI 41 ind13062 17 12 75 2RW
2023 57 NI 41 ind21411 18 12 75 2RW
2023 57 NI 41 ind15421 19 12 80 2RW
2023 57 NI 41 ind12576 20 12 70 2RW
2023 57 NI 41 ind9901 21 12 65 2RW
2023 57 NI 41 ind11441 22 12 70 2RW
2023 57 NI 41 ind25850 23 12 70 2RW
2023 57 NI 41 ind23900 24 12 70 2RW
2023 57 NI 41 ind11223 25 12 70 2RW
2023 57 NI 41 ind763 26 12 75 2RW
2023 57 NI 41 ind6506 27 12 70 2RW
2023 57 NI 41 ind16208 27 13 70 2RW
2023 57 NI 41 ind8190 26 13 75 2RW
2023 57 NI 41 ind6880 25 13 75 2RW
2023 57 NI 41 ind21958 24 13 60 2RW
2023 57 NI 41 ind3916 23 13 60 2RW
2023 57 NI 41 ind15761 22 13 75 2RW
2023 57 NI 41 ind18185 21 13 70 2RW
2023 57 NI 41 ind27886 20 13 75 2RW
2023 57 NI 41 ind11277 19 13 70 2RW
2023 57 NI 41 ind22634 18 13 75 2RW
2023 57 NI 41 ind27671 17 13 75 2RW
2023 57 NI 41 ind13797 16 13 70 2RW
2023 57 NI 41 ind6023 15 13 75 2RW
2023 57 NI 41 ind21615 14 13 75 2RW
2023 57 NI 41 ind10701 13 13 70 2RW
2023 57 NI 41 ind5645 12 13 75 2RW
2023 57 NI 41 ind28155 11 13 75 2RW
2023 57 NI 41 ind20532 10 13 70 2RW
2023 57 NI 41 ind28373 8 13 85 2RW
2023 57 NI 41 ind29156 7 13 65 2RW
2023 57 NI 41 ind12821 6 13 80 2RW
2023 57 NI 41 ind23973 5 13 85 2RW
2023 57 NI 41 ind18303 4 13 75 2RW
2023 57 NI 41 ind15949 3 13 80 2RW
2023 57 NI 41 ind3916 3 14 65 2RW
2023 57 NI 41 ind23973 4 14 80 2RW
2023 57 NI 41 ind13797 5 14 70 2RW
2023 57 NI 41 ind22634 6 14 75 2RW
2023 57 NI 41 ind11271 7 14 75 2RW
2023 57 NI 41 ind11277 8 14 70 2RW
2023 57 NI 41 ind5645 9 14 70 2RW
2023 57 NI 41 ind24737 10 14 80 2RW
2023 57 NI 41 ind4175 11 14 75 2RW
2023 57 NI 41 ind13062 12 14 70 2RW
2023 57 NI 41 ind28373 13 14 80 2RW
2023 57 NI 41 ind2068 14 14 65 2RW
2023 57 NI 41 ind29156 15 14 65 2RW
2023 57 NI 41 ind27886 16 14 80 2RW
2023 57 NI 41 ind20673 17 14 70 2RW
2023 57 NI 41 ind12821 18 14 75 2RW
2023 57 NI 41 ind27183 19 14 70 2RW
2023 57 NI 41 ind8190 20 14 70 2RW
2023 57 NI 41 ind15421 21 14 70 2RW
2023 57 NI 41 ind6023 22 14 75 2RW
2023 57 NI 41 ind12459 23 14 75 2RW
2023 57 NI 41 ind20532 24 14 70 2RW
2023 57 NI 41 ind18185 25 14 70 2RW
2023 57 NI 41 ind23900 26 14 75 2RW
2023 57 NI 41 ind28498 27 14 70 2RW
2023 57 NI 41 ind11223 27 15 70 2RW
2023 57 NI 41 ind17610 26 15 70 2RW
2023 57 NI 41 ind19278 25 15 70 2RW
2023 57 NI 41 ind12576 24 15 70 2RW
2023 57 NI 41 ind10701 23 15 70 2RW
2023 57 NI 41 ind25850 22 15 75 2RW
2023 57 NI 41 ind28155 21 15 75 2RW
2023 57 NI 41 ind11441 20 15 70 2RW
2023 57 NI 41 ind14432 19 15 80 2RW
2023 57 NI 41 ind13453 18 15 75 2RW
2023 57 NI 41 ind16208 17 15 75 2RW
2023 57 NI 41 ind18303 16 15 75 2RW
2023 57 NI 41 ind27671 15 15 70 2RW
2023 57 NI 41 ind21411 14 15 70 2RW
2023 57 NI 41 ind763 13 15 75 2RW
2023 57 NI 41 ind9901 12 15 70 2RW
2023 57 NI 41 ind21958 11 15 65 2RW
2023 57 NI 41 ind9461 10 15 65 2RW
2023 57 NI 41 ind21615 9 15 70 2RW
2023 57 NI 41 ind6506 8 15 70 2RW
2023 57 NI 41 ind14370 7 15 70 2RW
2023 57 NI 41 ind15949 6 15 75 2RW
2023 57 NI 41 ind15761 5 15 75 2RW
2023 57 NI 41 ind6880 3 15 80 2RW
2023 63 DY 21 ind20206 30 1 80 2RW
2023 63 DY 21 ind324 31 1 80 2RW
2023 63 DY 21 ind15125 32 1 75 2RW
2023 63 DY 21 ind20532 33 1 80 2RW
2023 63 DY 21 ind27650 34 1 80 2RW
2023 63 DY 21 ind3151 35 1 85 2RW
2023 63 DY 21 ind27941 36 1 80 2RW
2023 63 DY 21 ind9890 37 1 80 2RW
2023 63 DY 21 ind15949 38 1 85 2RW
2023 63 DY 21 ind9163 39 1 80 2RW
2023 63 DY 21 ind20586 40 1 75 2RW
2023 63 DY 21 ind10255 41 1 75 2RW
2023 63 DY 21 ind5666 42 1 85 2RW
2023 63 DY 21 ind2376 43 1 80 2RW
2023 63 DY 21 ind17748 44 1 80 2RW
2023 63 DY 21 ind26223 45 1 85 2RW
2023 63 DY 21 ind2513 46 1 80 2RW
2023 63 DY 21 ind11093 47 1 85 2RW
2023 63 DY 21 ind27389 48 1 80 2RW
2023 63 DY 21 ind6699 49 1 85 2RW
2023 63 DY 21 ind20807 50 1 85 2RW
2023 63 DY 21 ind28220 51 1 80 2RW
2023 63 DY 21 ind5426 52 1 85 2RW
2023 63 DY 21 ind22238 53 1 80 2RW
2023 63 DY 21 ind15010 54 1 75 2RW
2023 63 DY 21 ind14860 54 2 75 2RW
2023 63 DY 21 ind16579 53 2 80 2RW
2023 63 DY 21 ind29018 52 2 80 2RW
2023 63 DY 21 ind21086 51 2 80 2RW
2023 63 DY 21 ind17701 50 2 75 2RW
2023 63 DY 21 ind15985 49 2 70 2RW
2023 63 DY 21 ind26692 48 2 80 2RW
2023 63 DY 21 ind6722 47 2 75 2RW
2023 63 DY 21 ind8482 46 2 80 2RW
2023 63 DY 21 ind29567 45 2 85 2RW
2023 63 DY 21 ind11436 44 2 80 2RW
2023 63 DY 21 ind13482 43 2 80 2RW
2023 63 DY 21 ind15341 42 2 85 2RW
2023 63 DY 21 ind16610 41 2 80 2RW
2023 63 DY 21 ind19683 39 2 85 2RW
2023 63 DY 21 ind8834 38 2 75 2RW
2023 63 DY 21 ind27317 37 2 80 2RW
2023 63 DY 21 ind14425 36 2 80 2RW
2023 63 DY 21 ind22830 35 2 75 2RW
2023 63 DY 21 ind25590 34 2 75 2RW
2023 63 DY 21 ind2406 33 2 80 2RW
2023 63 DY 21 ind16640 32 2 75 2RW
2023 63 DY 21 ind9642 31 2 75 2RW
2023 63 DY 21 ind21671 30 2 75 2RW
2023 63 DY 21 ind21086 30 3 80 2RW
2023 63 DY 21 ind8834 31 3 80 2RW
2023 63 DY 21 ind17748 32 3 80 2RW
2023 63 DY 21 ind15949 33 3 85 2RW
2023 63 DY 21 ind15010 34 3 80 2RW
2023 63 DY 21 ind10255 35 3 75 2RW
2023 63 DY 21 ind13482 36 3 80 2RW
2023 63 DY 21 ind15125 37 3 70 2RW
2023 63 DY 21 ind6699 38 3 80 2RW
2023 63 DY 21 ind8482 39 3 85 2RW
2023 63 DY 21 ind9890 40 3 80 2RW
2023 63 DY 21 ind29018 41 3 80 2RW
2023 63 DY 21 ind28220 42 3 75 2RW
2023 63 DY 21 ind14425 43 3 85 2RW
2023 63 DY 21 ind26692 44 3 85 2RW
2023 63 DY 21 ind27317 45 3 85 2RW
2023 63 DY 21 ind17701 46 3 80 2RW
2023 63 DY 21 ind20807 47 3 85 2RW
2023 63 DY 21 ind9642 48 3 85 2RW
2023 63 DY 21 ind15985 50 3 75 2RW
2023 63 DY 21 ind2513 51 3 80 2RW
2023 63 DY 21 ind27941 52 3 75 2RW
2023 63 DY 21 ind2376 53 3 75 2RW
2023 63 DY 21 ind19683 54 3 75 2RW
2023 63 DY 21 ind3151 54 4 75 2RW
2023 63 DY 21 ind11436 53 4 75 2RW
2023 63 DY 21 ind14860 52 4 80 2RW
2023 63 DY 21 ind16640 51 4 70 2RW
2023 63 DY 21 ind5426 50 4 85 2RW
2023 63 DY 21 ind27650 49 4 80 2RW
2023 63 DY 21 ind22238 48 4 80 2RW
2023 63 DY 21 ind21671 47 4 85 2RW
2023 63 DY 21 ind15341 46 4 80 2RW
2023 63 DY 21 ind26223 45 4 80 2RW
2023 63 DY 21 ind324 44 4 75 2RW
2023 63 DY 21 ind16579 43 4 80 2RW
2023 63 DY 21 ind27389 42 4 85 2RW
2023 63 DY 21 ind2406 41 4 90 2RW
2023 63 DY 21 ind16610 40 4 75 2RW
2023 63 DY 21 ind29567 39 4 85 2RW
2023 63 DY 21 ind25590 38 4 80 2RW
2023 63 DY 21 ind20206 37 4 75 2RW
2023 63 DY 21 ind20586 36 4 75 2RW
2023 63 DY 21 ind11093 35 4 80 2RW
2023 63 DY 21 ind22830 34 4 75 2RW
2023 63 DY 21 ind6722 33 4 75 2RW
2023 63 DY 21 ind9163 32 4 80 2RW
2023 63 DY 21 ind20532 31 4 80 2RW
2023 63 DY 21 ind5666 30 4 85 2RW
2023 63 DY 21 ind20807 30 5 85 2RW
2023 63 DY 21 ind3151 31 5 80 2RW
2023 63 DY 21 ind10255 32 5 75 2RW
2023 63 DY 21 ind27389 33 5 80 2RW
2023 63 DY 21 ind15341 34 5 80 2RW
2023 63 DY 21 ind2406 35 5 85 2RW
2023 63 DY 21 ind14860 36 5 80 2RW
2023 63 DY 21 ind27650 37 5 80 2RW
2023 63 DY 21 ind27317 38 5 80 2RW
2023 63 DY 21 ind29567 39 5 85 2RW
2023 63 DY 21 ind5666 40 5 85 2RW
2023 63 DY 21 ind8834 41 5 80 2RW
2023 63 DY 21 ind2513 42 5 85 2RW
2023 63 DY 21 ind9642 43 5 85 2RW
2023 63 DY 21 ind29018 44 5 80 2RW
2023 63 DY 21 ind13482 45 5 80 2RW
2023 63 DY 21 ind21086 46 5 80 2RW
2023 63 DY 21 ind11093 47 5 85 2RW
2023 63 DY 21 ind2376 48 5 80 2RW
2023 63 DY 21 ind22830 49 5 80 2RW
2023 63 DY 21 ind17701 50 5 75 2RW
2023 63 DY 21 ind14425 51 5 80 2RW
2023 63 DY 21 ind324 52 5 80 2RW
2023 63 DY 21 ind17748 53 5 85 2RW
2023 63 DY 21 ind16640 54 5 75 2RW
2023 64 NI 41 ind27317 3 16 70 2RW
2023 64 NI 41 ind15341 4 16 65 2RW
2023 64 NI 41 ind29018 5 16 65 2RW
2023 64 NI 41 ind11436 6 16 70 2RW
2023 64 NI 41 ind22830 7 16 70 2RW
2023 64 NI 41 ind8834 8 16 65 2RW
2023 64 NI 41 ind20586 9 16 65 2RW
2023 64 NI 41 ind2513 10 16 70 2RW
2023 64 NI 41 ind21086 11 16 70 2RW
2023 64 NI 41 ind20532 12 16 65 2RW
2023 64 NI 41 ind6699 13 16 75 2RW
2023 64 NI 41 ind10255 14 16 70 2RW
2023 64 NI 41 ind9890 15 16 65 2RW
2023 64 NI 41 ind15949 16 16 75 2RW
2023 64 NI 41 ind29567 17 16 75 2RW
2023 64 NI 41 ind14425 18 16 75 2RW
2023 64 NI 41 ind9642 19 16 75 2RW
2023 64 NI 41 ind17748 20 16 70 2RW
2023 64 NI 41 ind16610 21 16 70 2RW
2023 64 NI 41 ind27389 22 16 70 2RW
2023 64 NI 41 ind8482 23 16 65 2RW
2023 64 NI 41 ind3151 24 16 65 2RW
2023 64 NI 41 ind9163 25 16 80 2RW
2023 64 NI 41 ind15010 26 16 70 2RW
2023 64 NI 41 ind15125 27 16 65 2RW
2023 64 NI 41 ind27941 27 17 75 2RW
2023 64 NI 41 ind11093 26 17 70 2RW
2023 64 NI 41 ind26223 25 17 70 2RW
2023 64 NI 41 ind13482 24 17 70 2RW
2023 64 NI 41 ind20807 23 17 80 2RW
2023 64 NI 41 ind2406 22 17 65 2RW
2023 64 NI 41 ind21671 21 17 75 2RW
2023 64 NI 41 ind20206 20 17 65 2RW
2023 64 NI 41 ind15985 19 17 60 2RW
2023 64 NI 41 ind324 17 17 70 2RW
2023 64 NI 41 ind27650 16 17 65 2RW
2023 64 NI 41 ind28220 15 17 65 2RW
2023 64 NI 41 ind19683 14 17 75 2RW
2023 64 NI 41 ind25590 13 17 65 2RW
2023 64 NI 41 ind16640 12 17 70 2RW
2023 64 NI 41 ind22238 11 17 75 2RW
2023 64 NI 41 ind5426 10 17 75 2RW
2023 64 NI 41 ind26692 9 17 65 2RW
2023 64 NI 41 ind2376 8 17 75 2RW
2023 64 NI 41 ind5666 7 17 75 2RW
2023 64 NI 41 ind17701 6 17 75 2RW
2023 64 NI 41 ind14860 5 17 70 2RW
2023 64 NI 41 ind6722 4 17 65 2RW
2023 64 NI 41 ind16579 3 17 70 2RW
2023 64 NI 41 ind20532 3 18 65 2RW
2023 64 NI 41 ind15949 4 18 75 2RW
2023 64 NI 41 ind2406 5 18 75 2RW
2023 64 NI 41 ind15125 6 18 65 2RW
2023 64 NI 41 ind25590 7 18 70 2RW
2023 64 NI 41 ind324 8 18 75 2RW
2023 64 NI 41 ind2376 9 18 80 2RW
2023 64 NI 41 ind16610 10 18 70 2RW
2023 64 NI 41 ind20206 11 18 70 2RW
2023 64 NI 41 ind11436 12 18 75 2RW
2023 64 NI 41 ind6722 13 18 70 2RW
2023 64 NI 41 ind9163 14 18 75 2RW
2023 64 NI 41 ind10255 15 18 70 2RW
2023 64 NI 41 ind21086 16 18 70 2RW
2023 64 NI 41 ind11093 17 18 75 2RW
2023 64 NI 41 ind16640 18 18 75 2RW
2023 64 NI 41 ind14860 19 18 65 2RW
2023 64 NI 41 ind27941 20 18 75 2RW
2023 64 NI 41 ind6699 21 18 75 2RW
2023 64 NI 41 ind27317 22 18 70 2RW
2023 64 NI 41 ind26692 23 18 65 2RW
2023 64 NI 41 ind28220 25 18 70 2RW
2023 64 NI 41 ind27389 26 18 65 2RW
2023 64 NI 41 ind3151 27 18 75 2RW
2023 64 NI 41 ind22830 27 19 70 2RW
2023 64 NI 41 ind17701 26 19 70 2RW
2023 64 NI 41 ind27650 25 19 70 2RW
2023 64 NI 41 ind14425 24 19 75 2RW
2023 64 NI 41 ind5426 23 19 80 2RW
2023 64 NI 41 ind29567 22 19 75 2RW
2023 64 NI 41 ind8482 21 19 75 2RW
2023 64 NI 41 ind2513 20 19 70 2RW
2023 64 NI 41 ind15985 19 19 60 2RW
2023 64 NI 41 ind26223 18 19 75 2RW
2023 64 NI 41 ind13482 17 19 75 2RW
2023 64 NI 41 ind9890 16 19 80 2RW
2023 64 NI 41 ind15341 15 19 70 2RW
2023 64 NI 41 ind5666 14 19 75 2RW
2023 64 NI 41 ind8834 13 19 70 2RW
2023 64 NI 41 ind20807 12 19 75 2RW
2023 64 NI 41 ind22238 11 19 75 2RW
2023 64 NI 41 ind17748 10 19 70 2RW
2023 64 NI 41 ind29018 9 19 65 2RW
2023 64 NI 41 ind16579 8 19 70 2RW
2023 64 NI 41 ind20586 7 19 65 2RW
2023 64 NI 41 ind21671 6 19 75 2RW
2023 64 NI 41 ind15010 5 19 65 2RW
2023 64 NI 41 ind9642 4 19 75 2RW
2023 64 NI 41 ind19683 3 19 80 2RW
2023 6 DY 21 ind24716 30 7 80 2RW
2023 6 DY 21 ind22391 31 7 80 2RW
2023 6 DY 21 ind18571 32 7 75 2RW
2023 6 DY 21 ind8091 33 7 75 2RW
2023 6 DY 21 ind6369 34 7 85 2RW
2023 6 DY 21 ind16688 35 7 75 2RW
2023 6 DY 21 ind3006 36 7 80 2RW
2023 6 DY 21 ind1092 37 7 80 2RW
2023 6 DY 21 ind5319 38 7 75 2RW
2023 6 DY 21 ind28048 39 7 75 2RW
2023 6 DY 21 ind14571 40 7 75 2RW
2023 6 DY 21 ind14289 41 7 80 2RW
2023 6 DY 21 ind19171 42 7 85 2RW
2023 6 DY 21 ind20062 43 7 75 2RW
2023 6 DY 21 ind4915 44 7 80 2RW
2023 6 DY 21 ind28474 45 7 80 2RW
2023 6 DY 21 ind144 46 7 80 2RW
2023 6 DY 21 ind20720 47 7 80 2RW
2023 6 DY 21 ind22317 48 7 75 2RW
2023 6 DY 21 ind9118 49 7 70 2RW
2023 6 DY 21 ind12965 50 7 85 2RW
2023 6 DY 21 ind9660 51 7 75 2RW
2023 6 DY 21 ind28411 52 7 80 2RW
2023 6 DY 21 ind28037 53 7 75 2RW
2023 6 DY 21 ind880 54 7 80 2RW
2023 6 DY 21 ind21621 54 8 75 2RW
2023 6 DY 21 ind2522 53 8 75 2RW
2023 6 DY 21 ind431 52 8 75 2RW
2023 6 DY 21 ind244 51 8 85 2RW
2023 6 DY 21 ind29615 50 8 80 2RW
2023 6 DY 21 ind29131 49 8 80 2RW
2023 6 DY 21 ind6056 48 8 80 2RW
2023 6 DY 21 ind5859 47 8 80 2RW
2023 6 DY 21 ind28163 46 8 80 2RW
2023 6 DY 21 ind20773 45 8 80 2RW
2023 6 DY 21 ind20532 44 8 80 2RW
2023 6 DY 21 ind3139 43 8 80 2RW
2023 6 DY 21 ind10239 42 8 80 2RW
2023 6 DY 21 ind30403 41 8 80 2RW
2023 6 DY 21 ind19994 40 8 80 2RW
2023 6 DY 21 ind18954 39 8 75 2RW
2023 6 DY 21 ind5426 38 8 85 2RW
2023 6 DY 21 ind754 37 8 80 2RW
2023 6 DY 21 ind24420 36 8 75 2RW
2023 6 DY 21 ind12247 35 8 70 2RW
2023 6 DY 21 ind24538 34 8 80 2RW
2023 6 DY 21 ind24972 33 8 75 2RW
2023 6 DY 21 ind15949 32 8 85 2RW
2023 6 DY 21 ind373 30 8 80 2RW
2023 6 DY 21 ind20720 30 9 80 2RW
2023 6 DY 21 ind754 31 9 75 2RW
2023 6 DY 21 ind8091 32 9 75 2RW
2023 6 DY 21 ind29131 34 9 80 2RW
2023 6 DY 21 ind22317 35 9 80 2RW
2023 6 DY 21 ind9660 36 9 75 2RW
2023 6 DY 21 ind20532 37 9 75 2RW
2023 6 DY 21 ind5426 38 9 80 2RW
2023 6 DY 21 ind18571 39 9 75 2RW
2023 6 DY 21 ind14289 40 9 75 2RW
2023 6 DY 21 ind373 41 9 80 2RW
2023 6 DY 21 ind1092 42 9 80 2RW
2023 6 DY 21 ind2522 43 9 75 2RW
2023 6 DY 21 ind28037 44 9 80 2RW
2023 6 DY 21 ind3139 45 9 80 2RW
2023 6 DY 21 ind6369 46 9 75 2RW
2023 6 DY 21 ind28163 47 9 85 2RW
2023 6 DY 21 ind144 48 9 85 2RW
2023 6 DY 21 ind12965 49 9 90 2RW
2023 6 DY 21 ind28474 50 9 80 2RW
2023 6 DY 21 ind10239 51 9 80 2RW
2023 6 DY 21 ind880 52 9 75 2RW
2023 6 DY 21 ind5319 53 9 75 2RW
2023 6 DY 21 ind21621 54 9 75 2RW
2023 6 DY 21 ind24972 54 10 75 2RW
2023 6 DY 21 ind244 53 10 80 2RW
2023 6 DY 21 ind20062 52 10 80 2RW
2023 6 DY 21 ind18954 51 10 75 2RW
2023 6 DY 21 ind5859 50 10 75 2RW
2023 6 DY 21 ind22391 49 10 80 2RW
2023 6 DY 21 ind9118 48 10 75 2RW
2023 6 DY 21 ind24420 47 10 75 2RW
2023 6 DY 21 ind4915 46 10 75 2RW
2023 6 DY 21 ind6056 45 10 80 2RW
2023 6 DY 21 ind20773 44 10 70 2RW
2023 6 DY 21 ind19171 43 10 80 2RW
2023 6 DY 21 ind24538 42 10 80 2RW
2023 6 DY 21 ind12247 41 10 70 2RW
2023 6 DY 21 ind28048 40 10 75 2RW
2023 6 DY 21 ind14571 39 10 75 2RW
2023 6 DY 21 ind19994 38 10 80 2RW
2023 6 DY 21 ind29615 37 10 75 2RW
2023 6 DY 21 ind15949 36 10 80 2RW
2023 6 DY 21 ind3006 35 10 75 2RW
2023 6 DY 21 ind16688 34 10 75 2RW
2023 6 DY 21 ind24716 33 10 75 2RW
2023 6 DY 21 ind431 32 10 70 2RW
2023 6 DY 21 ind28411 31 10 70 2RW
2023 6 DY 21 ind30403 30 10 75 2RW
2023 7 NI 41 ind4915 3 20 65 2RW
2023 7 NI 41 ind6369 4 20 70 2RW
2023 7 NI 41 ind12965 5 20 70 2RW
2023 7 NI 41 ind5319 6 20 75 2RW
2023 7 NI 41 ind24972 7 20 65 2RW
2023 7 NI 41 ind18571 8 20 65 2RW
2023 7 NI 41 ind15949 9 20 80 2RW
2023 7 NI 41 ind29131 10 20 65 2RW
2023 7 NI 41 ind28037 11 20 60 2RW
2023 7 NI 41 ind880 12 20 75 2RW
2023 7 NI 41 ind144 13 20 75 2RW
2023 7 NI 41 ind22317 14 20 70 2RW
2023 7 NI 41 ind8091 15 20 75 2RW
2023 7 NI 41 ind16688 16 20 65 2RW
2023 7 NI 41 ind22391 17 20 70 2RW
2023 7 NI 41 ind373 18 20 75 2RW
2023 7 NI 41 ind29615 19 20 70 2RW
2023 7 NI 41 ind754 20 20 70 2RW
2023 7 NI 41 ind19171 21 20 75 2RW
2023 7 NI 41 ind5426 22 20 80 2RW
2023 7 NI 41 ind19994 23 20 70 2RW
2023 7 NI 41 ind10239 24 20 65 2RW
2023 7 NI 41 ind2522 25 20 70 2RW
2023 7 NI 41 ind21621 26 20 70 2RW
2023 7 NI 41 ind1092 27 20 70 2RW
2023 7 NI 41 ind28048 27 21 70 2RW
2023 7 NI 41 ind20720 26 21 75 2RW
2023 7 NI 41 ind6056 25 21 65 2RW
2023 7 NI 41 ind431 24 21 75 2RW
2023 7 NI 41 ind30403 23 21 70 2RW
2023 7 NI 41 ind20062 22 21 65 2RW
2023 7 NI 41 ind14289 21 21 65 2RW
2023 7 NI 41 ind18954 20 21 60 2RW
2023 7 NI 41 ind24538 18 21 75 2RW
2023 7 NI 41 ind5859 17 21 70 2RW
2023 7 NI 41 ind3006 16 21 70 2RW
2023 7 NI 41 ind9660 15 21 75 2RW
2023 7 NI 41 ind28411 14 21 70 2RW
2023 7 NI 41 ind9118 13 21 70 2RW
2023 7 NI 41 ind28474 12 21 70 2RW
2023 7 NI 41 ind3139 11 21 65 2RW
2023 7 NI 41 ind24420 10 21 75 2RW
2023 7 NI 41 ind14571 9 21 60 2RW
2023 7 NI 41 ind20773 8 21 70 2RW
2023 7 NI 41 ind12247 7 21 65 2RW
2023 7 NI 41 ind28163 6 21 75 2RW
2023 7 NI 41 ind24716 5 21 70 2RW
2023 7 NI 41 ind244 4 21 80 2RW
2023 7 NI 41 ind20532 3 21 70 2RW
2023 7 NI 41 ind9118 3 22 75 2RW
2023 7 NI 41 ind5426 4 22 80 2RW
2023 7 NI 41 ind5319 5 22 75 2RW
2023 7 NI 41 ind22317 6 22 70 2RW
2023 7 NI 41 ind14289 7 22 65 2RW
2023 7 NI 41 ind15949 8 22 80 2RW
2023 7 NI 41 ind373 9 22 70 2RW
2023 7 NI 41 ind16688 10 22 65 2RW
2023 7 NI 41 ind24538 11 22 75 2RW
2023 7 NI 41 ind5859 12 22 75 2RW
2023 7 NI 41 ind18954 13 22 65 2RW
2023 7 NI 41 ind431 14 22 75 2RW
2023 7 NI 41 ind28474 15 22 80 2RW
2023 7 NI 41 ind244 16 22 80 2RW
2023 7 NI 41 ind1092 17 22 70 2RW
2023 7 NI 41 ind28411 18 22 70 2RW
2023 7 NI 41 ind29615 19 22 75 2RW
2023 7 NI 41 ind6056 20 22 70 2RW
2023 7 NI 41 ind24716 22 22 70 2RW
2023 7 NI 41 ind12247 23 22 70 2RW
2023 7 NI 41 ind144 24 22 80 2RW
2023 7 NI 41 ind20720 25 22 80 2RW
2023 7 NI 41 ind20062 26 22 60 2RW
2023 7 NI 41 ind754 27 22 70 2RW
2023 7 NI 41 ind3139 27 23 70 2RW
2023 7 NI 41 ind19994 26 23 70 2RW
2023 7 NI 41 ind28163 25 23 75 2RW
2023 7 NI 41 ind28037 24 23 60 2RW
2023 7 NI 41 ind6369 23 23 65 2RW
2023 7 NI 41 ind20773 22 23 70 2RW
2023 7 NI 41 ind30403 21 23 65 2RW
2023 7 NI 41 ind20532 20 23 65 2RW
2023 7 NI 41 ind2522 19 23 65 2RW
2023 7 NI 41 ind19171 18 23 70 2RW
2023 7 NI 41 ind3006 17 23 70 2RW
2023 7 NI 41 ind8091 16 23 65 2RW
2023 7 NI 41 ind4915 15 23 70 2RW
2023 7 NI 41 ind14571 14 23 65 2RW
2023 7 NI 41 ind29131 13 23 65 2RW
2023 7 NI 41 ind18571 12 23 65 2RW
2023 7 NI 41 ind28048 11 23 70 2RW
2023 7 NI 41 ind24972 10 23 65 2RW
2023 7 NI 41 ind24420 9 23 70 2RW
2023 7 NI 41 ind10239 8 23 70 2RW
2023 7 NI 41 ind21621 7 23 70 2RW
2023 7 NI 41 ind22391 6 23 70 2RW
2023 7 NI 41 ind9660 5 23 75 2RW
2023 7 NI 41 ind12965 4 23 70 2RW
2023 7 NI 41 ind880 3 23 75 2RW
2018 37 DY 21 ind6038 5 1 90 2RW
2018 37 DY 21 ind6038 10 2 90 2RW
2018 37 DY 21 ind8834 3 1 90 2RW
2018 37 DY 21 ind8834 7 2 90 2RW
2018 37 DY 21 ind5807 27 1 80 2RW
2018 37 DY 21 ind5807 19 2 85 2RW
2018 37 DY 21 ind682 15 1 85 2RW
2018 37 DY 21 ind682 23 2 90 2RW
2018 37 DY 21 ind18331 21 1 85 2RW
2018 37 DY 21 ind18331 18 2 80 2RW
2018 37 DY 21 ind3496 19 1 90 2RW
2018 37 DY 21 ind3496 26 2 90 2RW
2018 37 DY 21 ind9423 18 1 85 2RW
2018 37 DY 21 ind9423 4 2 90 2RW
2018 37 DY 21 ind7758 4 1 85 2RW
2018 37 DY 21 ind7758 22 2 85 2RW
2018 37 DY 21 ind13058 13 1 90 2RW
2018 37 DY 21 ind13058 3 2 90 2RW
2018 37 DY 21 ind20532 10 1 85 2RW
2018 37 DY 21 ind20532 8 2 85 2RW
2018 37 DY 21 ind4611 25 1 85 2RW
2018 37 DY 21 ind4611 14 2 90 2RW
2018 37 DY 21 ind1663 22 1 90 2RW
2018 37 DY 21 ind1663 12 2 85 2RW
2018 37 DY 21 ind4042 16 1 90 2RW
2018 37 DY 21 ind4042 13 2 85 2RW
2018 37 DY 21 ind23269 11 1 90 2RW
2018 37 DY 21 ind23269 21 2 90 2RW
2018 37 DY 21 ind19530 9 1 90 2RW
2018 37 DY 21 ind19530 24 2 85 2RW
2018 37 DY 21 ind18971 12 1 90 2RW
2018 37 DY 21 ind18971 15 2 90 2RW
2018 37 DY 21 ind4062 24 1 95 2RW
2018 37 DY 21 ind4062 9 2 95 2RW
2018 37 DY 21 ind16919 6 1 90 2RW
2018 37 DY 21 ind16919 27 2 85 2RW
2018 37 DY 21 ind16083 20 1 90 2RW
2018 37 DY 21 ind16083 16 2 90 2RW
2018 37 DY 21 ind3788 14 1 85 2RW
2018 37 DY 21 ind3788 20 2 90 2RW
2018 37 DY 21 ind15935 23 1 90 2RW
2018 37 DY 21 ind15935 6 2 90 2RW
2018 37 DY 21 ind3719 26 1 80 2RW
2018 37 DY 21 ind3719 25 2 80 2RW
2018 37 DY 21 ind24578 8 1 85 2RW
2018 37 DY 21 ind24578 5 2 85 2RW
2018 37 DY 21 ind25479 17 1 80 2RW
2018 37 DY 21 ind25479 11 2 85 2RW
2018 45 DY 21 ind6038 5 4 85 2RW
2018 45 DY 21 ind6038 10 5 85 2RW
2018 45 DY 21 ind8834 3 4 85 2RW
2018 45 DY 21 ind8834 7 5 80 2RW
2018 45 DY 21 ind5807 27 4 80 2RW
2018 45 DY 21 ind5807 19 5 85 2RW
2018 45 DY 21 ind3181 15 4 80 2RW
2018 45 DY 21 ind3181 23 5 85 2RW
2018 45 DY 21 ind14829 18 4 90 2RW
2018 45 DY 21 ind14829 4 5 90 2RW
2018 45 DY 21 ind27787 4 4 80 2RW
2018 45 DY 21 ind27787 22 5 85 2RW
2018 45 DY 21 ind784 13 4 90 2RW
2018 45 DY 21 ind784 3 5 80 2RW
2018 45 DY 21 ind24005 10 4 80 2RW
2018 45 DY 21 ind24005 8 5 80 2RW
2018 45 DY 21 ind25320 25 4 85 2RW
2018 45 DY 21 ind25320 14 5 85 2RW
2018 45 DY 21 ind16373 22 4 90 2RW
2018 45 DY 21 ind16373 12 5 85 2RW
2018 45 DY 21 ind10916 16 4 80 2RW
2018 45 DY 21 ind10916 13 5 75 2RW
2018 45 DY 21 ind21341 11 4 75 2RW
2018 45 DY 21 ind21341 21 5 70 2RW
2018 45 DY 21 ind10791 9 4 80 2RW
2018 45 DY 21 ind10791 24 5 80 2RW
2018 45 DY 21 ind8060 12 4 90 2RW
2018 45 DY 21 ind8060 15 5 90 2RW
2018 45 DY 21 ind27128 24 4 85 2RW
2018 45 DY 21 ind27128 9 5 85 2RW
2018 45 DY 21 ind18191 6 4 85 2RW
2018 45 DY 21 ind18191 27 5 85 2RW
2018 45 DY 21 ind5121 20 4 85 2RW
2018 45 DY 21 ind5121 16 5 85 2RW
2018 45 DY 21 ind511 14 4 85 2RW
2018 45 DY 21 ind511 20 5 75 2RW
2018 45 DY 21 ind30300 23 4 80 2RW
2018 45 DY 21 ind30300 6 5 75 2RW
2018 45 DY 21 ind10493 26 4 80 2RW
2018 45 DY 21 ind10493 25 5 80 2RW
2018 45 DY 21 ind22863 8 4 90 2RW
2018 45 DY 21 ind22863 5 5 75 2RW
2018 45 DY 21 ind4433 17 4 85 2RW
2018 45 DY 21 ind4433 11 5 85 2RW
2018 53 DY 21 ind6038 5 7 85 2RW
2018 53 DY 21 ind6038 10 8 85 2RW
2018 53 DY 21 ind8834 3 7 85 2RW
2018 53 DY 21 ind8834 7 8 85 2RW
2018 53 DY 21 ind26645 27 7 75 2RW
2018 53 DY 21 ind26645 19 8 75 2RW
2018 53 DY 21 ind15823 15 7 80 2RW
2018 53 DY 21 ind15823 23 8 75 2RW
2018 53 DY 21 ind12215 21 7 75 2RW
2018 53 DY 21 ind12215 18 8 75 2RW
2018 53 DY 21 ind7273 19 7 80 2RW
2018 53 DY 21 ind7273 26 8 80 2RW
2018 53 DY 21 ind16497 18 7 80 2RW
2018 53 DY 21 ind16497 4 8 85 2RW
2018 53 DY 21 ind9638 4 7 85 2RW
2018 53 DY 21 ind9638 22 8 85 2RW
2018 53 DY 21 ind16870 13 7 80 2RW
2018 53 DY 21 ind16870 3 8 75 2RW
2018 53 DY 21 ind3130 10 7 80 2RW
2018 53 DY 21 ind3130 8 8 85 2RW
2018 53 DY 21 ind3855 25 7 80 2RW
2018 53 DY 21 ind3855 14 8 80 2RW
2018 53 DY 21 ind18127 22 7 85 2RW
2018 53 DY 21 ind18127 12 8 90 2RW
2018 53 DY 21 ind4200 16 7 80 2RW
2018 53 DY 21 ind4200 13 8 75 2RW
2018 53 DY 21 ind25708 11 7 80 2RW
2018 53 DY 21 ind25708 21 8 80 2RW
2018 53 DY 21 ind24294 9 7 70 2RW
2018 53 DY 21 ind24294 24 8 80 2RW
2018 53 DY 21 ind24736 12 7 85 2RW
2018 53 DY 21 ind24736 15 8 80 2RW
2018 53 DY 21 ind4100 24 7 75 2RW
2018 53 DY 21 ind4100 9 8 70 2RW
2018 53 DY 21 ind3508 6 7 80 2RW
2018 53 DY 21 ind3508 27 8 75 2RW
2018 53 DY 21 ind14437 20 7 80 2RW
2018 53 DY 21 ind14437 16 8 85 2RW
2018 53 DY 21 ind28801 14 7 85 2RW
2018 53 DY 21 ind28801 20 8 85 2RW
2018 53 DY 21 ind7244 23 7 80 2RW
2018 53 DY 21 ind7244 6 8 80 2RW
2018 53 DY 21 ind6794 26 7 75 2RW
2018 53 DY 21 ind6794 25 8 75 2RW
2018 53 DY 21 ind24231 8 7 85 2RW
2018 53 DY 21 ind24231 5 8 85 2RW
2018 53 DY 21 ind3882 17 7 95 2RW
2018 53 DY 21 ind3882 11 8 85 2RW
2018 60 DY 21 ind6038 5 10 85 2RW
2018 60 DY 21 ind6038 10 11 85 2RW
2018 60 DY 21 ind8834 3 10 75 2RW
2018 60 DY 21 ind8834 7 11 85 2RW
2018 60 DY 21 ind29382 27 10 75 2RW
2018 60 DY 21 ind29382 19 11 75 2RW
2018 60 DY 21 ind26839 15 10 75 2RW
2018 60 DY 21 ind26839 23 11 85 2RW
2018 60 DY 21 ind13581 21 10 85 2RW
2018 60 DY 21 ind13581 18 11 75 2RW
2018 60 DY 21 ind15132 19 10 75 2RW
2018 60 DY 21 ind15132 26 11 80 2RW
2018 60 DY 21 ind29393 18 10 80 2RW
2018 60 DY 21 ind29393 4 11 70 2RW
2018 60 DY 21 ind29059 4 10 80 2RW
2018 60 DY 21 ind29059 22 11 75 2RW
2018 60 DY 21 ind24547 13 10 80 2RW
2018 60 DY 21 ind24547 3 11 75 2RW
2018 60 DY 21 ind21503 10 10 80 2RW
2018 60 DY 21 ind21503 8 11 80 2RW
2018 60 DY 21 ind14957 25 10 80 2RW
2018 60 DY 21 ind14957 14 11 80 2RW
2018 60 DY 21 ind30082 22 10 85 2RW
2018 60 DY 21 ind30082 12 11 80 2RW
2018 60 DY 21 ind15469 16 10 80 2RW
2018 60 DY 21 ind15469 13 11 80 2RW
2018 60 DY 21 ind15746 11 10 85 2RW
2018 60 DY 21 ind15746 21 11 85 2RW
2018 60 DY 21 ind21563 9 10 85 2RW
2018 60 DY 21 ind21563 24 11 85 2RW
2018 60 DY 21 ind22537 12 10 80 2RW
2018 60 DY 21 ind22537 15 11 90 2RW
2018 60 DY 21 ind24159 24 10 90 2RW
2018 60 DY 21 ind24159 9 11 85 2RW
2018 60 DY 21 ind4138 6 10 80 2RW
2018 60 DY 21 ind4138 27 11 90 2RW
2018 60 DY 21 ind6554 20 10 80 2RW
2018 60 DY 21 ind6554 16 11 85 2RW
2018 60 DY 21 ind10055 14 10 90 2RW
2018 60 DY 21 ind10055 20 11 85 2RW
2018 60 DY 21 ind24146 23 10 75 2RW
2018 60 DY 21 ind24146 6 11 80 2RW
2018 60 DY 21 ind5454 26 10 80 2RW
2018 60 DY 21 ind5454 25 11 80 2RW
2018 60 DY 21 ind22018 8 10 75 2RW
2018 60 DY 21 ind22018 5 11 70 2RW
2018 60 DY 21 ind3315 17 10 75 2RW
2018 60 DY 21 ind3315 11 11 80 2RW
2018 3 DY 21 ind6038 5 13 85 2RW
2018 3 DY 21 ind6038 10 14 80 2RW
2018 3 DY 21 ind8834 3 13 85 2RW
2018 3 DY 21 ind8834 7 14 85 2RW
2018 3 DY 21 ind12864 27 13 90 2RW
2018 3 DY 21 ind12864 19 14 90 2RW
2018 3 DY 21 ind3107 15 13 80 2RW
2018 3 DY 21 ind3107 23 14 80 2RW
2018 3 DY 21 ind21392 21 13 90 2RW
2018 3 DY 21 ind21392 18 14 90 2RW
2018 3 DY 21 ind9595 19 13 75 2RW
2018 3 DY 21 ind9595 26 14 75 2RW
2018 3 DY 21 ind29794 18 13 75 2RW
2018 3 DY 21 ind29794 4 14 75 2RW
2018 3 DY 21 ind26661 4 13 75 2RW
2018 3 DY 21 ind26661 22 14 80 2RW
2018 3 DY 21 ind4458 13 13 80 2RW
2018 3 DY 21 ind4458 3 14 85 2RW
2018 3 DY 21 ind21276 10 13 80 2RW
2018 3 DY 21 ind21276 8 14 85 2RW
2018 3 DY 21 ind23598 25 13 85 2RW
2018 3 DY 21 ind23598 14 14 80 2RW
2018 3 DY 21 ind22803 22 13 75 2RW
2018 3 DY 21 ind22803 12 14 75 2RW
2018 3 DY 21 ind24931 16 13 80 2RW
2018 3 DY 21 ind24931 13 14 85 2RW
2018 3 DY 21 ind3801 11 13 75 2RW
2018 3 DY 21 ind3801 21 14 70 2RW
2018 3 DY 21 ind19681 9 13 80 2RW
2018 3 DY 21 ind19681 24 14 80 2RW
2018 3 DY 21 ind964 12 13 80 2RW
2018 3 DY 21 ind964 15 14 80 2RW
2018 3 DY 21 ind16468 24 13 80 2RW
2018 3 DY 21 ind16468 9 14 75 2RW
2018 3 DY 21 ind27062 6 13 80 2RW
2018 3 DY 21 ind27062 27 14 80 2RW
2018 3 DY 21 ind3776 20 13 80 2RW
2018 3 DY 21 ind3776 16 14 85 2RW
2018 3 DY 21 ind5462 14 13 90 2RW
2018 3 DY 21 ind5462 20 14 80 2RW
2018 3 DY 21 ind3353 23 13 75 2RW
2018 3 DY 21 ind3353 6 14 80 2RW
2018 3 DY 21 ind9056 26 13 80 2RW
2018 3 DY 21 ind9056 25 14 80 2RW
2018 3 DY 21 ind8944 8 13 85 2RW
2018 3 DY 21 ind8944 5 14 80 2RW
2018 3 DY 21 ind3215 17 13 70 2RW
2018 3 DY 21 ind3215 11 14 75 2RW
2018 10 DY 21 ind6038 32 1 85 2RW
2018 10 DY 21 ind6038 37 2 80 2RW
2018 10 DY 21 ind8834 34 2 80 2RW
2018 10 DY 21 ind8834 30 1 85 2RW
2018 10 DY 21 ind19069 54 1 80 2RW
2018 10 DY 21 ind19069 46 2 80 2RW
2018 10 DY 21 ind28915 42 1 75 2RW
2018 10 DY 21 ind28915 50 2 75 2RW
2018 10 DY 21 ind18495 48 1 75 2RW
2018 10 DY 21 ind18495 45 2 80 2RW
2018 10 DY 21 ind20686 46 1 80 2RW
2018 10 DY 21 ind20686 53 2 85 2RW
2018 10 DY 21 ind21124 45 1 75 2RW
2018 10 DY 21 ind21124 31 2 80 2RW
2018 10 DY 21 ind11340 31 1 85 2RW
2018 10 DY 21 ind11340 49 2 85 2RW
2018 10 DY 21 ind21430 40 1 80 2RW
2018 10 DY 21 ind21430 30 2 80 2RW
2018 10 DY 21 ind14262 37 1 80 2RW
2018 10 DY 21 ind14262 35 2 78 2RW
2018 10 DY 21 ind15375 52 1 70 2RW
2018 10 DY 21 ind15375 41 2 75 2RW
2018 10 DY 21 ind1203 49 1 80 2RW
2018 10 DY 21 ind1203 39 2 85 2RW
2018 10 DY 21 ind15281 43 1 80 2RW
2018 10 DY 21 ind15281 40 2 85 2RW
2018 10 DY 21 ind21043 38 1 75 2RW
2018 10 DY 21 ind21043 48 2 80 2RW
2018 10 DY 21 ind9161 36 1 75 2RW
2018 10 DY 21 ind9161 51 2 80 2RW
2018 10 DY 21 ind27625 39 1 75 2RW
2018 10 DY 21 ind27625 42 2 80 2RW
2018 10 DY 21 ind14153 51 1 75 2RW
2018 10 DY 21 ind14153 36 2 80 2RW
2018 10 DY 21 ind18631 33 1 80 2RW
2018 10 DY 21 ind18631 54 2 80 2RW
2018 10 DY 21 ind25561 47 1 75 2RW
2018 10 DY 21 ind25561 43 2 80 2RW
2018 10 DY 21 ind26437 41 1 80 2RW
2018 10 DY 21 ind26437 47 2 80 2RW
2018 10 DY 21 ind6661 50 1 80 2RW
2018 10 DY 21 ind6661 33 2 75 2RW
2018 10 DY 21 ind18835 53 1 75 2RW
2018 10 DY 21 ind18835 52 2 85 2RW
2018 10 DY 21 ind18756 35 1 85 2RW
2018 10 DY 21 ind18756 32 2 80 2RW
2018 10 DY 21 ind10765 44 1 85 2RW
2018 10 DY 21 ind10765 38 2 80 2RW
2018 11 DY 21 ind6038 32 4 85 2RW
2018 11 DY 21 ind6038 37 5 80 2RW
2018 11 DY 21 ind8834 30 4 80 2RW
2018 11 DY 21 ind8834 34 5 80 2RW
2018 11 DY 21 ind6803 54 4 90 2RW
2018 11 DY 21 ind6803 46 5 75 2RW
2018 11 DY 21 ind22911 42 4 85 2RW
2018 11 DY 21 ind22911 50 5 85 2RW
2018 11 DY 21 ind25124 48 4 80 2RW
2018 11 DY 21 ind25124 45 5 80 2RW
2018 11 DY 21 ind8454 46 4 80 2RW
2018 11 DY 21 ind8454 53 5 80 2RW
2018 11 DY 21 ind12019 45 4 80 2RW
2018 11 DY 21 ind12019 31 5 80 2RW
2018 11 DY 21 ind13403 31 4 80 2RW
2018 11 DY 21 ind13403 49 5 75 2RW
2018 11 DY 21 ind1935 40 4 75 2RW
2018 11 DY 21 ind1935 30 5 75 2RW
2018 11 DY 21 ind22211 37 4 80 2RW
2018 11 DY 21 ind22211 35 5 75 2RW
2018 11 DY 21 ind4917 52 4 80 2RW
2018 11 DY 21 ind4917 41 5 70 2RW
2018 11 DY 21 ind7670 49 4 85 2RW
2018 11 DY 21 ind7670 39 5 85 2RW
2018 11 DY 21 ind2753 43 4 75 2RW
2018 11 DY 21 ind2753 40 5 75 2RW
2018 11 DY 21 ind28164 38 4 85 2RW
2018 11 DY 21 ind28164 48 5 80 2RW
2018 11 DY 21 ind12114 36 4 80 2RW
2018 11 DY 21 ind12114 51 5 80 2RW
2018 11 DY 21 ind17481 39 4 85 2RW
2018 11 DY 21 ind17481 42 5 80 2RW
2018 11 DY 21 ind26397 51 4 70 2RW
2018 11 DY 21 ind26397 36 5 75 2RW
2018 11 DY 21 ind7420 33 4 80 2RW
2018 11 DY 21 ind7420 54 5 75 2RW
2018 11 DY 21 ind18069 47 4 70 2RW
2018 11 DY 21 ind18069 43 5 75 2RW
2018 11 DY 21 ind3517 41 4 80 2RW
2018 11 DY 21 ind3517 47 5 75 2RW
2018 11 DY 21 ind9040 50 4 80 2RW
2018 11 DY 21 ind9040 33 5 75 2RW
2018 11 DY 21 ind9005 53 4 85 2RW
2018 11 DY 21 ind9005 52 5 80 2RW
2018 11 DY 21 ind18178 35 4 70 2RW
2018 11 DY 21 ind18178 32 5 80 2RW
2018 11 DY 21 ind21625 44 4 80 2RW
2018 11 DY 21 ind21625 38 5 80 2RW
2018 12 DY 21 ind6038 32 7 80 2RW
2018 12 DY 21 ind6038 37 8 85 2RW
2018 12 DY 21 ind8834 30 7 80 2RW
2018 12 DY 21 ind8834 34 8 90 2RW
2018 12 DY 21 ind15891 54 7 85 2RW
2018 12 DY 21 ind15891 46 8 90 2RW
2018 12 DY 21 ind18963 42 7 80 2RW
2018 12 DY 21 ind18963 50 8 85 2RW
2018 12 DY 21 ind8122 48 7 80 2RW
2018 12 DY 21 ind8122 45 8 85 2RW
2018 12 DY 21 ind29106 46 7 85 2RW
2018 12 DY 21 ind29106 53 8 80 2RW
2018 12 DY 21 ind4891 45 7 85 2RW
2018 12 DY 21 ind4891 31 8 80 2RW
2018 12 DY 21 ind8659 31 7 70 2RW
2018 12 DY 21 ind8659 49 8 75 2RW
2018 12 DY 21 ind4702 40 7 80 2RW
2018 12 DY 21 ind4702 30 8 75 2RW
2018 12 DY 21 ind8896 37 7 75 2RW
2018 12 DY 21 ind8896 35 8 75 2RW
2018 12 DY 21 ind6964 52 7 80 2RW
2018 12 DY 21 ind6964 41 8 80 2RW
2018 12 DY 21 ind2938 49 7 80 2RW
2018 12 DY 21 ind2938 39 8 75 2RW
2018 12 DY 21 ind17664 43 7 80 2RW
2018 12 DY 21 ind17664 40 8 80 2RW
2018 12 DY 21 ind7656 38 7 75 2RW
2018 12 DY 21 ind7656 48 8 80 2RW
2018 12 DY 21 ind23052 36 7 85 2RW
2018 12 DY 21 ind23052 51 8 85 2RW
2018 12 DY 21 ind160 39 7 85 2RW
2018 12 DY 21 ind160 42 8 85 2RW
2018 12 DY 21 ind22385 51 7 80 2RW
2018 12 DY 21 ind22385 36 8 80 2RW
2018 12 DY 21 ind6346 33 7 80 2RW
2018 12 DY 21 ind6346 54 8 80 2RW
2018 12 DY 21 ind28168 47 7 80 2RW
2018 12 DY 21 ind28168 43 8 85 2RW
2018 12 DY 21 ind12812 41 7 80 2RW
2018 12 DY 21 ind12812 47 8 85 2RW
2018 12 DY 21 ind16854 50 7 75 2RW
2018 12 DY 21 ind16854 33 8 75 2RW
2018 12 DY 21 ind1918 53 7 75 2RW
2018 12 DY 21 ind1918 52 8 80 2RW
2018 12 DY 21 ind8543 35 7 70 2RW
2018 12 DY 21 ind8543 32 8 75 2RW
2018 12 DY 21 ind15730 44 7 75 2RW
2018 12 DY 21 ind15730 38 8 80 2RW
2018 13 DY 21 ind6038 32 10 80 2RW
2018 13 DY 21 ind6038 37 11 80 2RW
2018 13 DY 21 ind8834 30 10 85 2RW
2018 13 DY 21 ind8834 34 11 85 2RW
2018 13 DY 21 ind22230 54 10 85 2RW
2018 13 DY 21 ind22230 46 11 80 2RW
2018 13 DY 21 ind18701 42 10 85 2RW
2018 13 DY 21 ind18701 50 11 80 2RW
2018 13 DY 21 ind6030 48 10 80 2RW
2018 13 DY 21 ind6030 45 11 80 2RW
2018 13 DY 21 ind18125 46 10 80 2RW
2018 13 DY 21 ind18125 53 11 75 2RW
2018 13 DY 21 ind8911 45 10 80 2RW
2018 13 DY 21 ind8911 31 11 80 2RW
2018 13 DY 21 ind28258 31 10 75 2RW
2018 13 DY 21 ind28258 49 11 80 2RW
2018 13 DY 21 ind6693 40 10 75 2RW
2018 13 DY 21 ind6693 30 11 80 2RW
2018 13 DY 21 ind20816 37 10 75 2RW
2018 13 DY 21 ind20816 35 11 80 2RW
2018 13 DY 21 ind28678 52 10 85 2RW
2018 13 DY 21 ind28678 41 11 85 2RW
2018 13 DY 21 ind28812 49 10 80 2RW
2018 13 DY 21 ind28812 39 11 80 2RW
2018 13 DY 21 ind23573 43 10 70 2RW
2018 13 DY 21 ind23573 40 11 75 2RW
2018 13 DY 21 ind19304 48 11 80 2RW
2018 13 DY 21 ind19304 38 10 80 2RW
2018 13 DY 21 ind13897 36 10 80 2RW
2018 13 DY 21 ind13897 51 11 80 2RW
2018 13 DY 21 ind19522 39 10 85 2RW
2018 13 DY 21 ind19522 42 11 85 2RW
2018 13 DY 21 ind13870 51 10 85 2RW
2018 13 DY 21 ind13870 36 11 90 2RW
2018 13 DY 21 ind17297 33 10 80 2RW
2018 13 DY 21 ind17297 54 11 80 2RW
2018 13 DY 21 ind16285 47 10 85 2RW
2018 13 DY 21 ind16285 43 11 80 2RW
2018 13 DY 21 ind25859 41 10 80 2RW
2018 13 DY 21 ind25859 47 11 75 2RW
2018 13 DY 21 ind17188 50 10 85 2RW
2018 13 DY 21 ind17188 33 11 85 2RW
2018 13 DY 21 ind17186 53 10 85 2RW
2018 13 DY 21 ind17186 52 11 85 2RW
2018 13 DY 21 ind10243 35 10 85 2RW
2018 13 DY 21 ind10243 32 11 85 2RW
2018 13 DY 21 ind3208 44 10 85 2RW
2018 13 DY 21 ind3208 38 11 85 2RW
2018 14 DY 21 ind6038 32 13 85 2RW
2018 14 DY 21 ind6038 37 14 80 2RW
2018 14 DY 21 ind8834 30 13 80 2RW
2018 14 DY 21 ind8834 34 14 80 2RW
2018 14 DY 21 ind7588 54 13 75 2RW
2018 14 DY 21 ind7588 46 14 80 2RW
2018 14 DY 21 ind28581 42 13 80 2RW
2018 14 DY 21 ind28581 50 14 90 2RW
2018 14 DY 21 ind21289 48 13 70 2RW
2018 14 DY 21 ind21289 45 14 80 2RW
2018 14 DY 21 ind18031 46 13 75 2RW
2018 14 DY 21 ind18031 53 14 75 2RW
2018 14 DY 21 ind26410 45 13 75 2RW
2018 14 DY 21 ind26410 31 14 75 2RW
2018 14 DY 21 ind22313 31 13 75 2RW
2018 14 DY 21 ind22313 49 14 80 2RW
2018 14 DY 21 ind21904 40 13 65 2RW
2018 14 DY 21 ind21904 30 14 70 2RW
2018 14 DY 21 ind22109 37 13 70 2RW
2018 14 DY 21 ind22109 35 14 75 2RW
2018 14 DY 21 ind13668 52 13 80 2RW
2018 14 DY 21 ind16230 49 13 75 2RW
2018 14 DY 21 ind16230 39 14 75 2RW
2018 14 DY 21 ind16842 43 13 80 2RW
2018 14 DY 21 ind16842 40 14 80 2RW
2018 14 DY 21 ind12517 38 13 80 2RW
2018 14 DY 21 ind12517 48 14 80 2RW
2018 14 DY 21 ind2174 36 13 70 2RW
2018 14 DY 21 ind2174 51 14 75 2RW
2018 14 DY 21 ind1847 39 13 75 2RW
2018 14 DY 21 ind1847 42 14 75 2RW
2018 14 DY 21 ind3867 51 13 80 2RW
2018 14 DY 21 ind3867 36 14 80 2RW
2018 14 DY 21 ind16947 54 14 80 2RW
2018 14 DY 21 ind16947 33 13 75 2RW
2018 14 DY 21 ind3511 47 13 75 2RW
2018 14 DY 21 ind3511 43 14 75 2RW
2018 14 DY 21 ind6308 41 13 70 2RW
2018 14 DY 21 ind6308 47 14 80 2RW
2018 14 DY 21 ind15791 50 13 75 2RW
2018 14 DY 21 ind15791 33 14 80 2RW
2018 14 DY 21 ind5181 53 13 85 2RW
2018 14 DY 21 ind5181 52 14 85 2RW
2018 14 DY 21 ind25255 35 13 75 2RW
2018 14 DY 21 ind25255 32 14 80 2RW
2018 14 DY 21 ind15559 44 13 80 2RW
2018 14 DY 21 ind15559 38 14 75 2RW
2020 37 DY 21 ind8834 20 1 95 2RW
2020 37 DY 21 ind4761 7 3 105 2RW
2020 37 DY 21 ind2066 19 3 85 2RW
2020 37 DY 21 ind4146 21 3 90 2RW
2020 37 DY 21 ind8834 10 3 100 2RW
2020 37 DY 21 ind1991 17 3 90 2RW
2020 37 DY 21 ind10772 17 2 80 2RW
2020 37 DY 21 ind10772 14 3 80 2RW
2020 37 DY 21 ind15935 15 2 90 2RW
2020 37 DY 21 ind15935 18 3 90 2RW
2020 37 DY 21 ind6148 16 3 90 2RW
2020 37 DY 21 ind12394 20 3 90 2RW
2020 37 DY 21 ind2066 21 2 80 2RW
2020 37 DY 21 ind3776 9 3 90 2RW
2020 37 DY 21 ind12394 16 1 100 2RW
2020 37 DY 21 ind9056 8 3 105 2RW
2020 37 DY 21 ind8834 4 2 100 2RW
2020 37 DY 21 ind28252 15 3 100 2RW
2020 37 DY 21 ind8769 22 3 95 2RW
2020 37 DY 21 ind12394 9 2 95 2RW
2020 37 DY 21 ind23206 17 1 100 2RW
2020 37 DY 21 ind9056 12 2 95 2RW
2020 37 DY 21 ind4146 10 1 95 2RW
2020 37 DY 21 ind23012 13 2 90 2RW
2020 37 DY 21 ind5487 19 2 90 2RW
2020 37 DY 21 ind12114 13 3 95 2RW
2020 37 DY 21 ind21609 23 3 90 2RW
2020 37 DY 21 ind10559 16 2 100 2RW
2020 37 DY 21 ind10772 13 1 90 2RW
2020 37 DY 21 ind3776 25 2 90 2RW
2020 37 DY 21 ind25263 12 3 100 2RW
2020 37 DY 21 ind12114 11 2 95 2RW
2020 37 DY 21 ind4146 27 2 95 2RW
2020 37 DY 21 ind6148 24 1 90 2RW
2020 37 DY 21 ind25263 14 2 95 2RW
2020 37 DY 21 ind21609 18 2 90 2RW
2020 37 DY 21 ind9011 6 3 90 2RW
2020 37 DY 21 ind3776 15 1 100 2RW
2020 37 DY 21 ind20532 26 3 90 2RW
2020 37 DY 21 ind9011 23 2 80 2RW
2020 37 DY 21 ind23206 5 2 110 2RW
2020 37 DY 21 ind10559 25 3 95 2RW
2020 37 DY 21 ind1991 26 2 90 2RW
2020 37 DY 21 ind9011 27 1 85 2RW
2020 37 DY 21 ind6148 6 2 90 2RW
2020 37 DY 21 ind8769 3 1 110 2RW
2020 37 DY 21 ind23012 21 1 95 2RW
2020 37 DY 21 ind15935 25 1 90 2RW
2020 37 DY 21 ind8769 7 2 100 2RW
2020 37 DY 21 ind28252 22 2 95 2RW
2020 37 DY 21 ind5487 4 3 105 2RW
2020 37 DY 21 ind2199 11 3 95 2RW
2020 37 DY 21 ind2066 18 1 85 2RW
2020 37 DY 21 ind5487 7 1 95 2RW
2020 37 DY 21 ind9056 5 1 100 2RW
2020 37 DY 21 ind4761 11 1 110 2RW
2020 37 DY 21 ind23598 8 1 95 2RW
2020 37 DY 21 ind23598 27 3 95 2RW
2020 37 DY 21 ind25263 12 1 95 2RW
2020 37 DY 21 ind20532 22 1 90 2RW
2020 37 DY 21 ind1991 4 1 100 2RW
2020 37 DY 21 ind2199 20 2 85 2RW
2020 37 DY 21 ind12114 19 1 95 2RW
2020 37 DY 21 ind23012 5 3 95 2RW
2020 37 DY 21 ind23206 3 3 110 2RW
2020 37 DY 21 ind4761 10 2 100 2RW
2020 37 DY 21 ind21609 14 1 95 2RW
2020 37 DY 21 ind20532 24 2 95 2RW
2020 37 DY 21 ind28252 9 1 100 2RW
2020 37 DY 21 ind23598 3 2 95 2RW
2020 37 DY 21 ind2199 23 1 90 2RW
2020 37 DY 21 ind10559 6 1 110 2RW
2020 45 DY 21 ind2286 23 4 80 2RW
2020 45 DY 21 ind12157 18 4 90 2RW
2020 45 DY 21 ind23573 8 4 80 2RW
2020 45 DY 21 ind4146 10 4 90 2RW
2020 45 DY 21 ind13058 25 4 85 2RW
2020 45 DY 21 ind23573 27 6 85 2RW
2020 45 DY 21 ind9086 24 4 85 2RW
2020 45 DY 21 ind13376 17 4 90 2RW
2020 45 DY 21 ind27356 9 4 90 2RW
2020 45 DY 21 ind6038 22 4 90 2RW
2020 45 DY 21 ind14620 12 4 85 2RW
2020 45 DY 21 ind21849 21 4 80 2RW
2020 45 DY 21 ind27356 22 5 95 2RW
2020 45 DY 21 ind16656 3 4 100 2RW
2020 45 DY 21 ind15511 7 4 90 2RW
2020 45 DY 21 ind22385 15 4 80 2RW
2020 45 DY 21 ind21393 4 4 90 2RW
2020 45 DY 21 ind22230 5 4 85 2RW
2020 45 DY 21 ind18331 20 4 85 2RW
2020 45 DY 21 ind18331 10 6 95 2RW
2020 45 DY 21 ind6030 19 4 80 2RW
2020 45 DY 21 ind9086 16 6 100 2RW
2020 45 DY 21 ind2286 20 5 100 2RW
2020 45 DY 21 ind4146 21 6 95 2RW
2020 45 DY 21 ind7701 6 4 95 2RW
2020 45 DY 21 ind21393 26 5 85 2RW
2020 45 DY 21 ind6335 27 4 85 2RW
2020 45 DY 21 ind24209 11 4 85 2RW
2020 45 DY 21 ind2350 13 4 90 2RW
2020 45 DY 21 ind16656 22 6 100 2RW
2020 45 DY 21 ind14620 12 6 100 2RW
2020 45 DY 21 ind22230 12 5 95 2RW
2020 45 DY 21 ind6335 23 5 95 2RW
2020 45 DY 21 ind24209 7 6 95 2RW
2020 45 DY 21 ind22230 8 6 95 2RW
2020 45 DY 21 ind3496 16 4 85 2RW
2020 45 DY 21 ind27356 15 6 100 2RW
2020 45 DY 21 ind6335 6 6 100 2RW
2020 45 DY 21 ind6038 26 6 95 2RW
2020 45 DY 21 ind14620 14 5 100 2RW
2020 45 DY 21 ind13058 15 5 100 2RW
2020 45 DY 21 ind2286 11 6 95 2RW
2020 45 DY 21 ind6647 14 4 105 2RW
2020 45 DY 21 ind21393 17 6 90 2RW
2020 45 DY 21 ind18331 4 5 100 2RW
2020 45 DY 21 ind4146 27 5 95 2RW
2020 45 DY 21 ind9086 6 5 95 2RW
2020 45 DY 21 ind13058 18 6 95 2RW
2020 45 DY 21 ind15511 19 5 95 2RW
2020 45 DY 21 ind6647 18 5 110 2RW
2020 45 DY 21 ind23573 3 5 90 2RW
2020 45 DY 21 ind2350 14 6 100 2RW
2020 45 DY 21 ind13376 3 6 100 2RW
2020 45 DY 21 ind7701 25 6 95 2RW
2020 45 DY 21 ind22385 9 6 95 2RW
2020 45 DY 21 ind12157 19 6 110 2RW
2020 45 DY 21 ind16656 7 5 100 2RW
2020 45 DY 21 ind6647 23 6 110 2RW
2020 45 DY 21 ind7701 16 5 100 2RW
2020 45 DY 21 ind6038 24 5 95 2RW
2020 45 DY 21 ind6030 11 5 95 2RW
2020 45 DY 21 ind2350 17 5 105 2RW
2020 45 DY 21 ind12157 21 5 105 2RW
2020 45 DY 21 ind15511 4 6 95 2RW
2020 45 DY 21 ind22385 25 5 85 2RW
2020 45 DY 21 ind24209 10 5 95 2RW
2020 45 DY 21 ind3496 9 5 100 2RW
2020 45 DY 21 ind21849 13 5 100 2RW
2020 45 DY 21 ind6030 13 6 100 2RW
2020 45 DY 21 ind3496 20 6 105 2RW
2020 45 DY 21 ind21849 5 6 100 2RW
2020 45 DY 21 ind13376 5 5 110 2RW
2016 37 DY 2 ind29243 5 1 105 2RW
2016 37 DY 2 ind29243 10 2 110 2RW
2016 37 DY 2 ind29243 20 3 110 2RW
2016 37 DY 2 ind6038 3 1 95 2RW
2016 37 DY 2 ind6038 7 2 100 2RW
2016 37 DY 2 ind6038 15 3 100 2RW
2016 37 DY 2 ind28275 27 1 100 2RW
2016 37 DY 2 ind28275 19 2 105 2RW
2016 37 DY 2 ind28275 16 3 105 2RW
2016 37 DY 2 ind4799 15 1 105 2RW
2016 37 DY 2 ind4799 23 2 105 2RW
2016 37 DY 2 ind4799 25 3 100 2RW
2016 37 DY 2 ind24528 21 1 110 2RW
2016 37 DY 2 ind24528 18 2 110 2RW
2016 37 DY 2 ind24528 23 3 110 2RW
2016 37 DY 2 ind8834 19 1 110 2RW
2016 37 DY 2 ind8834 26 2 105 2RW
2016 37 DY 2 ind8834 13 3 105 2RW
2016 37 DY 2 ind25320 18 1 110 2RW
2016 37 DY 2 ind25320 4 2 105 2RW
2016 37 DY 2 ind25320 19 3 110 2RW
2016 37 DY 2 ind682 4 1 105 2RW
2016 37 DY 2 ind682 22 2 110 2RW
2016 37 DY 2 ind682 3 3 105 2RW
2016 37 DY 2 ind376 13 1 105 2RW
2016 37 DY 2 ind376 3 2 95 2RW
2016 37 DY 2 ind376 8 3 95 2RW
2016 37 DY 2 ind10226 10 1 105 2RW
2016 37 DY 2 ind10226 8 2 100 2RW
2016 37 DY 2 ind10226 26 3 100 2RW
2016 37 DY 2 ind18331 25 1 100 2RW
2016 37 DY 2 ind18331 14 2 100 2RW
2016 37 DY 2 ind18331 22 3 100 2RW
2016 37 DY 2 ind5305 22 1 110 2RW
2016 37 DY 2 ind5305 12 2 110 2RW
2016 37 DY 2 ind5305 7 3 105 2RW
2016 37 DY 2 ind24005 16 1 105 2RW
2016 37 DY 2 ind24005 13 2 95 2RW
2016 37 DY 2 ind24005 5 3 95 2RW
2016 37 DY 2 ind1403 11 1 110 2RW
2016 37 DY 2 ind1403 21 2 110 2RW
2016 37 DY 2 ind1403 9 3 110 2RW
2016 37 DY 2 ind6212 9 1 110 2RW
2016 37 DY 2 ind6212 24 2 100 2RW
2016 37 DY 2 ind6212 18 3 105 2RW
2016 37 DY 2 ind19234 12 1 105 2RW
2016 37 DY 2 ind19234 15 2 100 2RW
2016 37 DY 2 ind19234 17 3 105 2RW
2016 37 DY 2 ind7758 24 1 105 2RW
2016 37 DY 2 ind7758 9 2 105 2RW
2016 37 DY 2 ind7758 10 3 105 2RW
2016 37 DY 2 ind3496 6 1 110 2RW
2016 37 DY 2 ind3496 27 2 110 2RW
2016 37 DY 2 ind3496 11 3 110 2RW
2016 37 DY 2 ind579 20 1 105 2RW
2016 37 DY 2 ind579 16 2 105 2RW
2016 37 DY 2 ind579 12 3 100 2RW
2016 37 DY 2 ind4521 14 1 110 2RW
2016 37 DY 2 ind4521 20 2 105 2RW
2016 37 DY 2 ind4521 21 3 110 2RW
2016 37 DY 2 ind27242 23 1 100 2RW
2016 37 DY 2 ind27242 6 2 100 2RW
2016 37 DY 2 ind27242 24 3 100 2RW
2016 37 DY 2 ind25787 26 1 105 2RW
2016 37 DY 2 ind25787 25 2 105 2RW
2016 37 DY 2 ind25787 4 3 105 2RW
2016 37 DY 2 ind18245 8 1 105 2RW
2016 37 DY 2 ind18245 5 2 95 2RW
2016 37 DY 2 ind18245 6 3 100 2RW
2016 37 DY 2 ind3497 17 1 105 2RW
2016 37 DY 2 ind3497 11 2 105 2RW
2016 37 DY 2 ind3497 14 3 105 2RW
2016 45 DY 2 ind29243 5 4 110 2RW
2016 45 DY 2 ind29243 10 5 110 2RW
2016 45 DY 2 ind29243 20 6 110 2RW
2016 45 DY 2 ind6038 3 4 100 2RW
2016 45 DY 2 ind6038 7 5 100 2RW
2016 45 DY 2 ind6038 15 6 100 2RW
2016 45 DY 2 ind28275 27 4 105 2RW
2016 45 DY 2 ind28275 19 5 100 2RW
2016 45 DY 2 ind28275 16 6 95 2RW
2016 45 DY 2 ind4799 15 4 100 2RW
2016 45 DY 2 ind4799 23 5 100 2RW
2016 45 DY 2 ind4799 25 6 100 2RW
2016 45 DY 2 ind24528 21 4 105 2RW
2016 45 DY 2 ind24528 18 5 105 2RW
2016 45 DY 2 ind24528 23 6 100 2RW
2016 45 DY 2 ind8834 19 4 105 2RW
2016 45 DY 2 ind8834 26 5 105 2RW
2016 45 DY 2 ind8834 13 6 100 2RW
2016 45 DY 2 ind14658 18 4 105 2RW
2016 45 DY 2 ind14658 4 5 105 2RW
2016 45 DY 2 ind14658 19 6 100 2RW
2016 45 DY 2 ind9652 4 4 105 2RW
2016 45 DY 2 ind9652 22 5 100 2RW
2016 45 DY 2 ind9652 3 6 95 2RW
2016 45 DY 2 ind3259 13 4 105 2RW
2016 45 DY 2 ind3259 3 5 95 2RW
2016 45 DY 2 ind3259 8 6 95 2RW
2016 45 DY 2 ind9423 10 4 105 2RW
2016 45 DY 2 ind9423 8 5 100 2RW
2016 45 DY 2 ind9423 26 6 105 2RW
2016 45 DY 2 ind12985 25 4 110 2RW
2016 45 DY 2 ind12985 14 5 100 2RW
2016 45 DY 2 ind12985 22 6 110 2RW
2016 45 DY 2 ind1926 22 4 105 2RW
2016 45 DY 2 ind1926 12 5 100 2RW
2016 45 DY 2 ind1926 7 6 100 2RW
2016 45 DY 2 ind14829 16 4 110 2RW
2016 45 DY 2 ind14829 13 5 105 2RW
2016 45 DY 2 ind14829 5 6 110 2RW
2016 45 DY 2 ind13058 11 4 100 2RW
2016 45 DY 2 ind13058 21 5 105 2RW
2016 45 DY 2 ind13058 9 6 95 2RW
2016 45 DY 2 ind21183 9 4 105 2RW
2016 45 DY 2 ind21183 24 5 110 2RW
2016 45 DY 2 ind21183 18 6 110 2RW
2016 45 DY 2 ind20532 12 4 95 2RW
2016 45 DY 2 ind20532 15 5 95 2RW
2016 45 DY 2 ind20532 17 6 90 2RW
2016 45 DY 2 ind15076 24 4 100 2RW
2016 45 DY 2 ind15076 9 5 100 2RW
2016 45 DY 2 ind15076 10 6 90 2RW
2016 45 DY 2 ind12907 6 4 105 2RW
2016 45 DY 2 ind12907 27 5 110 2RW
2016 45 DY 2 ind12907 11 6 95 2RW
2016 45 DY 2 ind10725 20 4 105 2RW
2016 45 DY 2 ind10725 16 5 110 2RW
2016 45 DY 2 ind10725 12 6 105 2RW
2016 45 DY 2 ind22887 14 4 105 2RW
2016 45 DY 2 ind22887 20 5 105 2RW
2016 45 DY 2 ind22887 21 6 110 2RW
2016 45 DY 2 ind4149 23 4 105 2RW
2016 45 DY 2 ind4149 6 5 105 2RW
2016 45 DY 2 ind4149 24 6 105 2RW
2016 45 DY 2 ind30247 26 4 110 2RW
2016 45 DY 2 ind30247 25 5 105 2RW
2016 45 DY 2 ind30247 4 6 100 2RW
2016 45 DY 2 ind209 8 4 100 2RW
2016 45 DY 2 ind209 5 5 110 2RW
2016 45 DY 2 ind209 6 6 100 2RW
2016 45 DY 2 ind23570 17 4 100 2RW
2016 45 DY 2 ind23570 11 5 105 2RW
2016 45 DY 2 ind23570 14 6 110 2RW
2016 53 DY 2 ind6038 5 7 95 2RW
2016 53 DY 2 ind6038 10 8 90 2RW
2016 53 DY 2 ind6038 20 9 100 2RW
2016 53 DY 2 ind12219 3 7 100 2RW
2016 53 DY 2 ind12219 7 8 95 2RW
2016 53 DY 2 ind12219 15 9 95 2RW
2016 53 DY 2 ind14681 27 7 100 2RW
2016 53 DY 2 ind14681 19 8 100 2RW
2016 53 DY 2 ind14681 16 9 105 2RW
2016 53 DY 2 ind5602 15 7 100 2RW
2016 53 DY 2 ind5602 23 8 105 2RW
2016 53 DY 2 ind5602 25 9 105 2RW
2016 53 DY 2 ind10674 21 7 90 2RW
2016 53 DY 2 ind10674 18 8 95 2RW
2016 53 DY 2 ind10674 23 9 95 2RW
2016 53 DY 2 ind20095 19 7 95 2RW
2016 53 DY 2 ind20095 26 8 95 2RW
2016 53 DY 2 ind20095 13 9 95 2RW
2016 53 DY 2 ind20215 18 7 90 2RW
2016 53 DY 2 ind20215 4 8 95 2RW
2016 53 DY 2 ind20215 19 9 100 2RW
2016 53 DY 2 ind6567 4 7 95 2RW
2016 53 DY 2 ind6567 22 8 105 2RW
2016 53 DY 2 ind6567 3 9 100 2RW
2016 53 DY 2 ind5816 13 7 95 2RW
2016 53 DY 2 ind5816 3 8 95 2RW
2016 53 DY 2 ind5816 8 9 95 2RW
2016 53 DY 2 ind3721 10 7 90 2RW
2016 53 DY 2 ind3721 8 8 95 2RW
2016 53 DY 2 ind3721 26 9 95 2RW
2016 53 DY 2 ind20200 25 7 95 2RW
2016 53 DY 2 ind20200 14 8 95 2RW
2016 53 DY 2 ind20200 22 9 95 2RW
2016 53 DY 2 ind29707 22 7 95 2RW
2016 53 DY 2 ind29707 12 8 90 2RW
2016 53 DY 2 ind29707 7 9 95 2RW
2016 53 DY 2 ind28681 16 7 95 2RW
2016 53 DY 2 ind28681 13 8 100 2RW
2016 53 DY 2 ind28681 5 9 110 2RW
2016 53 DY 2 ind11036 11 7 95 2RW
2016 53 DY 2 ind11036 21 8 100 2RW
2016 53 DY 2 ind11036 9 9 95 2RW
2016 53 DY 2 ind22637 9 7 95 2RW
2016 53 DY 2 ind22637 24 8 100 2RW
2016 53 DY 2 ind22637 18 9 100 2RW
2016 53 DY 2 ind9966 12 7 95 2RW
2016 53 DY 2 ind9966 15 8 95 2RW
2016 53 DY 2 ind9966 17 9 100 2RW
2016 53 DY 2 ind26370 24 7 100 2RW
2016 53 DY 2 ind26370 9 8 100 2RW
2016 53 DY 2 ind26370 10 9 100 2RW
2016 53 DY 2 ind4492 6 7 105 2RW
2016 53 DY 2 ind4492 27 8 95 2RW
2016 53 DY 2 ind4492 11 9 95 2RW
2016 53 DY 2 ind22432 20 7 95 2RW
2016 53 DY 2 ind22432 16 8 95 2RW
2016 53 DY 2 ind22432 12 9 95 2RW
2016 53 DY 2 ind5270 14 7 85 2RW
2016 53 DY 2 ind5270 20 8 95 2RW
2016 53 DY 2 ind5270 21 9 95 2RW
2016 53 DY 2 ind21968 23 7 100 2RW
2016 53 DY 2 ind21968 6 8 90 2RW
2016 53 DY 2 ind21968 24 9 95 2RW
2016 53 DY 2 ind1146 26 7 95 2RW
2016 53 DY 2 ind1146 25 8 100 2RW
2016 53 DY 2 ind1146 4 9 95 2RW
2016 53 DY 2 ind6832 8 7 90 2RW
2016 53 DY 2 ind6832 5 8 95 2RW
2016 53 DY 2 ind6832 6 9 95 2RW
2016 53 DY 2 ind8435 17 7 85 2RW
2016 53 DY 2 ind8435 11 8 75 2RW
2016 53 DY 2 ind8435 14 9 80 2RW
2016 60 DY 2 ind6038 5 10 95 2RW
2016 60 DY 2 ind6038 10 11 95 2RW
2016 60 DY 2 ind6038 20 12 95 2RW
2016 60 DY 2 ind28846 3 10 85 2RW
2016 60 DY 2 ind28846 7 11 80 2RW
2016 60 DY 2 ind28846 15 12 90 2RW
2016 60 DY 2 ind7015 27 10 95 2RW
2016 60 DY 2 ind7015 19 11 100 2RW
2016 60 DY 2 ind7015 16 12 95 2RW
2016 60 DY 2 ind13755 15 10 105 2RW
2016 60 DY 2 ind13755 23 11 105 2RW
2016 60 DY 2 ind13755 25 12 95 2RW
2016 60 DY 2 ind3282 21 10 105 2RW
2016 60 DY 2 ind3282 18 11 95 2RW
2016 60 DY 2 ind3282 23 12 100 2RW
2016 60 DY 2 ind18752 19 10 95 2RW
2016 60 DY 2 ind18752 26 11 95 2RW
2016 60 DY 2 ind18752 13 12 95 2RW
2016 60 DY 2 ind21739 18 10 95 2RW
2016 60 DY 2 ind21739 4 11 85 2RW
2016 60 DY 2 ind21739 19 12 95 2RW
2016 60 DY 2 ind5863 4 10 100 2RW
2016 60 DY 2 ind5863 22 11 105 2RW
2016 60 DY 2 ind5863 3 12 100 2RW
2016 60 DY 2 ind3992 13 10 100 2RW
2016 60 DY 2 ind3992 3 11 90 2RW
2016 60 DY 2 ind3992 8 12 95 2RW
2016 60 DY 2 ind2817 10 10 100 2RW
2016 60 DY 2 ind2817 8 11 90 2RW
2016 60 DY 2 ind2817 26 12 95 2RW
2016 60 DY 2 ind13628 25 10 85 2RW
2016 60 DY 2 ind13628 14 11 90 2RW
2016 60 DY 2 ind13628 22 12 85 2RW
2016 60 DY 2 ind17845 22 10 105 2RW
2016 60 DY 2 ind17845 12 11 100 2RW
2016 60 DY 2 ind17845 7 12 100 2RW
2016 60 DY 2 ind17695 16 10 90 2RW
2016 60 DY 2 ind17695 13 11 95 2RW
2016 60 DY 2 ind17695 5 12 85 2RW
2016 60 DY 2 ind7911 11 10 95 2RW
2016 60 DY 2 ind7911 21 11 95 2RW
2016 60 DY 2 ind7911 9 12 95 2RW
2016 60 DY 2 ind27787 9 10 95 2RW
2016 60 DY 2 ind27787 24 11 95 2RW
2016 60 DY 2 ind27787 18 12 90 2RW
2016 60 DY 2 ind10693 12 10 100 2RW
2016 60 DY 2 ind10693 15 11 95 2RW
2016 60 DY 2 ind10693 17 12 85 2RW
2016 60 DY 2 ind29410 24 10 90 2RW
2016 60 DY 2 ind29410 9 11 95 2RW
2016 60 DY 2 ind29410 10 12 95 2RW
2016 60 DY 2 ind28068 6 10 90 2RW
2016 60 DY 2 ind28068 27 11 100 2RW
2016 60 DY 2 ind28068 11 12 100 2RW
2016 60 DY 2 ind21570 20 10 95 2RW
2016 60 DY 2 ind21570 16 11 105 2RW
2016 60 DY 2 ind21570 12 12 105 2RW
2016 60 DY 2 ind11790 14 10 100 2RW
2016 60 DY 2 ind11790 20 11 90 2RW
2016 60 DY 2 ind11790 21 12 95 2RW
2016 60 DY 2 ind3433 23 10 100 2RW
2016 60 DY 2 ind3433 6 11 85 2RW
2016 60 DY 2 ind3433 24 12 90 2RW
2016 60 DY 2 ind3096 26 10 95 2RW
2016 60 DY 2 ind3096 25 11 100 2RW
2016 60 DY 2 ind3096 4 12 90 2RW
2016 60 DY 2 ind14163 8 10 90 2RW
2016 60 DY 2 ind14163 5 11 85 2RW
2016 60 DY 2 ind14163 6 12 80 2RW
2016 60 DY 2 ind26785 17 10 100 2RW
2016 60 DY 2 ind26785 11 11 95 2RW
2016 60 DY 2 ind26785 14 12 90 2RW
2016 3 DY 2 ind6038 5 13 95 2RW
2016 3 DY 2 ind6038 10 14 100 2RW
2016 3 DY 2 ind6038 20 15 105 2RW
2016 3 DY 2 ind7076 3 13 105 2RW
2016 3 DY 2 ind7076 7 14 110 2RW
2016 3 DY 2 ind7076 15 15 105 2RW
2016 3 DY 2 ind12998 27 13 100 2RW
2016 3 DY 2 ind12998 19 14 100 2RW
2016 3 DY 2 ind12998 16 15 105 2RW
2016 3 DY 2 ind24973 15 13 95 2RW
2016 3 DY 2 ind24973 23 14 95 2RW
2016 3 DY 2 ind24973 25 15 100 2RW
2016 3 DY 2 ind26297 21 13 95 2RW
2016 3 DY 2 ind26297 18 14 95 2RW
2016 3 DY 2 ind26297 23 15 100 2RW
2016 3 DY 2 ind7965 19 13 95 2RW
2016 3 DY 2 ind7965 26 14 95 2RW
2016 3 DY 2 ind7965 13 15 100 2RW
2016 3 DY 2 ind2379 18 13 95 2RW
2016 3 DY 2 ind2379 4 14 100 2RW
2016 3 DY 2 ind2379 19 15 105 2RW
2016 3 DY 2 ind23863 4 13 100 2RW
2016 3 DY 2 ind23863 22 14 105 2RW
2016 3 DY 2 ind23863 3 15 105 2RW
2016 3 DY 2 ind19636 13 13 100 2RW
2016 3 DY 2 ind19636 3 14 105 2RW
2016 3 DY 2 ind19636 8 15 100 2RW
2016 3 DY 2 ind23681 10 13 95 2RW
2016 3 DY 2 ind23681 8 14 90 2RW
2016 3 DY 2 ind23681 26 15 95 2RW
2016 3 DY 2 ind28452 25 13 95 2RW
2016 3 DY 2 ind28452 14 14 105 2RW
2016 3 DY 2 ind28452 22 15 100 2RW
2016 3 DY 2 ind19164 22 13 95 2RW
2016 3 DY 2 ind19164 12 14 95 2RW
2016 3 DY 2 ind19164 7 15 95 2RW
2016 3 DY 2 ind24222 16 13 100 2RW
2016 3 DY 2 ind24222 13 14 100 2RW
2016 3 DY 2 ind24222 5 15 95 2RW
2016 3 DY 2 ind10150 11 13 110 2RW
2016 3 DY 2 ind10150 21 14 105 2RW
2016 3 DY 2 ind10150 9 15 105 2RW
2016 3 DY 2 ind30217 9 13 100 2RW
2016 3 DY 2 ind30217 24 14 105 2RW
2016 3 DY 2 ind30217 18 15 105 2RW
2016 3 DY 2 ind25577 12 13 100 2RW
2016 3 DY 2 ind25577 15 14 95 2RW
2016 3 DY 2 ind25577 17 15 100 2RW
2016 3 DY 2 ind367 24 13 95 2RW
2016 3 DY 2 ind367 9 14 105 2RW
2016 3 DY 2 ind367 10 15 100 2RW
2016 3 DY 2 ind11879 6 13 100 2RW
2016 3 DY 2 ind11879 27 14 95 2RW
2016 3 DY 2 ind11879 11 15 95 2RW
2016 3 DY 2 ind3317 20 13 95 2RW
2016 3 DY 2 ind3317 16 14 95 2RW
2016 3 DY 2 ind3317 12 15 95 2RW
2016 3 DY 2 ind20343 14 13 95 2RW
2016 3 DY 2 ind20343 20 14 95 2RW
2016 3 DY 2 ind20343 21 15 105 2RW
2016 3 DY 2 ind17632 23 13 100 2RW
2016 3 DY 2 ind17632 6 14 100 2RW
2016 3 DY 2 ind17632 24 15 105 2RW
2016 3 DY 2 ind3272 26 13 100 2RW
2016 3 DY 2 ind3272 25 14 100 2RW
2016 3 DY 2 ind3272 4 15 100 2RW
2016 3 DY 2 ind13175 8 13 100 2RW
2016 3 DY 2 ind13175 5 14 100 2RW
2016 3 DY 2 ind13175 6 15 100 2RW
2016 3 DY 2 ind2005 17 13 100 2RW
2016 3 DY 2 ind2005 11 14 95 2RW
2016 3 DY 2 ind2005 14 15 95 2RW
2016 10 DY 2 ind6038 32 1 105 2RW
2016 10 DY 2 ind6038 37 2 95 2RW
2016 10 DY 2 ind6038 47 3 100 2RW
2016 10 DY 2 ind11029 30 1 105 2RW
2016 10 DY 2 ind11029 34 2 90 2RW
2016 10 DY 2 ind11029 42 3 100 2RW
2016 10 DY 2 ind22030 54 1 100 2RW
2016 10 DY 2 ind22030 46 2 100 2RW
2016 10 DY 2 ind22030 43 3 105 2RW
2016 10 DY 2 ind421 42 1 95 2RW
2016 10 DY 2 ind421 50 2 100 2RW
2016 10 DY 2 ind421 52 3 95 2RW
2016 10 DY 2 ind10404 48 1 100 2RW
2016 10 DY 2 ind10404 45 2 100 2RW
2016 10 DY 2 ind10404 50 3 95 2RW
2016 10 DY 2 ind27358 46 1 100 2RW
2016 10 DY 2 ind27358 53 2 105 2RW
2016 10 DY 2 ind27358 40 3 105 2RW
2016 10 DY 2 ind3053 45 1 100 2RW
2016 10 DY 2 ind3053 31 2 100 2RW
2016 10 DY 2 ind3053 46 3 100 2RW
2016 10 DY 2 ind27686 31 1 100 2RW
2016 10 DY 2 ind27686 49 2 100 2RW
2016 10 DY 2 ind27686 30 3 105 2RW
2016 10 DY 2 ind12339 40 1 95 2RW
2016 10 DY 2 ind12339 30 2 100 2RW
2016 10 DY 2 ind12339 35 3 95 2RW
2016 10 DY 2 ind10313 37 1 95 2RW
2016 10 DY 2 ind10313 35 2 100 2RW
2016 10 DY 2 ind10313 53 3 100 2RW
2016 10 DY 2 ind21370 52 1 105 2RW
2016 10 DY 2 ind21370 41 2 100 2RW
2016 10 DY 2 ind21370 49 3 100 2RW
2016 10 DY 2 ind10723 49 1 95 2RW
2016 10 DY 2 ind10723 39 2 90 2RW
2016 10 DY 2 ind10723 34 3 100 2RW
2016 10 DY 2 ind21394 43 1 95 2RW
2016 10 DY 2 ind21394 40 2 95 2RW
2016 10 DY 2 ind21394 32 3 105 2RW
2016 10 DY 2 ind23074 38 1 100 2RW
2016 10 DY 2 ind23074 48 2 110 2RW
2016 10 DY 2 ind23074 36 3 110 2RW
2016 10 DY 2 ind15170 36 1 95 2RW
2016 10 DY 2 ind15170 51 2 100 2RW
2016 10 DY 2 ind15170 45 3 105 2RW
2016 10 DY 2 ind2544 39 1 90 2RW
2016 10 DY 2 ind2544 42 2 95 2RW
2016 10 DY 2 ind2544 44 3 100 2RW
2016 10 DY 2 ind30317 51 1 115 2RW
2016 10 DY 2 ind30317 36 2 105 2RW
2016 10 DY 2 ind30317 37 3 115 2RW
2016 10 DY 2 ind5219 33 1 105 2RW
2016 10 DY 2 ind5219 54 2 100 2RW
2016 10 DY 2 ind5219 38 3 100 2RW
2016 10 DY 2 ind1110 47 1 95 2RW
2016 10 DY 2 ind1110 43 2 100 2RW
2016 10 DY 2 ind1110 39 3 95 2RW
2016 10 DY 2 ind22255 41 1 95 2RW
2016 10 DY 2 ind22255 47 2 110 2RW
2016 10 DY 2 ind22255 48 3 105 2RW
2016 10 DY 2 ind13142 50 1 100 2RW
2016 10 DY 2 ind13142 33 2 105 2RW
2016 10 DY 2 ind13142 51 3 100 2RW
2016 10 DY 2 ind9399 53 1 105 2RW
2016 10 DY 2 ind9399 52 2 105 2RW
2016 10 DY 2 ind9399 31 3 105 2RW
2016 10 DY 2 ind17998 35 1 105 2RW
2016 10 DY 2 ind17998 32 2 105 2RW
2016 10 DY 2 ind17998 33 3 105 2RW
2016 10 DY 2 ind19754 44 1 95 2RW
2016 10 DY 2 ind19754 38 2 95 2RW
2016 10 DY 2 ind19754 41 3 105 2RW
2016 11 DY 2 ind6038 32 4 100 2RW
2016 11 DY 2 ind6038 37 5 105 2RW
2016 11 DY 2 ind6038 47 6 95 2RW
2016 11 DY 2 ind11316 30 4 100 2RW
2016 11 DY 2 ind11316 34 5 108 2RW
2016 11 DY 2 ind11316 42 6 105 2RW
2016 11 DY 2 ind16256 54 4 105 2RW
2016 11 DY 2 ind16256 46 5 105 2RW
2016 11 DY 2 ind16256 43 6 105 2RW
2016 11 DY 2 ind21317 42 4 105 2RW
2016 11 DY 2 ind21317 50 5 105 2RW
2016 11 DY 2 ind21317 52 6 100 2RW
2016 11 DY 2 ind14189 48 4 100 2RW
2016 11 DY 2 ind14189 45 5 105 2RW
2016 11 DY 2 ind14189 50 6 100 2RW
2016 11 DY 2 ind8383 46 4 115 2RW
2016 11 DY 2 ind8383 53 5 115 2RW
2016 11 DY 2 ind8383 40 6 115 2RW
2016 11 DY 2 ind794 45 4 105 2RW
2016 11 DY 2 ind794 31 5 110 2RW
2016 11 DY 2 ind794 46 6 105 2RW
2016 11 DY 2 ind23340 31 4 100 2RW
2016 11 DY 2 ind23340 49 5 105 2RW
2016 11 DY 2 ind23340 30 6 100 2RW
2016 11 DY 2 ind12921 40 4 95 2RW
2016 11 DY 2 ind12921 30 5 110 2RW
2016 11 DY 2 ind12921 35 6 100 2RW
2016 11 DY 2 ind4550 37 4 105 2RW
2016 11 DY 2 ind4550 35 5 110 2RW
2016 11 DY 2 ind4550 53 6 105 2RW
2016 11 DY 2 ind24687 52 4 100 2RW
2016 11 DY 2 ind24687 41 5 105 2RW
2016 11 DY 2 ind24687 49 6 95 2RW
2016 11 DY 2 ind30342 49 4 95 2RW
2016 11 DY 2 ind30342 39 5 105 2RW
2016 11 DY 2 ind30342 34 6 100 2RW
2016 11 DY 2 ind907 43 4 95 2RW
2016 11 DY 2 ind907 40 5 100 2RW
2016 11 DY 2 ind907 32 6 100 2RW
2016 11 DY 2 ind10951 38 4 100 2RW
2016 11 DY 2 ind10951 48 5 105 2RW
2016 11 DY 2 ind10951 36 6 95 2RW
2016 11 DY 2 ind7010 36 4 100 2RW
2016 11 DY 2 ind7010 51 5 105 2RW
2016 11 DY 2 ind7010 45 6 95 2RW
2016 11 DY 2 ind9998 39 4 105 2RW
2016 11 DY 2 ind9998 42 5 100 2RW
2016 11 DY 2 ind9998 44 6 95 2RW
2016 11 DY 2 ind8044 51 4 100 2RW
2016 11 DY 2 ind8044 36 5 105 2RW
2016 11 DY 2 ind8044 37 6 100 2RW
2016 11 DY 2 ind2828 33 4 100 2RW
2016 11 DY 2 ind2828 54 5 105 2RW
2016 11 DY 2 ind2828 38 6 100 2RW
2016 11 DY 2 ind17498 47 4 100 2RW
2016 11 DY 2 ind17498 43 5 100 2RW
2016 11 DY 2 ind17498 39 6 100 2RW
2016 11 DY 2 ind2534 41 4 100 2RW
2016 11 DY 2 ind2534 47 5 105 2RW
2016 11 DY 2 ind2534 48 6 95 2RW
2016 11 DY 2 ind11862 50 4 100 2RW
2016 11 DY 2 ind11862 33 5 105 2RW
2016 11 DY 2 ind11862 51 6 95 2RW
2016 11 DY 2 ind20229 53 4 100 2RW
2016 11 DY 2 ind20229 52 5 105 2RW
2016 11 DY 2 ind20229 31 6 100 2RW
2016 11 DY 2 ind28788 35 4 100 2RW
2016 11 DY 2 ind28788 32 5 105 2RW
2016 11 DY 2 ind28788 33 6 100 2RW
2016 11 DY 2 ind26252 44 4 90 2RW
2016 11 DY 2 ind26252 38 5 100 2RW
2016 11 DY 2 ind26252 41 6 95 2RW
2016 12 DY 2 ind6038 32 7 100 2RW
2016 12 DY 2 ind6038 37 8 100 2RW
2016 12 DY 2 ind6038 47 9 105 2RW
2016 12 DY 2 ind5336 30 7 97 2RW
2016 12 DY 2 ind5336 34 8 100 2RW
2016 12 DY 2 ind5336 42 9 100 2RW
2016 12 DY 2 ind15727 54 7 100 2RW
2016 12 DY 2 ind15727 46 8 105 2RW
2016 12 DY 2 ind15727 43 9 100 2RW
2016 12 DY 2 ind308 42 7 100 2RW
2016 12 DY 2 ind308 50 8 105 2RW
2016 12 DY 2 ind308 52 9 100 2RW
2016 12 DY 2 ind20393 48 7 100 2RW
2016 12 DY 2 ind20393 45 8 100 2RW
2016 12 DY 2 ind20393 50 9 105 2RW
2016 12 DY 2 ind3334 46 7 100 2RW
2016 12 DY 2 ind3334 53 8 95 2RW
2016 12 DY 2 ind3334 40 9 100 2RW
2016 12 DY 2 ind22727 45 7 105 2RW
2016 12 DY 2 ind22727 31 8 105 2RW
2016 12 DY 2 ind22727 46 9 105 2RW
2016 12 DY 2 ind28451 31 7 100 2RW
2016 12 DY 2 ind28451 49 8 110 2RW
2016 12 DY 2 ind28451 30 9 105 2RW
2016 12 DY 2 ind8020 40 7 105 2RW
2016 12 DY 2 ind8020 30 8 105 2RW
2016 12 DY 2 ind8020 35 9 105 2RW
2016 12 DY 2 ind16049 37 7 105 2RW
2016 12 DY 2 ind16049 35 8 105 2RW
2016 12 DY 2 ind16049 53 9 105 2RW
2016 12 DY 2 ind22691 52 7 100 2RW
2016 12 DY 2 ind22691 41 8 100 2RW
2016 12 DY 2 ind22691 49 9 105 2RW
2016 12 DY 2 ind28738 49 7 100 2RW
2016 12 DY 2 ind28738 39 8 105 2RW
2016 12 DY 2 ind28738 34 9 110 2RW
2016 12 DY 2 ind24534 43 7 100 2RW
2016 12 DY 2 ind24534 40 8 100 2RW
2016 12 DY 2 ind24534 32 9 100 2RW
2016 12 DY 2 ind14043 38 7 110 2RW
2016 12 DY 2 ind14043 48 8 105 2RW
2016 12 DY 2 ind14043 36 9 110 2RW
2016 12 DY 2 ind1893 36 7 105 2RW
2016 12 DY 2 ind1893 51 8 100 2RW
2016 12 DY 2 ind1893 45 9 105 2RW
2016 12 DY 2 ind20009 39 7 105 2RW
2016 12 DY 2 ind20009 42 8 110 2RW
2016 12 DY 2 ind20009 44 9 105 2RW
2016 12 DY 2 ind25687 51 7 112 2RW
2016 12 DY 2 ind25687 36 8 110 2RW
2016 12 DY 2 ind25687 37 9 112 2RW
2016 12 DY 2 ind7843 33 7 110 2RW
2016 12 DY 2 ind7843 54 8 105 2RW
2016 12 DY 2 ind7843 38 9 110 2RW
2016 12 DY 2 ind15883 47 7 105 2RW
2016 12 DY 2 ind15883 43 8 110 2RW
2016 12 DY 2 ind15883 39 9 110 2RW
2016 12 DY 2 ind3012 41 7 95 2RW
2016 12 DY 2 ind3012 47 8 100 2RW
2016 12 DY 2 ind3012 48 9 105 2RW
2016 12 DY 2 ind8191 50 7 100 2RW
2016 12 DY 2 ind8191 33 8 105 2RW
2016 12 DY 2 ind8191 51 9 105 2RW
2016 12 DY 2 ind956 53 7 95 2RW
2016 12 DY 2 ind956 52 8 100 2RW
2016 12 DY 2 ind956 31 9 110 2RW
2016 12 DY 2 ind3168 35 7 115 2RW
2016 12 DY 2 ind3168 32 8 115 2RW
2016 12 DY 2 ind3168 33 9 115 2RW
2016 12 DY 2 ind8437 44 7 100 2RW
2016 12 DY 2 ind8437 38 8 105 2RW
2016 12 DY 2 ind8437 41 9 100 2RW
2016 13 DY 2 ind6038 32 10 100 2RW
2016 13 DY 2 ind6038 37 11 95 2RW
2016 13 DY 2 ind6038 47 12 100 2RW
2016 13 DY 2 ind26925 30 10 105 2RW
2016 13 DY 2 ind26925 34 11 105 2RW
2016 13 DY 2 ind26925 42 12 105 2RW
2016 13 DY 2 ind784 54 10 105 2RW
2016 13 DY 2 ind784 46 11 110 2RW
2016 13 DY 2 ind784 43 12 105 2RW
2016 13 DY 2 ind4525 42 10 105 2RW
2016 13 DY 2 ind4525 50 11 105 2RW
2016 13 DY 2 ind4525 52 12 100 2RW
2016 13 DY 2 ind22212 48 10 105 2RW
2016 13 DY 2 ind22212 45 11 105 2RW
2016 13 DY 2 ind22212 50 12 110 2RW
2016 13 DY 2 ind17119 46 10 105 2RW
2016 13 DY 2 ind17119 53 11 110 2RW
2016 13 DY 2 ind17119 40 12 105 2RW
2016 13 DY 2 ind14745 45 10 110 2RW
2016 13 DY 2 ind14745 31 11 105 2RW
2016 13 DY 2 ind14745 46 12 110 2RW
2016 13 DY 2 ind14239 31 10 95 2RW
2016 13 DY 2 ind14239 49 11 100 2RW
2016 13 DY 2 ind14239 30 12 95 2RW
2016 13 DY 2 ind15705 40 10 100 2RW
2016 13 DY 2 ind15705 30 11 105 2RW
2016 13 DY 2 ind15705 35 12 100 2RW
2016 13 DY 2 ind21158 37 10 100 2RW
2016 13 DY 2 ind21158 35 11 105 2RW
2016 13 DY 2 ind21158 53 12 105 2RW
2016 13 DY 2 ind26656 52 10 100 2RW
2016 13 DY 2 ind26656 41 11 100 2RW
2016 13 DY 2 ind26656 49 12 110 2RW
2016 13 DY 2 ind26851 49 10 105 2RW
2016 13 DY 2 ind26851 39 11 100 2RW
2016 13 DY 2 ind26851 34 12 100 2RW
2016 13 DY 2 ind5966 43 10 105 2RW
2016 13 DY 2 ind5966 40 11 100 2RW
2016 13 DY 2 ind5966 32 12 95 2RW
2016 13 DY 2 ind8330 38 10 105 2RW
2016 13 DY 2 ind8330 48 11 110 2RW
2016 13 DY 2 ind8330 36 12 105 2RW
2016 13 DY 2 ind21731 36 10 95 2RW
2016 13 DY 2 ind21731 51 11 95 2RW
2016 13 DY 2 ind21731 45 12 100 2RW
2016 13 DY 2 ind21057 39 10 105 2RW
2016 13 DY 2 ind21057 42 11 100 2RW
2016 13 DY 2 ind21057 44 12 110 2RW
2016 13 DY 2 ind26963 51 10 105 2RW
2016 13 DY 2 ind26963 36 11 105 2RW
2016 13 DY 2 ind26963 37 12 100 2RW
2016 13 DY 2 ind9146 33 10 100 2RW
2016 13 DY 2 ind9146 54 11 105 2RW
2016 13 DY 2 ind9146 38 12 100 2RW
2016 13 DY 2 ind13638 47 10 105 2RW
2016 13 DY 2 ind13638 43 11 105 2RW
2016 13 DY 2 ind13638 39 12 100 2RW
2016 13 DY 2 ind29030 41 10 110 2RW
2016 13 DY 2 ind29030 47 11 105 2RW
2016 13 DY 2 ind29030 48 12 110 2RW
2016 13 DY 2 ind27413 50 10 110 2RW
2016 13 DY 2 ind27413 33 11 105 2RW
2016 13 DY 2 ind27413 51 12 110 2RW
2016 13 DY 2 ind5882 53 10 100 2RW
2016 13 DY 2 ind5882 52 11 100 2RW
2016 13 DY 2 ind5882 31 12 95 2RW
2016 13 DY 2 ind15374 35 10 110 2RW
2016 13 DY 2 ind15374 32 11 110 2RW
2016 13 DY 2 ind15374 33 12 110 2RW
2016 13 DY 2 ind9916 44 10 95 2RW
2016 13 DY 2 ind9916 38 11 90 2RW
2016 13 DY 2 ind9916 41 12 90 2RW
2016 14 DY 2 ind6038 32 13 100 2RW
2016 14 DY 2 ind6038 37 14 100 2RW
2016 14 DY 2 ind6038 47 15 105 2RW
2016 14 DY 2 ind30052 30 13 95 2RW
2016 14 DY 2 ind30052 34 14 105 2RW
2016 14 DY 2 ind30052 42 15 110 2RW
2016 14 DY 2 ind23088 54 13 105 2RW
2016 14 DY 2 ind23088 46 14 105 2RW
2016 14 DY 2 ind23088 43 15 105 2RW
2016 14 DY 2 ind10678 42 13 100 2RW
2016 14 DY 2 ind10678 50 14 105 2RW
2016 14 DY 2 ind10678 52 15 100 2RW
2016 14 DY 2 ind4125 48 13 110 2RW
2016 14 DY 2 ind4125 45 14 110 2RW
2016 14 DY 2 ind4125 50 15 110 2RW
2016 14 DY 2 ind17714 46 13 100 2RW
2016 14 DY 2 ind17714 53 14 100 2RW
2016 14 DY 2 ind17714 40 15 100 2RW
2016 14 DY 2 ind21409 45 13 95 2RW
2016 14 DY 2 ind21409 31 14 95 2RW
2016 14 DY 2 ind21409 46 15 100 2RW
2016 14 DY 2 ind1968 31 13 100 2RW
2016 14 DY 2 ind1968 49 14 110 2RW
2016 14 DY 2 ind1968 30 15 105 2RW
2016 14 DY 2 ind14022 40 13 100 2RW
2016 14 DY 2 ind14022 30 14 95 2RW
2016 14 DY 2 ind14022 35 15 100 2RW
2016 14 DY 2 ind27522 37 13 100 2RW
2016 14 DY 2 ind27522 35 14 100 2RW
2016 14 DY 2 ind27522 53 15 105 2RW
2016 14 DY 2 ind2128 52 13 110 2RW
2016 14 DY 2 ind2128 41 14 105 2RW
2016 14 DY 2 ind2128 49 15 110 2RW
2016 14 DY 2 ind12029 49 13 100 2RW
2016 14 DY 2 ind12029 39 14 100 2RW
2016 14 DY 2 ind12029 34 15 100 2RW
2016 14 DY 2 ind2050 43 13 105 2RW
2016 14 DY 2 ind2050 40 14 105 2RW
2016 14 DY 2 ind2050 32 15 100 2RW
2016 14 DY 2 ind6732 38 13 95 2RW
2016 14 DY 2 ind6732 48 14 110 2RW
2016 14 DY 2 ind6732 36 15 105 2RW
2016 14 DY 2 ind3810 36 13 105 2RW
2016 14 DY 2 ind3810 51 14 105 2RW
2016 14 DY 2 ind3810 45 15 105 2RW
2016 14 DY 2 ind14841 39 13 95 2RW
2016 14 DY 2 ind14841 42 14 105 2RW
2016 14 DY 2 ind14841 44 15 110 2RW
2016 14 DY 2 ind7306 51 13 110 2RW
2016 14 DY 2 ind7306 36 14 110 2RW
2016 14 DY 2 ind7306 37 15 110 2RW
2016 14 DY 2 ind165 33 13 100 2RW
2016 14 DY 2 ind165 54 14 110 2RW
2016 14 DY 2 ind165 38 15 105 2RW
2016 14 DY 2 ind22137 47 13 110 2RW
2016 14 DY 2 ind22137 43 14 105 2RW
2016 14 DY 2 ind22137 39 15 105 2RW
2016 14 DY 2 ind15256 41 13 90 2RW
2016 14 DY 2 ind15256 47 14 105 2RW
2016 14 DY 2 ind15256 48 15 100 2RW
2016 14 DY 2 ind3837 50 13 110 2RW
2016 14 DY 2 ind3837 33 14 105 2RW
2016 14 DY 2 ind3837 51 15 110 2RW
2016 14 DY 2 ind23749 53 13 100 2RW
2016 14 DY 2 ind23749 52 14 105 2RW
2016 14 DY 2 ind23749 31 15 105 2RW
2016 14 DY 2 ind4984 35 13 100 2RW
2016 14 DY 2 ind4984 32 14 95 2RW
2016 14 DY 2 ind4984 33 15 100 2RW
2016 14 DY 2 ind13048 44 13 105 2RW
2016 14 DY 2 ind13048 38 14 105 2RW
2016 14 DY 2 ind13048 41 15 110 2RW
2017 37 DY 2 ind8834 2 1 95 2RW
2017 37 DY 2 ind8834 6 2 90 2RW
2017 37 DY 2 ind8834 14 3 95 2RW
2017 37 DY 2 ind4799 26 1 80 2RW
2017 37 DY 2 ind4799 18 2 80 2RW
2017 37 DY 2 ind4799 15 3 90 2RW
2017 37 DY 2 ind28275 14 1 90 2RW
2017 37 DY 2 ind28275 22 2 90 2RW
2017 37 DY 2 ind28275 24 3 90 2RW
2017 37 DY 2 ind18331 20 1 85 2RW
2017 37 DY 2 ind18331 17 2 80 2RW
2017 37 DY 2 ind18331 22 3 80 2RW
2017 37 DY 2 ind24005 18 1 80 2RW
2017 37 DY 2 ind24005 25 2 85 2RW
2017 37 DY 2 ind24005 12 3 80 2RW
2017 37 DY 2 ind3496 17 1 90 2RW
2017 37 DY 2 ind3496 3 2 90 2RW
2017 37 DY 2 ind3496 18 3 95 2RW
2017 37 DY 2 ind9423 3 1 95 2RW
2017 37 DY 2 ind9423 21 2 85 2RW
2017 37 DY 2 ind9423 2 3 90 2RW
2017 37 DY 2 ind10226 12 1 85 2RW
2017 37 DY 2 ind10226 2 2 90 2RW
2017 37 DY 2 ind10226 7 3 85 2RW
2017 37 DY 2 ind7758 9 1 85 2RW
2017 37 DY 2 ind7758 7 2 85 2RW
2017 37 DY 2 ind7758 25 3 80 2RW
2017 37 DY 2 ind4521 24 1 85 2RW
2017 37 DY 2 ind4521 13 2 85 2RW
2017 37 DY 2 ind4521 21 3 90 2RW
2017 37 DY 2 ind13058 21 1 85 2RW
2017 37 DY 2 ind13058 11 2 85 2RW
2017 37 DY 2 ind13058 6 3 90 2RW
2017 37 DY 2 ind25320 15 1 90 2RW
2017 37 DY 2 ind25320 12 2 95 2RW
2017 37 DY 2 ind25320 4 3 90 2RW
2017 37 DY 2 ind19234 10 1 80 2RW
2017 37 DY 2 ind19234 20 2 85 2RW
2017 37 DY 2 ind19234 8 3 85 2RW
2017 37 DY 2 ind579 8 1 90 2RW
2017 37 DY 2 ind579 23 2 85 2RW
2017 37 DY 2 ind579 17 3 90 2RW
2017 37 DY 2 ind3497 11 1 85 2RW
2017 37 DY 2 ind3497 14 2 80 2RW
2017 37 DY 2 ind3497 16 3 90 2RW
2017 37 DY 2 ind12985 23 1 90 2RW
2017 37 DY 2 ind12985 8 2 90 2RW
2017 37 DY 2 ind12985 9 3 90 2RW
2017 37 DY 2 ind20532 5 1 90 2RW
2017 37 DY 2 ind20532 26 2 80 2RW
2017 37 DY 2 ind20532 10 3 85 2RW
2017 37 DY 2 ind10725 19 1 90 2RW
2017 37 DY 2 ind10725 15 2 90 2RW
2017 37 DY 2 ind10725 11 3 90 2RW
2017 37 DY 2 ind23570 13 1 90 2RW
2017 37 DY 2 ind23570 19 2 100 2RW
2017 37 DY 2 ind23570 20 3 95 2RW
2017 37 DY 2 ind682 22 1 90 2RW
2017 37 DY 2 ind682 5 2 90 2RW
2017 37 DY 2 ind682 23 3 90 2RW
2017 37 DY 2 ind14829 25 1 95 2RW
2017 37 DY 2 ind14829 24 2 95 2RW
2017 37 DY 2 ind14829 3 3 95 2RW
2017 37 DY 2 ind4492 7 1 85 2RW
2017 37 DY 2 ind4492 4 2 85 2RW
2017 37 DY 2 ind4492 5 3 90 2RW
2017 37 DY 2 ind21968 16 1 85 2RW
2017 37 DY 2 ind21968 10 2 85 2RW
2017 37 DY 2 ind21968 13 3 85 2RW
2017 45 DY 2 ind8834 2 4 100 2RW
2017 45 DY 2 ind8834 6 5 95 2RW
2017 45 DY 2 ind8834 14 6 90 2RW
2017 45 DY 2 ind4799 26 4 90 2RW
2017 45 DY 2 ind4799 18 5 90 2RW
2017 45 DY 2 ind4799 15 6 90 2RW
2017 45 DY 2 ind28275 14 4 95 2RW
2017 45 DY 2 ind28275 22 5 90 2RW
2017 45 DY 2 ind28275 24 6 95 2RW
2017 45 DY 2 ind24222 20 4 100 2RW
2017 45 DY 2 ind24222 17 5 95 2RW
2017 45 DY 2 ind24222 22 6 90 2RW
2017 45 DY 2 ind27242 18 4 85 2RW
2017 45 DY 2 ind27242 25 5 85 2RW
2017 45 DY 2 ind27242 12 6 90 2RW
2017 45 DY 2 ind15256 17 4 90 2RW
2017 45 DY 2 ind15256 3 5 95 2RW
2017 45 DY 2 ind15256 18 6 85 2RW
2017 45 DY 2 ind13048 3 4 95 2RW
2017 45 DY 2 ind13048 21 5 100 2RW
2017 45 DY 2 ind13048 2 6 95 2RW
2017 45 DY 2 ind27787 12 4 95 2RW
2017 45 DY 2 ind27787 2 5 90 2RW
2017 45 DY 2 ind27787 7 6 95 2RW
2017 45 DY 2 ind19636 9 4 90 2RW
2017 45 DY 2 ind19636 7 5 95 2RW
2017 45 DY 2 ind19636 25 6 80 2RW
2017 45 DY 2 ind421 24 4 95 2RW
2017 45 DY 2 ind421 13 5 95 2RW
2017 45 DY 2 ind421 21 6 95 2RW
2017 45 DY 2 ind27358 21 4 85 2RW
2017 45 DY 2 ind27358 11 5 100 2RW
2017 45 DY 2 ind27358 6 6 95 2RW
2017 45 DY 2 ind3053 15 4 90 2RW
2017 45 DY 2 ind3053 12 5 95 2RW
2017 45 DY 2 ind3053 4 6 90 2RW
2017 45 DY 2 ind27686 10 4 95 2RW
2017 45 DY 2 ind27686 20 5 90 2RW
2017 45 DY 2 ind27686 8 6 90 2RW
2017 45 DY 2 ind12339 8 4 90 2RW
2017 45 DY 2 ind12339 23 5 95 2RW
2017 45 DY 2 ind12339 17 6 90 2RW
2017 45 DY 2 ind10723 11 4 90 2RW
2017 45 DY 2 ind10723 14 5 100 2RW
2017 45 DY 2 ind10723 16 6 100 2RW
2017 45 DY 2 ind24687 23 4 95 2RW
2017 45 DY 2 ind24687 8 5 95 2RW
2017 45 DY 2 ind24687 9 6 95 2RW
2017 45 DY 2 ind8044 5 4 95 2RW
2017 45 DY 2 ind8044 26 5 95 2RW
2017 45 DY 2 ind8044 10 6 95 2RW
2017 45 DY 2 ind2828 19 4 90 2RW
2017 45 DY 2 ind2828 15 5 95 2RW
2017 45 DY 2 ind2828 11 6 95 2RW
2017 45 DY 2 ind15727 13 4 95 2RW
2017 45 DY 2 ind15727 19 5 95 2RW
2017 45 DY 2 ind15727 20 6 95 2RW
2017 45 DY 2 ind308 22 4 90 2RW
2017 45 DY 2 ind308 5 5 95 2RW
2017 45 DY 2 ind308 23 6 95 2RW
2017 45 DY 2 ind14745 25 4 95 2RW
2017 45 DY 2 ind14745 24 5 100 2RW
2017 45 DY 2 ind14745 3 6 95 2RW
2017 45 DY 2 ind26963 7 4 100 2RW
2017 45 DY 2 ind26963 4 5 105 2RW
2017 45 DY 2 ind26963 5 6 95 2RW
2017 45 DY 2 ind21409 16 4 90 2RW
2017 45 DY 2 ind21409 10 5 90 2RW
2017 45 DY 2 ind21409 13 6 90 2RW
2017 53 DY 2 ind8834 2 7 95 2RW
2017 53 DY 2 ind8834 6 8 100 2RW
2017 53 DY 2 ind8834 14 9 90 2RW
2017 53 DY 2 ind4799 26 7 90 2RW
2017 53 DY 2 ind4799 18 8 90 2RW
2017 53 DY 2 ind4799 15 9 95 2RW
2017 53 DY 2 ind28275 14 7 85 2RW
2017 53 DY 2 ind28275 22 8 95 2RW
2017 53 DY 2 ind28275 24 9 95 2RW
2017 53 DY 2 ind6832 20 7 90 2RW
2017 53 DY 2 ind6832 17 8 90 2RW
2017 53 DY 2 ind6832 22 9 90 2RW
2017 53 DY 2 ind6212 18 7 80 2RW
2017 53 DY 2 ind6212 25 8 90 2RW
2017 53 DY 2 ind6212 12 9 90 2RW
2017 53 DY 2 ind13628 17 7 85 2RW
2017 53 DY 2 ind13628 3 8 80 2RW
2017 53 DY 2 ind13628 18 9 85 2RW
2017 53 DY 2 ind7965 3 7 90 2RW
2017 53 DY 2 ind7965 21 8 95 2RW
2017 53 DY 2 ind7965 2 9 95 2RW
2017 53 DY 2 ind8191 12 7 95 2RW
2017 53 DY 2 ind8191 2 8 100 2RW
2017 53 DY 2 ind8191 7 9 95 2RW
2017 53 DY 2 ind784 9 7 85 2RW
2017 53 DY 2 ind784 7 8 105 2RW
2017 53 DY 2 ind784 25 9 100 2RW
2017 53 DY 2 ind23088 24 7 95 2RW
2017 53 DY 2 ind23088 13 8 95 2RW
2017 53 DY 2 ind23088 21 9 100 2RW
2017 53 DY 2 ind21739 21 7 85 2RW
2017 53 DY 2 ind21739 11 8 85 2RW
2017 53 DY 2 ind21739 6 9 90 2RW
2017 53 DY 2 ind26785 15 7 85 2RW
2017 53 DY 2 ind26785 12 8 90 2RW
2017 53 DY 2 ind26785 4 9 85 2RW
2017 53 DY 2 ind12029 10 7 85 2RW
2017 53 DY 2 ind12029 20 8 90 2RW
2017 53 DY 2 ind12029 8 9 85 2RW
2017 53 DY 2 ind10674 8 7 90 2RW
2017 53 DY 2 ind10674 23 8 90 2RW
2017 53 DY 2 ind10674 17 9 90 2RW
2017 53 DY 2 ind30052 11 7 90 2RW
2017 53 DY 2 ind30052 14 8 100 2RW
2017 53 DY 2 ind30052 16 9 95 2RW
2017 53 DY 2 ind2128 23 7 95 2RW
2017 53 DY 2 ind2128 8 8 95 2RW
2017 53 DY 2 ind2128 9 9 95 2RW
2017 53 DY 2 ind6038 25 7 95 2RW
2017 53 DY 2 ind6038 24 8 95 2RW
2017 53 DY 2 ind6038 3 9 95 2RW
2017 53 DY 2 ind5807 7 7 90 2RW
2017 53 DY 2 ind5807 4 8 95 2RW
2017 53 DY 2 ind5807 5 9 100 2RW
2017 60 DY 2 ind8834 2 10 95 2RW
2017 60 DY 2 ind8834 6 11 95 2RW
2017 60 DY 2 ind8834 14 12 95 2RW
2017 60 DY 2 ind316 26 10 95 2RW
2017 60 DY 2 ind316 18 11 95 2RW
2017 60 DY 2 ind316 15 12 90 2RW
2017 60 DY 2 ind4611 14 10 90 2RW
2017 60 DY 2 ind4611 22 11 90 2RW
2017 60 DY 2 ind4611 24 12 100 2RW
2017 60 DY 2 ind29201 20 10 90 2RW
2017 60 DY 2 ind29201 17 11 90 2RW
2017 60 DY 2 ind29201 22 12 95 2RW
2017 60 DY 2 ind1663 18 10 90 2RW
2017 60 DY 2 ind1663 25 11 95 2RW
2017 60 DY 2 ind1663 12 12 90 2RW
2017 60 DY 2 ind22801 17 10 85 2RW
2017 60 DY 2 ind22801 3 11 95 2RW
2017 60 DY 2 ind22801 18 12 90 2RW
2017 60 DY 2 ind4097 3 10 90 2RW
2017 60 DY 2 ind4097 21 11 90 2RW
2017 60 DY 2 ind4097 2 12 90 2RW
2017 60 DY 2 ind22910 12 10 100 2RW
2017 60 DY 2 ind22910 2 11 105 2RW
2017 60 DY 2 ind22910 7 12 100 2RW
2017 60 DY 2 ind7163 9 10 95 2RW
2017 60 DY 2 ind7163 7 11 100 2RW
2017 60 DY 2 ind7163 25 12 95 2RW
2017 60 DY 2 ind27789 24 10 100 2RW
2017 60 DY 2 ind27789 13 11 95 2RW
2017 60 DY 2 ind27789 21 12 100 2RW
2017 60 DY 2 ind8157 21 10 90 2RW
2017 60 DY 2 ind8157 11 11 95 2RW
2017 60 DY 2 ind8157 6 12 90 2RW
2017 60 DY 2 ind27071 15 10 90 2RW
2017 60 DY 2 ind27071 12 11 90 2RW
2017 60 DY 2 ind27071 4 12 85 2RW
2017 60 DY 2 ind7572 10 10 90 2RW
2017 60 DY 2 ind7572 20 11 85 2RW
2017 60 DY 2 ind7572 8 12 90 2RW
2017 60 DY 2 ind4042 8 10 95 2RW
2017 60 DY 2 ind4042 23 11 95 2RW
2017 60 DY 2 ind4042 17 12 90 2RW
2017 60 DY 2 ind21004 11 10 95 2RW
2017 60 DY 2 ind21004 14 11 90 2RW
2017 60 DY 2 ind21004 16 12 100 2RW
2017 60 DY 2 ind11321 23 10 85 2RW
2017 60 DY 2 ind11321 8 11 90 2RW
2017 60 DY 2 ind11321 9 12 90 2RW
2017 60 DY 2 ind10149 5 10 85 2RW
2017 60 DY 2 ind10149 26 11 90 2RW
2017 60 DY 2 ind10149 10 12 85 2RW
2017 60 DY 2 ind23269 19 10 90 2RW
2017 60 DY 2 ind23269 15 11 90 2RW
2017 60 DY 2 ind23269 11 12 90 2RW
2017 60 DY 2 ind3319 13 10 100 2RW
2017 60 DY 2 ind3319 19 11 95 2RW
2017 60 DY 2 ind3319 20 12 105 2RW
2017 60 DY 2 ind19530 22 10 90 2RW
2017 60 DY 2 ind19530 5 11 100 2RW
2017 60 DY 2 ind19530 23 12 95 2RW
2017 60 DY 2 ind9135 25 10 95 2RW
2017 60 DY 2 ind9135 24 11 100 2RW
2017 60 DY 2 ind9135 3 12 100 2RW
2017 60 DY 2 ind30077 7 10 95 2RW
2017 60 DY 2 ind30077 4 11 100 2RW
2017 60 DY 2 ind30077 5 12 100 2RW
2017 60 DY 2 ind21349 16 10 90 2RW
2017 60 DY 2 ind21349 10 11 95 2RW
2017 60 DY 2 ind21349 13 12 90 2RW
2017 3 DY 2 ind8834 2 13 95 2RW
2017 3 DY 2 ind8834 6 14 95 2RW
2017 3 DY 2 ind8834 14 15 85 2RW
2017 3 DY 2 ind13123 26 13 95 2RW
2017 3 DY 2 ind13123 18 14 100 2RW
2017 3 DY 2 ind13123 15 15 95 2RW
2017 3 DY 2 ind20488 14 13 90 2RW
2017 3 DY 2 ind20488 22 14 105 2RW
2017 3 DY 2 ind20488 24 15 90 2RW
2017 3 DY 2 ind18971 20 13 95 2RW
2017 3 DY 2 ind18971 17 14 95 2RW
2017 3 DY 2 ind18971 22 15 100 2RW
2017 3 DY 2 ind18169 18 13 90 2RW
2017 3 DY 2 ind18169 25 14 95 2RW
2017 3 DY 2 ind18169 12 15 95 2RW
2017 3 DY 2 ind9977 17 13 90 2RW
2017 3 DY 2 ind9977 3 14 90 2RW
2017 3 DY 2 ind9977 18 15 90 2RW
2017 3 DY 2 ind4062 3 13 105 2RW
2017 3 DY 2 ind4062 21 14 105 2RW
2017 3 DY 2 ind4062 2 15 95 2RW
2017 3 DY 2 ind22373 12 13 95 2RW
2017 3 DY 2 ind22373 2 14 95 2RW
2017 3 DY 2 ind22373 7 15 100 2RW
2017 3 DY 2 ind20114 9 13 95 2RW
2017 3 DY 2 ind20114 7 14 90 2RW
2017 3 DY 2 ind20114 25 15 95 2RW
2017 3 DY 2 ind9846 24 13 90 2RW
2017 3 DY 2 ind9846 13 14 90 2RW
2017 3 DY 2 ind9846 21 15 85 2RW
2017 3 DY 2 ind16919 21 13 90 2RW
2017 3 DY 2 ind16919 11 14 95 2RW
2017 3 DY 2 ind16919 6 15 95 2RW
2017 3 DY 2 ind7099 15 13 95 2RW
2017 3 DY 2 ind7099 12 14 100 2RW
2017 3 DY 2 ind7099 4 15 105 2RW
2017 3 DY 2 ind11810 10 13 95 2RW
2017 3 DY 2 ind11810 20 14 85 2RW
2017 3 DY 2 ind11810 8 15 90 2RW
2017 3 DY 2 ind22005 8 13 95 2RW
2017 3 DY 2 ind22005 23 14 95 2RW
2017 3 DY 2 ind22005 17 15 90 2RW
2017 3 DY 2 ind5198 11 13 90 2RW
2017 3 DY 2 ind5198 14 14 95 2RW
2017 3 DY 2 ind5198 16 15 95 2RW
2017 3 DY 2 ind16083 23 13 90 2RW
2017 3 DY 2 ind16083 8 14 95 2RW
2017 3 DY 2 ind16083 9 15 95 2RW
2017 3 DY 2 ind19269 5 13 85 2RW
2017 3 DY 2 ind19269 26 14 90 2RW
2017 3 DY 2 ind19269 10 15 90 2RW
2017 3 DY 2 ind3461 19 13 95 2RW
2017 3 DY 2 ind3461 15 14 95 2RW
2017 3 DY 2 ind3461 11 15 95 2RW
2017 3 DY 2 ind3788 13 13 80 2RW
2017 3 DY 2 ind3788 19 14 90 2RW
2017 3 DY 2 ind3788 20 15 85 2RW
2017 3 DY 2 ind15935 22 13 95 2RW
2017 3 DY 2 ind15935 5 14 95 2RW
2017 3 DY 2 ind15935 23 15 100 2RW
2017 3 DY 2 ind3719 25 13 90 2RW
2017 3 DY 2 ind3719 24 14 90 2RW
2017 3 DY 2 ind3719 3 15 85 2RW
2017 3 DY 2 ind24364 7 13 85 2RW
2017 3 DY 2 ind24364 4 14 95 2RW
2017 3 DY 2 ind24364 5 15 92 2RW
2017 3 DY 2 ind15633 16 13 90 2RW
2017 3 DY 2 ind15633 10 14 90 2RW
2017 3 DY 2 ind15633 13 15 90 2RW
2017 10 DY 2 ind8834 2 16 100 2RW
2017 10 DY 2 ind8834 6 17 90 2RW
2017 10 DY 2 ind8834 14 18 90 2RW
2017 10 DY 2 ind12747 26 16 95 2RW
2017 10 DY 2 ind12747 18 17 85 2RW
2017 10 DY 2 ind12747 15 18 85 2RW
2017 10 DY 2 ind3153 14 16 85 2RW
2017 10 DY 2 ind3153 22 17 90 2RW
2017 10 DY 2 ind3153 24 18 85 2RW
2017 10 DY 2 ind24578 20 16 80 2RW
2017 10 DY 2 ind24578 17 17 80 2RW
2017 10 DY 2 ind24578 22 18 85 2RW
2017 10 DY 2 ind8722 18 16 105 2RW
2017 10 DY 2 ind8722 25 17 100 2RW
2017 10 DY 2 ind8722 12 18 95 2RW
2017 10 DY 2 ind25479 17 16 90 2RW
2017 10 DY 2 ind25479 3 17 85 2RW
2017 10 DY 2 ind25479 18 18 90 2RW
2017 10 DY 2 ind22974 3 16 95 2RW
2017 10 DY 2 ind22974 21 17 95 2RW
2017 10 DY 2 ind22974 2 18 90 2RW
2017 10 DY 2 ind12310 12 16 90 2RW
2017 10 DY 2 ind12310 2 17 85 2RW
2017 10 DY 2 ind12310 7 18 90 2RW
2017 10 DY 2 ind16373 9 16 90 2RW
2017 10 DY 2 ind16373 7 17 90 2RW
2017 10 DY 2 ind16373 25 18 90 2RW
2017 10 DY 2 ind16134 24 16 100 2RW
2017 10 DY 2 ind16134 13 17 90 2RW
2017 10 DY 2 ind16134 21 18 90 2RW
2017 10 DY 2 ind17426 21 16 100 2RW
2017 10 DY 2 ind17426 11 17 90 2RW
2017 10 DY 2 ind17426 6 18 95 2RW
2017 10 DY 2 ind18379 15 16 95 2RW
2017 10 DY 2 ind18379 12 17 90 2RW
2017 10 DY 2 ind18379 4 18 90 2RW
2017 10 DY 2 ind3298 10 16 95 2RW
2017 10 DY 2 ind3298 20 17 95 2RW
2017 10 DY 2 ind3298 8 18 95 2RW
2017 10 DY 2 ind24993 8 16 100 2RW
2017 10 DY 2 ind24993 23 17 95 2RW
2017 10 DY 2 ind24993 17 18 95 2RW
2017 10 DY 2 ind18793 11 16 95 2RW
2017 10 DY 2 ind18793 14 17 90 2RW
2017 10 DY 2 ind18793 16 18 90 2RW
2017 10 DY 2 ind10916 23 16 90 2RW
2017 10 DY 2 ind10916 8 17 85 2RW
2017 10 DY 2 ind10916 9 18 85 2RW
2017 10 DY 2 ind8705 5 16 100 2RW
2017 10 DY 2 ind8705 26 17 95 2RW
2017 10 DY 2 ind8705 10 18 90 2RW
2017 10 DY 2 ind16724 19 16 95 2RW
2017 10 DY 2 ind16724 15 17 85 2RW
2017 10 DY 2 ind16724 11 18 95 2RW
2017 10 DY 2 ind21811 13 16 90 2RW
2017 10 DY 2 ind21811 19 17 100 2RW
2017 10 DY 2 ind21811 20 18 95 2RW
2017 10 DY 2 ind14855 22 16 90 2RW
2017 10 DY 2 ind14855 5 17 85 2RW
2017 10 DY 2 ind14855 23 18 90 2RW
2017 10 DY 2 ind16708 25 16 85 2RW
2017 10 DY 2 ind16708 24 17 90 2RW
2017 10 DY 2 ind16708 3 18 90 2RW
2017 10 DY 2 ind21341 7 16 95 2RW
2017 10 DY 2 ind21341 4 17 90 2RW
2017 10 DY 2 ind21341 5 18 85 2RW
2017 10 DY 2 ind27387 16 16 90 2RW
2017 10 DY 2 ind27387 10 17 90 2RW
2017 10 DY 2 ind27387 13 18 85 2RW
2017 11 DY 2 ind8834 29 1 95 2RW
2017 11 DY 2 ind8834 33 2 85 2RW
2017 11 DY 2 ind8834 41 3 90 2RW
2017 11 DY 2 ind10791 53 1 85 2RW
2017 11 DY 2 ind10791 45 2 85 2RW
2017 11 DY 2 ind10791 42 3 90 2RW
2017 11 DY 2 ind9794 41 1 75 2RW
2017 11 DY 2 ind9794 49 2 80 2RW
2017 11 DY 2 ind9794 51 3 80 2RW
2017 11 DY 2 ind26822 47 1 85 2RW
2017 11 DY 2 ind26822 44 2 85 2RW
2017 11 DY 2 ind26822 49 3 85 2RW
2017 11 DY 2 ind6372 45 1 95 2RW
2017 11 DY 2 ind6372 52 2 95 2RW
2017 11 DY 2 ind6372 39 3 95 2RW
2017 11 DY 2 ind24694 44 1 85 2RW
2017 11 DY 2 ind24694 30 2 85 2RW
2017 11 DY 2 ind24694 45 3 85 2RW
2017 11 DY 2 ind24423 30 1 85 2RW
2017 11 DY 2 ind24423 48 2 85 2RW
2017 11 DY 2 ind24423 29 3 85 2RW
2017 11 DY 2 ind13801 39 1 85 2RW
2017 11 DY 2 ind13801 29 2 75 2RW
2017 11 DY 2 ind13801 34 3 80 2RW
2017 11 DY 2 ind7581 36 1 80 2RW
2017 11 DY 2 ind7581 34 2 75 2RW
2017 11 DY 2 ind7581 52 3 80 2RW
2017 11 DY 2 ind2029 51 1 90 2RW
2017 11 DY 2 ind2029 40 2 90 2RW
2017 11 DY 2 ind2029 48 3 80 2RW
2017 11 DY 2 ind26061 48 1 85 2RW
2017 11 DY 2 ind26061 38 2 90 2RW
2017 11 DY 2 ind26061 33 3 90 2RW
2017 11 DY 2 ind8060 42 1 85 2RW
2017 11 DY 2 ind8060 39 2 90 2RW
2017 11 DY 2 ind8060 31 3 90 2RW
2017 11 DY 2 ind27765 37 1 75 2RW
2017 11 DY 2 ind27765 47 2 80 2RW
2017 11 DY 2 ind27765 35 3 90 2RW
2017 11 DY 2 ind11636 35 1 90 2RW
2017 11 DY 2 ind11636 50 2 85 2RW
2017 11 DY 2 ind11636 44 3 85 2RW
2017 11 DY 2 ind27128 38 1 85 2RW
2017 11 DY 2 ind27128 41 2 85 2RW
2017 11 DY 2 ind27128 43 3 90 2RW
2017 11 DY 2 ind30173 50 1 85 2RW
2017 11 DY 2 ind30173 35 2 85 2RW
2017 11 DY 2 ind30173 36 3 85 2RW
2017 11 DY 2 ind24173 32 1 80 2RW
2017 11 DY 2 ind24173 53 2 80 2RW
2017 11 DY 2 ind24173 37 3 85 2RW
2017 11 DY 2 ind25588 46 1 85 2RW
2017 11 DY 2 ind25588 42 2 80 2RW
2017 11 DY 2 ind25588 38 3 90 2RW
2017 11 DY 2 ind18191 40 1 95 2RW
2017 11 DY 2 ind18191 46 2 80 2RW
2017 11 DY 2 ind18191 47 3 85 2RW
2017 11 DY 2 ind5121 49 1 85 2RW
2017 11 DY 2 ind5121 32 2 85 2RW
2017 11 DY 2 ind5121 50 3 85 2RW
2017 11 DY 2 ind22703 52 1 95 2RW
2017 11 DY 2 ind22703 51 2 90 2RW
2017 11 DY 2 ind22703 30 3 90 2RW
2017 11 DY 2 ind511 34 1 85 2RW
2017 11 DY 2 ind511 31 2 80 2RW
2017 11 DY 2 ind511 32 3 85 2RW
2017 11 DY 2 ind1246 43 1 85 2RW
2017 11 DY 2 ind1246 37 2 75 2RW
2017 11 DY 2 ind1246 40 3 80 2RW
2017 12 DY 2 ind8834 29 4 95 2RW
2017 12 DY 2 ind8834 33 5 90 2RW
2017 12 DY 2 ind8834 41 6 90 2RW
2017 12 DY 2 ind30300 53 4 85 2RW
2017 12 DY 2 ind30300 45 5 85 2RW
2017 12 DY 2 ind30300 42 6 85 2RW
2017 12 DY 2 ind19835 41 4 85 2RW
2017 12 DY 2 ind19835 49 5 85 2RW
2017 12 DY 2 ind19835 51 6 75 2RW
2017 12 DY 2 ind10493 47 4 95 2RW
2017 12 DY 2 ind10493 44 5 90 2RW
2017 12 DY 2 ind10493 49 6 90 2RW
2017 12 DY 2 ind1309 45 4 85 2RW
2017 12 DY 2 ind1309 52 5 95 2RW
2017 12 DY 2 ind1309 39 6 90 2RW
2017 12 DY 2 ind11855 44 4 90 2RW
2017 12 DY 2 ind11855 30 5 90 2RW
2017 12 DY 2 ind11855 45 6 90 2RW
2017 12 DY 2 ind18711 30 4 85 2RW
2017 12 DY 2 ind18711 48 5 85 2RW
2017 12 DY 2 ind18711 29 6 80 2RW
2017 12 DY 2 ind22744 39 4 85 2RW
2017 12 DY 2 ind22744 29 5 95 2RW
2017 12 DY 2 ind22744 34 6 85 2RW
2017 12 DY 2 ind20383 36 4 95 2RW
2017 12 DY 2 ind20383 34 5 85 2RW
2017 12 DY 2 ind20383 52 6 90 2RW
2017 12 DY 2 ind26741 51 4 95 2RW
2017 12 DY 2 ind26741 40 5 100 2RW
2017 12 DY 2 ind26741 48 6 100 2RW
2017 12 DY 2 ind19404 48 4 85 2RW
2017 12 DY 2 ind19404 38 5 80 2RW
2017 12 DY 2 ind19404 33 6 85 2RW
2017 12 DY 2 ind19505 42 4 95 2RW
2017 12 DY 2 ind19505 39 5 95 2RW
2017 12 DY 2 ind19505 31 6 95 2RW
2017 12 DY 2 ind28033 37 4 80 2RW
2017 12 DY 2 ind28033 47 5 80 2RW
2017 12 DY 2 ind28033 35 6 75 2RW
2017 12 DY 2 ind27853 35 4 100 2RW
2017 12 DY 2 ind27853 50 5 95 2RW
2017 12 DY 2 ind27853 44 6 100 2RW
2017 12 DY 2 ind22863 38 4 95 2RW
2017 12 DY 2 ind22863 41 5 95 2RW
2017 12 DY 2 ind22863 43 6 100 2RW
2017 12 DY 2 ind28659 50 4 85 2RW
2017 12 DY 2 ind28659 35 5 100 2RW
2017 12 DY 2 ind28659 36 6 90 2RW
2017 12 DY 2 ind4433 32 4 95 2RW
2017 12 DY 2 ind4433 53 5 95 2RW
2017 12 DY 2 ind4433 37 6 95 2RW
2017 12 DY 2 ind23862 46 4 85 2RW
2017 12 DY 2 ind23862 42 5 100 2RW
2017 12 DY 2 ind23862 38 6 100 2RW
2017 12 DY 2 ind454 40 4 90 2RW
2017 12 DY 2 ind454 46 5 95 2RW
2017 12 DY 2 ind454 47 6 95 2RW
2017 12 DY 2 ind23867 49 4 85 2RW
2017 12 DY 2 ind23867 32 5 90 2RW
2017 12 DY 2 ind23867 50 6 95 2RW
2017 12 DY 2 ind5843 52 4 90 2RW
2017 12 DY 2 ind5843 51 5 95 2RW
2017 12 DY 2 ind5843 30 6 90 2RW
2017 12 DY 2 ind3566 34 4 95 2RW
2017 12 DY 2 ind3566 31 5 90 2RW
2017 12 DY 2 ind3566 32 6 85 2RW
2017 12 DY 2 ind6719 43 4 95 2RW
2017 12 DY 2 ind6719 37 5 100 2RW
2017 12 DY 2 ind6719 40 6 95 2RW
2023 51 DY 21 ind24998 30 13 70 2RW
2023 51 DY 21 ind2390 31 13 75 2RW
2023 51 DY 21 ind20532 32 13 80 2RW
2023 51 DY 21 ind6210 33 13 80 2RW
2023 51 DY 21 ind3482 34 13 75 2RW
2023 51 DY 21 ind22902 35 13 75 2RW
2023 51 DY 21 ind4543 36 13 80 2RW
2023 51 DY 21 ind29743 37 13 80 2RW
2023 51 DY 21 ind20532 38 13 80 2RW
2023 51 DY 21 ind12234 39 13 75 2RW
2023 51 DY 21 ind11997 40 13 80 2RW
2023 51 DY 21 ind7629 41 13 75 2RW
2023 51 DY 21 ind27291 42 13 75 2RW
2023 51 DY 21 ind27287 43 13 80 2RW
2023 51 DY 21 ind5165 44 13 80 2RW
2023 51 DY 21 ind20203 45 13 80 2RW
2023 51 DY 21 ind27995 46 13 80 2RW
2023 51 DY 21 ind26226 48 13 80 2RW
2023 51 DY 21 ind28395 49 13 75 2RW
2023 51 DY 21 ind1917 50 13 80 2RW
2023 51 DY 21 ind9056 51 13 80 2RW
2023 51 DY 21 ind20532 52 13 80 2RW
2023 51 DY 21 ind21938 53 13 75 2RW
2023 51 DY 21 ind14614 54 13 80 2RW
2023 51 DY 21 ind28095 54 14 70 2RW
2023 51 DY 21 ind8834 53 14 75 2RW
2023 51 DY 21 ind19462 52 14 70 2RW
2023 51 DY 21 ind6356 51 14 80 2RW
2023 51 DY 21 ind8834 49 14 75 2RW
2023 51 DY 21 ind21966 48 14 80 2RW
2023 51 DY 21 ind29607 47 14 90 2RW
2023 51 DY 21 ind12506 46 14 80 2RW
2023 51 DY 21 ind9994 45 14 80 2RW
2023 51 DY 21 ind21923 44 14 75 2RW
2023 51 DY 21 ind10905 43 14 80 2RW
2023 51 DY 21 ind20532 42 14 80 2RW
2023 51 DY 21 ind29325 41 14 75 2RW
2023 51 DY 21 ind20532 40 14 75 2RW
2023 51 DY 21 ind26359 39 14 70 2RW
2023 51 DY 21 ind18238 38 14 80 2RW
2023 51 DY 21 ind15949 37 14 80 2RW
2023 51 DY 21 ind25024 36 14 80 2RW
2023 51 DY 21 ind27032 34 14 70 2RW
2023 51 DY 21 ind24459 33 14 85 2RW
2023 51 DY 21 ind18720 32 14 70 2RW
2023 51 DY 21 ind25418 31 14 85 2RW
2023 51 DY 21 ind27287 30 15 75 2RW
2023 51 DY 21 ind15949 31 15 80 2RW
2023 51 DY 21 ind29325 32 15 75 2RW
2023 51 DY 21 ind26226 33 15 80 2RW
2023 51 DY 21 ind29743 34 15 80 2RW
2023 51 DY 21 ind18238 35 15 80 2RW
2023 51 DY 21 ind9056 36 15 75 2RW
2023 51 DY 21 ind20532 37 15 75 2RW
2023 51 DY 21 ind6210 38 15 80 2RW
2023 51 DY 21 ind22902 39 15 75 2RW
2023 51 DY 21 ind12506 42 15 80 2RW
2023 51 DY 21 ind19462 43 15 75 2RW
2023 51 DY 21 ind1917 44 15 80 2RW
2023 51 DY 21 ind3482 45 15 80 2RW
2023 51 DY 21 ind20532 46 15 80 2RW
2023 51 DY 21 ind27032 47 15 75 2RW
2023 51 DY 21 ind6356 48 15 80 2RW
2023 51 DY 21 ind20532 49 15 75 2RW
2023 51 DY 21 ind28395 50 15 75 2RW
2023 51 DY 21 ind26359 51 15 70 2RW
2023 51 DY 21 ind28095 52 15 75 2RW
2023 51 DY 21 ind5165 53 15 80 2RW
2023 51 DY 21 ind9994 54 15 80 2RW
2023 51 DY 21 ind18720 54 16 75 2RW
2023 51 DY 21 ind8834 53 16 75 2RW
2023 51 DY 21 ind21923 52 16 75 2RW
2023 51 DY 21 ind14614 51 16 80 2RW
2023 51 DY 21 ind2390 50 16 75 2RW
2023 51 DY 21 ind4543 49 16 80 2RW
2023 51 DY 21 ind24998 48 16 80 2RW
2023 51 DY 21 ind10905 47 16 75 2RW
2023 51 DY 21 ind25418 46 16 80 2RW
2023 51 DY 21 ind24459 44 16 85 2RW
2023 51 DY 21 ind7629 43 16 85 2RW
2023 51 DY 21 ind8834 42 16 80 2RW
2023 51 DY 21 ind21966 41 16 75 2RW
2023 51 DY 21 ind21938 40 16 75 2RW
2023 51 DY 21 ind20532 39 16 80 2RW
2023 51 DY 21 ind27291 38 16 80 2RW
2023 51 DY 21 ind27995 37 16 80 2RW
2023 51 DY 21 ind25024 36 16 85 2RW
2023 51 DY 21 ind20532 35 16 75 2RW
2023 51 DY 21 ind11997 33 16 80 2RW
2023 51 DY 21 ind29607 32 16 80 2RW
2023 51 DY 21 ind12234 31 16 70 2RW
2023 51 DY 21 ind20203 30 16 75 2RW
2022 32 NI 41 ind20532 103 9 90 2RW
2022 32 NI 41 ind20532 103 10 95 2RW
2022 39 NI 41 ind3522 8 1 80 2RW
2022 39 NI 41 ind15949 4 2 80 2RW
2022 39 NI 41 ind15324 6 2 80 2RW
2022 39 NI 41 ind15932 24 1 80 2RW
2022 39 NI 41 ind20532 9 2 75 2RW
2022 39 NI 41 ind10474 6 1 75 2RW
2022 39 NI 41 ind19225 19 1 80 2RW
2022 39 NI 41 ind7738 21 2 80 2RW
2022 39 NI 41 ind21849 3 1 80 2RW
2022 39 NI 41 ind7171 25 1 80 2RW
2022 39 NI 41 ind9263 25 2 80 2RW
2022 39 NI 41 ind22651 24 2 85 2RW
2022 39 NI 41 ind20055 15 1 65 2RW
2022 39 NI 41 ind24194 5 1 80 2RW
2022 39 NI 41 ind24209 21 1 65 2RW
2022 39 NI 41 ind17854 2 2 80 2RW
2022 39 NI 41 ind14258 8 2 70 2RW
2022 39 NI 41 ind26930 2 1 90 2RW
2022 39 NI 41 ind19225 11 1 80 2RW
2022 39 NI 41 ind29682 26 1 90 2RW
2022 39 NI 41 ind11912 7 1 90 2RW
2022 39 NI 41 ind15512 16 1 75 2RW
2022 39 NI 41 ind9930 4 1 75 2RW
2022 39 NI 41 ind1394 5 2 75 2RW
2022 39 NI 41 ind20602 12 2 75 2RW
2022 39 NI 41 ind22230 23 1 75 2RW
2022 39 NI 41 ind22385 23 2 75 2RW
2022 39 NI 41 ind12075 13 1 70 2RW
2022 39 NI 41 ind25338 14 2 70 2RW
2022 39 NI 41 ind27030 15 2 75 2RW
2022 39 NI 41 ind29956 12 1 75 2RW
2022 39 NI 41 ind29562 18 1 75 2RW
2022 39 NI 41 ind17515 13 2 70 2RW
2022 39 NI 41 ind7611 22 2 80 2RW
2022 39 NI 41 ind13058 10 1 70 2RW
2022 39 NI 41 ind28252 19 2 85 2RW
2022 39 NI 41 ind17394 7 2 80 2RW
2022 39 NI 41 ind15203 17 1 80 2RW
2022 39 NI 41 ind12157 20 2 90 2RW
2022 39 NI 41 ind8769 17 2 80 2RW
2022 39 NI 41 ind9056 9 1 75 2RW
2022 39 NI 41 ind6030 18 2 75 2RW
2022 39 NI 41 ind1221 26 2 85 2RW
2022 39 NI 41 ind2199 3 2 75 2RW
2022 39 NI 41 ind15203 14 1 75 2RW
2022 39 NI 41 ind16798 22 1 80 2RW
2022 39 NI 41 ind19233 20 1 70 2RW
2022 39 NI 41 ind8834 10 2 75 2RW
2022 39 NI 41 ind3522 24 4 80 2RW
2022 39 NI 41 ind10474 25 4 85 2RW
2022 39 NI 41 ind15324 15 3 75 2RW
2022 39 NI 41 ind9263 7 4 80 2RW
2022 39 NI 41 ind7171 4 4 80 2RW
2022 39 NI 41 ind20532 9 3 75 2RW
2022 39 NI 41 ind15949 23 3 80 2RW
2022 39 NI 41 ind15932 10 4 80 2RW
2022 39 NI 41 ind22651 20 4 75 2RW
2022 39 NI 41 ind24209 8 3 75 2RW
2022 39 NI 41 ind29956 3 3 80 2RW
2022 39 NI 41 ind26930 5 4 85 2RW
2022 39 NI 41 ind19225 4 3 75 2RW
2022 39 NI 41 ind14258 22 3 70 2RW
2022 39 NI 41 ind13058 21 3 75 2RW
2022 39 NI 41 ind11912 6 3 90 2RW
2022 39 NI 41 ind29562 16 4 75 2RW
2022 39 NI 41 ind15512 21 4 70 2RW
2022 39 NI 41 ind24194 6 4 85 2RW
2022 39 NI 41 ind21849 26 3 80 2RW
2022 39 NI 41 ind17854 5 3 80 2RW
2022 39 NI 41 ind20055 16 3 75 2RW
2022 39 NI 41 ind25338 7 3 80 2RW
2022 39 NI 41 ind15203 25 3 90 2RW
2022 39 NI 41 ind27030 22 4 75 2RW
2022 39 NI 41 ind19225 3 4 75 2RW
2022 39 NI 41 ind15203 2 4 75 2RW
2022 39 NI 41 ind7738 14 3 80 2RW
2022 39 NI 41 ind29682 11 3 80 2RW
2022 39 NI 41 ind20602 12 3 80 2RW
2022 39 NI 41 ind9930 12 4 80 2RW
2022 39 NI 41 ind1221 13 4 75 2RW
2022 39 NI 41 ind28252 11 4 85 2RW
2022 39 NI 41 ind22230 24 3 75 2RW
2022 39 NI 41 ind12075 26 4 70 2RW
2022 39 NI 41 ind17394 9 4 80 2RW
2022 39 NI 41 ind1394 2 3 75 2RW
2022 39 NI 41 ind22385 19 3 70 2RW
2022 39 NI 41 ind2199 15 4 70 2RW
2022 39 NI 41 ind6030 18 3 75 2RW
2022 39 NI 41 ind17515 18 4 75 2RW
2022 39 NI 41 ind8769 23 4 80 2RW
2022 39 NI 41 ind9056 13 3 75 2RW
2022 39 NI 41 ind7611 10 3 80 2RW
2022 39 NI 41 ind12157 19 4 80 2RW
2022 39 NI 41 ind19233 8 4 75 2RW
2022 39 NI 41 ind8834 17 3 75 2RW
2022 39 NI 41 ind16798 14 4 75 2RW
2022 5 NI 41 ind20532 35 14 80 2RW
2022 5 NI 41 ind14567 33 14 85 2RW
2022 5 NI 41 ind21309 38 14 85 2RW
2022 5 NI 41 ind11478 28 13 80 2RW
2022 5 NI 41 ind27783 32 14 90 2RW
2022 5 NI 41 ind27346 34 13 75 2RW
2022 5 NI 41 ind11676 44 14 80 2RW
2022 5 NI 41 ind21548 51 13 75 2RW
2022 5 NI 41 ind15949 30 14 85 2RW
2022 5 NI 41 ind302 46 14 75 2RW
2022 5 NI 41 ind26796 49 13 80 2RW
2022 5 NI 41 ind9030 40 14 90 2RW
2022 5 NI 41 ind1166 37 13 85 2RW
2022 5 NI 41 ind2090 50 14 75 2RW
2022 5 NI 41 ind4163 38 13 80 2RW
2022 5 NI 41 ind23260 43 14 80 2RW
2022 5 NI 41 ind9565 32 13 70 2RW
2022 5 NI 41 ind14955 43 13 80 2RW
2022 5 NI 41 ind25532 39 14 80 2RW
2022 5 NI 41 ind5446 49 14 85 2RW
2022 5 NI 41 ind7156 41 13 70 2RW
2022 5 NI 41 ind18836 39 13 80 2RW
2022 5 NI 41 ind17089 40 13 75 2RW
2022 5 NI 41 ind4037 42 13 75 2RW
2022 5 NI 41 ind1221 36 13 80 2RW
2022 5 NI 41 ind8677 48 13 75 2RW
2022 5 NI 41 ind25067 34 14 85 2RW
2022 5 NI 41 ind20407 36 14 80 2RW
2022 5 NI 41 ind18345 46 13 75 2RW
2022 5 NI 41 ind20338 47 14 75 2RW
2022 5 NI 41 ind29574 30 13 70 2RW
2022 5 NI 41 ind25652 45 14 80 2RW
2022 5 NI 41 ind27690 29 13 75 2RW
2022 5 NI 41 ind25095 52 13 80 2RW
2022 5 NI 41 ind1784 51 14 75 2RW
2022 5 NI 41 ind12013 33 13 80 2RW
2022 5 NI 41 ind8369 31 14 80 2RW
2022 5 NI 41 ind1325 28 14 75 2RW
2022 5 NI 41 ind27060 41 14 90 2RW
2022 5 NI 41 ind7156 35 13 70 2RW
2022 5 NI 41 ind13394 42 14 80 2RW
2022 5 NI 41 ind4887 44 13 75 2RW
2022 5 NI 41 ind26472 52 14 75 2RW
2022 5 NI 41 ind2831 29 14 70 2RW
2022 5 NI 41 ind1198 45 13 80 2RW
2022 5 NI 41 ind5301 31 13 70 2RW
2022 5 NI 41 ind12471 50 13 80 2RW
2022 5 NI 41 ind17020 47 13 70 2RW
2022 5 NI 41 ind27017 48 14 85 2RW
2022 5 NI 41 ind5446 45 15 85 2RW
2022 5 NI 41 ind21309 38 15 85 2RW
2022 5 NI 41 ind9030 33 15 95 2RW
2022 5 NI 41 ind14567 35 16 85 2RW
2022 5 NI 41 ind25532 44 16 75 2RW
2022 5 NI 41 ind4037 47 16 75 2RW
2022 5 NI 41 ind302 45 16 75 2RW
2022 5 NI 41 ind25652 37 16 80 2RW
2022 5 NI 41 ind4163 29 15 80 2RW
2022 5 NI 41 ind11478 31 15 85 2RW
2022 5 NI 41 ind23260 49 16 85 2RW
2022 5 NI 41 ind27783 41 15 90 2RW
2022 5 NI 41 ind20532 35 15 75 2RW
2022 5 NI 41 ind18836 52 16 80 2RW
2022 5 NI 41 ind1166 29 16 85 2RW
2022 5 NI 41 ind14955 51 15 85 2RW
2022 5 NI 41 ind11676 44 15 70 2RW
2022 5 NI 41 ind4887 42 16 80 2RW
2022 5 NI 41 ind27346 50 16 85 2RW
2022 5 NI 41 ind1221 47 15 85 2RW
2022 5 NI 41 ind15949 49 15 90 2RW
2022 5 NI 41 ind2831 41 16 80 2RW
2022 5 NI 41 ind26796 50 15 85 2RW
2022 5 NI 41 ind27690 52 15 80 2RW
2022 5 NI 41 ind12471 36 16 75 2RW
2022 5 NI 41 ind8677 40 16 80 2RW
2022 5 NI 41 ind2090 46 16 75 2RW
2022 5 NI 41 ind1784 33 16 75 2RW
2022 5 NI 41 ind7156 42 15 80 2RW
2022 5 NI 41 ind18345 34 16 80 2RW
2022 5 NI 41 ind17089 28 16 85 2RW
2022 5 NI 41 ind13394 46 15 80 2RW
2022 5 NI 41 ind1325 31 16 85 2RW
2022 5 NI 41 ind9565 51 16 75 2RW
2022 5 NI 41 ind20338 40 15 80 2RW
2022 5 NI 41 ind25067 48 15 75 2RW
2022 5 NI 41 ind27060 48 16 75 2RW
2022 5 NI 41 ind26472 39 16 80 2RW
2022 5 NI 41 ind20407 43 15 75 2RW
2022 5 NI 41 ind21548 30 16 85 2RW
2022 5 NI 41 ind7156 39 15 80 2RW
2022 5 NI 41 ind27017 36 15 90 2RW
2022 5 NI 41 ind8369 28 15 80 2RW
2022 5 NI 41 ind5301 32 16 80 2RW
2022 5 NI 41 ind17020 34 15 80 2RW
2022 5 NI 41 ind25095 37 15 85 2RW
2022 5 NI 41 ind12013 32 15 90 2RW
2022 5 NI 41 ind1198 30 15 85 2RW
2022 5 NI 41 ind29574 38 16 75 2RW
2022 47 NI 41 ind20532 9 8 75 2RW
2022 47 NI 41 ind21522 6 8 80 2RW
2022 47 NI 41 ind15949 4 8 85 2RW
2022 47 NI 41 ind25634 3 7 75 2RW
2022 47 NI 41 ind9457 24 8 80 2RW
2022 47 NI 41 ind15350 20 7 80 2RW
2022 47 NI 41 ind19774 15 7 80 2RW
2022 47 NI 41 ind15318 4 7 70 2RW
2022 47 NI 41 ind20235 26 7 80 2RW
2022 47 NI 41 ind23472 23 7 75 2RW
2022 47 NI 41 ind22577 7 8 80 2RW
2022 47 NI 41 ind2119 24 7 75 2RW
2022 47 NI 41 ind7093 15 8 70 2RW
2022 47 NI 41 ind3182 17 8 80 2RW
2022 47 NI 41 ind9024 2 8 80 2RW
2022 47 NI 41 ind12701 3 8 75 2RW
2022 47 NI 41 ind17694 25 8 85 2RW
2022 47 NI 41 ind22595 21 8 80 2RW
2022 47 NI 41 ind19454 16 8 75 2RW
2022 47 NI 41 ind12800 13 7 80 2RW
2022 47 NI 41 ind18331 10 8 75 2RW
2022 47 NI 41 ind28527 9 7 75 2RW
2022 47 NI 41 ind27969 23 8 85 2RW
2022 47 NI 41 ind18003 18 7 85 2RW
2022 47 NI 41 ind6837 7 7 75 2RW
2022 47 NI 41 ind26519 22 7 70 2RW
2022 47 NI 41 ind20341 25 7 80 2RW
2022 47 NI 41 ind8488 16 7 70 2RW
2022 47 NI 41 ind2018 20 8 85 2RW
2022 47 NI 41 ind13600 19 8 80 2RW
2022 47 NI 41 ind21242 19 7 75 2RW
2022 47 NI 41 ind7156 17 7 75 2RW
2022 47 NI 41 ind9116 2 7 70 2RW
2022 47 NI 41 ind28355 13 8 80 2RW
2022 47 NI 41 ind5169 14 8 80 2RW
2022 47 NI 41 ind15051 5 7 65 2RW
2022 47 NI 41 ind1574 26 8 75 2RW
2022 47 NI 41 ind5111 6 7 65 2RW
2022 47 NI 41 ind5158 22 8 80 2RW
2022 47 NI 41 ind3832 18 8 70 2RW
2022 47 NI 41 ind22051 12 7 80 2RW
2022 47 NI 41 ind21593 12 8 75 2RW
2022 47 NI 41 ind2273 14 7 85 2RW
2022 47 NI 41 ind5902 8 8 90 2RW
2022 47 NI 41 ind26799 11 7 80 2RW
2022 47 NI 41 ind8834 10 7 75 2RW
2022 47 NI 41 ind14666 8 7 80 2RW
2022 47 NI 41 ind28556 5 8 80 2RW
2022 47 NI 41 ind2434 21 7 75 2RW
2022 47 NI 41 ind20532 9 9 75 2RW
2022 47 NI 41 ind15350 8 10 80 2RW
2022 47 NI 41 ind23472 24 9 80 2RW
2022 47 NI 41 ind19774 16 9 80 2RW
2022 47 NI 41 ind25634 26 9 80 2RW
2022 47 NI 41 ind20235 11 9 75 2RW
2022 47 NI 41 ind15318 12 10 70 2RW
2022 47 NI 41 ind17694 7 10 80 2RW
2022 47 NI 41 ind7156 25 9 75 2RW
2022 47 NI 41 ind21242 4 9 75 2RW
2022 47 NI 41 ind9457 20 10 75 2RW
2022 47 NI 41 ind7093 22 10 75 2RW
2022 47 NI 41 ind9024 5 10 80 2RW
2022 47 NI 41 ind12800 26 10 80 2RW
2022 47 NI 41 ind3182 23 10 80 2RW
2022 47 NI 41 ind9116 5 9 80 2RW
2022 47 NI 41 ind28355 18 10 80 2RW
2022 47 NI 41 ind15949 23 9 85 2RW
2022 47 NI 41 ind2119 10 10 70 2RW
2022 47 NI 41 ind5111 25 10 80 2RW
2022 47 NI 41 ind26519 14 10 70 2RW
2022 47 NI 41 ind18003 16 10 75 2RW
2022 47 NI 41 ind1574 13 10 70 2RW
2022 47 NI 41 ind2018 19 10 80 2RW
2022 47 NI 41 ind28527 13 9 75 2RW
2022 47 NI 41 ind18331 17 9 75 2RW
2022 47 NI 41 ind21522 15 9 80 2RW
2022 47 NI 41 ind22577 9 10 75 2RW
2022 47 NI 41 ind2273 2 10 85 2RW
2022 47 NI 41 ind6837 6 9 75 2RW
2022 47 NI 41 ind22051 3 9 75 2RW
2022 47 NI 41 ind5169 7 9 80 2RW
2022 47 NI 41 ind15051 6 10 65 2RW
2022 47 NI 41 ind5158 10 9 75 2RW
2022 47 NI 41 ind27969 19 9 80 2RW
2022 47 NI 41 ind13600 11 10 75 2RW
2022 47 NI 41 ind20341 4 10 80 2RW
2022 47 NI 41 ind19454 20 9 75 2RW
2022 47 NI 41 ind12701 15 10 70 2RW
2022 47 NI 41 ind21593 12 9 75 2RW
2022 47 NI 41 ind8834 21 9 80 2RW
2022 47 NI 41 ind28556 2 9 80 2RW
2022 47 NI 41 ind22595 14 9 75 2RW
2022 47 NI 41 ind14666 24 10 80 2RW
2022 47 NI 41 ind5902 22 9 80 2RW
2022 47 NI 41 ind26799 3 10 80 2RW
2022 47 NI 41 ind3832 18 9 70 2RW
2022 47 NI 41 ind8488 21 10 70 2RW
2022 47 NI 41 ind2434 8 9 75 2RW
2022 62 NI 41 ind17897 29 8 80 2RW
2022 62 NI 41 ind4009 46 8 75 2RW
2022 62 NI 41 ind4471 45 8 80 2RW
2022 62 NI 41 ind14339 40 7 85 2RW
2022 62 NI 41 ind18760 43 8 75 2RW
2022 62 NI 41 ind23132 51 7 85 2RW
2022 62 NI 41 ind13575 44 7 90 2RW
2022 62 NI 41 ind13166 38 7 85 2RW
2022 62 NI 41 ind19812 51 8 80 2RW
2022 62 NI 41 ind20532 35 8 75 2RW
2022 62 NI 41 ind11646 45 7 85 2RW
2022 62 NI 41 ind7321 50 7 90 2RW
2022 62 NI 41 ind25722 30 7 80 2RW
2022 62 NI 41 ind26600 28 7 75 2RW
2022 62 NI 41 ind6680 40 8 80 2RW
2022 62 NI 41 ind2909 41 7 85 2RW
2022 62 NI 41 ind12524 36 8 80 2RW
2022 62 NI 41 ind20996 33 8 70 2RW
2022 62 NI 41 ind11748 49 8 80 2RW
2022 62 NI 41 ind18507 48 8 70 2RW
2022 62 NI 41 ind15949 30 8 85 2RW
2022 62 NI 41 ind18305 37 7 80 2RW
2022 62 NI 41 ind23966 32 7 75 2RW
2022 62 NI 41 ind25566 43 7 90 2RW
2022 62 NI 41 ind20894 29 7 80 2RW
2022 62 NI 41 ind17173 33 7 65 2RW
2022 62 NI 41 ind24892 39 8 80 2RW
2022 62 NI 41 ind24236 49 7 80 2RW
2022 62 NI 41 ind24902 47 8 80 2RW
2022 62 NI 41 ind4338 38 8 85 2RW
2022 62 NI 41 ind29491 48 7 90 2RW
2022 62 NI 41 ind15619 31 8 70 2RW
2022 62 NI 41 ind4686 32 8 75 2RW
2022 62 NI 41 ind25475 50 8 75 2RW
2022 62 NI 41 ind4160 34 8 70 2RW
2022 62 NI 41 ind25017 39 7 80 2RW
2022 62 NI 41 ind16474 42 7 85 2RW
2022 62 NI 41 ind8834 36 7 80 2RW
2022 62 NI 41 ind26613 41 8 80 2RW
2022 62 NI 41 ind11104 42 8 75 2RW
2022 62 NI 41 ind26096 28 8 75 2RW
2022 62 NI 41 ind27462 44 8 80 2RW
2022 62 NI 41 ind21159 52 8 70 2RW
2022 62 NI 41 ind22997 52 7 75 2RW
2022 62 NI 41 ind10468 31 7 70 2RW
2022 62 NI 41 ind19485 34 7 85 2RW
2022 62 NI 41 ind13910 35 7 85 2RW
2022 62 NI 41 ind30330 47 7 75 2RW
2022 62 NI 41 ind803 46 7 80 2RW
2022 62 NI 41 ind4009 45 10 80 2RW
2022 62 NI 41 ind15949 49 9 85 2RW
2022 62 NI 41 ind7321 36 10 80 2RW
2022 62 NI 41 ind4471 37 10 80 2RW
2022 62 NI 41 ind17897 41 10 80 2RW
2022 62 NI 41 ind20532 35 9 70 2RW
2022 62 NI 41 ind6680 33 9 80 2RW
2022 62 NI 41 ind18760 49 10 80 2RW
2022 62 NI 41 ind20894 52 9 85 2RW
2022 62 NI 41 ind19812 33 10 80 2RW
2022 62 NI 41 ind25722 38 10 75 2RW
2022 62 NI 41 ind13166 29 9 80 2RW
2022 62 NI 41 ind14339 28 10 80 2RW
2022 62 NI 41 ind12524 43 9 75 2RW
2022 62 NI 41 ind11748 45 9 85 2RW
2022 62 NI 41 ind11646 30 9 75 2RW
2022 62 NI 41 ind26600 31 9 70 2RW
2022 62 NI 41 ind2909 42 9 75 2RW
2022 62 NI 41 ind25017 52 10 75 2RW
2022 62 NI 41 ind18507 36 9 75 2RW
2022 62 NI 41 ind24892 44 10 80 2RW
2022 62 NI 41 ind24902 40 9 80 2RW
2022 62 NI 41 ind4338 38 9 80 2RW
2022 62 NI 41 ind23132 30 10 75 2RW
2022 62 NI 41 ind25566 51 9 85 2RW
2022 62 NI 41 ind23966 51 10 75 2RW
2022 62 NI 41 ind27462 44 9 80 2RW
2022 62 NI 41 ind17173 32 9 60 2RW
2022 62 NI 41 ind13575 42 10 80 2RW
2022 62 NI 41 ind24236 50 9 80 2RW
2022 62 NI 41 ind26096 31 10 70 2RW
2022 62 NI 41 ind26613 48 10 80 2RW
2022 62 NI 41 ind16474 47 10 80 2RW
2022 62 NI 41 ind8834 47 9 85 2RW
2022 62 NI 41 ind4686 41 9 75 2RW
2022 62 NI 41 ind29491 40 10 80 2RW
2022 62 NI 41 ind10468 32 10 70 2RW
2022 62 NI 41 ind15619 28 9 75 2RW
2022 62 NI 41 ind18305 29 10 75 2RW
2022 62 NI 41 ind22997 37 9 75 2RW
2022 62 NI 41 ind19485 50 10 80 2RW
2022 62 NI 41 ind13910 39 9 80 2RW
2022 62 NI 41 ind4160 48 9 75 2RW
2022 62 NI 41 ind25475 46 10 75 2RW
2022 62 NI 41 ind20996 35 10 70 2RW
2022 62 NI 41 ind30330 34 9 75 2RW
2022 62 NI 41 ind803 34 10 85 2RW
2022 62 NI 41 ind21159 39 10 70 2RW
2022 62 NI 41 ind11104 46 9 80 2RW
2022 55 NI 41 ind26162 49 1 85 2RW
2022 55 NI 41 ind29762 52 1 80 2RW
2022 55 NI 41 ind5399 47 2 85 2RW
2022 55 NI 41 ind27551 38 1 75 2RW
2022 55 NI 41 ind18761 50 2 85 2RW
2022 55 NI 41 ind15573 45 1 70 2RW
2022 55 NI 41 ind9046 30 1 80 2RW
2022 55 NI 41 ind25480 36 2 80 2RW
2022 55 NI 41 ind20501 29 2 80 2RW
2022 55 NI 41 ind22861 29 1 80 2RW
2022 55 NI 41 ind5045 39 2 80 2RW
2022 55 NI 41 ind4805 32 2 80 2RW
2022 55 NI 41 ind9918 48 2 80 2RW
2022 55 NI 41 ind20785 33 2 80 2RW
2022 55 NI 41 ind23365 46 1 80 2RW
2022 55 NI 41 ind25316 41 2 75 2RW
2022 55 NI 41 ind2463 44 2 80 2RW
2022 55 NI 41 ind3145 43 2 80 2RW
2022 55 NI 41 ind16894 41 1 75 2RW
2022 55 NI 41 ind26383 51 1 75 2RW
2022 55 NI 41 ind28966 42 1 80 2RW
2022 55 NI 41 ind19614 45 2 80 2RW
2022 55 NI 41 ind21995 44 1 75 2RW
2022 55 NI 41 ind4993 43 1 80 2RW
2022 55 NI 41 ind21970 32 1 85 2RW
2022 55 NI 41 ind5948 47 1 75 2RW
2022 55 NI 41 ind3296 28 1 70 2RW
2022 55 NI 41 ind22615 33 1 80 2RW
2022 55 NI 41 ind957 49 2 80 2RW
2022 55 NI 41 ind15949 30 2 80 2RW
2022 55 NI 41 ind531 50 1 75 2RW
2022 55 NI 41 ind26540 42 2 80 2RW
2022 55 NI 41 ind18847 51 2 80 2RW
2022 55 NI 41 ind10109 34 1 80 2RW
2022 55 NI 41 ind20532 35 2 70 2RW
2022 55 NI 41 ind15667 37 1 75 2RW
2022 55 NI 41 ind20134 52 2 85 2RW
2022 55 NI 41 ind24259 38 2 80 2RW
2022 55 NI 41 ind22779 28 2 75 2RW
2022 55 NI 41 ind11202 31 1 75 2RW
2022 55 NI 41 ind27987 34 2 80 2RW
2022 55 NI 41 ind24028 40 2 80 2RW
2022 55 NI 41 ind11117 31 2 75 2RW
2022 55 NI 41 ind12739 48 1 70 2RW
2022 55 NI 41 ind24987 39 1 70 2RW
2022 55 NI 41 ind6574 40 1 75 2RW
2022 55 NI 41 ind21467 46 2 85 2RW
2022 55 NI 41 ind19724 35 1 75 2RW
2022 55 NI 41 ind23365 34 4 90 2RW
2022 55 NI 41 ind21970 51 4 85 2RW
2022 55 NI 41 ind9046 38 4 85 2RW
2022 55 NI 41 ind20501 41 4 80 2RW
2022 55 NI 41 ind20532 35 3 80 2RW
2022 55 NI 41 ind5399 40 3 80 2RW
2022 55 NI 41 ind2463 44 3 80 2RW
2022 55 NI 41 ind5045 44 4 80 2RW
2022 55 NI 41 ind3145 49 4 90 2RW
2022 55 NI 41 ind18761 46 4 90 2RW
2022 55 NI 41 ind4805 41 3 85 2RW
2022 55 NI 41 ind22861 52 3 85 2RW
2022 55 NI 41 ind15949 49 3 85 2RW
2022 55 NI 41 ind28966 47 4 80 2RW
2022 55 NI 41 ind27551 29 3 80 2RW
2022 55 NI 41 ind29762 37 3 80 2RW
2022 55 NI 41 ind20785 35 4 80 2RW
2022 55 NI 41 ind16894 42 3 80 2RW
2022 55 NI 41 ind25480 43 3 75 2RW
2022 55 NI 41 ind531 36 4 75 2RW
2022 55 NI 41 ind9918 36 3 80 2RW
2022 55 NI 41 ind15667 29 4 80 2RW
2022 55 NI 41 ind19614 37 4 80 2RW
2022 55 NI 41 ind5948 34 3 80 2RW
2022 55 NI 41 ind25316 48 4 75 2RW
2022 55 NI 41 ind11117 28 3 80 2RW
2022 55 NI 41 ind24987 52 4 75 2RW
2022 55 NI 41 ind15573 30 3 75 2RW
2022 55 NI 41 ind4993 51 3 85 2RW
2022 55 NI 41 ind18847 33 4 85 2RW
2022 55 NI 41 ind26162 50 3 80 2RW
2022 55 NI 41 ind20134 39 4 75 2RW
2022 55 NI 41 ind3296 31 3 75 2RW
2022 55 NI 41 ind22615 32 3 80 2RW
2022 55 NI 41 ind24259 38 3 75 2RW
2022 55 NI 41 ind21995 42 4 80 2RW
2022 55 NI 41 ind26383 30 4 75 2RW
2022 55 NI 41 ind27987 48 3 80 2RW
2022 55 NI 41 ind26540 46 3 80 2RW
2022 55 NI 41 ind10109 50 4 90 2RW
2022 55 NI 41 ind957 45 3 75 2RW
2022 55 NI 41 ind22779 31 4 80 2RW
2022 55 NI 41 ind24028 33 3 75 2RW
2022 55 NI 41 ind12739 40 4 75 2RW
2022 55 NI 41 ind11202 32 4 80 2RW
2022 55 NI 41 ind21467 45 4 85 2RW
2022 55 NI 41 ind6574 28 4 70 2RW
2022 55 NI 41 ind19724 39 3 75 2RW
2022 4 DY 21 ind1198 36 8 105 2RW
2022 4 DY 21 ind20338 40 8 105 2RW
2022 4 DY 21 ind15949 37 8 110 2RW
2022 4 DY 21 ind25652 30 8 90 2RW
2022 4 DY 21 ind26796 42 8 110 2RW
2022 4 DY 21 ind11478 46 8 100 2RW
2022 4 DY 21 ind25532 35 8 100 2RW
2022 4 DY 21 ind4887 43 8 100 2RW
2022 4 DY 21 ind14955 32 7 100 2RW
2022 4 DY 21 ind2831 38 8 105 2RW
2022 4 DY 21 ind4163 30 7 100 2RW
2022 4 DY 21 ind7156 45 8 85 2RW
2022 4 DY 21 ind20532 41 8 100 2RW
2022 4 DY 21 ind2090 33 8 100 2RW
2022 4 DY 21 ind21309 53 7 100 2RW
2022 4 DY 21 ind9030 39 8 110 2RW
2022 4 DY 21 ind18836 48 7 95 2RW
2022 4 DY 21 ind21548 44 8 105 2RW
2022 4 DY 21 ind27346 42 7 100 2RW
2022 4 DY 21 ind5301 35 7 90 2RW
2022 4 DY 21 ind1166 32 8 100 2RW
2022 4 DY 21 ind27060 37 7 100 2RW
2022 4 DY 21 ind25095 50 7 100 2RW
2022 4 DY 21 ind23260 54 8 95 2RW
2022 4 DY 21 ind27017 34 7 100 2RW
2022 4 DY 21 ind8369 48 8 90 2RW
2022 4 DY 21 ind1784 41 7 90 2RW
2022 4 DY 21 ind8677 31 8 85 2RW
2022 4 DY 21 ind29574 46 7 85 2RW
2022 4 DY 21 ind1221 40 7 85 2RW
2022 4 DY 21 ind18345 36 7 95 2RW
2022 4 DY 21 ind12013 54 7 105 2RW
2022 4 DY 21 ind17020 34 8 100 2RW
2022 4 DY 21 ind4037 38 7 90 2RW
2022 4 DY 21 ind20407 53 8 80 2RW
2022 4 DY 21 ind5446 47 8 110 2RW
2022 4 DY 21 ind12471 50 8 100 2RW
2022 4 DY 21 ind11676 44 7 90 2RW
2022 4 DY 21 ind14567 33 7 100 2RW
2022 4 DY 21 ind7156 49 7 75 2RW
2022 4 DY 21 ind27690 49 8 85 2RW
2022 4 DY 21 ind302 45 7 90 2RW
2022 4 DY 21 ind25067 31 7 95 2RW
2022 4 DY 21 ind1325 43 7 100 2RW
2022 4 DY 21 ind17089 51 7 90 2RW
2022 4 DY 21 ind9565 47 7 80 2RW
2022 4 DY 21 ind13394 52 8 85 2RW
2022 4 DY 21 ind26472 52 7 90 2RW
2022 4 DY 21 ind27783 51 8 95 2RW
2022 4 DY 21 ind4163 45 9 105 2RW
2022 4 DY 21 ind4887 41 10 105 2RW
2022 4 DY 21 ind18836 41 9 110 2RW
2022 4 DY 21 ind1198 43 9 110 2RW
2022 4 DY 21 ind12471 39 9 105 2RW
2022 4 DY 21 ind25095 36 9 105 2RW
2022 4 DY 21 ind2831 54 10 90 2RW
2022 4 DY 21 ind11478 43 10 100 2RW
2022 4 DY 21 ind25652 38 10 95 2RW
2022 4 DY 21 ind26796 45 10 100 2RW
2022 4 DY 21 ind14955 49 10 95 2RW
2022 4 DY 21 ind27017 37 9 105 2RW
2022 4 DY 21 ind1166 40 9 110 2RW
2022 4 DY 21 ind12013 48 9 100 2RW
2022 4 DY 21 ind20407 30 9 95 2RW
2022 4 DY 21 ind20338 46 9 110 2RW
2022 4 DY 21 ind5301 53 10 85 2RW
2022 4 DY 21 ind27060 44 9 105 2RW
2022 4 DY 21 ind7156 38 9 85 2RW
2022 4 DY 21 ind8369 36 10 95 2RW
2022 4 DY 21 ind5446 31 9 105 2RW
2022 4 DY 21 ind21548 50 10 105 2RW
2022 4 DY 21 ind29574 47 10 85 2RW
2022 4 DY 21 ind21309 35 10 100 2RW
2022 4 DY 21 ind27690 49 9 80 2RW
2022 4 DY 21 ind18345 48 10 95 2RW
2022 4 DY 21 ind26472 40 10 90 2RW
2022 4 DY 21 ind4037 47 9 95 2RW
2022 4 DY 21 ind8677 35 9 90 2RW
2022 4 DY 21 ind20532 37 10 90 2RW
2022 4 DY 21 ind7156 50 9 90 2RW
2022 4 DY 21 ind27346 33 10 85 2RW
2022 4 DY 21 ind15949 52 9 100 2RW
2022 4 DY 21 ind23260 53 9 90 2RW
2022 4 DY 21 ind9565 42 10 85 2RW
2022 4 DY 21 ind17020 33 9 85 2RW
2022 4 DY 21 ind14567 51 10 100 2RW
2022 4 DY 21 ind9030 32 9 110 2RW
2022 4 DY 21 ind1784 51 9 85 2RW
2022 4 DY 21 ind1325 42 9 110 2RW
2022 4 DY 21 ind11676 46 10 95 2RW
2022 4 DY 21 ind27783 39 10 105 2RW
2022 4 DY 21 ind1221 34 9 100 2RW
2022 4 DY 21 ind17089 34 10 90 2RW
2022 4 DY 21 ind25067 44 10 100 2RW
2022 4 DY 21 ind2090 30 10 90 2RW
2022 4 DY 21 ind302 52 10 85 2RW
2022 4 DY 21 ind13394 31 10 80 2RW
2022 4 DY 21 ind25532 32 10 80 2RW
2022 4 DY 21 ind20407 49 12 95 2RW
2022 4 DY 21 ind2831 50 12 95 2RW
2022 4 DY 21 ind4163 54 12 100 2RW
2022 4 DY 21 ind14955 32 11 100 2RW
2022 4 DY 21 ind25095 33 12 100 2RW
2022 4 DY 21 ind26796 44 11 100 2RW
2022 4 DY 21 ind12471 52 12 100 2RW
2022 4 DY 21 ind11478 51 12 100 2RW
2022 4 DY 21 ind18836 41 11 95 2RW
2022 4 DY 21 ind7156 37 11 90 2RW
2022 4 DY 21 ind1198 43 12 100 2RW
2022 4 DY 21 ind27346 47 12 100 2RW
2022 4 DY 21 ind8369 48 12 100 2RW
2022 4 DY 21 ind1784 40 11 95 2RW
2022 4 DY 21 ind20338 38 12 100 2RW
2022 4 DY 21 ind5301 33 11 95 2RW
2022 4 DY 21 ind27060 34 12 90 2RW
2022 4 DY 21 ind1166 34 11 100 2RW
2022 4 DY 21 ind9030 32 12 105 2RW
2022 4 DY 21 ind12013 47 11 95 2RW
2022 4 DY 21 ind7156 45 12 80 2RW
2022 4 DY 21 ind21548 50 11 100 2RW
2022 4 DY 21 ind29574 54 11 85 2RW
2022 4 DY 21 ind21309 35 12 90 2RW
2022 4 DY 21 ind2090 30 12 95 2RW
2022 4 DY 21 ind25652 49 11 90 2RW
2022 4 DY 21 ind23260 51 11 100 2RW
2022 4 DY 21 ind27690 31 11 85 2RW
2022 4 DY 21 ind20532 31 12 95 2RW
2022 4 DY 21 ind4887 48 11 90 2RW
2022 4 DY 21 ind4037 35 11 95 2RW
2022 4 DY 21 ind18345 53 12 90 2RW
2022 4 DY 21 ind15949 30 11 110 2RW
2022 4 DY 21 ind5446 43 11 100 2RW
2022 4 DY 21 ind27017 46 12 100 2RW
2022 4 DY 21 ind17089 42 12 95 2RW
2022 4 DY 21 ind8677 37 12 80 2RW
2022 4 DY 21 ind25532 36 12 80 2RW
2022 4 DY 21 ind14567 44 12 100 2RW
2022 4 DY 21 ind9565 39 12 75 2RW
2022 4 DY 21 ind17020 41 12 85 2RW
2022 4 DY 21 ind1325 53 11 90 2RW
2022 4 DY 21 ind11676 46 11 90 2RW
2022 4 DY 21 ind13394 42 11 90 2RW
2022 4 DY 21 ind26472 52 11 95 2RW
2022 4 DY 21 ind27783 38 11 95 2RW
2022 4 DY 21 ind25067 39 11 95 2RW
2022 4 DY 21 ind1221 36 11 95 2RW
2022 4 DY 21 ind302 45 11 80 2RW
2022 61 DY 21 ind11748 47 2 95 2RW
2022 61 DY 21 ind11104 52 2 100 2RW
2022 61 DY 21 ind14339 51 1 100 2RW
2022 61 DY 21 ind17897 38 2 95 2RW
2022 61 DY 21 ind4009 45 1 95 2RW
2022 61 DY 21 ind12524 53 2 90 2RW
2022 61 DY 21 ind20894 49 2 100 2RW
2022 61 DY 21 ind4338 53 1 95 2RW
2022 61 DY 21 ind13575 43 2 85 2RW
2022 61 DY 21 ind13910 49 1 90 2RW
2022 61 DY 21 ind15949 37 2 95 2RW
2022 61 DY 21 ind7321 50 2 95 2RW
2022 61 DY 21 ind26613 37 1 90 2RW
2022 61 DY 21 ind18760 54 2 95 2RW
2022 61 DY 21 ind29491 31 2 90 2RW
2022 61 DY 21 ind24236 42 2 85 2RW
2022 61 DY 21 ind4471 30 2 95 2RW
2022 61 DY 21 ind25017 48 1 85 2RW
2022 61 DY 21 ind15619 48 2 95 2RW
2022 61 DY 21 ind23966 47 1 80 2RW
2022 61 DY 21 ind18507 34 1 85 2RW
2022 61 DY 21 ind2909 45 2 90 2RW
2022 61 DY 21 ind26096 43 1 80 2RW
2022 61 DY 21 ind23132 44 2 90 2RW
2022 61 DY 21 ind20532 41 2 90 2RW
2022 61 DY 21 ind4686 51 2 80 2RW
2022 61 DY 21 ind25475 33 2 90 2RW
2022 61 DY 21 ind21159 52 1 80 2RW
2022 61 DY 21 ind22997 50 1 85 2RW
2022 61 DY 21 ind19485 42 1 100 2RW
2022 61 DY 21 ind6680 39 2 95 2RW
2022 61 DY 21 ind17173 54 1 80 2RW
2022 61 DY 21 ind11646 36 2 80 2RW
2022 61 DY 21 ind13166 30 1 100 2RW
2022 61 DY 21 ind26600 46 2 85 2RW
2022 61 DY 21 ind803 36 1 85 2RW
2022 61 DY 21 ind27462 44 1 85 2RW
2022 61 DY 21 ind25722 46 1 95 2RW
2022 61 DY 21 ind4160 31 1 85 2RW
2022 61 DY 21 ind24892 35 2 105 2RW
2022 61 DY 21 ind10468 35 1 85 2RW
2022 61 DY 21 ind30330 34 2 90 2RW
2022 61 DY 21 ind24902 40 2 85 2RW
2022 61 DY 21 ind19812 41 1 90 2RW
2022 61 DY 21 ind18305 32 2 85 2RW
2022 61 DY 21 ind20996 33 1 85 2RW
2022 61 DY 21 ind16474 38 1 100 2RW
2022 61 DY 21 ind25566 32 1 100 2RW
2022 61 DY 21 ind8834 40 1 95 2RW
2022 61 DY 21 ind25017 41 3 90 2RW
2022 61 DY 21 ind20894 49 3 100 2RW
2022 61 DY 21 ind14339 34 4 100 2RW
2022 61 DY 21 ind18507 37 3 90 2RW
2022 61 DY 21 ind18760 53 3 100 2RW
2022 61 DY 21 ind19485 33 4 95 2RW
2022 61 DY 21 ind4338 35 4 95 2RW
2022 61 DY 21 ind26096 42 3 90 2RW
2022 61 DY 21 ind11748 31 3 95 2RW
2022 61 DY 21 ind29491 35 3 95 2RW
2022 61 DY 21 ind13166 45 3 95 2RW
2022 61 DY 21 ind7321 39 3 105 2RW
2022 61 DY 21 ind30330 33 3 90 2RW
2022 61 DY 21 ind22997 36 3 90 2RW
2022 61 DY 21 ind13575 41 4 85 2RW
2022 61 DY 21 ind4009 52 4 100 2RW
2022 61 DY 21 ind15949 52 3 100 2RW
2022 61 DY 21 ind2909 38 3 90 2RW
2022 61 DY 21 ind18305 40 3 95 2RW
2022 61 DY 21 ind11646 43 3 100 2RW
2022 61 DY 21 ind26613 44 3 90 2RW
2022 61 DY 21 ind11104 31 4 85 2RW
2022 61 DY 21 ind15619 36 4 90 2RW
2022 61 DY 21 ind12524 30 3 85 2RW
2022 61 DY 21 ind4471 38 4 85 2RW
2022 61 DY 21 ind21159 40 4 80 2RW
2022 61 DY 21 ind25566 49 4 95 2RW
2022 61 DY 21 ind19812 51 3 90 2RW
2022 61 DY 21 ind13910 50 3 85 2RW
2022 61 DY 21 ind4686 39 4 80 2RW
2022 61 DY 21 ind17897 54 4 90 2RW
2022 61 DY 21 ind17173 48 3 80 2RW
2022 61 DY 21 ind20996 51 4 80 2RW
2022 61 DY 21 ind16474 47 3 90 2RW
2022 61 DY 21 ind20532 37 4 80 2RW
2022 61 DY 21 ind25475 30 4 85 2RW
2022 61 DY 21 ind6680 32 3 105 2RW
2022 61 DY 21 ind10468 53 4 80 2RW
2022 61 DY 21 ind803 48 4 90 2RW
2022 61 DY 21 ind4160 44 4 85 2RW
2022 61 DY 21 ind26600 43 4 80 2RW
2022 61 DY 21 ind24902 46 3 90 2RW
2022 61 DY 21 ind24892 32 4 105 2RW
2022 61 DY 21 ind23132 50 4 90 2RW
2022 61 DY 21 ind27462 46 4 100 2RW
2022 61 DY 21 ind8834 34 3 100 2RW
2022 61 DY 21 ind25722 47 4 90 2RW
2022 61 DY 21 ind23966 42 4 85 2RW
2022 61 DY 21 ind24236 45 4 80 2RW
2022 61 DY 21 ind14339 42 6 105 2RW
2022 61 DY 21 ind26613 34 6 95 2RW
2022 61 DY 21 ind4338 35 6 95 2RW
2022 61 DY 21 ind30330 41 6 90 2RW
2022 61 DY 21 ind22997 33 6 85 2RW
2022 61 DY 21 ind11646 43 6 85 2RW
2022 61 DY 21 ind23966 39 6 80 2RW
2022 61 DY 21 ind29491 37 6 95 2RW
2022 61 DY 21 ind20996 44 6 90 2RW
2022 61 DY 21 ind10468 33 5 75 2RW
2022 61 DY 21 ind13910 45 6 90 2RW
2022 61 DY 21 ind20894 31 5 100 2RW
2022 61 DY 21 ind4009 45 5 90 2RW
2022 61 DY 21 ind24892 36 6 105 2RW
2022 61 DY 21 ind25475 30 6 90 2RW
2022 61 DY 21 ind20532 31 6 90 2RW
2022 61 DY 21 ind25017 41 5 80 2RW
2022 61 DY 21 ind24902 38 6 90 2RW
2022 61 DY 21 ind19485 47 6 95 2RW
2022 61 DY 21 ind7321 52 6 90 2RW
2022 61 DY 21 ind18507 46 6 90 2RW
2022 61 DY 21 ind25566 32 5 95 2RW
2022 61 DY 21 ind12524 49 6 85 2RW
2022 61 DY 21 ind6680 32 6 100 2RW
2022 61 DY 21 ind4160 39 5 85 2RW
2022 61 DY 21 ind11748 43 5 85 2RW
2022 61 DY 21 ind15949 30 5 100 2RW
2022 61 DY 21 ind15619 48 6 85 2RW
2022 61 DY 21 ind13166 54 6 90 2RW
2022 61 DY 21 ind11104 42 5 90 2RW
2022 61 DY 21 ind803 53 6 90 2RW
2022 61 DY 21 ind17897 50 6 90 2RW
2022 61 DY 21 ind18305 34 5 80 2RW
2022 61 DY 21 ind19812 40 5 85 2RW
2022 61 DY 21 ind26600 51 6 80 2RW
2022 61 DY 21 ind2909 37 5 85 2RW
2022 61 DY 21 ind13575 48 5 80 2RW
2022 61 DY 21 ind18760 51 5 90 2RW
2022 61 DY 21 ind4471 49 5 80 2RW
2022 61 DY 21 ind26096 53 5 70 2RW
2022 61 DY 21 ind21159 52 5 80 2RW
2022 61 DY 21 ind27462 46 5 85 2RW
2022 61 DY 21 ind24236 44 5 70 2RW
2022 61 DY 21 ind4686 38 5 85 2RW
2022 61 DY 21 ind17173 47 5 80 2RW
2022 61 DY 21 ind16474 35 5 80 2RW
2022 61 DY 21 ind23132 50 5 85 2RW
2022 61 DY 21 ind8834 36 5 90 2RW
2022 61 DY 21 ind25722 54 5 85 2RW
2022 46 DY 21 ind18003 16 8 100 2RW
2022 46 DY 21 ind15350 9 7 95 2RW
2022 46 DY 21 ind6837 27 7 90 2RW
2022 46 DY 21 ind22577 6 7 95 2RW
2022 46 DY 21 ind2273 24 7 105 2RW
2022 46 DY 21 ind5902 4 7 105 2RW
2022 46 DY 21 ind28556 21 8 90 2RW
2022 46 DY 21 ind15051 8 7 90 2RW
2022 46 DY 21 ind20341 17 8 100 2RW
2022 46 DY 21 ind7156 5 7 85 2RW
2022 46 DY 21 ind21593 26 7 95 2RW
2022 46 DY 21 ind5158 7 7 100 2RW
2022 46 DY 21 ind23472 15 8 100 2RW
2022 46 DY 21 ind21242 9 8 90 2RW
2022 46 DY 21 ind25634 22 8 90 2RW
2022 46 DY 21 ind27969 20 8 105 2RW
2022 46 DY 21 ind9457 6 8 90 2RW
2022 46 DY 21 ind28527 22 7 100 2RW
2022 46 DY 21 ind15318 19 7 95 2RW
2022 46 DY 21 ind20235 23 7 95 2RW
2022 46 DY 21 ind26519 4 8 100 2RW
2022 46 DY 21 ind17694 14 7 95 2RW
2022 46 DY 21 ind5111 20 7 90 2RW
2022 46 DY 21 ind3182 27 8 100 2RW
2022 46 DY 21 ind7093 10 7 90 2RW
2022 46 DY 21 ind13600 3 8 100 2RW
2022 46 DY 21 ind19774 18 8 110 2RW
2022 46 DY 21 ind26799 5 8 100 2RW
2022 46 DY 21 ind22595 13 8 95 2RW
2022 46 DY 21 ind5169 12 8 105 2RW
2022 46 DY 21 ind22051 3 7 90 2RW
2022 46 DY 21 ind9116 19 8 90 2RW
2022 46 DY 21 ind15949 10 8 100 2RW
2022 46 DY 21 ind2018 18 7 95 2RW
2022 46 DY 21 ind2119 23 8 90 2RW
2022 46 DY 21 ind21522 24 8 95 2RW
2022 46 DY 21 ind9024 16 7 95 2RW
2022 46 DY 21 ind20532 14 8 90 2RW
2022 46 DY 21 ind12800 21 7 100 2RW
2022 46 DY 21 ind2434 7 8 85 2RW
2022 46 DY 21 ind8488 11 7 95 2RW
2022 46 DY 21 ind12701 11 8 90 2RW
2022 46 DY 21 ind3832 17 7 85 2RW
2022 46 DY 21 ind14666 15 7 95 2RW
2022 46 DY 21 ind18331 26 8 90 2RW
2022 46 DY 21 ind1574 25 7 90 2RW
2022 46 DY 21 ind28355 8 8 100 2RW
2022 46 DY 21 ind19454 25 8 90 2RW
2022 46 DY 21 ind8834 13 7 100 2RW
2022 46 DY 21 ind27969 4 9 100 2RW
2022 46 DY 21 ind19774 11 9 105 2RW
2022 46 DY 21 ind15949 25 9 100 2RW
2022 46 DY 21 ind7093 17 9 90 2RW
2022 46 DY 21 ind20235 9 9 95 2RW
2022 46 DY 21 ind3182 26 9 90 2RW
2022 46 DY 21 ind15350 21 10 90 2RW
2022 46 DY 21 ind6837 21 9 95 2RW
2022 46 DY 21 ind17694 24 9 90 2RW
2022 46 DY 21 ind22595 19 9 90 2RW
2022 46 DY 21 ind5169 5 9 100 2RW
2022 46 DY 21 ind21242 16 9 90 2RW
2022 46 DY 21 ind18003 14 10 95 2RW
2022 46 DY 21 ind25634 22 9 90 2RW
2022 46 DY 21 ind9457 3 10 85 2RW
2022 46 DY 21 ind21593 8 10 90 2RW
2022 46 DY 21 ind28556 9 10 90 2RW
2022 46 DY 21 ind5158 10 9 90 2RW
2022 46 DY 21 ind22051 18 9 95 2RW
2022 46 DY 21 ind20341 23 10 90 2RW
2022 46 DY 21 ind28527 23 9 90 2RW
2022 46 DY 21 ind15318 20 10 95 2RW
2022 46 DY 21 ind26519 8 9 100 2RW
2022 46 DY 21 ind22577 24 10 90 2RW
2022 46 DY 21 ind2273 7 10 100 2RW
2022 46 DY 21 ind2018 25 10 90 2RW
2022 46 DY 21 ind7156 22 10 85 2RW
2022 46 DY 21 ind26799 13 9 90 2RW
2022 46 DY 21 ind9024 15 9 90 2RW
2022 46 DY 21 ind15051 26 10 85 2RW
2022 46 DY 21 ind23472 18 10 85 2RW
2022 46 DY 21 ind18331 3 9 90 2RW
2022 46 DY 21 ind3832 19 10 90 2RW
2022 46 DY 21 ind2119 12 9 100 2RW
2022 46 DY 21 ind12800 14 9 95 2RW
2022 46 DY 21 ind9116 16 10 85 2RW
2022 46 DY 21 ind5111 15 10 85 2RW
2022 46 DY 21 ind12701 27 10 85 2RW
2022 46 DY 21 ind5902 17 10 95 2RW
2022 46 DY 21 ind13600 11 10 95 2RW
2022 46 DY 21 ind20532 10 10 90 2RW
2022 46 DY 21 ind2434 6 9 85 2RW
2022 46 DY 21 ind8488 20 9 95 2RW
2022 46 DY 21 ind21522 12 10 90 2RW
2022 46 DY 21 ind19454 4 10 95 2RW
2022 46 DY 21 ind8834 7 9 100 2RW
2022 46 DY 21 ind28355 5 10 95 2RW
2022 46 DY 21 ind14666 6 10 85 2RW
2022 46 DY 21 ind1574 13 10 90 2RW
2022 46 DY 21 ind2119 25 12 100 2RW
2022 46 DY 21 ind18003 21 11 90 2RW
2022 46 DY 21 ind28556 21 12 90 2RW
2022 46 DY 21 ind20341 23 11 95 2RW
2022 46 DY 21 ind5169 5 12 100 2RW
2022 46 DY 21 ind9457 3 12 95 2RW
2022 46 DY 21 ind22051 27 12 100 2RW
2022 46 DY 21 ind15318 27 11 95 2RW
2022 46 DY 21 ind5158 19 12 100 2RW
2022 46 DY 21 ind12701 23 12 95 2RW
2022 46 DY 21 ind21593 8 12 100 2RW
2022 46 DY 21 ind7093 7 12 95 2RW
2022 46 DY 21 ind21242 16 12 100 2RW
2022 46 DY 21 ind22595 11 12 90 2RW
2022 46 DY 21 ind9116 24 12 85 2RW
2022 46 DY 21 ind3182 24 11 90 2RW
2022 46 DY 21 ind2273 15 12 100 2RW
2022 46 DY 21 ind19774 10 11 100 2RW
2022 46 DY 21 ind5111 12 12 85 2RW
2022 46 DY 21 ind15051 6 11 80 2RW
2022 46 DY 21 ind26519 10 12 95 2RW
2022 46 DY 21 ind15949 3 11 100 2RW
2022 46 DY 21 ind25634 4 11 90 2RW
2022 46 DY 21 ind17694 13 11 90 2RW
2022 46 DY 21 ind6837 20 11 95 2RW
2022 46 DY 21 ind20235 6 12 95 2RW
2022 46 DY 21 ind23472 17 11 90 2RW
2022 46 DY 21 ind9024 26 11 90 2RW
2022 46 DY 21 ind13600 22 11 100 2RW
2022 46 DY 21 ind26799 7 11 85 2RW
2022 46 DY 21 ind22577 17 12 95 2RW
2022 46 DY 21 ind20532 4 12 95 2RW
2022 46 DY 21 ind7156 5 11 85 2RW
2022 46 DY 21 ind5902 12 11 100 2RW
2022 46 DY 21 ind28355 9 12 95 2RW
2022 46 DY 21 ind28527 18 12 90 2RW
2022 46 DY 21 ind27969 16 11 90 2RW
2022 46 DY 21 ind2018 18 11 90 2RW
2022 46 DY 21 ind18331 22 12 95 2RW
2022 46 DY 21 ind15350 26 12 100 2RW
2022 46 DY 21 ind14666 20 12 95 2RW
2022 46 DY 21 ind3832 19 11 85 2RW
2022 46 DY 21 ind2434 14 12 85 2RW
2022 46 DY 21 ind8488 8 11 95 2RW
2022 46 DY 21 ind1574 25 11 90 2RW
2022 46 DY 21 ind21522 11 11 85 2RW
2022 46 DY 21 ind12800 14 11 85 2RW
2022 46 DY 21 ind8834 9 11 90 2RW
2022 46 DY 21 ind19454 15 11 85 2RW
2022 54 DY 21 ind3145 27 14 95 2RW
2022 54 DY 21 ind22615 27 13 90 2RW
2022 54 DY 21 ind4993 5 13 100 2RW
2022 54 DY 21 ind11117 21 14 85 2RW
2022 54 DY 21 ind29762 23 13 95 2RW
2022 54 DY 21 ind23365 9 13 100 2RW
2022 54 DY 21 ind12739 4 14 95 2RW
2022 54 DY 21 ind26162 15 14 105 2RW
2022 54 DY 21 ind22779 16 13 90 2RW
2022 54 DY 21 ind26540 25 14 90 2RW
2022 54 DY 21 ind9918 7 13 100 2RW
2022 54 DY 21 ind24987 21 13 90 2RW
2022 54 DY 21 ind20134 25 13 95 2RW
2022 54 DY 21 ind4805 24 14 100 2RW
2022 54 DY 21 ind22861 22 14 95 2RW
2022 54 DY 21 ind25480 26 14 100 2RW
2022 54 DY 21 ind531 23 14 80 2RW
2022 54 DY 21 ind18761 6 14 95 2RW
2022 54 DY 21 ind5045 8 14 100 2RW
2022 54 DY 21 ind28966 11 13 100 2RW
2022 54 DY 21 ind18847 14 13 105 2RW
2022 54 DY 21 ind26383 17 14 90 2RW
2022 54 DY 21 ind19614 3 14 100 2RW
2022 54 DY 21 ind9046 19 13 105 2RW
2022 54 DY 21 ind21970 20 13 100 2RW
2022 54 DY 21 ind20785 6 13 90 2RW
2022 54 DY 21 ind15573 9 14 90 2RW
2022 54 DY 21 ind27551 3 13 90 2RW
2022 54 DY 21 ind11202 8 13 85 2RW
2022 54 DY 21 ind2463 17 13 90 2RW
2022 54 DY 21 ind27987 4 13 95 2RW
2022 54 DY 21 ind15949 10 14 95 2RW
2022 54 DY 21 ind25316 10 13 90 2RW
2022 54 DY 21 ind20501 11 14 95 2RW
2022 54 DY 21 ind16894 18 14 95 2RW
2022 54 DY 21 ind24259 26 13 100 2RW
2022 54 DY 21 ind5399 13 14 90 2RW
2022 54 DY 21 ind5948 7 14 100 2RW
2022 54 DY 21 ind19724 22 13 90 2RW
2022 54 DY 21 ind20532 14 14 90 2RW
2022 54 DY 21 ind24028 12 14 90 2RW
2022 54 DY 21 ind10109 15 13 90 2RW
2022 54 DY 21 ind957 20 14 95 2RW
2022 54 DY 21 ind3296 19 14 90 2RW
2022 54 DY 21 ind6574 24 13 90 2RW
2022 54 DY 21 ind21467 18 13 95 2RW
2022 54 DY 21 ind21995 16 14 90 2RW
2022 54 DY 21 ind15667 5 14 85 2RW
2022 54 DY 21 ind29762 9 15 95 2RW
2022 54 DY 21 ind18761 3 16 100 2RW
2022 54 DY 21 ind12739 8 15 90 2RW
2022 54 DY 21 ind11117 9 16 90 2RW
2022 54 DY 21 ind16894 11 15 95 2RW
2022 54 DY 21 ind9918 10 15 95 2RW
2022 54 DY 21 ind26540 4 16 90 2RW
2022 54 DY 21 ind24028 5 15 90 2RW
2022 54 DY 21 ind22615 21 15 95 2RW
2022 54 DY 21 ind25480 3 15 95 2RW
2022 54 DY 21 ind531 12 15 90 2RW
2022 54 DY 21 ind18847 24 15 100 2RW
2022 54 DY 21 ind19614 11 16 95 2RW
2022 54 DY 21 ind26162 18 16 100 2RW
2022 54 DY 21 ind3145 26 15 95 2RW
2022 54 DY 21 ind22779 15 15 90 2RW
2022 54 DY 21 ind22861 22 15 100 2RW
2022 54 DY 21 ind5045 5 16 95 2RW
2022 54 DY 21 ind20134 13 16 90 2RW
2022 54 DY 21 ind5948 6 15 95 2RW
2022 54 DY 21 ind28966 20 15 100 2RW
2022 54 DY 21 ind25316 17 15 85 2RW
2022 54 DY 21 ind24987 14 15 90 2RW
2022 54 DY 21 ind4805 12 16 90 2RW
2022 54 DY 21 ind957 4 15 100 2RW
2022 54 DY 21 ind5399 19 15 85 2RW
2022 54 DY 21 ind15949 25 15 100 2RW
2022 54 DY 21 ind26383 23 16 90 2RW
2022 54 DY 21 ind21970 15 16 90 2RW
2022 54 DY 21 ind27551 18 15 90 2RW
2022 54 DY 21 ind24259 8 16 95 2RW
2022 54 DY 21 ind20532 10 16 90 2RW
2022 54 DY 21 ind15573 16 15 95 2RW
2022 54 DY 21 ind4993 22 16 90 2RW
2022 54 DY 21 ind19724 23 15 85 2RW
2022 54 DY 21 ind10109 6 16 90 2RW
2022 54 DY 21 ind27987 17 16 90 2RW
2022 54 DY 21 ind6574 7 16 90 2RW
2022 54 DY 21 ind23365 21 16 90 2RW
2022 54 DY 21 ind20501 27 16 90 2RW
2022 54 DY 21 ind3296 16 16 90 2RW
2022 54 DY 21 ind2463 19 16 85 2RW
2022 54 DY 21 ind21995 14 16 85 2RW
2022 54 DY 21 ind9046 20 16 95 2RW
2022 54 DY 21 ind20785 24 16 90 2RW
2022 54 DY 21 ind11202 26 16 90 2RW
2022 54 DY 21 ind21467 25 16 90 2RW
2022 54 DY 21 ind15667 13 15 90 2RW
2022 54 DY 21 ind18761 3 18 95 2RW
2022 54 DY 21 ind11117 21 18 90 2RW
2022 54 DY 21 ind9918 19 18 100 2RW
2022 54 DY 21 ind5045 9 18 100 2RW
2022 54 DY 21 ind24028 5 18 95 2RW
2022 54 DY 21 ind22861 4 17 100 2RW
2022 54 DY 21 ind26162 17 17 100 2RW
2022 54 DY 21 ind29762 6 18 95 2RW
2022 54 DY 21 ind21970 12 18 95 2RW
2022 54 DY 21 ind16894 10 17 95 2RW
2022 54 DY 21 ind4993 5 17 100 2RW
2022 54 DY 21 ind25316 7 18 95 2RW
2022 54 DY 21 ind15573 16 18 90 2RW
2022 54 DY 21 ind18847 13 17 100 2RW
2022 54 DY 21 ind12739 10 18 90 2RW
2022 54 DY 21 ind15949 3 17 100 2RW
2022 54 DY 21 ind4805 11 17 95 2RW
2022 54 DY 21 ind20532 4 18 95 2RW
2022 54 DY 21 ind5399 11 18 100 2RW
2022 54 DY 21 ind22779 26 17 85 2RW
2022 54 DY 21 ind28966 8 17 100 2RW
2022 54 DY 21 ind24259 8 18 95 2RW
2022 54 DY 21 ind26540 15 17 85 2RW
2022 54 DY 21 ind20501 23 18 95 2RW
2022 54 DY 21 ind531 25 18 80 2RW
2022 54 DY 21 ind11202 6 17 85 2RW
2022 54 DY 21 ind24987 14 17 85 2RW
2022 54 DY 21 ind22615 20 17 90 2RW
2022 54 DY 21 ind19614 22 17 90 2RW
2022 54 DY 21 ind20134 25 17 90 2RW
2022 54 DY 21 ind20785 17 18 100 2RW
2022 54 DY 21 ind27987 12 17 95 2RW
2022 54 DY 21 ind25480 22 18 95 2RW
2022 54 DY 21 ind27551 27 18 95 2RW
2022 54 DY 21 ind5948 14 18 95 2RW
2022 54 DY 21 ind3145 24 17 90 2RW
2022 54 DY 21 ind23365 26 18 90 2RW
2022 54 DY 21 ind26383 23 17 95 2RW
2022 54 DY 21 ind21995 21 17 90 2RW
2022 54 DY 21 ind10109 20 18 95 2RW
2022 54 DY 21 ind2463 19 17 80 2RW
2022 54 DY 21 ind957 16 17 95 2RW
2022 54 DY 21 ind9046 27 17 95 2RW
2022 54 DY 21 ind21467 18 17 85 2RW
2022 54 DY 21 ind6574 15 18 90 2RW
2022 54 DY 21 ind3296 24 18 95 2RW
2022 54 DY 21 ind19724 18 18 95 2RW
2022 54 DY 21 ind15667 7 17 90 2RW
2022 40 DY 21 ind13058 53 13 100 2RW
2022 40 DY 21 ind24342 52 13 100 2RW
2022 40 DY 21 ind29983 32 14 90 2RW
2022 40 DY 21 ind5017 53 14 90 2RW
2022 40 DY 21 ind28431 47 13 95 2RW
2022 40 DY 21 ind20532 51 13 100 2RW
2022 40 DY 21 ind20532 50 13 90 2RW
2022 40 DY 21 ind19558 51 14 95 2RW
2022 40 DY 21 ind22598 35 14 80 2RW
2022 40 DY 21 ind8644 36 14 95 2RW
2022 40 DY 21 ind26390 42 13 110 2RW
2022 40 DY 21 ind18074 49 13 95 2RW
2022 40 DY 21 ind20532 41 14 95 2RW
2022 40 DY 21 ind16685 31 13 95 2RW
2022 40 DY 21 ind20532 54 13 90 2RW
2022 40 DY 21 ind56 50 14 90 2RW
2022 40 DY 21 ind22608 37 13 85 2RW
2022 40 DY 21 ind14614 39 14 90 2RW
2022 40 DY 21 ind2020 48 14 90 2RW
2022 40 DY 21 ind15949 37 14 105 2RW
2022 40 DY 21 ind10112 45 13 95 2RW
2022 40 DY 21 ind18331 33 13 90 2RW
2022 40 DY 21 ind26946 52 14 95 2RW
2022 40 DY 21 ind20532 30 13 100 2RW
2022 40 DY 21 ind27270 31 14 95 2RW
2022 40 DY 21 ind23793 48 13 95 2RW
2022 40 DY 21 ind14304 41 13 95 2RW
2022 40 DY 21 ind20532 32 13 95 2RW
2022 40 DY 21 ind1221 34 13 100 2RW
2022 40 DY 21 ind22267 44 14 80 2RW
2022 40 DY 21 ind20441 38 14 100 2RW
2022 40 DY 21 ind9286 40 14 90 2RW
2022 40 DY 21 ind2030 47 14 90 2RW
2022 40 DY 21 ind3666 38 13 90 2RW
2022 40 DY 21 ind2410 33 14 95 2RW
2022 40 DY 21 ind25084 36 13 95 2RW
2022 40 DY 21 ind24354 49 14 90 2RW
2022 40 DY 21 ind8486 45 14 85 2RW
2022 40 DY 21 ind16139 43 13 110 2RW
2022 40 DY 21 ind1671 30 14 95 2RW
2022 40 DY 21 ind21171 46 14 90 2RW
2022 40 DY 21 ind13843 42 14 95 2RW
2022 40 DY 21 ind27451 35 13 90 2RW
2022 40 DY 21 ind28838 54 14 100 2RW
2022 40 DY 21 ind14223 44 13 105 2RW
2022 40 DY 21 ind14072 34 14 100 2RW
2022 40 DY 21 ind29779 43 14 90 2RW
2022 40 DY 21 ind15949 52 15 110 2RW
2022 40 DY 21 ind29983 40 15 90 2RW
2022 40 DY 21 ind8644 43 15 105 2RW
2022 40 DY 21 ind20532 36 15 95 2RW
2022 40 DY 21 ind20532 45 15 85 2RW
2022 40 DY 21 ind56 39 15 80 2RW
2022 40 DY 21 ind1221 37 15 90 2RW
2022 40 DY 21 ind26390 33 16 100 2RW
2022 40 DY 21 ind20532 48 15 105 2RW
2022 40 DY 21 ind14614 32 15 100 2RW
2022 40 DY 21 ind5017 30 15 100 2RW
2022 40 DY 21 ind24342 40 16 85 2RW
2022 40 DY 21 ind3666 47 15 90 2RW
2022 40 DY 21 ind20532 49 16 90 2RW
2022 40 DY 21 ind22608 44 15 90 2RW
2022 40 DY 21 ind13058 35 16 90 2RW
2022 40 DY 21 ind23793 41 15 90 2RW
2022 40 DY 21 ind20532 37 16 95 2RW
2022 40 DY 21 ind8486 38 15 90 2RW
2022 40 DY 21 ind22267 50 16 75 2RW
2022 40 DY 21 ind14304 51 15 95 2RW
2022 40 DY 21 ind2030 31 15 100 2RW
2022 40 DY 21 ind18074 50 15 95 2RW
2022 40 DY 21 ind19558 39 16 95 2RW
2022 40 DY 21 ind9286 46 15 90 2RW
2022 40 DY 21 ind27270 35 15 95 2RW
2022 40 DY 21 ind10112 52 16 100 2RW
2022 40 DY 21 ind16139 42 15 105 2RW
2022 40 DY 21 ind16685 44 16 90 2RW
2022 40 DY 21 ind18331 51 16 85 2RW
2022 40 DY 21 ind20532 34 16 85 2RW
2022 40 DY 21 ind22598 32 16 85 2RW
2022 40 DY 21 ind28431 42 16 85 2RW
2022 40 DY 21 ind25084 48 16 95 2RW
2022 40 DY 21 ind2020 36 16 80 2RW
2022 40 DY 21 ind20441 54 16 105 2RW
2022 40 DY 21 ind28838 53 15 105 2RW
2022 40 DY 21 ind27451 53 16 90 2RW
2022 40 DY 21 ind1671 38 16 80 2RW
2022 40 DY 21 ind21171 43 16 85 2RW
2022 40 DY 21 ind13843 45 16 90 2RW
2022 40 DY 21 ind24354 49 15 90 2RW
2022 40 DY 21 ind26946 31 16 85 2RW
2022 40 DY 21 ind2410 30 16 85 2RW
2022 40 DY 21 ind14072 33 15 95 2RW
2022 40 DY 21 ind14223 46 16 85 2RW
2022 40 DY 21 ind29779 41 16 90 2RW
2022 40 DY 21 ind14614 32 18 95 2RW
2022 40 DY 21 ind8644 43 18 100 2RW
2022 40 DY 21 ind26390 47 18 105 2RW
2022 40 DY 21 ind24342 52 17 100 2RW
2022 40 DY 21 ind28431 39 18 95 2RW
2022 40 DY 21 ind56 52 18 85 2RW
2022 40 DY 21 ind2020 48 18 90 2RW
2022 40 DY 21 ind20532 42 18 90 2RW
2022 40 DY 21 ind27270 37 18 95 2RW
2022 40 DY 21 ind18074 45 18 85 2RW
2022 40 DY 21 ind25084 53 18 90 2RW
2022 40 DY 21 ind22267 50 17 85 2RW
2022 40 DY 21 ind5017 49 18 90 2RW
2022 40 DY 21 ind20532 54 18 90 2RW
2022 40 DY 21 ind2030 43 17 90 2RW
2022 40 DY 21 ind20532 33 18 75 2RW
2022 40 DY 21 ind13058 35 18 90 2RW
2022 40 DY 21 ind20532 47 17 90 2RW
2022 40 DY 21 ind20532 31 18 90 2RW
2022 40 DY 21 ind9286 38 18 95 2RW
2022 40 DY 21 ind20441 50 18 105 2RW
2022 40 DY 21 ind14304 40 17 90 2RW
2022 40 DY 21 ind14072 41 18 95 2RW
2022 40 DY 21 ind22608 34 18 90 2RW
2022 40 DY 21 ind18331 44 18 90 2RW
2022 40 DY 21 ind15949 30 17 100 2RW
2022 40 DY 21 ind16685 39 17 85 2RW
2022 40 DY 21 ind29983 34 17 90 2RW
2022 40 DY 21 ind10112 45 17 90 2RW
2022 40 DY 21 ind22598 36 18 85 2RW
2022 40 DY 21 ind23793 41 17 90 2RW
2022 40 DY 21 ind8486 37 17 85 2RW
2022 40 DY 21 ind1221 46 18 95 2RW
2022 40 DY 21 ind21171 51 18 100 2RW
2022 40 DY 21 ind1671 49 17 95 2RW
2022 40 DY 21 ind2410 30 18 85 2RW
2022 40 DY 21 ind19558 38 17 90 2RW
2022 40 DY 21 ind16139 53 17 100 2RW
2022 40 DY 21 ind20532 32 17 90 2RW
2022 40 DY 21 ind26946 42 17 90 2RW
2022 40 DY 21 ind3666 35 17 85 2RW
2022 40 DY 21 ind13843 44 17 80 2RW
2022 40 DY 21 ind14223 46 17 95 2RW
2022 40 DY 21 ind27451 33 17 85 2RW
2022 40 DY 21 ind28838 51 17 90 2RW
2022 40 DY 21 ind24354 31 17 85 2RW
2022 40 DY 21 ind29779 48 17 95 2RW
2022 38 DY 21 ind24209 7 2 90 2RW
2022 38 DY 21 ind22651 6 2 90 2RW
2022 38 DY 21 ind27030 10 1 95 2RW
2022 38 DY 21 ind28252 3 2 100 2RW
2022 38 DY 21 ind8769 27 2 90 2RW
2022 38 DY 21 ind2199 11 2 80 2RW
2022 38 DY 21 ind22385 20 2 80 2RW
2022 38 DY 21 ind21849 22 2 90 2RW
2022 38 DY 21 ind29956 3 1 100 2RW
2022 38 DY 21 ind17394 6 1 90 2RW
2022 38 DY 21 ind7171 17 2 80 2RW
2022 38 DY 21 ind29682 23 1 95 2RW
2022 38 DY 21 ind15932 23 2 90 2RW
2022 38 DY 21 ind15949 10 2 100 2RW
2022 38 DY 21 ind7611 7 1 90 2RW
2022 38 DY 21 ind19225 5 2 90 2RW
2022 38 DY 21 ind22230 15 2 80 2RW
2022 38 DY 21 ind20055 18 2 85 2RW
2022 38 DY 21 ind20532 14 2 85 2RW
2022 38 DY 21 ind11912 27 1 100 2RW
2022 38 DY 21 ind25338 12 2 90 2RW
2022 38 DY 21 ind9056 22 1 95 2RW
2022 38 DY 21 ind19225 9 2 95 2RW
2022 38 DY 21 ind15512 11 1 90 2RW
2022 38 DY 21 ind20602 26 1 100 2RW
2022 38 DY 21 ind15324 24 2 85 2RW
2022 38 DY 21 ind15203 24 1 95 2RW
2022 38 DY 21 ind15203 5 1 100 2RW
2022 38 DY 21 ind7738 13 2 90 2RW
2022 38 DY 21 ind14258 4 1 90 2RW
2022 38 DY 21 ind8834 26 2 95 2RW
2022 38 DY 21 ind10474 20 1 95 2RW
2022 38 DY 21 ind6030 17 1 85 2RW
2022 38 DY 21 ind29562 16 2 85 2RW
2022 38 DY 21 ind1221 25 1 95 2RW
2022 38 DY 21 ind12157 18 1 105 2RW
2022 38 DY 21 ind13058 13 1 80 2RW
2022 38 DY 21 ind24194 8 1 90 2RW
2022 38 DY 21 ind1394 21 2 85 2RW
2022 38 DY 21 ind16798 4 2 85 2RW
2022 38 DY 21 ind26930 16 1 100 2RW
2022 38 DY 21 ind17854 19 2 85 2RW
2022 38 DY 21 ind17515 8 2 90 2RW
2022 38 DY 21 ind3522 15 1 90 2RW
2022 38 DY 21 ind9263 14 1 90 2RW
2022 38 DY 21 ind12075 21 1 75 2RW
2022 38 DY 21 ind9930 19 1 90 2RW
2022 38 DY 21 ind19233 9 1 85.4 2RW
2022 38 DY 21 ind22385 4 3 90 2RW
2022 38 DY 21 ind24209 6 3 90 2RW
2022 38 DY 21 ind25338 5 3 95 2RW
2022 38 DY 21 ind22651 3 4 95 2RW
2022 38 DY 21 ind6030 19 4 90 2RW
2022 38 DY 21 ind27030 17 3 85 2RW
2022 38 DY 21 ind10474 15 4 95 2RW
2022 38 DY 21 ind7171 23 4 90 2RW
2022 38 DY 21 ind15949 25 3 95 2RW
2022 38 DY 21 ind13058 7 3 95 2RW
2022 38 DY 21 ind20055 11 3 90 2RW
2022 38 DY 21 ind19225 16 3 90 2RW
2022 38 DY 21 ind8769 26 3 95 2RW
2022 38 DY 21 ind28252 11 4 90 2RW
2022 38 DY 21 ind15512 20 3 90 2RW
2022 38 DY 21 ind21849 22 3 90 2RW
2022 38 DY 21 ind20602 8 4 90 2RW
2022 38 DY 21 ind22230 18 4 90 2RW
2022 38 DY 21 ind8834 3 3 95 2RW
2022 38 DY 21 ind2199 27 4 90 2RW
2022 38 DY 21 ind29956 18 3 95 2RW
2022 38 DY 21 ind11912 21 3 95 2RW
2022 38 DY 21 ind29682 9 3 95 2RW
2022 38 DY 21 ind16798 8 3 85 2RW
2022 38 DY 21 ind1394 9 4 85 2RW
2022 38 DY 21 ind29562 14 4 80 2RW
2022 38 DY 21 ind15932 12 3 90 2RW
2022 38 DY 21 ind9263 24 3 95 2RW
2022 38 DY 21 ind7738 19 3 85 2RW
2022 38 DY 21 ind15203 7 4 95 2RW
2022 38 DY 21 ind19225 13 3 95 2RW
2022 38 DY 21 ind15324 12 4 80 2RW
2022 38 DY 21 ind3522 6 4 85 2RW
2022 38 DY 21 ind9056 23 3 95 2RW
2022 38 DY 21 ind7611 10 3 90 2RW
2022 38 DY 21 ind17854 16 4 95 2RW
2022 38 DY 21 ind24194 26 4 85 2RW
2022 38 DY 21 ind20532 10 4 80 2RW
2022 38 DY 21 ind15203 22 4 100 2RW
2022 38 DY 21 ind14258 17 4 80 2RW
2022 38 DY 21 ind17515 5 4 90 2RW
2022 38 DY 21 ind17394 24 4 80 2RW
2022 38 DY 21 ind26930 15 3 100 2RW
2022 38 DY 21 ind9930 20 4 90 2RW
2022 38 DY 21 ind12075 14 3 75 2RW
2022 38 DY 21 ind1221 13 4 80 2RW
2022 38 DY 21 ind12157 25 4 100 2RW
2022 38 DY 21 ind19233 21 4 80 2RW
2022 38 DY 21 ind22651 3 6 90 2RW
2022 38 DY 21 ind2199 23 6 80 2RW
2022 38 DY 21 ind27030 7 6 85 2RW
2022 38 DY 21 ind10474 12 6 95 2RW
2022 38 DY 21 ind29682 6 6 95 2RW
2022 38 DY 21 ind25338 5 6 90 2RW
2022 38 DY 21 ind15932 25 6 95 2RW
2022 38 DY 21 ind24209 14 6 90 2RW
2022 38 DY 21 ind7611 19 6 95 2RW
2022 38 DY 21 ind20532 4 6 85 2RW
2022 38 DY 21 ind21849 4 5 90 2RW
2022 38 DY 21 ind1394 21 6 90 2RW
2022 38 DY 21 ind19225 7 5 90 2RW
2022 38 DY 21 ind29956 27 6 100 2RW
2022 38 DY 21 ind20602 8 6 90 2RW
2022 38 DY 21 ind17394 17 6 85 2RW
2022 38 DY 21 ind6030 19 5 85 2RW
2022 38 DY 21 ind22385 16 5 80 2RW
2022 38 DY 21 ind20055 10 5 85 2RW
2022 38 DY 21 ind15949 3 5 100 2RW
2022 38 DY 21 ind19225 16 6 90 2RW
2022 38 DY 21 ind17515 9 6 90 2RW
2022 38 DY 21 ind7171 23 5 85 2RW
2022 38 DY 21 ind15512 8 5 85 2RW
2022 38 DY 21 ind15324 11 5 90 2RW
2022 38 DY 21 ind7738 11 6 90 2RW
2022 38 DY 21 ind17854 24 6 90 2RW
2022 38 DY 21 ind11912 20 5 95 2RW
2022 38 DY 21 ind22230 17 5 85 2RW
2022 38 DY 21 ind24194 6 5 90 2RW
2022 38 DY 21 ind28252 22 5 90 2RW
2022 38 DY 21 ind9056 18 6 95 2RW
2022 38 DY 21 ind29562 21 5 80 2RW
2022 38 DY 21 ind12157 18 5 100 2RW
2022 38 DY 21 ind8769 24 5 90 2RW
2022 38 DY 21 ind8834 22 6 90 2RW
2022 38 DY 21 ind16798 10 6 85 2RW
2022 38 DY 21 ind3522 20 6 100 2RW
2022 38 DY 21 ind13058 9 5 85 2RW
2022 38 DY 21 ind26930 26 5 105 2RW
2022 38 DY 21 ind15203 5 5 95 2RW
2022 38 DY 21 ind15203 15 6 95 2RW
2022 38 DY 21 ind12075 14 5 75 2RW
2022 38 DY 21 ind14258 12 5 85 2RW
2022 38 DY 21 ind9263 13 5 95 2RW
2022 38 DY 21 ind1221 25 5 85 2RW
2022 38 DY 21 ind9930 27 5 90 2RW
2022 38 DY 21 ind19233 26 6 90 2RW
2021 37 HO 31 ind4146 15 4 85 2RW
2021 37 HO 31 ind4146 13 5 90 2RW
2021 37 HO 31 ind4146 23 6 85 2RW
2021 37 HO 31 ind18331 2 4 80 2RW
2021 37 HO 31 ind18331 11 5 85 2RW
2021 37 HO 31 ind18331 21 6 80 2RW
2021 37 HO 31 ind13058 14 4 85 2RW
2021 37 HO 31 ind13058 7 5 90 2RW
2021 37 HO 31 ind13058 11 6 85 2RW
2021 37 HO 31 ind23598 21 4 90 2RW
2021 37 HO 31 ind23598 15 5 85 2RW
2021 37 HO 31 ind23598 17 6 85 2RW
2021 37 HO 31 ind9056 24 4 85 2RW
2021 37 HO 31 ind9056 8 5 85 2RW
2021 37 HO 31 ind9056 26 6 80 2RW
2021 37 HO 31 ind22385 23 4 80 2RW
2021 37 HO 31 ind22385 4 5 80 2RW
2021 37 HO 31 ind22385 8 6 80 2RW
2021 37 HO 31 ind22230 25 4 85 2RW
2021 37 HO 31 ind22230 12 5 80 2RW
2021 37 HO 31 ind22230 15 6 80 2RW
2021 37 HO 31 ind6030 12 4 85 2RW
2021 37 HO 31 ind6030 26 5 85 2RW
2021 37 HO 31 ind6030 19 6 80 2RW
2021 45 HO 31 ind8834 15 7 90 2RW
2021 45 HO 31 ind8834 13 8 95 2RW
2021 45 HO 31 ind8834 23 9 90 2RW
2021 45 HO 31 ind21849 2 7 90 2RW
2021 45 HO 31 ind21849 11 8 90 2RW
2021 45 HO 31 ind21849 21 9 90 2RW
2021 45 HO 31 ind24209 3 7 80 2RW
2021 45 HO 31 ind24209 14 8 75 2RW
2021 45 HO 31 ind24209 5 9 75 2RW
2021 45 HO 31 ind6335 14 7 85 2RW
2021 45 HO 31 ind6335 7 8 80 2RW
2021 45 HO 31 ind6335 11 9 85 2RW
2021 45 HO 31 ind2199 21 7 80 2RW
2021 45 HO 31 ind2199 15 8 80 2RW
2021 45 HO 31 ind2199 17 9 80 2RW
2021 45 HO 31 ind12157 24 7 90 2RW
2021 45 HO 31 ind12157 8 8 90 2RW
2021 45 HO 31 ind12157 26 9 95 2RW
2021 45 HO 31 ind8769 23 7 90 2RW
2021 45 HO 31 ind8769 4 8 90 2RW
2021 45 HO 31 ind8769 8 9 90 2RW
2021 45 HO 31 ind28252 25 7 90 2RW
2021 45 HO 31 ind28252 12 8 100 2RW
2021 45 HO 31 ind28252 15 9 100 2RW
2021 45 HO 31 ind11266 5 7 90 2RW
2021 45 HO 31 ind11266 25 8 85 2RW
2021 45 HO 31 ind11266 25 9 90 2RW
2021 45 HO 31 ind11216 16 7 90 2RW
2021 45 HO 31 ind11216 19 8 85 2RW
2021 45 HO 31 ind11216 14 9 90 2RW
2021 53 HO 31 ind20532 22 10 80 2RW
2021 53 HO 31 ind20532 18 11 85 2RW
2021 53 HO 31 ind4146 15 10 90 2RW
2021 53 HO 31 ind4146 13 11 90 2RW
2021 53 HO 31 ind18020 3 10 85 2RW
2021 53 HO 31 ind18020 14 11 90 2RW
2021 53 HO 31 ind19534 14 10 85 2RW
2021 53 HO 31 ind19534 7 11 85 2RW
2021 53 HO 31 ind16798 21 10 90 2RW
2021 53 HO 31 ind16798 15 11 90 2RW
2021 53 HO 31 ind27508 24 10 90 2RW
2021 53 HO 31 ind27508 8 11 85 2RW
2021 53 HO 31 ind16976 23 10 90 2RW
2021 53 HO 31 ind16976 4 11 90 2RW
2021 53 HO 31 ind25150 25 10 85 2RW
2021 53 HO 31 ind25150 12 11 85 2RW
2021 53 HO 31 ind25980 12 10 105 2RW
2021 53 HO 31 ind25980 26 11 110 2RW
2021 53 HO 31 ind7907 11 10 80 2RW
2021 53 HO 31 ind7907 22 11 80 2RW
2021 53 HO 31 ind7115 4 10 90 2RW
2021 53 HO 31 ind7115 6 11 90 2RW
2021 53 HO 31 ind13034 6 10 90 2RW
2021 53 HO 31 ind13034 21 11 95 2RW
2021 53 HO 31 ind28868 9 10 90 2RW
2021 53 HO 31 ind28868 16 11 90 2RW
2021 53 HO 31 ind11383 19 10 90 2RW
2021 53 HO 31 ind11383 24 11 85 2RW
2021 53 HO 31 ind15113 20 10 100 2RW
2021 53 HO 31 ind15113 17 11 100 2RW
2021 53 HO 31 ind16609 10 10 90 2RW
2021 53 HO 31 ind16609 3 11 90 2RW
2021 53 HO 31 ind231 18 10 90 2RW
2021 53 HO 31 ind231 5 11 95 2RW
2021 53 HO 31 ind10188 5 10 100 2RW
2021 53 HO 31 ind10188 25 11 105 2RW
2021 53 HO 31 ind24025 16 10 90 2RW
2021 53 HO 31 ind24025 19 11 100 2RW
2021 53 HO 31 ind17854 8 10 80 2RW
2021 53 HO 31 ind17854 10 11 90 2RW
2021 53 HO 31 ind11493 17 10 90 2RW
2021 53 HO 31 ind11493 9 11 90 2RW
2021 53 HO 31 ind2798 13 10 90 2RW
2021 53 HO 31 ind2798 2 11 90 2RW
2021 53 HO 31 ind18352 7 10 90 2RW
2021 53 HO 31 ind18352 20 11 90 2RW
2021 60 HO 31 ind20532 22 12 85 2RW
2021 60 HO 31 ind20532 18 13 90 2RW
2021 60 HO 31 ind4146 15 12 85 2RW
2021 60 HO 31 ind4146 13 13 90 2RW
2021 60 HO 31 ind12860 2 12 80 2RW
2021 60 HO 31 ind12860 11 13 85 2RW
2021 60 HO 31 ind4913 3 12 90 2RW
2021 60 HO 31 ind4913 14 13 90 2RW
2021 60 HO 31 ind17922 14 12 90 2RW
2021 60 HO 31 ind17922 7 13 90 2RW
2021 60 HO 31 ind19020 21 12 90 2RW
2021 60 HO 31 ind19020 15 13 90 2RW
2021 60 HO 31 ind25473 24 12 95 2RW
2021 60 HO 31 ind25473 8 13 80 2RW
2021 60 HO 31 ind26879 23 12 95 2RW
2021 60 HO 31 ind26879 4 13 90 2RW
2021 60 HO 31 ind7611 25 12 90 2RW
2021 60 HO 31 ind7611 12 13 95 2RW
2021 60 HO 31 ind390 12 12 80 2RW
2021 60 HO 31 ind390 26 13 95 2RW
2021 60 HO 31 ind26236 4 12 90 2RW
2021 60 HO 31 ind26236 6 13 90 2RW
2021 60 HO 31 ind20869 6 12 90 2RW
2021 60 HO 31 ind20869 21 13 90 2RW
2021 60 HO 31 ind12386 9 12 100 2RW
2021 60 HO 31 ind12386 16 13 100 2RW
2021 60 HO 31 ind15013 19 12 90 2RW
2021 60 HO 31 ind15013 24 13 95 2RW
2021 60 HO 31 ind12382 20 12 100 2RW
2021 60 HO 31 ind12382 17 13 95 2RW
2021 60 HO 31 ind27140 10 12 95 2RW
2021 60 HO 31 ind27140 3 13 95 2RW
2021 60 HO 31 ind26542 18 12 90 2RW
2021 60 HO 31 ind26542 5 13 90 2RW
2021 60 HO 31 ind10377 5 12 100 2RW
2021 60 HO 31 ind10377 25 13 95 2RW
2021 60 HO 31 ind18661 8 12 80 2RW
2021 60 HO 31 ind18661 10 13 90 2RW
2021 60 HO 31 ind19233 17 12 90 2RW
2021 60 HO 31 ind19233 9 13 85 2RW
2021 60 HO 31 ind11992 13 12 95 2RW
2021 60 HO 31 ind11992 2 13 100 2RW
2021 60 HO 31 ind5429 7 12 85 2RW
2021 60 HO 31 ind5429 20 13 95 2RW
2021 3 HO 31 ind20532 22 14 85 2RW
2021 3 HO 31 ind20532 18 15 85 2RW
2021 3 HO 31 ind4146 15 14 90 2RW
2021 3 HO 31 ind4146 13 15 90 2RW
2021 3 HO 31 ind1906 2 14 85 2RW
2021 3 HO 31 ind1906 11 15 80 2RW
2021 3 HO 31 ind18528 3 14 95 2RW
2021 3 HO 31 ind18528 14 15 90 2RW
2021 3 HO 31 ind1960 14 14 90 2RW
2021 3 HO 31 ind1960 7 15 95 2RW
2021 3 HO 31 ind18136 21 14 85 2RW
2021 3 HO 31 ind18136 15 15 95 2RW
2021 3 HO 31 ind29066 24 14 85 2RW
2021 3 HO 31 ind29066 8 15 90 2RW
2021 3 HO 31 ind20602 23 14 90 2RW
2021 3 HO 31 ind20602 4 15 85 2RW
2021 3 HO 31 ind20387 25 14 95 2RW
2021 3 HO 31 ind20387 12 15 90 2RW
2021 3 HO 31 ind15813 12 14 80 2RW
2021 3 HO 31 ind15813 26 15 80 2RW
2021 3 HO 31 ind29682 11 14 95 2RW
2021 3 HO 31 ind29682 22 15 100 2RW
2021 3 HO 31 ind19225 6 14 90 2RW
2021 3 HO 31 ind19225 21 15 95 2RW
2021 3 HO 31 ind26460 9 14 90 2RW
2021 3 HO 31 ind26460 16 15 85 2RW
2021 3 HO 31 ind12075 19 14 75 2RW
2021 3 HO 31 ind12075 24 15 70 2RW
2021 3 HO 31 ind27656 20 14 90 2RW
2021 3 HO 31 ind27656 17 15 90 2RW
2021 3 HO 31 ind9235 10 14 85 2RW
2021 3 HO 31 ind9235 3 15 85 2RW
2021 3 HO 31 ind15207 18 14 85 2RW
2021 3 HO 31 ind15207 5 15 85 2RW
2021 3 HO 31 ind15213 16 14 95 2RW
2021 3 HO 31 ind15213 19 15 90 2RW
2021 3 HO 31 ind8360 8 14 85 2RW
2021 3 HO 31 ind8360 10 15 75 2RW
2021 3 HO 31 ind15909 17 14 90 2RW
2021 3 HO 31 ind15909 9 15 95 2RW
2021 3 HO 31 ind22735 13 14 95 2RW
2021 3 HO 31 ind22735 2 15 95 2RW
2021 10 HO 31 ind20532 49 4 85 2RW
2021 10 HO 31 ind20532 45 5 85 2RW
2021 10 HO 31 ind4146 42 4 90 2RW
2021 10 HO 31 ind4146 40 5 85 2RW
2021 10 HO 31 ind26684 29 4 100 2RW
2021 10 HO 31 ind26684 38 5 95 2RW
2021 10 HO 31 ind20016 30 4 90 2RW
2021 10 HO 31 ind20016 41 5 90 2RW
2021 10 HO 31 ind30257 41 4 90 2RW
2021 10 HO 31 ind30257 34 5 95 2RW
2021 10 HO 31 ind7969 48 4 80 2RW
2021 10 HO 31 ind7969 42 5 80 2RW
2021 10 HO 31 ind21130 51 4 85 2RW
2021 10 HO 31 ind21130 35 5 90 2RW
2021 10 HO 31 ind3718 50 4 90 2RW
2021 10 HO 31 ind3718 31 5 95 2RW
2021 10 HO 31 ind15954 52 4 85 2RW
2021 10 HO 31 ind15954 39 5 90 2RW
2021 10 HO 31 ind14258 39 4 95 2RW
2021 10 HO 31 ind14258 53 5 80 2RW
2021 10 HO 31 ind15188 38 4 75 2RW
2021 10 HO 31 ind15188 49 5 80 2RW
2021 10 HO 31 ind12964 31 4 90 2RW
2021 10 HO 31 ind12964 33 5 90 2RW
2021 10 HO 31 ind23691 33 4 95 2RW
2021 10 HO 31 ind23691 48 5 95 2RW
2021 10 HO 31 ind27090 36 4 100 2RW
2021 10 HO 31 ind27090 43 5 90 2RW
2021 10 HO 31 ind11933 46 4 95 2RW
2021 10 HO 31 ind11933 51 5 95 2RW
2021 10 HO 31 ind19618 47 4 95 2RW
2021 10 HO 31 ind19618 44 5 95 2RW
2021 10 HO 31 ind14019 45 4 90 2RW
2021 10 HO 31 ind14019 32 5 90 2RW
2021 10 HO 31 ind7646 32 4 90 2RW
2021 10 HO 31 ind7646 52 5 85 2RW
2021 10 HO 31 ind7892 43 4 85 2RW
2021 10 HO 31 ind7892 46 5 85 2RW
2021 10 HO 31 ind24151 35 4 90 2RW
2021 10 HO 31 ind24151 37 5 90 2RW
2021 10 HO 31 ind16535 44 4 100 2RW
2021 10 HO 31 ind16535 36 5 100 2RW
2021 10 HO 31 ind19149 40 4 90 2RW
2021 10 HO 31 ind19149 29 5 90 2RW
2021 10 HO 31 ind17394 34 4 85 2RW
2021 10 HO 31 ind17394 47 5 80 2RW
2021 11 HO 31 ind20532 49 6 85 2RW
2021 11 HO 31 ind20532 45 7 85 2RW
2021 11 HO 31 ind4146 42 6 85 2RW
2021 11 HO 31 ind4146 40 7 90 2RW
2021 11 HO 31 ind15777 29 6 85 2RW
2021 11 HO 31 ind15777 38 7 100 2RW
2021 11 HO 31 ind16694 30 6 85 2RW
2021 11 HO 31 ind16694 41 7 90 2RW
2021 11 HO 31 ind16364 41 6 90 2RW
2021 11 HO 31 ind16364 34 7 95 2RW
2021 11 HO 31 ind13170 48 6 80 2RW
2021 11 HO 31 ind13170 42 7 85 2RW
2021 11 HO 31 ind24109 51 6 85 2RW
2021 11 HO 31 ind24109 35 7 85 2RW
2021 11 HO 31 ind17453 50 6 95 2RW
2021 11 HO 31 ind17453 31 7 100 2RW
2021 11 HO 31 ind9805 52 6 75 2RW
2021 11 HO 31 ind9805 39 7 85 2RW
2021 11 HO 31 ind1394 39 6 80 2RW
2021 11 HO 31 ind1394 53 7 80 2RW
2021 11 HO 31 ind20021 38 6 95 2RW
2021 11 HO 31 ind20021 49 7 95 2RW
2021 11 HO 31 ind25022 31 6 95 2RW
2021 11 HO 31 ind25022 33 7 95 2RW
2021 11 HO 31 ind23406 33 6 90 2RW
2021 11 HO 31 ind23406 48 7 90 2RW
2021 11 HO 31 ind10355 36 6 95 2RW
2021 11 HO 31 ind10355 43 7 95 2RW
2021 11 HO 31 ind30346 46 6 85 2RW
2021 11 HO 31 ind30346 51 7 90 2RW
2021 11 HO 31 ind28624 47 6 100 2RW
2021 11 HO 31 ind28624 44 7 105 2RW
2021 11 HO 31 ind11682 37 6 85 2RW
2021 11 HO 31 ind11682 30 7 90 2RW
2021 11 HO 31 ind15203 45 6 95 2RW
2021 11 HO 31 ind15203 32 7 90 2RW
2021 11 HO 31 ind7647 32 6 95 2RW
2021 11 HO 31 ind7647 52 7 100 2RW
2021 11 HO 31 ind3330 43 6 100 2RW
2021 11 HO 31 ind3330 46 7 110 2RW
2021 11 HO 31 ind10201 35 6 95 2RW
2021 11 HO 31 ind10201 37 7 90 2RW
2021 11 HO 31 ind9263 44 6 95 2RW
2021 11 HO 31 ind9263 36 7 95 2RW
2021 11 HO 31 ind29381 40 6 85 2RW
2021 11 HO 31 ind29381 29 7 85 2RW
2021 11 HO 31 ind15239 34 6 80 2RW
2021 11 HO 31 ind15239 47 7 80 2RW
2021 12 HO 31 ind20532 49 8 80 2RW
2021 12 HO 31 ind20532 45 9 80 2RW
2021 12 HO 31 ind4146 42 8 90 2RW
2021 12 HO 31 ind4146 40 9 90 2RW
2021 12 HO 31 ind28125 29 8 85 2RW
2021 12 HO 31 ind28125 38 9 85 2RW
2021 12 HO 31 ind3522 30 8 80 2RW
2021 12 HO 31 ind3522 41 9 80 2RW
2021 12 HO 31 ind19413 41 8 80 2RW
2021 12 HO 31 ind19413 34 9 80 2RW
2021 12 HO 31 ind782 48 8 90 2RW
2021 12 HO 31 ind782 42 9 95 2RW
2021 12 HO 31 ind19163 51 8 90 2RW
2021 12 HO 31 ind19163 35 9 90 2RW
2021 12 HO 31 ind7301 50 8 90 2RW
2021 12 HO 31 ind7301 31 9 95 2RW
2021 12 HO 31 ind24194 52 8 90 2RW
2021 12 HO 31 ind24194 39 9 95 2RW
2021 12 HO 31 ind1747 39 8 90 2RW
2021 12 HO 31 ind1747 53 9 85 2RW
2021 12 HO 31 ind4095 38 8 95 2RW
2021 12 HO 31 ind4095 49 9 100 2RW
2021 12 HO 31 ind18587 31 8 95 2RW
2021 12 HO 31 ind18587 33 9 95 2RW
2021 12 HO 31 ind14219 33 8 95 2RW
2021 12 HO 31 ind14219 48 9 95 2RW
2021 12 HO 31 ind12101 36 8 85 2RW
2021 12 HO 31 ind12101 43 9 90 2RW
2021 12 HO 31 ind18024 46 8 105 2RW
2021 12 HO 31 ind18024 51 9 100 2RW
2021 12 HO 31 ind6150 47 8 105 2RW
2021 12 HO 31 ind6150 44 9 100 2RW
2021 12 HO 31 ind4069 37 8 90 2RW
2021 12 HO 31 ind4069 30 9 85 2RW
2021 12 HO 31 ind19225 45 8 100 2RW
2021 12 HO 31 ind19225 32 9 95 2RW
2021 12 HO 31 ind22187 43 8 100 2RW
2021 12 HO 31 ind22187 46 9 90 2RW
2021 12 HO 31 ind10486 35 8 100 2RW
2021 12 HO 31 ind10486 37 9 100 2RW
2021 12 HO 31 ind7160 44 8 95 2RW
2021 12 HO 31 ind7160 36 9 95 2RW
2021 12 HO 31 ind15203 40 8 85 2RW
2021 12 HO 31 ind15203 29 9 90 2RW
2021 12 HO 31 ind1095 34 8 90 2RW
2021 12 HO 31 ind1095 47 9 85 2RW
2021 13 HO 31 ind20532 49 10 85 2RW
2021 13 HO 31 ind20532 45 11 90 2RW
2021 13 HO 31 ind4146 42 10 90 2RW
2021 13 HO 31 ind4146 40 11 95 2RW
2021 13 HO 31 ind26983 29 10 85 2RW
2021 13 HO 31 ind26983 38 11 85 2RW
2021 13 HO 31 ind2442 30 10 90 2RW
2021 13 HO 31 ind2442 41 11 90 2RW
2021 13 HO 31 ind15990 41 10 100 2RW
2021 13 HO 31 ind15990 34 11 95 2RW
2021 13 HO 31 ind10106 48 10 95 2RW
2021 13 HO 31 ind10106 42 11 95 2RW
2021 13 HO 31 ind22008 51 10 100 2RW
2021 13 HO 31 ind22008 35 11 100 2RW
2021 13 HO 31 ind10141 50 10 85 2RW
2021 13 HO 31 ind10141 31 11 85 2RW
2021 13 HO 31 ind3679 52 10 85 2RW
2021 13 HO 31 ind3679 39 11 90 2RW
2021 13 HO 31 ind8185 39 10 90 2RW
2021 13 HO 31 ind8185 53 11 90 2RW
2021 13 HO 31 ind24958 38 10 85 2RW
2021 13 HO 31 ind24958 49 11 85 2RW
2021 13 HO 31 ind7668 31 10 100 2RW
2021 13 HO 31 ind7668 33 11 95 2RW
2021 13 HO 31 ind4247 36 10 80 2RW
2021 13 HO 31 ind4247 43 11 95 2RW
2021 13 HO 31 ind21275 47 10 90 2RW
2021 13 HO 31 ind21275 44 11 90 2RW
2021 13 HO 31 ind28004 37 10 95 2RW
2021 13 HO 31 ind28004 30 11 95 2RW
2021 13 HO 31 ind26762 45 10 90 2RW
2021 13 HO 31 ind26762 32 11 90 2RW
2021 13 HO 31 ind19703 32 10 95 2RW
2021 13 HO 31 ind19703 52 11 105 2RW
2021 13 HO 31 ind3231 43 10 100 2RW
2021 13 HO 31 ind3231 46 11 95 2RW
2021 13 HO 31 ind6775 35 10 90 2RW
2021 13 HO 31 ind6775 37 11 95 2RW
2021 13 HO 31 ind7462 44 10 105 2RW
2021 13 HO 31 ind7462 36 11 100 2RW
2021 13 HO 31 ind15030 40 10 85 2RW
2021 13 HO 31 ind15030 29 11 95 2RW
2021 13 HO 31 ind25338 34 10 90 2RW
2021 13 HO 31 ind25338 47 11 95 2RW
2021 14 HO 31 ind20532 49 12 80 2RW
2021 14 HO 31 ind20532 45 13 90 2RW
2021 14 HO 31 ind4146 42 12 85 2RW
2021 14 HO 31 ind4146 40 13 85 2RW
2021 14 HO 31 ind29003 29 12 90 2RW
2021 14 HO 31 ind29003 38 13 80 2RW
2021 14 HO 31 ind27396 30 12 100 2RW
2021 14 HO 31 ind27396 41 13 95 2RW
2021 14 HO 31 ind26051 41 12 95 2RW
2021 14 HO 31 ind26051 34 13 95 2RW
2021 14 HO 31 ind17001 48 12 85 2RW
2021 14 HO 31 ind17001 42 13 85 2RW
2021 14 HO 31 ind15932 51 12 90 2RW
2021 14 HO 31 ind15932 35 13 90 2RW
2021 14 HO 31 ind30257 50 12 90 2RW
2021 14 HO 31 ind30257 31 13 95 2RW
2021 14 HO 31 ind8569 52 12 90 2RW
2021 14 HO 31 ind8569 39 13 90 2RW
2021 14 HO 31 ind29943 39 12 80 2RW
2021 14 HO 31 ind29943 53 13 80 2RW
2021 14 HO 31 ind9107 31 12 90 2RW
2021 14 HO 31 ind9107 33 13 90 2RW
2021 14 HO 31 ind29956 33 12 90 2RW
2021 14 HO 31 ind29956 48 13 90 2RW
2021 14 HO 31 ind13700 36 12 80 2RW
2021 14 HO 31 ind13700 43 13 80 2RW
2021 14 HO 31 ind9930 46 12 85 2RW
2021 14 HO 31 ind9930 51 13 85 2RW
2021 14 HO 31 ind5253 47 12 80 2RW
2021 14 HO 31 ind5253 44 13 85 2RW
2021 14 HO 31 ind28710 37 12 90 2RW
2021 14 HO 31 ind28710 30 13 90 2RW
2021 14 HO 31 ind20976 45 12 85 2RW
2021 14 HO 31 ind20976 32 13 80 2RW
2021 14 HO 31 ind9055 32 12 95 2RW
2021 14 HO 31 ind9055 52 13 100 2RW
2021 14 HO 31 ind25399 43 12 100 2RW
2021 14 HO 31 ind25399 46 13 105 2RW
2021 14 HO 31 ind4867 35 12 90 2RW
2021 14 HO 31 ind4867 37 13 90 2RW
2021 14 HO 31 ind2704 44 12 90 2RW
2021 14 HO 31 ind2704 36 13 90 2RW
2021 14 HO 31 ind1511 40 12 85 2RW
2021 14 HO 31 ind1511 29 13 90 2RW
2021 14 HO 31 ind9173 34 12 95 2RW
2021 14 HO 31 ind9173 47 13 90 2RW
2021 15 HO 31 ind20532 49 14 85 2RW
2021 15 HO 31 ind20532 45 15 80 2RW
2021 15 HO 31 ind21992 42 14 90 2RW
2021 15 HO 31 ind21992 40 15 95 2RW
2021 15 HO 31 ind26497 29 14 85 2RW
2021 15 HO 31 ind26497 38 15 95 2RW
2021 15 HO 31 ind17515 30 14 90 2RW
2021 15 HO 31 ind17515 41 15 85 2RW
2021 15 HO 31 ind8107 41 14 90 2RW
2021 15 HO 31 ind8107 34 15 90 2RW
2021 15 HO 31 ind7970 48 14 95 2RW
2021 15 HO 31 ind7970 42 15 80 2RW
2021 15 HO 31 ind1932 51 14 90 2RW
2021 15 HO 31 ind1932 35 15 85 2RW
2021 15 HO 31 ind14517 50 14 90 2RW
2021 15 HO 31 ind14517 31 15 90 2RW
2021 15 HO 31 ind14656 52 14 85 2RW
2021 15 HO 31 ind14656 39 15 85 2RW
2021 15 HO 31 ind8616 39 14 90 2RW
2021 15 HO 31 ind8616 53 15 95 2RW
2021 15 HO 31 ind5662 38 14 90 2RW
2021 15 HO 31 ind5662 49 15 85 2RW
2021 15 HO 31 ind640 31 14 80 2RW
2021 15 HO 31 ind640 33 15 85 2RW
2021 15 HO 31 ind21969 33 14 85 2RW
2021 15 HO 31 ind21969 48 15 80 2RW
2021 15 HO 31 ind29212 36 14 85 2RW
2021 15 HO 31 ind29212 43 15 80 2RW
2021 15 HO 31 ind8994 46 14 75 2RW
2021 15 HO 31 ind8994 51 15 80 2RW
2021 15 HO 31 ind16943 47 14 85 2RW
2021 15 HO 31 ind16943 44 15 80 2RW
2021 15 HO 31 ind9930 37 14 90 2RW
2021 15 HO 31 ind9930 30 15 90 2RW
2021 15 HO 31 ind27733 45 14 95 2RW
2021 15 HO 31 ind27733 32 15 90 2RW
2021 15 HO 31 ind11912 32 14 95 2RW
2021 15 HO 31 ind11912 52 15 95 2RW
2021 15 HO 31 ind25841 43 14 100 2RW
2021 15 HO 31 ind25841 46 15 95 2RW
2021 15 HO 31 ind28980 35 14 95 2RW
2021 15 HO 31 ind28980 37 15 90 2RW
2021 15 HO 31 ind22090 44 14 85 2RW
2021 15 HO 31 ind22090 36 15 90 2RW
2021 15 HO 31 ind12874 40 14 90 2RW
2021 15 HO 31 ind12874 29 15 95 2RW
2021 15 HO 31 ind27574 34 14 80 2RW
2021 15 HO 31 ind27574 47 15 85 2RW
2021 37 NI 41 ind4146 43 1 70 2RW
2021 37 NI 41 ind4146 41 2 80 2RW
2021 37 NI 41 ind18331 50 1 70 2RW
2021 37 NI 41 ind18331 39 2 80 2RW
2021 37 NI 41 ind13058 34 1 80 2RW
2021 37 NI 41 ind13058 42 2 85 2RW
2021 37 NI 41 ind23598 47 1 75 2RW
2021 37 NI 41 ind23598 31 2 80 2RW
2021 37 NI 41 ind9056 33 1 80 2RW
2021 37 NI 41 ind9056 45 2 85 2RW
2021 37 NI 41 ind22385 37 1 75 2RW
2021 37 NI 41 ind22385 53 2 75 2RW
2021 37 NI 41 ind22230 46 1 80 2RW
2021 37 NI 41 ind22230 47 2 80 2RW
2021 37 NI 41 ind6030 51 1 80 2RW
2021 37 NI 41 ind6030 29 2 85 2RW
2021 45 NI 41 ind8834 43 4 70 2RW
2021 45 NI 41 ind8834 41 5 70 2RW
2021 45 NI 41 ind21849 50 4 80 2RW
2021 45 NI 41 ind21849 39 5 80 2RW
2021 45 NI 41 ind24209 36 4 75 2RW
2021 45 NI 41 ind24209 33 5 75 2RW
2021 45 NI 41 ind6335 34 4 75 2RW
2021 45 NI 41 ind6335 42 5 70 2RW
2021 45 NI 41 ind2199 47 4 75 2RW
2021 45 NI 41 ind2199 31 5 75 2RW
2021 45 NI 41 ind12157 33 4 80 2RW
2021 45 NI 41 ind12157 45 5 75 2RW
2021 45 NI 41 ind8769 37 4 75 2RW
2021 45 NI 41 ind8769 53 5 75 2RW
2021 45 NI 41 ind28252 46 4 80 2RW
2021 45 NI 41 ind28252 47 5 80 2RW
2021 45 NI 41 ind11266 31 4 75 2RW
2021 45 NI 41 ind11266 40 5 75 2RW
2021 45 NI 41 ind11216 35 4 70 2RW
2021 45 NI 41 ind11216 48 5 70 2RW
2021 53 NI 41 ind20532 17 1 70 2RW
2021 53 NI 41 ind4146 16 1 75 2RW
2021 53 NI 41 ind18020 9 1 75 2RW
2021 53 NI 41 ind19534 7 1 70 2RW
2021 53 NI 41 ind16798 20 1 80 2RW
2021 53 NI 41 ind27508 6 1 75 2RW
2021 53 NI 41 ind16976 10 1 80 2RW
2021 53 NI 41 ind25150 19 1 70 2RW
2021 53 NI 41 ind25980 24 1 85 2RW
2021 53 NI 41 ind7907 25 1 75 2RW
2021 53 NI 41 ind7115 18 1 70 2RW
2021 53 NI 41 ind13034 11 1 85 2RW
2021 53 NI 41 ind28868 26 1 75 2RW
2021 53 NI 41 ind11383 14 1 80 2RW
2021 53 NI 41 ind15113 21 1 85 2RW
2021 53 NI 41 ind16609 3 1 80 2RW
2021 53 NI 41 ind231 5 1 80 2RW
2021 53 NI 41 ind10188 4 1 85 2RW
2021 53 NI 41 ind24025 8 1 80 2RW
2021 53 NI 41 ind17854 22 1 80 2RW
2021 53 NI 41 ind11493 12 1 85 2RW
2021 53 NI 41 ind2798 15 1 70 2RW
2021 53 NI 41 ind18352 2 1 85 2RW
2021 60 NI 41 ind20532 17 3 75 2RW
2021 60 NI 41 ind4146 16 3 75 2RW
2021 60 NI 41 ind12860 23 3 75 2RW
2021 60 NI 41 ind4913 9 3 75 2RW
2021 60 NI 41 ind17922 7 3 70 2RW
2021 60 NI 41 ind19020 20 3 80 2RW
2021 60 NI 41 ind25473 6 3 70 2RW
2021 60 NI 41 ind26879 10 3 70 2RW
2021 60 NI 41 ind7611 19 3 80 2RW
2021 60 NI 41 ind390 24 3 80 2RW
2021 60 NI 41 ind26236 18 3 85 2RW
2021 60 NI 41 ind20869 11 3 70 2RW
2021 60 NI 41 ind12386 26 3 85 2RW
2021 60 NI 41 ind15013 14 3 75 2RW
2021 60 NI 41 ind12382 21 3 80 2RW
2021 60 NI 41 ind27140 3 3 85 2RW
2021 60 NI 41 ind26542 5 3 70 2RW
2021 60 NI 41 ind10377 4 3 85 2RW
2021 60 NI 41 ind18661 22 3 75 2RW
2021 60 NI 41 ind19233 12 3 75 2RW
2021 60 NI 41 ind11992 15 3 85 2RW
2021 60 NI 41 ind5429 2 3 70 2RW
2021 3 NI 41 ind20532 17 5 75 2RW
2021 3 NI 41 ind4146 16 5 80 2RW
2021 3 NI 41 ind1906 23 5 75 2RW
2021 3 NI 41 ind18528 9 5 80 2RW
2021 3 NI 41 ind1960 7 5 85 2RW
2021 3 NI 41 ind18136 20 5 75 2RW
2021 3 NI 41 ind29066 6 5 85 2RW
2021 3 NI 41 ind20602 10 5 80 2RW
2021 3 NI 41 ind20387 19 5 85 2RW
2021 3 NI 41 ind15813 24 5 80 2RW
2021 3 NI 41 ind29682 25 5 90 2RW
2021 3 NI 41 ind19225 11 5 90 2RW
2021 3 NI 41 ind26460 26 5 80 2RW
2021 3 NI 41 ind12075 14 5 75 2RW
2021 3 NI 41 ind27656 21 5 80 2RW
2021 3 NI 41 ind9235 3 5 80 2RW
2021 3 NI 41 ind15207 5 5 80 2RW
2021 3 NI 41 ind15213 8 5 85 2RW
2021 3 NI 41 ind8360 22 5 80 2RW
2021 3 NI 41 ind15909 12 5 90 2RW
2021 3 NI 41 ind22735 15 5 80 2RW
2021 10 NI 41 ind20532 17 7 75 2RW
2021 10 NI 41 ind4146 16 7 80 2RW
2021 10 NI 41 ind26684 23 7 80 2RW
2021 10 NI 41 ind20016 9 7 85 2RW
2021 10 NI 41 ind30257 7 7 85 2RW
2021 10 NI 41 ind7969 20 7 75 2RW
2021 10 NI 41 ind21130 6 7 80 2RW
2021 10 NI 41 ind3718 10 7 70 2RW
2021 10 NI 41 ind15954 19 7 75 2RW
2021 10 NI 41 ind14258 24 7 80 2RW
2021 10 NI 41 ind15188 25 7 70 2RW
2021 10 NI 41 ind12964 18 7 75 2RW
2021 10 NI 41 ind23691 11 7 70 2RW
2021 10 NI 41 ind27090 26 7 80 2RW
2021 10 NI 41 ind11933 14 7 85 2RW
2021 10 NI 41 ind19618 21 7 85 2RW
2021 10 NI 41 ind14019 5 7 80 2RW
2021 10 NI 41 ind7646 4 7 75 2RW
2021 10 NI 41 ind7892 8 7 75 2RW
2021 10 NI 41 ind24151 22 7 70 2RW
2021 10 NI 41 ind16535 12 7 75 2RW
2021 10 NI 41 ind19149 15 7 80 2RW
2021 10 NI 41 ind17394 2 7 85 2RW
2021 11 NI 41 ind20532 17 9 70 2RW
2021 11 NI 41 ind4146 16 9 70 2RW
2021 11 NI 41 ind15777 23 9 80 2RW
2021 11 NI 41 ind16694 9 9 75 2RW
2021 11 NI 41 ind16364 7 9 75 2RW
2021 11 NI 41 ind13170 20 9 70 2RW
2021 11 NI 41 ind24109 6 9 75 2RW
2021 11 NI 41 ind17453 10 9 80 2RW
2021 11 NI 41 ind9805 19 9 70 2RW
2021 11 NI 41 ind1394 24 9 70 2RW
2021 11 NI 41 ind20021 25 9 80 2RW
2021 11 NI 41 ind25022 18 9 85 2RW
2021 11 NI 41 ind23406 11 9 80 2RW
2021 11 NI 41 ind10355 26 9 75 2RW
2021 11 NI 41 ind30346 14 9 75 2RW
2021 11 NI 41 ind28624 21 9 80 2RW
2021 11 NI 41 ind11682 3 9 80 2RW
2021 11 NI 41 ind15203 5 9 80 2RW
2021 11 NI 41 ind7647 4 9 80 2RW
2021 11 NI 41 ind3330 8 9 90 2RW
2021 11 NI 41 ind10201 22 9 75 2RW
2021 11 NI 41 ind9263 12 9 75 2RW
2021 11 NI 41 ind29381 15 9 75 2RW
2021 11 NI 41 ind15239 2 9 65 2RW
2021 12 NI 41 ind20532 17 11 70 2RW
2021 12 NI 41 ind4146 16 11 75 2RW
2021 12 NI 41 ind28125 23 11 70 2RW
2021 12 NI 41 ind3522 9 11 75 2RW
2021 12 NI 41 ind19413 7 11 70 2RW
2021 12 NI 41 ind782 20 11 75 2RW
2021 12 NI 41 ind19163 6 11 75 2RW
2021 12 NI 41 ind7301 10 11 85 2RW
2021 12 NI 41 ind24194 19 11 80 2RW
2021 12 NI 41 ind1747 24 11 75 2RW
2021 12 NI 41 ind4095 25 11 90 2RW
2021 12 NI 41 ind18587 18 11 80 2RW
2021 12 NI 41 ind14219 11 11 75 2RW
2021 12 NI 41 ind12101 26 11 80 2RW
2021 12 NI 41 ind18024 14 11 85 2RW
2021 12 NI 41 ind6150 21 11 85 2RW
2021 12 NI 41 ind4069 3 11 75 2RW
2021 12 NI 41 ind19225 5 11 80 2RW
2021 12 NI 41 ind22187 8 11 85 2RW
2021 12 NI 41 ind10486 22 11 80 2RW
2021 12 NI 41 ind7160 12 11 75 2RW
2021 12 NI 41 ind15203 15 11 80 2RW
2021 12 NI 41 ind1095 2 11 70 2RW
2021 13 NI 41 ind20532 17 13 65 2RW
2021 13 NI 41 ind4146 16 13 70 2RW
2021 13 NI 41 ind26983 23 13 65 2RW
2021 13 NI 41 ind2442 9 13 80 2RW
2021 13 NI 41 ind15990 7 13 90 2RW
2021 13 NI 41 ind10106 20 13 80 2RW
2021 13 NI 41 ind22008 6 13 75 2RW
2021 13 NI 41 ind10141 10 13 75 2RW
2021 13 NI 41 ind3679 19 13 70 2RW
2021 13 NI 41 ind8185 24 13 70 2RW
2021 13 NI 41 ind24958 25 13 70 2RW
2021 13 NI 41 ind7668 18 13 80 2RW
2021 13 NI 41 ind4247 26 13 75 2RW
2021 13 NI 41 ind21275 21 13 75 2RW
2021 13 NI 41 ind28004 3 13 90 2RW
2021 13 NI 41 ind26762 5 13 75 2RW
2021 13 NI 41 ind19703 4 13 90 2RW
2021 13 NI 41 ind3231 8 13 75 2RW
2021 13 NI 41 ind6775 22 13 70 2RW
2021 13 NI 41 ind7462 12 13 85 2RW
2021 13 NI 41 ind15030 15 13 75 2RW
2021 13 NI 41 ind25338 2 13 90 2RW
2021 14 NI 41 ind20532 17 15 70 2RW
2021 14 NI 41 ind4146 16 15 85 2RW
2021 14 NI 41 ind29003 23 15 75 2RW
2021 14 NI 41 ind27396 9 15 90 2RW
2021 14 NI 41 ind26051 7 15 80 2RW
2021 14 NI 41 ind17001 20 15 70 2RW
2021 14 NI 41 ind15932 6 15 85 2RW
2021 14 NI 41 ind30257 10 15 80 2RW
2021 14 NI 41 ind8569 19 15 75 2RW
2021 14 NI 41 ind29943 24 15 80 2RW
2021 14 NI 41 ind9107 18 15 75 2RW
2021 14 NI 41 ind29956 11 15 85 2RW
2021 14 NI 41 ind13700 26 15 80 2RW
2021 14 NI 41 ind9930 14 15 85 2RW
2021 14 NI 41 ind5253 21 15 75 2RW
2021 14 NI 41 ind28710 3 15 75 2RW
2021 14 NI 41 ind20976 5 15 75 2RW
2021 14 NI 41 ind9055 4 15 80 2RW
2021 14 NI 41 ind25399 8 15 90 2RW
2021 14 NI 41 ind4867 22 15 85 2RW
2021 14 NI 41 ind2704 12 15 80 2RW
2021 14 NI 41 ind1511 15 15 80 2RW
2021 14 NI 41 ind9173 2 15 75 2RW
2020 12 DY 21 ind4146 37 7 95 2RW
2020 12 DY 21 ind4146 54 8 90 2RW
2020 12 DY 21 ind20532 47 7 85 2RW
2020 12 DY 21 ind4146 48 9 95 2RW
2020 12 DY 21 ind20532 31 8 85 2RW
2020 12 DY 21 ind20532 37 9 90 2RW
2020 15 DY 21 ind11266 30 16 85 2RW
2020 15 DY 21 ind7980 42 16 90 2RW
2020 15 DY 21 ind330 19 16 90 2RW
2020 15 DY 21 ind8834 20 16 90 2RW
2020 15 DY 21 ind8834 31 16 90 2RW
2020 15 DY 21 ind330 38 16 90 2RW
2020 15 DY 21 ind17415 32 16 90 2RW
2020 15 DY 21 ind7980 25 16 80 2RW
2020 15 DY 21 ind11266 8 16 90 2RW
2020 15 DY 21 ind4459 16 16 100 2RW
2020 15 DY 21 ind4459 36 16 95 2RW
2020 15 DY 21 ind13813 15 16 100 2RW
2020 15 DY 21 ind17415 17 16 90 2RW
2020 15 DY 21 ind11045 13 16 85 2RW
2020 15 DY 21 ind11045 44 16 90 2RW
2020 15 DY 21 ind25461 46 16 95 2RW
2020 15 DY 21 ind20873 40 16 95 2RW
2020 15 DY 21 ind25461 7 16 90 2RW
2020 15 DY 21 ind10174 22 16 90 2RW
2020 15 DY 21 ind11216 39 16 85 2RW
2020 15 DY 21 ind10174 51 16 95 2RW
2020 15 DY 21 ind11216 5 16 85 2RW
2020 15 DY 21 ind13813 52 16 100 2RW
2020 15 DY 21 ind20873 21 16 85 2RW
2020 37 NI 41 ind28252 29 1 95 2RW
2020 37 NI 41 ind6148 30 1 100 2RW
2020 37 NI 41 ind23012 29 2 105 2RW
2020 37 NI 41 ind8834 41 2 100 2RW
2020 37 NI 41 ind8834 43 1 95 2RW
2020 37 NI 41 ind12394 36 1 105 2RW
2020 37 NI 41 ind2066 46 2 95 2RW
2020 37 NI 41 ind4761 43 2 105 2RW
2020 37 NI 41 ind10772 38 2 100 2RW
2020 37 NI 41 ind25263 40 2 95 2RW
2020 37 NI 41 ind25263 31 1 95 2RW
2020 37 NI 41 ind12394 33 2 110 2RW
2020 37 NI 41 ind10559 51 2 95 2RW
2020 37 NI 41 ind1991 30 2 95 2RW
2020 37 NI 41 ind3776 45 2 105 2RW
2020 37 NI 41 ind2066 49 1 90 2RW
2020 37 NI 41 ind5487 35 2 110 2RW
2020 37 NI 41 ind4761 48 1 100 2RW
2020 37 NI 41 ind4146 44 1 100 2RW
2020 37 NI 41 ind23012 51 1 100 2RW
2020 37 NI 41 ind5487 38 1 105 2RW
2020 37 NI 41 ind1991 32 1 95 2RW
2020 37 NI 41 ind10772 45 1 95 2RW
2020 37 NI 41 ind8769 44 2 100 2RW
2020 37 NI 41 ind12114 46 1 95 2RW
2020 37 NI 41 ind15935 42 2 100 2RW
2020 37 NI 41 ind9011 34 2 100 2RW
2020 37 NI 41 ind12114 47 2 100 2RW
2020 37 NI 41 ind9056 37 1 100 2RW
2020 37 NI 41 ind10559 53 1 100 2RW
2020 37 NI 41 ind23206 37 2 95 2RW
2020 37 NI 41 ind9011 42 1 100 2RW
2020 37 NI 41 ind3776 33 1 105 2RW
2020 37 NI 41 ind28252 36 2 90 2RW
2020 37 NI 41 ind8769 39 1 95 2RW
2020 37 NI 41 ind21609 48 2 100 2RW
2020 37 NI 41 ind23598 47 1 95 2RW
2020 37 NI 41 ind20532 50 1 95 2RW
2020 37 NI 41 ind2199 32 2 105 2RW
2020 37 NI 41 ind2199 41 1 95 2RW
2020 37 NI 41 ind6148 52 2 95 2RW
2020 37 NI 41 ind21609 35 1 95 2RW
2020 37 NI 41 ind9056 53 2 105 2RW
2020 37 NI 41 ind15935 34 1 100 2RW
2020 37 NI 41 ind4146 49 2 95 2RW
2020 37 NI 41 ind23206 52 1 95 2RW
2020 37 NI 41 ind20532 39 2 100 2RW
2020 37 NI 41 ind23598 31 2 105 2RW
2020 60 NI 41 ind4146 44 6 105 2RW
2020 60 NI 41 ind20532 43 6 90 2RW
2020 3 NI 41 ind4146 44 8 105 2RW
2020 3 NI 41 ind20532 43 8 95 2RW
2020 10 NI 41 ind4146 44 10 105 2RW
2020 10 NI 41 ind20532 43 10 105 2RW
2020 14 DY 21 ind20532 37 15 90 2RW
2020 14 DY 21 ind4146 48 15 95 2RW
2020 14 DY 21 ind4146 37 13 100 2RW
2020 14 DY 21 ind20532 31 14 95 2RW
2020 14 DY 21 ind4146 54 14 100 2RW
2020 14 DY 21 ind20532 47 13 95 2RW
2020 13 DY 21 ind4146 48 12 95 2RW
2020 13 DY 21 ind4146 54 11 95 2RW
2020 13 DY 21 ind4146 37 10 90 2RW
2020 13 DY 21 ind20532 47 10 90 2RW
2020 13 DY 21 ind20532 31 11 100 2RW
2020 13 DY 21 ind20532 37 12 90 2RW
2020 15 NI 41 ind330 46 12 105 2RW
2020 15 NI 41 ind25461 38 12 105 2RW
2020 15 NI 41 ind8834 43 12 105 2RW
2020 15 NI 41 ind10174 50 12 95 2RW
2020 15 NI 41 ind13813 33 12 115 2RW
2020 15 NI 41 ind4459 36 12 110 2RW
2020 15 NI 41 ind7980 34 12 105 2RW
2020 15 NI 41 ind17415 52 12 100 2RW
2020 15 NI 41 ind11216 37 12 110 2RW
2020 15 NI 41 ind11045 45 12 95 2RW
2020 15 NI 41 ind11266 47 12 95 2RW
2020 15 NI 41 ind20873 51 12 100 2RW
2020 11 DY 21 ind4146 37 4 85 2RW
2020 11 DY 21 ind4146 48 6 95 2RW
2020 11 DY 21 ind20532 37 6 85 2RW
2020 11 DY 21 ind20532 31 5 90 2RW
2020 11 DY 21 ind4146 54 5 100 2RW
2020 11 DY 21 ind20532 47 4 90 2RW
2020 3 DY 21 ind4146 27 14 95 2RW
2020 3 DY 21 ind4146 21 15 95 2RW
2020 3 DY 21 ind4146 10 13 95 2RW
2020 3 DY 21 ind20532 20 13 95 2RW
2020 3 DY 21 ind20532 10 15 95 2RW
2020 3 DY 21 ind20532 4 14 95 2RW
2020 53 DY 21 ind4146 10 7 105 2RW
2020 53 DY 21 ind4146 27 8 95 2RW
2020 53 DY 21 ind4146 21 9 95 2RW
2020 53 DY 21 ind20532 10 9 95 2RW
2020 53 DY 21 ind20532 20 7 95 2RW
2020 53 DY 21 ind20532 4 8 100 2RW
2020 10 DY 21 ind4146 37 1 95 2RW
2020 10 DY 21 ind20532 37 3 90 2RW
2020 10 DY 21 ind20532 31 2 90 2RW
2020 10 DY 21 ind4146 48 3 95 2RW
2020 10 DY 21 ind4146 54 2 100 2RW
2020 10 DY 21 ind20532 47 1 95 2RW
2020 60 DY 21 ind4146 10 10 100 2RW
2020 60 DY 21 ind20532 10 12 95 2RW
2020 60 DY 21 ind4146 21 12 95 2RW
2020 60 DY 21 ind4146 27 11 100 2RW
2020 60 DY 21 ind20532 4 11 90 2RW
2020 60 DY 21 ind20532 20 10 95 2RW
2020 11 NI 41 ind20532 70 4 85 2RW
2020 11 NI 41 ind4146 71 4 95 2RW
2020 14 NI 41 ind20532 70 10 95 2RW
2020 14 NI 41 ind4146 71 10 105 2RW
2020 13 NI 41 ind20532 70 8 95 2RW
2020 13 NI 41 ind4146 71 8 100 2RW
2020 45 NI 41 ind18331 68 2 100 2RW
2020 45 NI 41 ind18331 70 1 105 2RW
2020 45 NI 41 ind27356 63 2 105 2RW
2020 45 NI 41 ind7701 80 1 100 2RW
2020 45 NI 41 ind3496 63 1 100 2RW
2020 45 NI 41 ind6030 74 2 95 2RW
2020 45 NI 41 ind24209 70 2 100 2RW
2020 45 NI 41 ind6647 62 1 105 2RW
2020 45 NI 41 ind16656 71 2 100 2RW
2020 45 NI 41 ind23573 58 2 85 2RW
2020 45 NI 41 ind6335 61 2 100 2RW
2020 45 NI 41 ind15511 62 2 110 2RW
2020 45 NI 41 ind6647 75 2 105 2RW
2020 45 NI 41 ind6038 77 1 100 2RW
2020 45 NI 41 ind2286 68 1 95 2RW
2020 45 NI 41 ind2350 65 2 100 2RW
2020 45 NI 41 ind13058 61 1 95 2RW
2020 45 NI 41 ind23573 74 1 80 2RW
2020 45 NI 41 ind6038 66 2 105 2RW
2020 45 NI 41 ind13376 64 2 110 2RW
2020 45 NI 41 ind3496 60 2 105 2RW
2020 45 NI 41 ind13058 69 2 100 2RW
2020 45 NI 41 ind12157 76 1 95 2RW
2020 45 NI 41 ind12157 73 2 100 2RW
2020 45 NI 41 ind2350 72 1 95 2RW
2020 45 NI 41 ind14620 58 1 95 2RW
2020 45 NI 41 ind22230 80 2 95 2RW
2020 45 NI 41 ind27356 56 1 100 2RW
2020 45 NI 41 ind24209 75 1 95 2RW
2020 45 NI 41 ind16656 66 1 95 2RW
2020 45 NI 41 ind9086 79 2 100 2RW
2020 45 NI 41 ind9086 57 1 95 2RW
2020 45 NI 41 ind21393 57 2 95 2RW
2020 45 NI 41 ind13376 79 1 105 2RW
2020 45 NI 41 ind22385 72 2 105 2RW
2020 45 NI 41 ind2286 59 2 100 2RW
2020 45 NI 41 ind22230 64 1 95 2RW
2020 45 NI 41 ind14620 67 2 100 2RW
2020 45 NI 41 ind6335 69 1 95 2RW
2020 45 NI 41 ind7701 78 2 100 2RW
2020 45 NI 41 ind4146 71 1 105 2RW
2020 45 NI 41 ind22385 60 1 100 2RW
2020 45 NI 41 ind21393 59 1 90 2RW
2020 45 NI 41 ind4146 76 2 110 2RW
2020 45 NI 41 ind15511 65 1 95 2RW
2020 45 NI 41 ind21849 56 2 105 2RW
2020 45 NI 41 ind6030 73 1 90 2RW
2020 45 NI 41 ind21849 78 1 100 2RW
2020 53 NI 41 ind4146 44 4 95 2RW
2020 53 NI 41 ind20532 43 4 90 2RW
2020 12 NI 41 ind4146 71 6 105 2RW
2020 12 NI 41 ind20532 70 6 90 2RW
2019 37 NI 41 ind6038 39 1 85 2RW
2019 37 NI 41 ind6038 43 2 85 2RW
2019 37 NI 41 ind8834 37 1 85 2RW
2019 37 NI 41 ind8834 42 2 85 2RW
2019 37 NI 41 ind5807 30 1 80 2RW
2019 37 NI 41 ind5807 53 2 85 2RW
2019 37 NI 41 ind3181 46 1 75 2RW
2019 37 NI 41 ind3181 40 2 75 2RW
2019 37 NI 41 ind12394 42 1 75 2RW
2019 37 NI 41 ind12394 49 2 80 2RW
2019 37 NI 41 ind18109 41 1 90 2RW
2019 37 NI 41 ind18109 46 2 90 2RW
2019 37 NI 41 ind682 38 1 85 2RW
2019 37 NI 41 ind682 35 2 85 2RW
2019 37 NI 41 ind18331 49 1 80 2RW
2019 37 NI 41 ind18331 47 2 80 2RW
2019 37 NI 41 ind3496 33 1 85 2RW
2019 37 NI 41 ind3496 34 2 85 2RW
2019 37 NI 41 ind7758 44 1 80 2RW
2019 37 NI 41 ind7758 32 2 80 2RW
2019 37 NI 41 ind13058 36 1 85 2RW
2019 37 NI 41 ind13058 52 2 85 2RW
2019 37 NI 41 ind20532 31 1 80 2RW
2019 37 NI 41 ind20532 45 2 80 2RW
2019 37 NI 41 ind3130 53 1 95 2RW
2019 37 NI 41 ind3130 50 2 90 2RW
2019 37 NI 41 ind4200 34 1 85 2RW
2019 37 NI 41 ind4200 44 2 85 2RW
2019 37 NI 41 ind14437 52 1 90 2RW
2019 37 NI 41 ind14437 41 2 90 2RW
2019 37 NI 41 ind7244 32 1 85 2RW
2019 37 NI 41 ind7244 29 2 85 2RW
2019 37 NI 41 ind29382 43 1 85 2RW
2019 37 NI 41 ind29382 36 2 85 2RW
2019 37 NI 41 ind15132 50 1 80 2RW
2019 37 NI 41 ind15132 37 2 80 2RW
2019 37 NI 41 ind23598 35 1 85 2RW
2019 37 NI 41 ind23598 31 2 85 2RW
2019 37 NI 41 ind22803 48 1 75 2RW
2019 37 NI 41 ind22803 38 2 75 2RW
2019 37 NI 41 ind3776 45 1 85 2RW
2019 37 NI 41 ind3776 48 2 85 2RW
2019 37 NI 41 ind3353 29 1 80 2RW
2019 37 NI 41 ind3353 39 2 80 2RW
2019 37 NI 41 ind9056 47 1 85 2RW
2019 37 NI 41 ind9056 51 2 85 2RW
2019 37 NI 41 ind12114 40 1 85 2RW
2019 37 NI 41 ind12114 30 2 85 2RW
2019 45 NI 41 ind6038 39 4 80 2RW
2019 45 NI 41 ind6038 43 5 80 2RW
2019 45 NI 41 ind8834 37 4 80 2RW
2019 45 NI 41 ind8834 42 5 80 2RW
2019 45 NI 41 ind5807 30 4 90 2RW
2019 45 NI 41 ind5807 53 5 90 2RW
2019 45 NI 41 ind5121 46 4 95 2RW
2019 45 NI 41 ind5121 40 5 95 2RW
2019 45 NI 41 ind8060 42 4 85 2RW
2019 45 NI 41 ind8060 49 5 90 2RW
2019 45 NI 41 ind25479 41 4 80 2RW
2019 45 NI 41 ind25479 46 5 80 2RW
2019 45 NI 41 ind4042 38 4 90 2RW
2019 45 NI 41 ind4042 35 5 95 2RW
2019 45 NI 41 ind15935 49 4 85 2RW
2019 45 NI 41 ind15935 47 5 85 2RW
2019 45 NI 41 ind14829 33 4 95 2RW
2019 45 NI 41 ind14829 34 5 95 2RW
2019 45 NI 41 ind784 44 4 85 2RW
2019 45 NI 41 ind784 32 5 85 2RW
2019 45 NI 41 ind25320 36 4 90 2RW
2019 45 NI 41 ind25320 52 5 90 2RW
2019 45 NI 41 ind16373 31 4 85 2RW
2019 45 NI 41 ind16373 45 5 85 2RW
2019 45 NI 41 ind22385 53 4 75 2RW
2019 45 NI 41 ind22385 50 5 80 2RW
2019 45 NI 41 ind22230 34 4 80 2RW
2019 45 NI 41 ind22230 44 5 80 2RW
2019 45 NI 41 ind6030 52 4 80 2RW
2019 45 NI 41 ind6030 41 5 85 2RW
2019 45 NI 41 ind18125 32 4 80 2RW
2019 45 NI 41 ind18125 29 5 80 2RW
2019 45 NI 41 ind23573 43 4 70 2RW
2019 45 NI 41 ind23573 36 5 70 2RW
2019 45 NI 41 ind17188 50 4 90 2RW
2019 45 NI 41 ind17188 37 5 90 2RW
2019 45 NI 41 ind3208 35 4 80 2RW
2019 45 NI 41 ind3208 31 5 80 2RW
2019 45 NI 41 ind7588 48 4 80 2RW
2019 45 NI 41 ind7588 38 5 80 2RW
2019 45 NI 41 ind22313 45 4 85 2RW
2019 45 NI 41 ind22313 48 5 85 2RW
2019 45 NI 41 ind22109 29 4 85 2RW
2019 45 NI 41 ind22109 39 5 85 2RW
2019 45 NI 41 ind1847 47 4 75 2RW
2019 45 NI 41 ind1847 51 5 80 2RW
2019 45 NI 41 ind3867 40 4 80 2RW
2019 45 NI 41 ind3867 30 5 80 2RW
2019 53 NI 41 ind6038 39 7 80 2RW
2019 53 NI 41 ind6038 43 8 75 2RW
2019 53 NI 41 ind8834 37 7 80 2RW
2019 53 NI 41 ind8834 42 8 80 2RW
2019 53 NI 41 ind23012 30 7 85 2RW
2019 53 NI 41 ind23012 53 8 75 2RW
2019 53 NI 41 ind1384 46 7 90 2RW
2019 53 NI 41 ind1384 40 8 80 2RW
2019 53 NI 41 ind13300 42 7 100 2RW
2019 53 NI 41 ind13300 49 8 95 2RW
2019 53 NI 41 ind8566 41 7 80 2RW
2019 53 NI 41 ind8566 46 8 80 2RW
2019 53 NI 41 ind16642 38 7 85 2RW
2019 53 NI 41 ind16642 35 8 90 2RW
2019 53 NI 41 ind7980 49 7 90 2RW
2019 53 NI 41 ind7980 47 8 85 2RW
2019 53 NI 41 ind23206 33 7 85 2RW
2019 53 NI 41 ind23206 34 8 85 2RW
2019 53 NI 41 ind10772 44 7 75 2RW
2019 53 NI 41 ind10772 32 8 75 2RW
2019 53 NI 41 ind30367 36 7 85 2RW
2019 53 NI 41 ind30367 52 8 80 2RW
2019 53 NI 41 ind5487 31 7 85 2RW
2019 53 NI 41 ind5487 45 8 80 2RW
2019 53 NI 41 ind17981 53 7 75 2RW
2019 53 NI 41 ind17981 50 8 70 2RW
2019 53 NI 41 ind10559 34 7 95 2RW
2019 53 NI 41 ind10559 44 8 85 2RW
2019 53 NI 41 ind4109 52 7 85 2RW
2019 53 NI 41 ind4109 41 8 75 2RW
2019 53 NI 41 ind8300 32 7 75 2RW
2019 53 NI 41 ind8300 29 8 70 2RW
2019 53 NI 41 ind16719 43 7 105 2RW
2019 53 NI 41 ind16719 36 8 100 2RW
2019 53 NI 41 ind23513 50 7 85 2RW
2019 53 NI 41 ind23513 37 8 80 2RW
2019 53 NI 41 ind5741 35 7 100 2RW
2019 53 NI 41 ind5741 31 8 100 2RW
2019 53 NI 41 ind23851 48 7 80 2RW
2019 53 NI 41 ind23851 38 8 75 2RW
2019 53 NI 41 ind13984 45 7 90 2RW
2019 53 NI 41 ind13984 48 8 80 2RW
2019 53 NI 41 ind10577 29 7 85 2RW
2019 53 NI 41 ind10577 39 8 85 2RW
2019 53 NI 41 ind9187 47 7 85 2RW
2019 53 NI 41 ind9187 51 8 75 2RW
2019 53 NI 41 ind22321 40 7 90 2RW
2019 53 NI 41 ind22321 30 8 90 2RW
2019 60 NI 41 ind6038 39 9 85 2RW
2019 60 NI 41 ind6038 43 10 80 2RW
2019 60 NI 41 ind8834 37 9 85 2RW
2019 60 NI 41 ind8834 42 10 85 2RW
2019 60 NI 41 ind2199 30 9 75 2RW
2019 60 NI 41 ind2199 53 10 75 2RW
2019 60 NI 41 ind11110 46 9 100 2RW
2019 60 NI 41 ind11110 40 10 100 2RW
2019 60 NI 41 ind24219 42 9 90 2RW
2019 60 NI 41 ind24219 49 10 85 2RW
2019 60 NI 41 ind4761 41 9 90 2RW
2019 60 NI 41 ind4761 46 10 95 2RW
2019 60 NI 41 ind19887 38 9 90 2RW
2019 60 NI 41 ind19887 35 10 80 2RW
2019 60 NI 41 ind9995 49 9 75 2RW
2019 60 NI 41 ind9995 47 10 75 2RW
2019 60 NI 41 ind2158 33 9 95 2RW
2019 60 NI 41 ind2158 34 10 95 2RW
2019 60 NI 41 ind18192 44 9 85 2RW
2019 60 NI 41 ind18192 32 10 85 2RW
2019 60 NI 41 ind30325 36 9 90 2RW
2019 60 NI 41 ind30325 52 10 90 2RW
2019 60 NI 41 ind9560 31 9 95 2RW
2019 60 NI 41 ind9560 45 10 100 2RW
2019 60 NI 41 ind27807 53 9 80 2RW
2019 60 NI 41 ind27807 50 10 85 2RW
2019 60 NI 41 ind842 34 9 85 2RW
2019 60 NI 41 ind842 44 10 80 2RW
2019 60 NI 41 ind20380 52 9 80 2RW
2019 60 NI 41 ind20380 41 10 90 2RW
2019 60 NI 41 ind12390 32 9 90 2RW
2019 60 NI 41 ind12390 29 10 95 2RW
2019 60 NI 41 ind17415 43 9 85 2RW
2019 60 NI 41 ind17415 36 10 80 2RW
2019 60 NI 41 ind6148 50 9 80 2RW
2019 60 NI 41 ind6148 37 10 75 2RW
2019 60 NI 41 ind1991 35 9 80 2RW
2019 60 NI 41 ind1991 31 10 80 2RW
2019 60 NI 41 ind25263 48 9 85 2RW
2019 60 NI 41 ind25263 38 10 85 2RW
2019 60 NI 41 ind11358 45 9 85 2RW
2019 60 NI 41 ind11358 48 10 85 2RW
2019 60 NI 41 ind9958 29 9 85 2RW
2019 60 NI 41 ind9958 39 10 85 2RW
2019 60 NI 41 ind23841 47 9 90 2RW
2019 60 NI 41 ind23841 51 10 90 2RW
2019 60 NI 41 ind21609 40 9 80 2RW
2019 60 NI 41 ind21609 30 10 75 2RW
2019 3 NI 41 ind6038 39 11 80 2RW
2019 3 NI 41 ind6038 43 12 85 2RW
2019 3 NI 41 ind8834 37 11 85 2RW
2019 3 NI 41 ind8834 42 12 85 2RW
2019 3 NI 41 ind6893 30 11 85 2RW
2019 3 NI 41 ind6893 53 12 80 2RW
2019 3 NI 41 ind28595 46 11 85 2RW
2019 3 NI 41 ind28595 40 12 75 2RW
2019 3 NI 41 ind24221 42 11 80 2RW
2019 3 NI 41 ind24221 49 12 85 2RW
2019 3 NI 41 ind20691 41 11 85 2RW
2019 3 NI 41 ind20691 46 12 90 2RW
2019 3 NI 41 ind112 38 11 80 2RW
2019 3 NI 41 ind112 35 12 75 2RW
2019 3 NI 41 ind22312 49 11 90 2RW
2019 3 NI 41 ind22312 47 12 90 2RW
2019 3 NI 41 ind24835 33 11 95 2RW
2019 3 NI 41 ind24835 34 12 90 2RW
2019 3 NI 41 ind5230 44 11 75 2RW
2019 3 NI 41 ind5230 32 12 80 2RW
2019 3 NI 41 ind27583 36 11 80 2RW
2019 3 NI 41 ind27583 52 12 80 2RW
2019 3 NI 41 ind12836 31 11 80 2RW
2019 3 NI 41 ind12836 45 12 85 2RW
2019 3 NI 41 ind14462 53 11 90 2RW
2019 3 NI 41 ind14462 50 12 90 2RW
2019 3 NI 41 ind24924 34 11 105 2RW
2019 3 NI 41 ind24924 44 12 105 2RW
2019 3 NI 41 ind21246 52 11 85 2RW
2019 3 NI 41 ind21246 41 12 80 2RW
2019 3 NI 41 ind2066 32 11 75 2RW
2019 3 NI 41 ind2066 29 12 75 2RW
2019 3 NI 41 ind9142 43 11 80 2RW
2019 3 NI 41 ind9142 36 12 90 2RW
2019 3 NI 41 ind26170 50 11 110 2RW
2019 3 NI 41 ind26170 37 12 110 2RW
2019 3 NI 41 ind10750 35 11 90 2RW
2019 3 NI 41 ind10750 31 12 85 2RW
2019 3 NI 41 ind25308 48 11 90 2RW
2019 3 NI 41 ind25308 38 12 80 2RW
2019 3 NI 41 ind4707 45 11 75 2RW
2019 3 NI 41 ind4707 48 12 70 2RW
2019 3 NI 41 ind8769 29 11 85 2RW
2019 3 NI 41 ind8769 39 12 85 2RW
2019 3 NI 41 ind15511 47 11 80 2RW
2019 3 NI 41 ind15511 51 12 80 2RW
2019 3 NI 41 ind23857 40 11 85 2RW
2019 3 NI 41 ind23857 30 12 90 2RW
2019 10 NI 41 ind6038 66 1 80 2RW
2019 10 NI 41 ind6038 70 2 85 2RW
2019 10 NI 41 ind8834 64 1 80 2RW
2019 10 NI 41 ind8834 69 2 80 2RW
2019 10 NI 41 ind19088 57 1 80 2RW
2019 10 NI 41 ind19088 80 2 80 2RW
2019 10 NI 41 ind19670 73 1 90 2RW
2019 10 NI 41 ind19670 67 2 90 2RW
2019 10 NI 41 ind9011 69 1 75 2RW
2019 10 NI 41 ind9011 76 2 75 2RW
2019 10 NI 41 ind19313 68 1 90 2RW
2019 10 NI 41 ind19313 73 2 90 2RW
2019 10 NI 41 ind28252 65 1 85 2RW
2019 10 NI 41 ind28252 62 2 85 2RW
2019 10 NI 41 ind21849 76 1 80 2RW
2019 10 NI 41 ind21849 74 2 80 2RW
2019 10 NI 41 ind8567 60 1 90 2RW
2019 10 NI 41 ind8567 61 2 90 2RW
2019 10 NI 41 ind18497 71 1 80 2RW
2019 10 NI 41 ind18497 59 2 80 2RW
2019 10 NI 41 ind17817 63 1 85 2RW
2019 10 NI 41 ind17817 79 2 85 2RW
2019 10 NI 41 ind20403 58 1 95 2RW
2019 10 NI 41 ind20403 72 2 95 2RW
2019 10 NI 41 ind16434 80 1 85 2RW
2019 10 NI 41 ind16434 77 2 85 2RW
2019 10 NI 41 ind27970 61 1 80 2RW
2019 10 NI 41 ind27970 71 2 80 2RW
2019 10 NI 41 ind9498 79 1 80 2RW
2019 10 NI 41 ind9498 68 2 80 2RW
2019 10 NI 41 ind20403 59 1 90 2RW
2019 10 NI 41 ind20403 56 2 90 2RW
2019 10 NI 41 ind4792 70 1 85 2RW
2019 10 NI 41 ind4792 63 2 85 2RW
2019 10 NI 41 ind13376 77 1 90 2RW
2019 10 NI 41 ind13376 64 2 90 2RW
2019 10 NI 41 ind9874 62 1 85 2RW
2019 10 NI 41 ind9874 58 2 80 2RW
2019 10 NI 41 ind2350 75 1 85 2RW
2019 10 NI 41 ind2350 65 2 85 2RW
2019 10 NI 41 ind7655 72 1 105 2RW
2019 10 NI 41 ind7655 75 2 105 2RW
2019 10 NI 41 ind15511 56 1 80 2RW
2019 10 NI 41 ind15511 66 2 80 2RW
2019 10 NI 41 ind12469 74 1 80 2RW
2019 10 NI 41 ind12469 78 2 80 2RW
2019 10 NI 41 ind7701 67 1 80 2RW
2019 10 NI 41 ind7701 57 2 80 2RW
2019 11 NI 41 ind6038 66 3 80 2RW
2019 11 NI 41 ind6038 70 4 80 2RW
2019 11 NI 41 ind8834 64 3 90 2RW
2019 11 NI 41 ind8834 69 4 90 2RW
2019 11 NI 41 ind28079 57 3 80 2RW
2019 11 NI 41 ind28079 80 4 80 2RW
2019 11 NI 41 ind10649 73 3 80 2RW
2019 11 NI 41 ind10649 67 4 80 2RW
2019 11 NI 41 ind2701 69 3 75 2RW
2019 11 NI 41 ind2701 76 4 75 2RW
2019 11 NI 41 ind559 68 3 90 2RW
2019 11 NI 41 ind559 73 4 90 2RW
2019 11 NI 41 ind17379 65 3 85 2RW
2019 11 NI 41 ind17379 62 4 85 2RW
2019 11 NI 41 ind2026 76 3 85 2RW
2019 11 NI 41 ind2026 74 4 85 2RW
2019 11 NI 41 ind7544 60 3 100 2RW
2019 11 NI 41 ind7544 61 4 100 2RW
2019 11 NI 41 ind11266 71 3 75 2RW
2019 11 NI 41 ind11266 59 4 75 2RW
2019 11 NI 41 ind22001 63 3 90 2RW
2019 11 NI 41 ind22001 79 4 90 2RW
2019 11 NI 41 ind20873 58 3 85 2RW
2019 11 NI 41 ind20873 72 4 85 2RW
2019 11 NI 41 ind2723 80 3 85 2RW
2019 11 NI 41 ind2723 77 4 85 2RW
2019 11 NI 41 ind22182 61 3 85 2RW
2019 11 NI 41 ind22182 71 4 85 2RW
2019 11 NI 41 ind5407 79 3 95 2RW
2019 11 NI 41 ind5407 68 4 95 2RW
2019 11 NI 41 ind12357 59 3 85 2RW
2019 11 NI 41 ind12357 56 4 85 2RW
2019 11 NI 41 ind7600 70 3 85 2RW
2019 11 NI 41 ind7600 63 4 85 2RW
2019 11 NI 41 ind29029 77 3 75 2RW
2019 11 NI 41 ind29029 64 4 75 2RW
2019 11 NI 41 ind2570 62 3 85 2RW
2019 11 NI 41 ind2570 58 4 85 2RW
2019 11 NI 41 ind841 75 3 80 2RW
2019 11 NI 41 ind841 65 4 80 2RW
2019 11 NI 41 ind573 72 3 90 2RW
2019 11 NI 41 ind573 75 4 90 2RW
2019 11 NI 41 ind8193 56 3 90 2RW
2019 11 NI 41 ind8193 66 4 90 2RW
2019 11 NI 41 ind27188 74 3 80 2RW
2019 11 NI 41 ind27188 78 4 80 2RW
2019 11 NI 41 ind6981 67 3 90 2RW
2019 11 NI 41 ind6981 57 4 90 2RW
2019 12 NI 41 ind6038 66 5 80 2RW
2019 12 NI 41 ind6038 70 6 80 2RW
2019 12 NI 41 ind8834 64 5 80 2RW
2019 12 NI 41 ind8834 69 6 80 2RW
2019 12 NI 41 ind4824 57 5 95 2RW
2019 12 NI 41 ind4824 80 6 95 2RW
2019 12 NI 41 ind11045 73 5 80 2RW
2019 12 NI 41 ind11045 67 6 80 2RW
2019 12 NI 41 ind19257 69 5 75 2RW
2019 12 NI 41 ind19257 76 6 75 2RW
2019 12 NI 41 ind2286 68 5 75 2RW
2019 12 NI 41 ind2286 73 6 75 2RW
2019 12 NI 41 ind14464 65 5 75 2RW
2019 12 NI 41 ind14464 62 6 75 2RW
2019 12 NI 41 ind8985 76 5 90 2RW
2019 12 NI 41 ind8985 74 6 90 2RW
2019 12 NI 41 ind24209 60 5 70 2RW
2019 12 NI 41 ind24209 61 6 70 2RW
2019 12 NI 41 ind27557 71 5 90 2RW
2019 12 NI 41 ind27557 59 6 90 2RW
2019 12 NI 41 ind27152 63 5 75 2RW
2019 12 NI 41 ind27152 79 6 80 2RW
2019 12 NI 41 ind14502 58 5 90 2RW
2019 12 NI 41 ind14502 72 6 90 2RW
2019 12 NI 41 ind25461 80 5 85 2RW
2019 12 NI 41 ind25461 77 6 85 2RW
2019 12 NI 41 ind6844 61 5 85 2RW
2019 12 NI 41 ind6844 71 6 85 2RW
2019 12 NI 41 ind9086 79 5 80 2RW
2019 12 NI 41 ind9086 68 6 80 2RW
2019 12 NI 41 ind12950 59 5 85 2RW
2019 12 NI 41 ind12950 56 6 85 2RW
2019 12 NI 41 ind10195 70 5 75 2RW
2019 12 NI 41 ind10195 63 6 75 2RW
2019 12 NI 41 ind29601 77 5 85 2RW
2019 12 NI 41 ind29601 64 6 85 2RW
2019 12 NI 41 ind10598 62 5 80 2RW
2019 12 NI 41 ind10598 58 6 80 2RW
2019 12 NI 41 ind9367 75 5 95 2RW
2019 12 NI 41 ind9367 65 6 95 2RW
2019 12 NI 41 ind21393 72 5 80 2RW
2019 12 NI 41 ind21393 75 6 80 2RW
2019 12 NI 41 ind17444 56 5 80 2RW
2019 12 NI 41 ind17444 66 6 80 2RW
2019 12 NI 41 ind29115 74 5 80 2RW
2019 12 NI 41 ind29115 78 6 85 2RW
2019 12 NI 41 ind2199 67 5 75 2RW
2019 12 NI 41 ind2199 57 6 75 2RW
2019 13 NI 41 ind6038 66 7 80 2RW
2019 13 NI 41 ind6038 70 8 80 2RW
2019 13 NI 41 ind8834 64 7 85 2RW
2019 13 NI 41 ind8834 69 8 80 2RW
2019 13 NI 41 ind25635 57 7 80 2RW
2019 13 NI 41 ind25635 80 8 80 2RW
2019 13 NI 41 ind6362 73 7 80 2RW
2019 13 NI 41 ind6362 67 8 80 2RW
2019 13 NI 41 ind8872 69 7 80 2RW
2019 13 NI 41 ind8872 76 8 80 2RW
2019 13 NI 41 ind13747 68 7 90 2RW
2019 13 NI 41 ind13747 73 8 90 2RW
2019 13 NI 41 ind11373 65 7 95 2RW
2019 13 NI 41 ind11373 62 8 100 2RW
2019 13 NI 41 ind24110 76 7 95 2RW
2019 13 NI 41 ind24110 74 8 90 2RW
2019 13 NI 41 ind13813 60 7 85 2RW
2019 13 NI 41 ind13813 61 8 75 2RW
2019 13 NI 41 ind586 71 7 90 2RW
2019 13 NI 41 ind586 59 8 85 2RW
2019 13 NI 41 ind11216 63 7 90 2RW
2019 13 NI 41 ind11216 79 8 80 2RW
2019 13 NI 41 ind1568 58 7 80 2RW
2019 13 NI 41 ind1568 72 8 80 2RW
2019 13 NI 41 ind15910 80 7 85 2RW
2019 13 NI 41 ind15910 77 8 80 2RW
2019 13 NI 41 ind7422 61 7 90 2RW
2019 13 NI 41 ind7422 71 8 80 2RW
2019 13 NI 41 ind21113 79 7 90 2RW
2019 13 NI 41 ind21113 68 8 85 2RW
2019 13 NI 41 ind17960 59 7 100 2RW
2019 13 NI 41 ind17960 56 8 95 2RW
2019 13 NI 41 ind22110 70 7 70 2RW
2019 13 NI 41 ind22110 63 8 65 2RW
2019 13 NI 41 ind2412 77 7 85 2RW
2019 13 NI 41 ind2412 64 8 85 2RW
2019 13 NI 41 ind28023 62 7 80 2RW
2019 13 NI 41 ind28023 58 8 75 2RW
2019 13 NI 41 ind4201 75 7 95 2RW
2019 13 NI 41 ind4201 65 8 85 2RW
2019 13 NI 41 ind14620 72 7 80 2RW
2019 13 NI 41 ind14620 75 8 75 2RW
2019 13 NI 41 ind6021 56 7 80 2RW
2019 13 NI 41 ind6021 66 8 70 2RW
2019 13 NI 41 ind6647 74 7 90 2RW
2019 13 NI 41 ind6647 78 8 95 2RW
2019 13 NI 41 ind9698 67 7 85 2RW
2019 13 NI 41 ind9698 57 8 85 2RW
2019 14 NI 41 ind6038 66 9 80 2RW
2019 14 NI 41 ind6038 70 10 85 2RW
2019 14 NI 41 ind8834 64 9 80 2RW
2019 14 NI 41 ind8834 69 10 75 2RW
2019 14 NI 41 ind6009 57 9 80 2RW
2019 14 NI 41 ind6009 80 10 85 2RW
2019 14 NI 41 ind21520 73 9 75 2RW
2019 14 NI 41 ind21520 67 10 80 2RW
2019 14 NI 41 ind11533 69 9 90 2RW
2019 14 NI 41 ind11533 76 10 85 2RW
2019 14 NI 41 ind4459 68 9 80 2RW
2019 14 NI 41 ind4459 73 10 75 2RW
2019 14 NI 41 ind27863 65 9 70 2RW
2019 14 NI 41 ind27863 62 10 70 2RW
2019 14 NI 41 ind6362 76 9 80 2RW
2019 14 NI 41 ind6362 74 10 80 2RW
2019 14 NI 41 ind15215 60 9 80 2RW
2019 14 NI 41 ind15215 61 10 80 2RW
2019 14 NI 41 ind12157 71 9 80 2RW
2019 14 NI 41 ind12157 59 10 85 2RW
2019 14 NI 41 ind7385 63 9 85 2RW
2019 14 NI 41 ind7385 79 10 85 2RW
2019 14 NI 41 ind25282 58 9 80 2RW
2019 14 NI 41 ind25282 72 10 75 2RW
2019 14 NI 41 ind16656 80 9 85 2RW
2019 14 NI 41 ind16656 77 10 85 2RW
2019 14 NI 41 ind22376 61 9 90 2RW
2019 14 NI 41 ind22376 71 10 85 2RW
2019 14 NI 41 ind6335 79 9 75 2RW
2019 14 NI 41 ind6335 68 10 75 2RW
2019 14 NI 41 ind7250 59 9 80 2RW
2019 14 NI 41 ind7250 56 10 80 2RW
2019 14 NI 41 ind6802 70 9 70 2RW
2019 14 NI 41 ind6802 63 10 70 2RW
2019 14 NI 41 ind7269 77 9 90 2RW
2019 14 NI 41 ind7269 64 10 90 2RW
2019 14 NI 41 ind6362 62 9 80 2RW
2019 14 NI 41 ind6362 58 10 80 2RW
2019 14 NI 41 ind19058 75 9 85 2RW
2019 14 NI 41 ind19058 65 10 85 2RW
2019 14 NI 41 ind24465 72 9 80 2RW
2019 14 NI 41 ind24465 75 10 75 2RW
2019 14 NI 41 ind27356 56 9 85 2RW
2019 14 NI 41 ind27356 66 10 85 2RW
2019 14 NI 41 ind5447 74 9 85 2RW
2019 14 NI 41 ind5447 78 10 85 2RW
2019 14 NI 41 ind330 67 9 80 2RW
2019 14 NI 41 ind330 57 10 80 2RW
2018 37 NI 41 ind6038 25 1 80 2RW
2018 37 NI 41 ind8834 18 1 90 2RW
2018 37 NI 41 ind5807 3 1 90 2RW
2018 37 NI 41 ind682 17 1 85 2RW
2018 37 NI 41 ind18331 13 1 85 2RW
2018 37 NI 41 ind3496 6 1 90 2RW
2018 37 NI 41 ind9423 20 1 80 2RW
2018 37 NI 41 ind7758 4 1 85 2RW
2018 37 NI 41 ind13058 11 1 85 2RW
2018 37 NI 41 ind20532 19 1 85 2RW
2018 37 NI 41 ind4611 5 1 95 2RW
2018 37 NI 41 ind1663 21 1 85 2RW
2018 37 NI 41 ind4042 26 1 100 2RW
2018 37 NI 41 ind23269 24 1 85 2RW
2018 37 NI 41 ind19530 9 1 80 2RW
2018 37 NI 41 ind18971 23 1 85 2RW
2018 37 NI 41 ind4062 22 1 90 2RW
2018 37 NI 41 ind16919 8 1 85 2RW
2018 37 NI 41 ind16083 16 1 90 2RW
2018 37 NI 41 ind3788 14 1 85 2RW
2018 37 NI 41 ind15935 10 1 85 2RW
2018 37 NI 41 ind3719 2 1 85 2RW
2018 37 NI 41 ind24578 15 1 90 2RW
2018 37 NI 41 ind25479 12 1 85 2RW
2018 45 NI 41 ind6038 25 4 85 2RW
2018 45 NI 41 ind8834 18 4 95 2RW
2018 45 NI 41 ind5807 3 4 90 2RW
2018 45 NI 41 ind3181 17 4 85 2RW
2018 45 NI 41 ind14829 20 4 100 2RW
2018 45 NI 41 ind27787 4 4 90 2RW
2018 45 NI 41 ind784 11 4 90 2RW
2018 45 NI 41 ind24005 19 4 80 2RW
2018 45 NI 41 ind25320 5 4 90 2RW
2018 45 NI 41 ind16373 21 4 100 2RW
2018 45 NI 41 ind10916 26 4 95 2RW
2018 45 NI 41 ind21341 24 4 90 2RW
2018 45 NI 41 ind10791 9 4 90 2RW
2018 45 NI 41 ind8060 23 4 95 2RW
2018 45 NI 41 ind27128 22 4 90 2RW
2018 45 NI 41 ind18191 8 4 85 2RW
2018 45 NI 41 ind5121 16 4 90 2RW
2018 45 NI 41 ind511 14 4 80 2RW
2018 45 NI 41 ind30300 10 4 85 2RW
2018 45 NI 41 ind10493 2 4 100 2RW
2018 45 NI 41 ind22863 15 4 80 2RW
2018 45 NI 41 ind4433 12 4 100 2RW
2018 53 NI 41 ind6038 25 7 85 2RW
2018 53 NI 41 ind8834 18 7 95 2RW
2018 53 NI 41 ind26645 3 7 85 2RW
2018 53 NI 41 ind15823 17 7 85 2RW
2018 53 NI 41 ind12215 13 7 85 2RW
2018 53 NI 41 ind7273 6 7 100 2RW
2018 53 NI 41 ind16497 20 7 95 2RW
2018 53 NI 41 ind9638 4 7 100 2RW
2018 53 NI 41 ind16870 11 7 100 2RW
2018 53 NI 41 ind3130 19 7 95 2RW
2018 53 NI 41 ind3855 5 7 95 2RW
2018 53 NI 41 ind18127 21 7 90 2RW
2018 53 NI 41 ind4200 26 7 85 2RW
2018 53 NI 41 ind25708 24 7 85 2RW
2018 53 NI 41 ind24294 9 7 85 2RW
2018 53 NI 41 ind24736 23 7 100 2RW
2018 53 NI 41 ind4100 22 7 95 2RW
2018 53 NI 41 ind3508 8 7 95 2RW
2018 53 NI 41 ind14437 16 7 95 2RW
2018 53 NI 41 ind28801 14 7 100 2RW
2018 53 NI 41 ind7244 10 7 90 2RW
2018 53 NI 41 ind6794 2 7 100 2RW
2018 53 NI 41 ind24231 15 7 100 2RW
2018 53 NI 41 ind3882 12 7 95 2RW
2018 60 NI 41 ind6038 25 9 90 2RW
2018 60 NI 41 ind8834 18 9 95 2RW
2018 60 NI 41 ind29382 3 9 95 2RW
2018 60 NI 41 ind26839 17 9 95 2RW
2018 60 NI 41 ind13581 13 9 100 2RW
2018 60 NI 41 ind15132 6 9 90 2RW
2018 60 NI 41 ind29393 20 9 90 2RW
2018 60 NI 41 ind29059 4 9 95 2RW
2018 60 NI 41 ind24547 11 9 95 2RW
2018 60 NI 41 ind21503 19 9 100 2RW
2018 60 NI 41 ind14957 5 9 95 2RW
2018 60 NI 41 ind30082 21 9 95 2RW
2018 60 NI 41 ind15469 26 9 90 2RW
2018 60 NI 41 ind15746 24 9 100 2RW
2018 60 NI 41 ind21563 9 9 105 2RW
2018 60 NI 41 ind22537 23 9 90 2RW
2018 60 NI 41 ind24159 22 9 95 2RW
2018 60 NI 41 ind6554 16 9 100 2RW
2018 60 NI 41 ind10055 14 9 95 2RW
2018 60 NI 41 ind24146 10 9 90 2RW
2018 60 NI 41 ind5454 2 9 95 2RW
2018 60 NI 41 ind22018 15 9 85 2RW
2018 60 NI 41 ind3315 12 9 90 2RW
2018 3 NI 41 ind6038 25 11 90 2RW
2018 3 NI 41 ind8834 18 11 90 2RW
2018 3 NI 41 ind12864 3 11 95 2RW
2018 3 NI 41 ind3107 17 11 85 2RW
2018 3 NI 41 ind21392 13 11 90 2RW
2018 3 NI 41 ind9595 6 11 80 2RW
2018 3 NI 41 ind29794 20 11 85 2RW
2018 3 NI 41 ind26661 4 11 80 2RW
2018 3 NI 41 ind4458 11 11 90 2RW
2018 3 NI 41 ind21276 19 11 85 2RW
2018 3 NI 41 ind23598 5 11 85 2RW
2018 3 NI 41 ind22803 21 11 85 2RW
2018 3 NI 41 ind24931 26 11 90 2RW
2018 3 NI 41 ind3801 24 11 85 2RW
2018 3 NI 41 ind19681 9 11 85 2RW
2018 3 NI 41 ind964 23 11 90 2RW
2018 3 NI 41 ind16468 22 11 95 2RW
2018 3 NI 41 ind27062 8 11 95 2RW
2018 3 NI 41 ind3776 16 11 90 2RW
2018 3 NI 41 ind5462 14 11 90 2RW
2018 3 NI 41 ind3353 10 11 85 2RW
2018 3 NI 41 ind9056 2 11 90 2RW
2018 3 NI 41 ind8944 15 11 85 2RW
2018 3 NI 41 ind3215 12 11 85 2RW
2018 10 NI 41 ind6038 25 13 85 2RW
2018 10 NI 41 ind8834 18 13 95 2RW
2018 10 NI 41 ind19069 3 13 95 2RW
2018 10 NI 41 ind28915 17 13 90 2RW
2018 10 NI 41 ind18495 13 13 90 2RW
2018 10 NI 41 ind20686 6 13 95 2RW
2018 10 NI 41 ind21124 20 13 90 2RW
2018 10 NI 41 ind11340 4 13 95 2RW
2018 10 NI 41 ind21430 11 13 90 2RW
2018 10 NI 41 ind14262 19 13 90 2RW
2018 10 NI 41 ind15375 5 13 85 2RW
2018 10 NI 41 ind1203 21 13 95 2RW
2018 10 NI 41 ind15281 26 13 90 2RW
2018 10 NI 41 ind21043 24 13 85 2RW
2018 10 NI 41 ind9161 9 13 95 2RW
2018 10 NI 41 ind27625 23 13 90 2RW
2018 10 NI 41 ind14153 22 13 95 2RW
2018 10 NI 41 ind18631 8 13 95 2RW
2018 10 NI 41 ind25561 16 13 95 2RW
2018 10 NI 41 ind26437 14 13 95 2RW
2018 10 NI 41 ind6661 10 13 95 2RW
2018 10 NI 41 ind18835 2 13 100 2RW
2018 10 NI 41 ind18756 15 13 90 2RW
2018 10 NI 41 ind10765 12 13 90 2RW
2018 11 NI 41 ind6038 25 15 85 2RW
2018 11 NI 41 ind8834 18 15 90 2RW
2018 11 NI 41 ind6803 3 15 95 2RW
2018 11 NI 41 ind22911 17 15 85 2RW
2018 11 NI 41 ind25124 13 15 90 2RW
2018 11 NI 41 ind8454 6 15 90 2RW
2018 11 NI 41 ind12019 20 15 85 2RW
2018 11 NI 41 ind13403 4 15 85 2RW
2018 11 NI 41 ind1935 11 15 90 2RW
2018 11 NI 41 ind22211 19 15 90 2RW
2018 11 NI 41 ind4917 5 15 85 2RW
2018 11 NI 41 ind7670 21 15 90 2RW
2018 11 NI 41 ind2753 26 15 90 2RW
2018 11 NI 41 ind28164 24 15 90 2RW
2018 11 NI 41 ind12114 9 15 90 2RW
2018 11 NI 41 ind17481 23 15 95 2RW
2018 11 NI 41 ind26397 22 15 85 2RW
2018 11 NI 41 ind7420 8 15 90 2RW
2018 11 NI 41 ind18069 16 15 90 2RW
2018 11 NI 41 ind3517 14 15 85 2RW
2018 11 NI 41 ind9040 10 15 85 2RW
2018 11 NI 41 ind9005 2 15 85 2RW
2018 11 NI 41 ind18178 15 15 85 2RW
2018 11 NI 41 ind21625 12 15 85 2RW
2018 12 NI 41 ind6038 25 17 90 2RW
2018 12 NI 41 ind8834 18 17 95 2RW
2018 12 NI 41 ind15891 3 17 95 2RW
2018 12 NI 41 ind18963 17 17 95 2RW
2018 12 NI 41 ind8122 13 17 90 2RW
2018 12 NI 41 ind29106 6 17 95 2RW
2018 12 NI 41 ind4891 20 17 90 2RW
2018 12 NI 41 ind8659 4 17 75 2RW
2018 12 NI 41 ind4702 11 17 80 2RW
2018 12 NI 41 ind8896 19 17 90 2RW
2018 12 NI 41 ind6964 5 17 85 2RW
2018 12 NI 41 ind2938 21 17 90 2RW
2018 12 NI 41 ind17664 26 17 90 2RW
2018 12 NI 41 ind7656 24 17 80 2RW
2018 12 NI 41 ind23052 9 17 90 2RW
2018 12 NI 41 ind160 23 17 90 2RW
2018 12 NI 41 ind22385 22 17 90 2RW
2018 12 NI 41 ind6346 8 17 90 2RW
2018 12 NI 41 ind28168 16 17 95 2RW
2018 12 NI 41 ind12812 14 17 85 2RW
2018 12 NI 41 ind16854 10 17 80 2RW
2018 12 NI 41 ind1918 2 17 80 2RW
2018 12 NI 41 ind8543 15 17 90 2RW
2018 12 NI 41 ind15730 12 17 80 2RW
2018 13 NI 41 ind6038 25 19 90 2RW
2018 13 NI 41 ind8834 18 19 95 2RW
2018 13 NI 41 ind22230 3 19 80 2RW
2018 13 NI 41 ind18701 17 19 90 2RW
2018 13 NI 41 ind6030 13 19 90 2RW
2018 13 NI 41 ind18125 6 19 85 2RW
2018 13 NI 41 ind8911 20 19 80 2RW
2018 13 NI 41 ind28258 4 19 80 2RW
2018 13 NI 41 ind6693 11 19 80 2RW
2018 13 NI 41 ind20816 19 19 90 2RW
2018 13 NI 41 ind28678 5 19 85 2RW
2018 13 NI 41 ind28812 21 19 90 2RW
2018 13 NI 41 ind23573 26 19 80 2RW
2018 13 NI 41 ind19304 24 19 90 2RW
2018 13 NI 41 ind13897 9 19 90 2RW
2018 13 NI 41 ind19522 23 19 90 2RW
2018 13 NI 41 ind13870 22 19 95 2RW
2018 13 NI 41 ind17297 8 19 90 2RW
2018 13 NI 41 ind16285 16 19 90 2RW
2018 13 NI 41 ind25859 14 19 90 2RW
2018 13 NI 41 ind17188 10 19 95 2RW
2018 13 NI 41 ind17186 2 19 90 2RW
2018 13 NI 41 ind10243 15 19 95 2RW
2018 13 NI 41 ind3208 12 19 95 2RW
2018 14 NI 41 ind6038 25 21 85 2RW
2018 14 NI 41 ind8834 18 21 90 2RW
2018 14 NI 41 ind7588 3 21 80 2RW
2018 14 NI 41 ind28581 17 21 90 2RW
2018 14 NI 41 ind21289 13 21 90 2RW
2018 14 NI 41 ind18031 6 21 85 2RW
2018 14 NI 41 ind26410 20 21 90 2RW
2018 14 NI 41 ind22313 4 21 85 2RW
2018 14 NI 41 ind21904 11 21 75 2RW
2018 14 NI 41 ind22109 19 21 80 2RW
2018 14 NI 41 ind13668 5 21 90 2RW
2018 14 NI 41 ind16230 21 21 95 2RW
2018 14 NI 41 ind16842 26 21 80 2RW
2018 14 NI 41 ind12517 24 21 90 2RW
2018 14 NI 41 ind2174 9 21 90 2RW
2018 14 NI 41 ind1847 23 21 85 2RW
2018 14 NI 41 ind3867 22 21 85 2RW
2018 14 NI 41 ind16947 8 21 80 2RW
2018 14 NI 41 ind3511 16 21 80 2RW
2018 14 NI 41 ind6308 14 21 85 2RW
2018 14 NI 41 ind15791 10 21 90 2RW
2018 14 NI 41 ind5181 2 21 80 2RW
2018 14 NI 41 ind25255 15 21 85 2RW
2018 14 NI 41 ind15559 12 21 90 2RW
2015 53 DY 2 ind29243 4 1 110 2RW
2015 53 DY 2 ind10786 5 1 105 2RW
2015 53 DY 2 ind21577 6 1 105 2RW
2015 53 DY 2 ind29581 7 1 100 2RW
2015 53 DY 2 ind15222 8 1 100 2RW
2015 53 DY 2 ind11042 9 1 90 2RW
2015 53 DY 2 ind20302 10 1 95 2RW
2015 53 DY 2 ind25320 11 1 100 2RW
2015 53 DY 2 ind10680 12 1 95 2RW
2015 53 DY 2 ind3553 13 1 100 2RW
2015 53 DY 2 ind28721 14 1 105 2RW
2015 53 DY 2 ind682 15 1 100 2RW
2015 53 DY 2 ind18655 16 1 105 2RW
2015 53 DY 2 ind376 17 1 100 2RW
2015 53 DY 2 ind12775 18 1 100 2RW
2015 53 DY 2 ind10226 19 1 100 2RW
2015 53 DY 2 ind18331 20 1 100 2RW
2015 53 DY 2 ind7658 21 1 95 2RW
2015 53 DY 2 ind28976 22 1 105 2RW
2015 53 DY 2 ind12078 23 1 100 2RW
2015 53 DY 2 ind17665 24 1 100 2RW
2015 53 DY 2 ind5119 25 1 95 2RW
2015 53 DY 2 ind22316 26 1 100 2RW
2015 53 DY 2 ind26171 27 1 110 2RW
2015 53 DY 2 ind29243 5 2 105 2RW
2015 53 DY 2 ind10786 17 2 110 2RW
2015 53 DY 2 ind21577 21 2 110 2RW
2015 53 DY 2 ind29581 12 2 110 2RW
2015 53 DY 2 ind15222 25 2 105 2RW
2015 53 DY 2 ind11042 7 2 100 2RW
2015 53 DY 2 ind20302 13 2 100 2RW
2015 53 DY 2 ind25320 20 2 110 2RW
2015 53 DY 2 ind10680 8 2 95 2RW
2015 53 DY 2 ind3553 26 2 100 2RW
2015 53 DY 2 ind28721 4 2 110 2RW
2015 53 DY 2 ind682 14 2 100 2RW
2015 53 DY 2 ind18655 19 2 110 2RW
2015 53 DY 2 ind376 10 2 95 2RW
2015 53 DY 2 ind12775 27 2 100 2RW
2015 53 DY 2 ind10226 3 2 105 2RW
2015 53 DY 2 ind18331 15 2 95 2RW
2015 53 DY 2 ind7658 22 2 100 2RW
2015 53 DY 2 ind28976 11 2 105 2RW
2015 53 DY 2 ind12078 23 2 100 2RW
2015 53 DY 2 ind17665 6 2 95 2RW
2015 53 DY 2 ind5119 16 2 100 2RW
2015 53 DY 2 ind22316 18 2 110 2RW
2015 53 DY 2 ind26171 9 2 105 2RW
2015 53 DY 2 ind29243 10 3 110 2RW
2015 53 DY 2 ind10786 6 3 105 2RW
2015 53 DY 2 ind21577 26 3 100 2RW
2015 53 DY 2 ind29581 18 3 110 2RW
2015 53 DY 2 ind15222 20 3 100 2RW
2015 53 DY 2 ind11042 15 3 90 2RW
2015 53 DY 2 ind20302 9 3 100 2RW
2015 53 DY 2 ind25320 7 3 110 2RW
2015 53 DY 2 ind10680 24 3 100 2RW
2015 53 DY 2 ind3553 25 3 95 2RW
2015 53 DY 2 ind28721 19 3 110 2RW
2015 53 DY 2 ind682 17 3 105 2RW
2015 53 DY 2 ind18655 8 3 105 2RW
2015 53 DY 2 ind376 3 3 100 2RW
2015 53 DY 2 ind12775 5 3 95 2RW
2015 53 DY 2 ind10226 27 3 105 2RW
2015 53 DY 2 ind18331 22 3 105 2RW
2015 53 DY 2 ind7658 14 3 100 2RW
2015 53 DY 2 ind28976 11 3 110 2RW
2015 53 DY 2 ind12078 12 3 105 2RW
2015 53 DY 2 ind17665 4 3 100 2RW
2015 53 DY 2 ind5119 23 3 100 2RW
2015 53 DY 2 ind22316 21 3 105 2RW
2015 53 DY 2 ind26171 13 3 110 2RW
2015 60 DY 2 ind29243 4 4 115 2RW
2015 60 DY 2 ind1407 5 4 110 2RW
2015 60 DY 2 ind8619 6 4 110 2RW
2015 60 DY 2 ind30225 7 4 110 2RW
2015 60 DY 2 ind3653 8 4 115 2RW
2015 60 DY 2 ind20421 9 4 115 2RW
2015 60 DY 2 ind2676 10 4 105 2RW
2015 60 DY 2 ind4193 11 4 110 2RW
2015 60 DY 2 ind25249 12 4 110 2RW
2015 60 DY 2 ind13714 13 4 110 2RW
2015 60 DY 2 ind25003 14 4 95 2RW
2015 60 DY 2 ind8240 15 4 95 2RW
2015 60 DY 2 ind5305 16 4 105 2RW
2015 60 DY 2 ind24005 17 4 95 2RW
2015 60 DY 2 ind15653 18 4 110 2RW
2015 60 DY 2 ind2690 19 4 110 2RW
2015 60 DY 2 ind17636 20 4 110 2RW
2015 60 DY 2 ind27426 21 4 110 2RW
2015 60 DY 2 ind5115 22 4 110 2RW
2015 60 DY 2 ind22293 23 4 105 2RW
2015 60 DY 2 ind14274 24 4 105 2RW
2015 60 DY 2 ind7114 25 4 110 2RW
2015 60 DY 2 ind2878 26 4 105 2RW
2015 60 DY 2 ind5022 27 4 110 2RW
2015 60 DY 2 ind29243 5 5 110 2RW
2015 60 DY 2 ind1407 17 5 110 2RW
2015 60 DY 2 ind8619 21 5 110 2RW
2015 60 DY 2 ind30225 12 5 110 2RW
2015 60 DY 2 ind3653 25 5 110 2RW
2015 60 DY 2 ind20421 7 5 110 2RW
2015 60 DY 2 ind2676 13 5 105 2RW
2015 60 DY 2 ind4193 20 5 110 2RW
2015 60 DY 2 ind25249 8 5 110 2RW
2015 60 DY 2 ind13714 26 5 110 2RW
2015 60 DY 2 ind25003 4 5 95 2RW
2015 60 DY 2 ind8240 14 5 95 2RW
2015 60 DY 2 ind5305 19 5 100 2RW
2015 60 DY 2 ind24005 10 5 95 2RW
2015 60 DY 2 ind15653 27 5 110 2RW
2015 60 DY 2 ind2690 3 5 115 2RW
2015 60 DY 2 ind17636 15 5 105 2RW
2015 60 DY 2 ind27426 22 5 105 2RW
2015 60 DY 2 ind5115 11 5 110 2RW
2015 60 DY 2 ind22293 23 5 105 2RW
2015 60 DY 2 ind14274 6 5 110 2RW
2015 60 DY 2 ind7114 16 5 115 2RW
2015 60 DY 2 ind2878 18 5 110 2RW
2015 60 DY 2 ind5022 9 5 110 2RW
2015 60 DY 2 ind29243 10 6 110 2RW
2015 60 DY 2 ind1407 6 6 110 2RW
2015 60 DY 2 ind8619 26 6 110 2RW
2015 60 DY 2 ind30225 18 6 115 2RW
2015 60 DY 2 ind3653 20 6 110 2RW
2015 60 DY 2 ind20421 15 6 115 2RW
2015 60 DY 2 ind2676 9 6 105 2RW
2015 60 DY 2 ind4193 7 6 110 2RW
2015 60 DY 2 ind25249 24 6 105 2RW
2015 60 DY 2 ind13714 25 6 105 2RW
2015 60 DY 2 ind25003 19 6 100 2RW
2015 60 DY 2 ind8240 17 6 95 2RW
2015 60 DY 2 ind5305 8 6 100 2RW
2015 60 DY 2 ind24005 3 6 100 2RW
2015 60 DY 2 ind15653 5 6 110 2RW
2015 60 DY 2 ind2690 27 6 110 2RW
2015 60 DY 2 ind17636 22 6 110 2RW
2015 60 DY 2 ind27426 14 6 105 2RW
2015 60 DY 2 ind5115 11 6 110 2RW
2015 60 DY 2 ind22293 12 6 110 2RW
2015 60 DY 2 ind14274 4 6 105 2RW
2015 60 DY 2 ind7114 23 6 115 2RW
2015 60 DY 2 ind2878 21 6 105 2RW
2015 60 DY 2 ind5022 13 6 110 2RW
2015 3 DY 2 ind29243 4 7 110 2RW
2015 3 DY 2 ind25570 5 7 105 2RW
2015 3 DY 2 ind13620 6 7 90 2RW
2015 3 DY 2 ind1403 7 7 105 2RW
2015 3 DY 2 ind11131 8 7 100 2RW
2015 3 DY 2 ind20283 9 7 105 2RW
2015 3 DY 2 ind29125 10 7 100 2RW
2015 3 DY 2 ind9791 11 7 105 2RW
2015 3 DY 2 ind6212 12 7 100 2RW
2015 3 DY 2 ind22414 13 7 100 2RW
2015 3 DY 2 ind3709 14 7 100 2RW
2015 3 DY 2 ind19234 15 7 105 2RW
2015 3 DY 2 ind25651 16 7 105 2RW
2015 3 DY 2 ind7758 17 7 110 2RW
2015 3 DY 2 ind20046 18 7 115 2RW
2015 3 DY 2 ind20929 19 7 105 2RW
2015 3 DY 2 ind14142 20 7 100 2RW
2015 3 DY 2 ind4865 21 7 100 2RW
2015 3 DY 2 ind14972 22 7 105 2RW
2015 3 DY 2 ind12445 23 7 100 2RW
2015 3 DY 2 ind25771 24 7 100 2RW
2015 3 DY 2 ind11766 25 7 110 2RW
2015 3 DY 2 ind12663 26 7 105 2RW
2015 3 DY 2 ind22754 27 7 110 2RW
2015 3 DY 2 ind29243 5 8 110 2RW
2015 3 DY 2 ind25570 17 8 110 2RW
2015 3 DY 2 ind13620 21 8 100 2RW
2015 3 DY 2 ind1403 12 8 110 2RW
2015 3 DY 2 ind11131 25 8 105 2RW
2015 3 DY 2 ind20283 7 8 100 2RW
2015 3 DY 2 ind29125 13 8 105 2RW
2015 3 DY 2 ind9791 20 8 100 2RW
2015 3 DY 2 ind6212 8 8 105 2RW
2015 3 DY 2 ind22414 26 8 100 2RW
2015 3 DY 2 ind3709 4 8 100 2RW
2015 3 DY 2 ind19234 14 8 100 2RW
2015 3 DY 2 ind25651 19 8 110 2RW
2015 3 DY 2 ind7758 10 8 105 2RW
2015 3 DY 2 ind20046 27 8 110 2RW
2015 3 DY 2 ind20929 3 8 110 2RW
2015 3 DY 2 ind14142 15 8 100 2RW
2015 3 DY 2 ind4865 22 8 105 2RW
2015 3 DY 2 ind14972 11 8 110 2RW
2015 3 DY 2 ind12445 23 8 105 2RW
2015 3 DY 2 ind25771 6 8 105 2RW
2015 3 DY 2 ind11766 16 8 110 2RW
2015 3 DY 2 ind12663 18 8 105 2RW
2015 3 DY 2 ind22754 9 8 115 2RW
2015 3 DY 2 ind29243 10 9 110 2RW
2015 3 DY 2 ind25570 6 9 105 2RW
2015 3 DY 2 ind13620 26 9 100 2RW
2015 3 DY 2 ind1403 18 9 110 2RW
2015 3 DY 2 ind11131 20 9 100 2RW
2015 3 DY 2 ind20283 15 9 105 2RW
2015 3 DY 2 ind29125 9 9 100 2RW
2015 3 DY 2 ind9791 7 9 100 2RW
2015 3 DY 2 ind6212 24 9 105 2RW
2015 3 DY 2 ind22414 25 9 95 2RW
2015 3 DY 2 ind3709 19 9 105 2RW
2015 3 DY 2 ind19234 17 9 105 2RW
2015 3 DY 2 ind25651 8 9 110 2RW
2015 3 DY 2 ind7758 3 9 105 2RW
2015 3 DY 2 ind20046 5 9 110 2RW
2015 3 DY 2 ind20929 27 9 100 2RW
2015 3 DY 2 ind14142 22 9 105 2RW
2015 3 DY 2 ind4865 14 9 105 2RW
2015 3 DY 2 ind14972 11 9 110 2RW
2015 3 DY 2 ind12445 12 9 105 2RW
2015 3 DY 2 ind25771 4 9 105 2RW
2015 3 DY 2 ind11766 23 9 115 2RW
2015 3 DY 2 ind12663 21 9 105 2RW
2015 3 DY 2 ind22754 13 9 115 2RW
2015 10 DY 2 ind29243 4 10 110 2RW
2015 10 DY 2 ind3496 5 10 105 2RW
2015 10 DY 2 ind28244 6 10 110 2RW
2015 10 DY 2 ind15708 7 10 105 2RW
2015 10 DY 2 ind10979 8 10 105 2RW
2015 10 DY 2 ind8181 9 10 110 2RW
2015 10 DY 2 ind21505 10 10 105 2RW
2015 10 DY 2 ind17613 11 10 105 2RW
2015 10 DY 2 ind2259 12 10 105 2RW
2015 10 DY 2 ind24617 13 10 105 2RW
2015 10 DY 2 ind16933 14 10 105 2RW
2015 10 DY 2 ind2943 15 10 110 2RW
2015 10 DY 2 ind21479 16 10 95 2RW
2015 10 DY 2 ind25489 17 10 110 2RW
2015 10 DY 2 ind16548 18 10 110 2RW
2015 10 DY 2 ind7471 19 10 100 2RW
2015 10 DY 2 ind14059 20 10 105 2RW
2015 10 DY 2 ind6509 21 10 110 2RW
2015 10 DY 2 ind14706 22 10 100 2RW
2015 10 DY 2 ind28630 23 10 100 2RW
2015 10 DY 2 ind579 24 10 105 2RW
2015 10 DY 2 ind23341 25 10 110 2RW
2015 10 DY 2 ind12510 26 10 110 2RW
2015 10 DY 2 ind25515 27 10 110 2RW
2015 10 DY 2 ind29243 5 11 110 2RW
2015 10 DY 2 ind3496 17 11 110 2RW
2015 10 DY 2 ind28244 21 11 110 2RW
2015 10 DY 2 ind15708 12 11 105 2RW
2015 10 DY 2 ind10979 25 11 100 2RW
2015 10 DY 2 ind8181 7 11 110 2RW
2015 10 DY 2 ind21505 13 11 110 2RW
2015 10 DY 2 ind17613 20 11 110 2RW
2015 10 DY 2 ind2259 8 11 110 2RW
2015 10 DY 2 ind24617 26 11 105 2RW
2015 10 DY 2 ind16933 4 11 110 2RW
2015 10 DY 2 ind2943 14 11 110 2RW
2015 10 DY 2 ind21479 19 11 100 2RW
2015 10 DY 2 ind25489 10 11 115 2RW
2015 10 DY 2 ind16548 27 11 105 2RW
2015 10 DY 2 ind7471 3 11 100 2RW
2015 10 DY 2 ind14059 15 11 110 2RW
2015 10 DY 2 ind6509 22 11 110 2RW
2015 10 DY 2 ind14706 11 11 105 2RW
2015 10 DY 2 ind28630 23 11 105 2RW
2015 10 DY 2 ind579 6 11 105 2RW
2015 10 DY 2 ind23341 16 11 115 2RW
2015 10 DY 2 ind12510 18 11 110 2RW
2015 10 DY 2 ind25515 9 11 105 2RW
2015 10 DY 2 ind29243 10 12 105 2RW
2015 10 DY 2 ind3496 6 12 110 2RW
2015 10 DY 2 ind28244 26 12 105 2RW
2015 10 DY 2 ind15708 18 12 110 2RW
2015 10 DY 2 ind10979 20 12 105 2RW
2015 10 DY 2 ind8181 15 12 110 2RW
2015 10 DY 2 ind21505 9 12 110 2RW
2015 10 DY 2 ind17613 7 12 110 2RW
2015 10 DY 2 ind2259 24 12 105 2RW
2015 10 DY 2 ind24617 25 12 105 2RW
2015 10 DY 2 ind16933 19 12 110 2RW
2015 10 DY 2 ind2943 17 12 115 2RW
2015 10 DY 2 ind21479 8 12 100 2RW
2015 10 DY 2 ind25489 3 12 115 2RW
2015 10 DY 2 ind16548 5 12 105 2RW
2015 10 DY 2 ind7471 27 12 105 2RW
2015 10 DY 2 ind14059 22 12 105 2RW
2015 10 DY 2 ind6509 14 12 105 2RW
2015 10 DY 2 ind14706 11 12 100 2RW
2015 10 DY 2 ind28630 12 12 100 2RW
2015 10 DY 2 ind579 4 12 105 2RW
2015 10 DY 2 ind23341 23 12 115 2RW
2015 10 DY 2 ind12510 21 12 110 2RW
2015 10 DY 2 ind25515 13 12 100 2RW
2015 11 DY 2 ind29243 31 1 110 2RW
2015 11 DY 2 ind4521 32 1 105 2RW
2015 11 DY 2 ind27242 33 1 90 2RW
2015 11 DY 2 ind8245 34 1 100 2RW
2015 11 DY 2 ind25787 35 1 100 2RW
2015 11 DY 2 ind18245 36 1 105 2RW
2015 11 DY 2 ind5162 37 1 90 2RW
2015 11 DY 2 ind6655 38 1 100 2RW
2015 11 DY 2 ind3497 39 1 105 2RW
2015 11 DY 2 ind14658 40 1 105 2RW
2015 11 DY 2 ind28082 41 1 105 2RW
2015 11 DY 2 ind25927 42 1 105 2RW
2015 11 DY 2 ind2244 43 1 110 2RW
2015 11 DY 2 ind4341 44 1 110 2RW
2015 11 DY 2 ind29667 45 1 110 2RW
2015 11 DY 2 ind9652 46 1 105 2RW
2015 11 DY 2 ind27858 47 1 100 2RW
2015 11 DY 2 ind3259 48 1 105 2RW
2015 11 DY 2 ind9423 49 1 105 2RW
2015 11 DY 2 ind12985 50 1 105 2RW
2015 11 DY 2 ind28363 51 1 105 2RW
2015 11 DY 2 ind1926 52 1 105 2RW
2015 11 DY 2 ind10752 53 1 115 2RW
2015 11 DY 2 ind6243 54 1 110 2RW
2015 11 DY 2 ind29243 32 2 110 2RW
2015 11 DY 2 ind4521 44 2 110 2RW
2015 11 DY 2 ind27242 48 2 100 2RW
2015 11 DY 2 ind8245 39 2 100 2RW
2015 11 DY 2 ind25787 52 2 105 2RW
2015 11 DY 2 ind18245 34 2 110 2RW
2015 11 DY 2 ind5162 40 2 95 2RW
2015 11 DY 2 ind6655 47 2 100 2RW
2015 11 DY 2 ind3497 35 2 110 2RW
2015 11 DY 2 ind14658 53 2 110 2RW
2015 11 DY 2 ind28082 31 2 105 2RW
2015 11 DY 2 ind25927 41 2 100 2RW
2015 11 DY 2 ind2244 46 2 110 2RW
2015 11 DY 2 ind4341 37 2 110 2RW
2015 11 DY 2 ind29667 54 2 110 2RW
2015 11 DY 2 ind9652 30 2 100 2RW
2015 11 DY 2 ind27858 42 2 105 2RW
2015 11 DY 2 ind3259 49 2 105 2RW
2015 11 DY 2 ind9423 38 2 105 2RW
2015 11 DY 2 ind12985 50 2 110 2RW
2015 11 DY 2 ind28363 33 2 100 2RW
2015 11 DY 2 ind1926 43 2 100 2RW
2015 11 DY 2 ind10752 45 2 115 2RW
2015 11 DY 2 ind6243 36 2 120 2RW
2015 11 DY 2 ind29243 37 3 110 2RW
2015 11 DY 2 ind4521 33 3 110 2RW
2015 11 DY 2 ind27242 53 3 100 2RW
2015 11 DY 2 ind8245 45 3 100 2RW
2015 11 DY 2 ind25787 47 3 110 2RW
2015 11 DY 2 ind18245 42 3 110 2RW
2015 11 DY 2 ind5162 36 3 95 2RW
2015 11 DY 2 ind6655 34 3 100 2RW
2015 11 DY 2 ind3497 51 3 110 2RW
2015 11 DY 2 ind14658 52 3 110 2RW
2015 11 DY 2 ind28082 46 3 110 2RW
2015 11 DY 2 ind25927 44 3 105 2RW
2015 11 DY 2 ind2244 35 3 120 2RW
2015 11 DY 2 ind4341 30 3 110 2RW
2015 11 DY 2 ind29667 32 3 105 2RW
2015 11 DY 2 ind9652 54 3 100 2RW
2015 11 DY 2 ind27858 49 3 100 2RW
2015 11 DY 2 ind3259 41 3 110 2RW
2015 11 DY 2 ind9423 38 3 105 2RW
2015 11 DY 2 ind12985 39 3 110 2RW
2015 11 DY 2 ind28363 31 3 105 2RW
2015 11 DY 2 ind1926 50 3 105 2RW
2015 11 DY 2 ind10752 48 3 110 2RW
2015 11 DY 2 ind6243 40 3 110 2RW
2015 12 DY 2 ind29243 31 4 110 2RW
2015 12 DY 2 ind12546 32 4 110 2RW
2015 12 DY 2 ind11798 33 4 110 2RW
2015 12 DY 2 ind25390 34 4 115 2RW
2015 12 DY 2 ind12845 35 4 110 2RW
2015 12 DY 2 ind23483 36 4 110 2RW
2015 12 DY 2 ind8621 37 4 105 2RW
2015 12 DY 2 ind14829 38 4 115 2RW
2015 12 DY 2 ind13058 39 4 105 2RW
2015 12 DY 2 ind410 40 4 115 2RW
2015 12 DY 2 ind21137 41 4 105 2RW
2015 12 DY 2 ind3516 42 4 105 2RW
2015 12 DY 2 ind29820 43 4 95 2RW
2015 12 DY 2 ind21183 44 4 110 2RW
2015 12 DY 2 ind20532 45 4 100 2RW
2015 12 DY 2 ind21872 46 4 110 2RW
2015 12 DY 2 ind25769 47 4 100 2RW
2015 12 DY 2 ind16082 48 4 110 2RW
2015 12 DY 2 ind15198 49 4 110 2RW
2015 12 DY 2 ind28352 50 4 105 2RW
2015 12 DY 2 ind22635 51 4 95 2RW
2015 12 DY 2 ind15076 52 4 110 2RW
2015 12 DY 2 ind18202 53 4 100 2RW
2015 12 DY 2 ind7882 54 4 110 2RW
2015 12 DY 2 ind29243 32 5 110 2RW
2015 12 DY 2 ind12546 44 5 110 2RW
2015 12 DY 2 ind11798 48 5 120 2RW
2015 12 DY 2 ind25390 39 5 110 2RW
2015 12 DY 2 ind12845 52 5 110 2RW
2015 12 DY 2 ind23483 34 5 110 2RW
2015 12 DY 2 ind8621 40 5 105 2RW
2015 12 DY 2 ind14829 47 5 115 2RW
2015 12 DY 2 ind13058 35 5 105 2RW
2015 12 DY 2 ind410 53 5 110 2RW
2015 12 DY 2 ind21137 31 5 105 2RW
2015 12 DY 2 ind3516 41 5 100 2RW
2015 12 DY 2 ind29820 46 5 95 2RW
2015 12 DY 2 ind21183 37 5 115 2RW
2015 12 DY 2 ind20532 54 5 100 2RW
2015 12 DY 2 ind21872 30 5 100 2RW
2015 12 DY 2 ind25769 42 5 100 2RW
2015 12 DY 2 ind16082 49 5 110 2RW
2015 12 DY 2 ind15198 38 5 115 2RW
2015 12 DY 2 ind28352 50 5 105 2RW
2015 12 DY 2 ind22635 33 5 105 2RW
2015 12 DY 2 ind15076 43 5 105 2RW
2015 12 DY 2 ind18202 45 5 105 2RW
2015 12 DY 2 ind7882 36 5 110 2RW
2015 12 DY 2 ind29243 37 6 110 2RW
2015 12 DY 2 ind12546 33 6 105 2RW
2015 12 DY 2 ind11798 53 6 115 2RW
2015 12 DY 2 ind25390 45 6 110 2RW
2015 12 DY 2 ind12845 47 6 115 2RW
2015 12 DY 2 ind23483 42 6 115 2RW
2015 12 DY 2 ind8621 36 6 110 2RW
2015 12 DY 2 ind14829 34 6 110 2RW
2015 12 DY 2 ind13058 51 6 110 2RW
2015 12 DY 2 ind410 52 6 115 2RW
2015 12 DY 2 ind21137 46 6 110 2RW
2015 12 DY 2 ind3516 44 6 105 2RW
2015 12 DY 2 ind29820 35 6 95 2RW
2015 12 DY 2 ind21183 30 6 110 2RW
2015 12 DY 2 ind20532 32 6 95 2RW
2015 12 DY 2 ind21872 54 6 100 2RW
2015 12 DY 2 ind25769 49 6 105 2RW
2015 12 DY 2 ind16082 41 6 110 2RW
2015 12 DY 2 ind15198 38 6 105 2RW
2015 12 DY 2 ind28352 39 6 105 2RW
2015 12 DY 2 ind22635 31 6 100 2RW
2015 12 DY 2 ind15076 50 6 110 2RW
2015 12 DY 2 ind18202 48 6 105 2RW
2015 12 DY 2 ind7882 40 6 105 2RW
2015 13 DY 2 ind29243 31 7 110 2RW
2015 13 DY 2 ind14273 32 7 105 2RW
2015 13 DY 2 ind15860 33 7 105 2RW
2015 13 DY 2 ind3480 34 7 115 2RW
2015 13 DY 2 ind8906 35 7 115 2RW
2015 13 DY 2 ind14812 36 7 105 2RW
2015 13 DY 2 ind16235 37 7 105 2RW
2015 13 DY 2 ind13023 38 7 115 2RW
2015 13 DY 2 ind12218 39 7 105 2RW
2015 13 DY 2 ind16604 40 7 110 2RW
2015 13 DY 2 ind17470 41 7 110 2RW
2015 13 DY 2 ind12698 42 7 110 2RW
2015 13 DY 2 ind14507 43 7 110 2RW
2015 13 DY 2 ind11172 44 7 110 2RW
2015 13 DY 2 ind29107 45 7 115 2RW
2015 13 DY 2 ind7536 46 7 105 2RW
2015 13 DY 2 ind5303 47 7 115 2RW
2015 13 DY 2 ind4517 48 7 110 2RW
2015 13 DY 2 ind6470 49 7 105 2RW
2015 13 DY 2 ind6756 50 7 110 2RW
2015 13 DY 2 ind17115 51 7 110 2RW
2015 13 DY 2 ind25117 52 7 100 2RW
2015 13 DY 2 ind26872 53 7 110 2RW
2015 13 DY 2 ind27104 54 7 110 2RW
2015 13 DY 2 ind29243 32 8 110 2RW
2015 13 DY 2 ind14273 44 8 105 2RW
2015 13 DY 2 ind15860 48 8 110 2RW
2015 13 DY 2 ind3480 39 8 110 2RW
2015 13 DY 2 ind8906 52 8 115 2RW
2015 13 DY 2 ind14812 34 8 110 2RW
2015 13 DY 2 ind16235 40 8 105 2RW
2015 13 DY 2 ind13023 47 8 115 2RW
2015 13 DY 2 ind12218 35 8 105 2RW
2015 13 DY 2 ind16604 53 8 115 2RW
2015 13 DY 2 ind17470 31 8 115 2RW
2015 13 DY 2 ind12698 41 8 110 2RW
2015 13 DY 2 ind14507 46 8 110 2RW
2015 13 DY 2 ind11172 37 8 110 2RW
2015 13 DY 2 ind29107 54 8 110 2RW
2015 13 DY 2 ind7536 30 8 105 2RW
2015 13 DY 2 ind5303 42 8 110 2RW
2015 13 DY 2 ind4517 49 8 110 2RW
2015 13 DY 2 ind6470 38 8 110 2RW
2015 13 DY 2 ind6756 50 8 105 2RW
2015 13 DY 2 ind17115 33 8 110 2RW
2015 13 DY 2 ind25117 43 8 105 2RW
2015 13 DY 2 ind26872 45 8 110 2RW
2015 13 DY 2 ind27104 36 8 110 2RW
2015 13 DY 2 ind29243 37 9 110 2RW
2015 13 DY 2 ind14273 33 9 110 2RW
2015 13 DY 2 ind15860 53 9 110 2RW
2015 13 DY 2 ind3480 45 9 110 2RW
2015 13 DY 2 ind8906 47 9 110 2RW
2015 13 DY 2 ind14812 42 9 110 2RW
2015 13 DY 2 ind16235 36 9 105 2RW
2015 13 DY 2 ind13023 34 9 115 2RW
2015 13 DY 2 ind12218 51 9 105 2RW
2015 13 DY 2 ind16604 52 9 110 2RW
2015 13 DY 2 ind17470 46 9 115 2RW
2015 13 DY 2 ind12698 44 9 115 2RW
2015 13 DY 2 ind14507 35 9 115 2RW
2015 13 DY 2 ind11172 30 9 110 2RW
2015 13 DY 2 ind29107 32 9 115 2RW
2015 13 DY 2 ind7536 54 9 105 2RW
2015 13 DY 2 ind5303 49 9 110 2RW
2015 13 DY 2 ind4517 41 9 110 2RW
2015 13 DY 2 ind6470 38 9 110 2RW
2015 13 DY 2 ind6756 39 9 115 2RW
2015 13 DY 2 ind17115 31 9 110 2RW
2015 13 DY 2 ind25117 50 9 105 2RW
2015 13 DY 2 ind26872 48 9 110 2RW
2015 13 DY 2 ind27104 40 9 105 2RW
2015 14 DY 2 ind29243 31 10 110 2RW
2015 14 DY 2 ind5519 32 10 100 2RW
2015 14 DY 2 ind10128 33 10 100 2RW
2015 14 DY 2 ind26921 34 10 95 2RW
2015 14 DY 2 ind28402 35 10 110 2RW
2015 14 DY 2 ind13980 36 10 110 2RW
2015 14 DY 2 ind90 37 10 110 2RW
2015 14 DY 2 ind19719 38 10 105 2RW
2015 14 DY 2 ind16628 39 10 110 2RW
2015 14 DY 2 ind20467 40 10 110 2RW
2015 14 DY 2 ind11797 41 10 110 2RW
2015 14 DY 2 ind12625 42 10 115 2RW
2015 14 DY 2 ind11211 43 10 110 2RW
2015 14 DY 2 ind6695 44 10 115 2RW
2015 14 DY 2 ind12907 45 10 110 2RW
2015 14 DY 2 ind10725 46 10 110 2RW
2015 14 DY 2 ind22887 47 10 115 2RW
2015 14 DY 2 ind4149 48 10 110 2RW
2015 14 DY 2 ind30247 49 10 110 2RW
2015 14 DY 2 ind209 50 10 105 2RW
2015 14 DY 2 ind19978 51 10 105 2RW
2015 14 DY 2 ind4647 52 10 110 2RW
2015 14 DY 2 ind8391 53 10 110 2RW
2015 14 DY 2 ind23570 54 10 115 2RW
2015 14 DY 2 ind29243 32 11 105 2RW
2015 14 DY 2 ind5519 44 11 105 2RW
2015 14 DY 2 ind10128 48 11 105 2RW
2015 14 DY 2 ind26921 39 11 95 2RW
2015 14 DY 2 ind28402 52 11 100 2RW
2015 14 DY 2 ind13980 34 11 105 2RW
2015 14 DY 2 ind90 40 11 110 2RW
2015 14 DY 2 ind19719 47 11 110 2RW
2015 14 DY 2 ind16628 35 11 110 2RW
2015 14 DY 2 ind20467 53 11 110 2RW
2015 14 DY 2 ind11797 31 11 110 2RW
2015 14 DY 2 ind12625 41 11 110 2RW
2015 14 DY 2 ind11211 46 11 115 2RW
2015 14 DY 2 ind6695 37 11 110 2RW
2015 14 DY 2 ind12907 54 11 110 2RW
2015 14 DY 2 ind10725 30 11 110 2RW
2015 14 DY 2 ind22887 42 11 110 2RW
2015 14 DY 2 ind4149 49 11 110 2RW
2015 14 DY 2 ind30247 38 11 110 2RW
2015 14 DY 2 ind209 50 11 105 2RW
2015 14 DY 2 ind19978 33 11 110 2RW
2015 14 DY 2 ind4647 43 11 110 2RW
2015 14 DY 2 ind8391 45 11 110 2RW
2015 14 DY 2 ind23570 36 11 115 2RW
2015 14 DY 2 ind29243 37 12 105 2RW
2015 14 DY 2 ind5519 33 12 100 2RW
2015 14 DY 2 ind10128 53 12 105 2RW
2015 14 DY 2 ind26921 45 12 95 2RW
2015 14 DY 2 ind28402 47 12 110 2RW
2015 14 DY 2 ind13980 42 12 110 2RW
2015 14 DY 2 ind90 36 12 110 2RW
2015 14 DY 2 ind19719 34 12 105 2RW
2015 14 DY 2 ind16628 51 12 105 2RW
2015 14 DY 2 ind20467 52 12 105 2RW
2015 14 DY 2 ind11797 46 12 110 2RW
2015 14 DY 2 ind12625 44 12 105 2RW
2015 14 DY 2 ind11211 35 12 110 2RW
2015 14 DY 2 ind6695 30 12 110 2RW
2015 14 DY 2 ind12907 32 12 100 2RW
2015 14 DY 2 ind10725 54 12 110 2RW
2015 14 DY 2 ind22887 49 12 105 2RW
2015 14 DY 2 ind4149 41 12 110 2RW
2015 14 DY 2 ind30247 38 12 110 2RW
2015 14 DY 2 ind209 39 12 105 2RW
2015 14 DY 2 ind19978 31 12 105 2RW
2015 14 DY 2 ind4647 50 12 110 2RW
2015 14 DY 2 ind8391 48 12 105 2RW
2015 14 DY 2 ind23570 40 12 110 2RW
2017 13 DY 2 ind6038 34 7 85 2RW
2017 13 DY 2 ind26645 40 7 85 2RW
2017 13 DY 2 ind8834 41 7 90 2RW
2017 13 DY 2 ind6038 48 7 90 2RW
2017 14 DY 2 ind15823 30 8 90 2RW
2017 14 DY 2 ind6038 34 8 85 2RW
2017 14 DY 2 ind8834 41 8 90 2RW
2017 14 DY 2 ind12215 43 8 80 2RW
2017 14 DY 2 ind7273 44 8 95 2RW
2017 14 DY 2 ind6038 48 8 90 2RW
2017 15 DY 2 ind6038 34 9 85 2RW
2017 15 DY 2 ind16497 40 9 100 2RW
2017 15 DY 2 ind8834 41 9 90 2RW
2017 15 DY 2 ind9638 42 9 90 2RW
2017 15 DY 2 ind16870 44 9 90 2RW
2017 15 DY 2 ind3130 46 9 90 2RW
2017 15 DY 2 ind6038 48 9 90 2RW
2017 15 DY 2 ind3855 49 9 100 2RW
2017 16 DY 2 ind6038 34 10 85 2RW
2017 16 DY 2 ind18127 37 10 95 2RW
2017 16 DY 2 ind4200 38 10 90 2RW
2017 16 DY 2 ind8834 41 10 90 2RW
2017 16 DY 2 ind25708 45 10 85 2RW
2017 16 DY 2 ind6038 48 10 85 2RW
2017 16 DY 2 ind24294 49 10 85 2RW
2017 17 DY 2 ind24736 29 11 105 2RW
2017 17 DY 2 ind4100 32 11 80 2RW
2017 17 DY 2 ind3508 33 11 95 2RW
2017 17 DY 2 ind6038 34 11 90 2RW
2017 17 DY 2 ind14437 36 11 100 2RW
2017 17 DY 2 ind28801 39 11 95 2RW
2017 17 DY 2 ind8834 41 11 90 2RW
2017 17 DY 2 ind7244 43 11 90 2RW
2017 17 DY 2 ind6794 44 11 90 2RW
2017 17 DY 2 ind24231 46 11 95 2RW
2017 17 DY 2 ind6038 48 11 90 2RW
2017 17 DY 2 ind3882 49 11 85 2RW
2017 18 DY 2 ind6038 34 12 90 2RW
2017 18 DY 2 ind29382 36 12 90 2RW
2017 18 DY 2 ind26839 39 12 90 2RW
2017 18 DY 2 ind8834 41 12 95 2RW
2017 18 DY 2 ind13581 45 12 95 2RW
2017 18 DY 2 ind6038 48 12 90 2RW
2017 18 DY 2 ind15132 49 12 95 2RW
2017 18 DY 2 ind29393 52 12 95 2RW
2017 19 DY 2 ind29059 33 13 90 2RW
2017 19 DY 2 ind6038 34 13 85 2RW
2017 19 DY 2 ind24547 36 13 90 2RW
2017 19 DY 2 ind21503 37 13 90 2RW
2017 19 DY 2 ind14957 40 13 90 2RW
2017 19 DY 2 ind8834 41 13 95 2RW
2017 19 DY 2 ind6038 48 13 80 2RW
2017 19 DY 2 ind30082 50 13 90 2RW
2017 20 DY 2 ind6038 34 14 90 2RW
2017 20 DY 2 ind15469 36 14 90 2RW
2017 20 DY 2 ind15746 40 14 90 2RW
2017 20 DY 2 ind8834 41 14 85 2RW
2017 20 DY 2 ind21563 45 14 100 2RW
2017 20 DY 2 ind6038 48 14 85 2RW
2017 20 DY 2 ind22537 49 14 90 2RW
2017 20 DY 2 ind24159 50 14 95 2RW
2017 20 DY 2 ind4138 52 14 100 2RW
2017 21 DY 2 ind6554 32 15 95 2RW
2017 21 DY 2 ind10055 33 15 95 2RW
2017 21 DY 2 ind6038 34 15 90 2RW
2017 21 DY 2 ind24146 39 15 85 2RW
2017 21 DY 2 ind8834 41 15 90 2RW
2017 21 DY 2 ind5454 47 15 95 2RW
2017 21 DY 2 ind6038 48 15 90 2RW
2017 21 DY 2 ind22018 49 15 80 2RW
2017 21 DY 2 ind3315 51 15 90 2RW
2017 21 DY 2 ind12864 52 15 95 2RW
2017 21 DY 2 ind3107 53 15 80 2RW
2017 37 NI 4 ind14829 2 1 100 2RW
2017 37 NI 4 ind9423 4 1 95 2RW
2017 37 NI 4 ind4521 5 1 95 2RW
2017 37 NI 4 ind24005 6 1 90 2RW
2017 37 NI 4 ind5807 7 1 105 2RW
2017 37 NI 4 ind20532 8 1 90 2RW
2017 37 NI 4 ind579 9 1 90 2RW
2017 37 NI 4 ind682 10 1 99 2RW
2017 37 NI 4 ind10226 11 1 90 2RW
2017 37 NI 4 ind21968 12 1 95 2RW
2017 37 NI 4 ind18331 13 1 90 2RW
2017 37 NI 4 ind23570 14 1 100 2RW
2017 37 NI 4 ind4492 15 1 95 2RW
2017 37 NI 4 ind10725 16 1 100 2RW
2017 37 NI 4 ind22156 17 1 95 2RW
2017 37 NI 4 ind8834 18 1 105 2RW
2017 37 NI 4 ind7758 19 1 100 2RW
2017 37 NI 4 ind3496 20 1 105 2RW
2017 37 NI 4 ind13058 21 1 95 2RW
2017 37 NI 4 ind12985 22 1 100 2RW
2017 37 NI 4 ind3497 23 1 105 2RW
2017 37 NI 4 ind19234 24 1 100 2RW
2017 37 NI 4 ind25320 26 1 105 2RW
2017 45 NI 4 ind14745 2 4 110 2RW
2017 45 NI 4 ind13048 4 4 100 2RW
2017 45 NI 4 ind421 5 4 100 2RW
2017 45 NI 4 ind27242 6 4 95 2RW
2017 45 NI 4 ind5807 7 4 110 2RW
2017 45 NI 4 ind8044 8 4 105 2RW
2017 45 NI 4 ind12339 9 4 100 2RW
2017 45 NI 4 ind308 10 4 100 2RW
2017 45 NI 4 ind27787 11 4 100 2RW
2017 45 NI 4 ind21409 12 4 100 2RW
2017 45 NI 4 ind24222 13 4 100 2RW
2017 45 NI 4 ind15727 14 4 100 2RW
2017 45 NI 4 ind26963 15 4 105 2RW
2017 45 NI 4 ind2828 16 4 105 2RW
2017 45 NI 4 ind22156 17 4 95 2RW
2017 45 NI 4 ind8834 18 4 100 2RW
2017 45 NI 4 ind19636 19 4 100 2RW
2017 45 NI 4 ind15256 20 4 95 2RW
2017 45 NI 4 ind27358 21 4 100 2RW
2017 45 NI 4 ind24687 22 4 100 2RW
2017 45 NI 4 ind10723 23 4 95 2RW
2017 45 NI 4 ind27686 24 4 95 2RW
2017 45 NI 4 ind3053 26 4 95 2RW
2017 53 NI 4 ind6038 2 7 95 2RW
2017 53 NI 4 ind7965 4 7 100 2RW
2017 53 NI 4 ind23088 5 7 100 2RW
2017 53 NI 4 ind6212 6 7 95 2RW
2017 53 NI 4 ind5807 7 7 105 2RW
2017 53 NI 4 ind10674 9 7 90 2RW
2017 53 NI 4 ind8191 11 7 95 2RW
2017 53 NI 4 ind6832 13 7 100 2RW
2017 53 NI 4 ind5807 15 7 105 2RW
2017 53 NI 4 ind22156 17 7 90 2RW
2017 53 NI 4 ind8834 18 7 95 2RW
2017 53 NI 4 ind784 19 7 100 2RW
2017 53 NI 4 ind13628 20 7 90 2RW
2017 53 NI 4 ind21739 21 7 95 2RW
2017 53 NI 4 ind2128 22 7 95 2RW
2017 53 NI 4 ind30052 23 7 95 2RW
2017 53 NI 4 ind12029 24 7 95 2RW
2017 53 NI 4 ind26785 26 7 95 2RW
2017 60 NI 4 ind9135 2 10 100 2RW
2017 60 NI 4 ind316 3 10 100 2RW
2017 60 NI 4 ind4097 4 10 100 2RW
2017 60 NI 4 ind27789 5 10 105 2RW
2017 60 NI 4 ind1663 6 10 95 2RW
2017 60 NI 4 ind5807 7 10 105 2RW
2017 60 NI 4 ind10149 8 10 95 2RW
2017 60 NI 4 ind4042 9 10 105 2RW
2017 60 NI 4 ind19530 10 10 95 2RW
2017 60 NI 4 ind22910 11 10 110 2RW
2017 60 NI 4 ind21349 12 10 100 2RW
2017 60 NI 4 ind29201 13 10 100 2RW
2017 60 NI 4 ind3319 14 10 110 2RW
2017 60 NI 4 ind30077 15 10 105 2RW
2017 60 NI 4 ind23269 16 10 100 2RW
2017 60 NI 4 ind4611 17 10 110 2RW
2017 60 NI 4 ind7163 19 10 105 2RW
2017 60 NI 4 ind22801 20 10 100 2RW
2017 60 NI 4 ind8157 21 10 100 2RW
2017 60 NI 4 ind11321 22 10 95 2RW
2017 60 NI 4 ind21004 23 10 105 2RW
2017 60 NI 4 ind7572 24 10 100 2RW
2017 60 NI 4 ind27071 26 10 95 2RW
2017 3 NI 4 ind3719 2 12 85 2RW
2017 3 NI 4 ind13123 3 12 105 2RW
2017 3 NI 4 ind4062 4 12 110 2RW
2017 3 NI 4 ind9846 5 12 95 2RW
2017 3 NI 4 ind18169 6 12 105 2RW
2017 3 NI 4 ind5807 7 12 105 2RW
2017 3 NI 4 ind19269 8 12 90 2RW
2017 3 NI 4 ind22005 9 12 95 2RW
2017 3 NI 4 ind15935 10 12 95 2RW
2017 3 NI 4 ind22373 11 12 100 2RW
2017 3 NI 4 ind15633 12 12 95 2RW
2017 3 NI 4 ind18971 13 12 105 2RW
2017 3 NI 4 ind3788 14 12 90 2RW
2017 3 NI 4 ind24364 15 12 95 2RW
2017 3 NI 4 ind3461 16 12 100 2RW
2017 3 NI 4 ind20488 17 12 100 2RW
2017 3 NI 4 ind20114 19 12 110 2RW
2017 3 NI 4 ind9977 20 12 95 2RW
2017 3 NI 4 ind16919 21 12 100 2RW
2017 3 NI 4 ind16083 22 12 100 2RW
2017 3 NI 4 ind5198 23 12 100 2RW
2017 3 NI 4 ind11810 24 12 95 2RW
2017 3 NI 4 ind7099 26 12 100 2RW
2017 10 NI 4 ind16708 2 14 95 2RW
2017 10 NI 4 ind12747 3 14 95 2RW
2017 10 NI 4 ind22974 4 14 100 2RW
2017 10 NI 4 ind16134 5 14 105 2RW
2017 10 NI 4 ind8722 6 14 105 2RW
2017 10 NI 4 ind5807 7 14 105 2RW
2017 10 NI 4 ind8705 8 14 100 2RW
2017 10 NI 4 ind24993 9 14 105 2RW
2017 10 NI 4 ind14855 10 14 95 2RW
2017 10 NI 4 ind12310 11 14 95 2RW
2017 10 NI 4 ind27387 12 14 110 2RW
2017 10 NI 4 ind24578 13 14 90 2RW
2017 10 NI 4 ind21811 14 14 100 2RW
2017 10 NI 4 ind21341 15 14 95 2RW
2017 10 NI 4 ind16724 16 14 100 2RW
2017 10 NI 4 ind3153 17 14 100 2RW
2017 10 NI 4 ind16373 19 14 105 2RW
2017 10 NI 4 ind25479 20 14 90 2RW
2017 10 NI 4 ind17426 21 14 110 2RW
2017 10 NI 4 ind10916 22 14 100 2RW
2017 10 NI 4 ind18793 23 14 105 2RW
2017 10 NI 4 ind3298 24 14 100 2RW
2017 10 NI 4 ind18379 26 14 100 2RW
2017 11 NI 4 ind22703 28 1 105 2RW
2017 11 NI 4 ind10791 29 1 105 2RW
2017 11 NI 4 ind24423 30 1 105 2RW
2017 11 NI 4 ind2029 31 1 110 2RW
2017 11 NI 4 ind6372 32 1 115 2RW
2017 11 NI 4 ind5807 33 1 110 2RW
2017 11 NI 4 ind24173 34 1 90 2RW
2017 11 NI 4 ind11636 35 1 100 2RW
2017 11 NI 4 ind5121 36 1 100 2RW
2017 11 NI 4 ind13801 37 1 95 2RW
2017 11 NI 4 ind1246 38 1 95 2RW
2017 11 NI 4 ind26822 39 1 105 2RW
2017 11 NI 4 ind18191 40 1 95 2RW
2017 11 NI 4 ind511 41 1 95 2RW
2017 11 NI 4 ind25588 42 1 100 2RW
2017 11 NI 4 ind9794 43 1 100 2RW
2017 11 NI 4 ind7581 45 1 90 2RW
2017 11 NI 4 ind24694 46 1 95 2RW
2017 11 NI 4 ind26061 47 1 110 2RW
2017 11 NI 4 ind30173 48 1 95 2RW
2017 11 NI 4 ind27128 49 1 100 2RW
2017 11 NI 4 ind27765 50 1 100 2RW
2017 11 NI 4 ind8060 52 1 110 2RW
2017 12 NI 4 ind5843 28 3 100 2RW
2017 12 NI 4 ind30300 29 3 95 2RW
2017 12 NI 4 ind18711 30 3 95 2RW
2017 12 NI 4 ind26741 31 3 115 2RW
2017 12 NI 4 ind1309 32 3 105 2RW
2017 12 NI 4 ind5807 33 3 100 2RW
2017 12 NI 4 ind4433 34 3 105 2RW
2017 12 NI 4 ind27853 35 3 110 2RW
2017 12 NI 4 ind23867 36 3 85 2RW
2017 12 NI 4 ind22744 37 3 90 2RW
2017 12 NI 4 ind6719 38 3 100 2RW
2017 12 NI 4 ind10493 39 3 110 2RW
2017 12 NI 4 ind454 40 3 105 2RW
2017 12 NI 4 ind3566 41 3 105 2RW
2017 12 NI 4 ind23862 42 3 85 2RW
2017 12 NI 4 ind19835 43 3 85 2RW
2017 12 NI 4 ind20383 45 3 100 2RW
2017 12 NI 4 ind11855 46 3 100 2RW
2017 12 NI 4 ind19404 47 3 100 2RW
2017 12 NI 4 ind28659 48 3 95 2RW
2017 12 NI 4 ind22863 49 3 95 2RW
2017 12 NI 4 ind28033 50 3 90 2RW
2017 12 NI 4 ind19505 52 3 105 2RW
2024 52 NI 41 ind23264 15 7 100 2RW
2024 52 NI 41 ind21526 27 7 90 2RW
2024 52 NI 41 ind6912 16 8 85 2RW
2024 52 NI 41 ind8447 5 8 95 2RW
2024 52 NI 41 ind2199 22 8 85 2RW
2024 52 NI 41 ind2587 21 7 90 2RW
2024 52 NI 41 ind18513 26 8 100 2RW
2024 52 NI 41 ind28990 25 7 80 2RW
2024 52 NI 41 ind1885 3 8 90 2RW
2024 52 NI 41 ind27031 4 7 90 2RW
2024 52 NI 41 ind5547 11 7 105 2RW
2024 52 NI 41 ind9032 18 8 90 2RW
2024 52 NI 41 ind21173 19 7 105 2RW
2024 52 NI 41 ind23109 21 8 90 2RW
2024 52 NI 41 ind6766 14 7 85 2RW
2024 52 NI 41 ind2458 6 7 90 2RW
2024 52 NI 41 ind24817 14 8 85 2RW
2024 52 NI 41 ind10375 19 8 95 2RW
2024 52 NI 41 ind21857 13 8 80 2RW
2024 52 NI 41 ind28619 9 7 85 2RW
2024 52 NI 41 ind20509 20 7 90 2RW
2024 52 NI 41 ind10499 7 7 85 2RW
2024 52 NI 41 ind28239 13 7 100 2RW
2024 52 NI 41 ind19315 26 7 100 2RW
2024 52 NI 41 ind24787 18 7 85 2RW
2024 52 NI 41 ind18314 11 8 105 2RW
2024 52 NI 41 ind18329 20 8 95 2RW
2024 52 NI 41 ind21938 17 7 90 2RW
2024 52 NI 41 ind29539 12 7 90 2RW
2024 52 NI 41 ind24228 23 7 80 2RW
2024 52 NI 41 ind9879 15 8 85 2RW
2024 52 NI 41 ind26142 10 8 90 2RW
2024 52 NI 41 ind18774 12 8 85 2RW
2024 52 NI 41 ind6389 5 7 90 2RW
2024 52 NI 41 ind9906 4 8 85 2RW
2024 52 NI 41 ind29989 10 7 95 2RW
2024 52 NI 41 ind915 3 7 100 2RW
2024 52 NI 41 ind19638 8 8 85 2RW
2024 52 NI 41 ind18896 23 8 90 2RW
2024 52 NI 41 ind22616 6 8 100 2RW
2024 52 NI 41 ind19208 22 7 95 2RW
2024 52 NI 41 ind26993 8 7 85 2RW
2024 52 NI 41 ind3637 25 8 80 2RW
2024 52 NI 41 ind24197 27 8 95 2RW
2024 52 NI 41 ind12240 9 8 85 2RW
2024 52 NI 41 ind10550 24 8 100 2RW
2024 52 NI 41 ind25455 7 8 90 2RW
2024 52 NI 41 ind20468 16 7 105 2RW
2024 52 NI 41 ind19082 17 8 90 2RW
2024 52 NI 41 ind20509 3 9 85 2RW
2024 52 NI 41 ind9879 4 9 95 2RW
2024 52 NI 41 ind2199 5 9 90 2RW
2024 52 NI 41 ind27031 6 9 100 2RW
2024 52 NI 41 ind1885 7 9 95 2RW
2024 52 NI 41 ind22616 8 9 90 2RW
2024 52 NI 41 ind21857 9 9 80 2RW
2024 52 NI 41 ind915 10 9 100 2RW
2024 52 NI 41 ind28619 11 9 90 2RW
2024 52 NI 41 ind28990 12 9 80 2RW
2024 52 NI 41 ind10375 13 9 100 2RW
2024 52 NI 41 ind24817 14 9 85 2RW
2024 52 NI 41 ind6389 15 9 95 2RW
2024 52 NI 41 ind26142 16 9 90 2RW
2024 52 NI 41 ind9906 17 9 95 2RW
2024 52 NI 41 ind5547 18 9 100 2RW
2024 52 NI 41 ind21526 19 9 95 2RW
2024 52 NI 41 ind2458 20 9 100 2RW
2024 52 NI 41 ind20468 21 9 100 2RW
2024 52 NI 41 ind18513 22 9 100 2RW
2024 52 NI 41 ind25455 23 9 95 2RW
2024 52 NI 41 ind24197 24 9 95 2RW
2024 52 NI 41 ind18314 25 9 105 2RW
2024 52 NI 41 ind23109 26 9 95 2RW
2024 52 NI 41 ind24787 27 9 80 2RW
2024 52 NI 41 ind23264 27 10 100 2RW
2024 52 NI 41 ind2587 26 10 95 2RW
2024 52 NI 41 ind3637 24 10 95 2RW
2024 52 NI 41 ind19638 23 10 100 2RW
2024 52 NI 41 ind18329 22 10 100 2RW
2024 52 NI 41 ind21173 21 10 105 2RW
2024 52 NI 41 ind21938 20 10 95 2RW
2024 52 NI 41 ind18774 19 10 100 2RW
2024 52 NI 41 ind8447 18 10 100 2RW
2024 52 NI 41 ind28239 17 10 85 2RW
2024 52 NI 41 ind18896 16 10 90 2RW
2024 52 NI 41 ind12240 15 10 95 2RW
2024 52 NI 41 ind26993 14 10 90 2RW
2024 52 NI 41 ind19208 13 10 85 2RW
2024 52 NI 41 ind24228 12 10 90 2RW
2024 52 NI 41 ind19082 11 10 85 2RW
2024 52 NI 41 ind29989 10 10 100 2RW
2024 52 NI 41 ind10550 9 10 95 2RW
2024 52 NI 41 ind6766 8 10 95 2RW
2024 52 NI 41 ind6912 7 10 95 2RW
2024 52 NI 41 ind19315 6 10 90 2RW
2024 52 NI 41 ind9032 5 10 85 2RW
2024 52 NI 41 ind10499 4 10 90 2RW
2024 52 NI 41 ind29539 3 10 95 2RW
2024 2 NI 41 ind23440 20 15 95 2RW
2024 2 NI 41 ind13354 19 15 90 2RW
2024 2 NI 41 ind2199 12 16 85 2RW
2024 2 NI 41 ind4796 15 15 85 2RW
2024 2 NI 41 ind24955 14 15 85 2RW
2024 2 NI 41 ind13508 11 16 90 2RW
2024 2 NI 41 ind21173 5 16 80 2RW
2024 2 NI 41 ind405 5 15 95 2RW
2024 2 NI 41 ind11160 9 15 85 2RW
2024 2 NI 41 ind29800 11 15 80 2RW
2024 2 NI 41 ind6686 10 16 90 2RW
2024 2 NI 41 ind3956 23 15 95 2RW
2024 2 NI 41 ind1659 6 16 95 2RW
2024 2 NI 41 ind16100 16 16 95 2RW
2024 2 NI 41 ind1727 3 16 85 2RW
2024 2 NI 41 ind20545 21 15 85 2RW
2024 2 NI 41 ind14917 20 16 90 2RW
2024 2 NI 41 ind21386 3 15 80 2RW
2024 2 NI 41 ind24813 26 15 90 2RW
2024 2 NI 41 ind16092 25 15 85 2RW
2024 2 NI 41 ind14726 22 16 90 2RW
2024 2 NI 41 ind21718 17 15 95 2RW
2024 2 NI 41 ind20701 18 16 90 2RW
2024 2 NI 41 ind9676 12 15 90 2RW
2024 2 NI 41 ind9650 18 15 90 2RW
2024 2 NI 41 ind20428 19 16 95 2RW
2024 2 NI 41 ind4573 6 15 90 2RW
2024 2 NI 41 ind15513 16 15 90 2RW
2024 2 NI 41 ind30345 27 16 95 2RW
2024 2 NI 41 ind5063 17 16 85 2RW
2024 2 NI 41 ind6817 4 16 85 2RW
2024 2 NI 41 ind10534 7 15 85 2RW
2024 2 NI 41 ind22690 13 15 85 2RW
2024 2 NI 41 ind1405 8 16 85 2RW
2024 2 NI 41 ind22742 25 16 90 2RW
2024 2 NI 41 ind14158 21 16 90 2RW
2024 2 NI 41 ind21938 27 15 90 2RW
2024 2 NI 41 ind21990 24 15 95 2RW
2024 2 NI 41 ind29658 22 15 100 2RW
2024 2 NI 41 ind1118 9 16 85 2RW
2024 2 NI 41 ind22626 24 16 90 2RW
2024 2 NI 41 ind7456 14 16 90 2RW
2024 2 NI 41 ind18129 15 16 105 2RW
2024 2 NI 41 ind10821 23 16 85 2RW
2024 2 NI 41 ind22287 4 15 85 2RW
2024 2 NI 41 ind29037 10 15 80 2RW
2024 2 NI 41 ind2795 26 16 95 2RW
2024 2 NI 41 ind8591 7 16 85 2RW
2024 2 NI 41 ind28001 8 15 85 2RW
2024 2 NI 41 ind5063 3 17 90 2RW
2024 2 NI 41 ind20545 4 17 85 2RW
2024 2 NI 41 ind1659 5 17 100 2RW
2024 2 NI 41 ind22626 6 17 90 2RW
2024 2 NI 41 ind4573 7 17 100 2RW
2024 2 NI 41 ind9676 8 17 85 2RW
2024 2 NI 41 ind6817 9 17 95 2RW
2024 2 NI 41 ind13354 10 17 95 2RW
2024 2 NI 41 ind30345 11 17 95 2RW
2024 2 NI 41 ind22287 12 17 90 2RW
2024 2 NI 41 ind7456 13 17 95 2RW
2024 2 NI 41 ind6686 14 17 90 2RW
2024 2 NI 41 ind21386 15 17 85 2RW
2024 2 NI 41 ind28001 16 17 90 2RW
2024 2 NI 41 ind2795 17 17 100 2RW
2024 2 NI 41 ind13508 18 17 95 2RW
2024 2 NI 41 ind21718 19 17 95 2RW
2024 2 NI 41 ind21990 20 17 90 2RW
2024 2 NI 41 ind20428 21 17 100 2RW
2024 2 NI 41 ind9650 22 17 95 2RW
2024 2 NI 41 ind21938 23 17 95 2RW
2024 2 NI 41 ind11160 24 17 95 2RW
2024 2 NI 41 ind18129 25 17 105 2RW
2024 2 NI 41 ind15513 26 17 95 2RW
2024 2 NI 41 ind2199 27 17 90 2RW
2024 2 NI 41 ind29800 27 18 85 2RW
2024 2 NI 41 ind10534 26 18 85 2RW
2024 2 NI 41 ind4796 25 18 80 2RW
2024 2 NI 41 ind22742 24 18 95 2RW
2024 2 NI 41 ind16100 23 18 95 2RW
2024 2 NI 41 ind14158 22 18 100 2RW
2024 2 NI 41 ind21173 21 18 95 2RW
2024 2 NI 41 ind16092 20 18 80 2RW
2024 2 NI 41 ind405 19 18 95 2RW
2024 2 NI 41 ind29658 18 18 95 2RW
2024 2 NI 41 ind20701 17 18 90 2RW
2024 2 NI 41 ind24813 16 18 95 2RW
2024 2 NI 41 ind23440 15 18 90 2RW
2024 2 NI 41 ind8591 14 18 95 2RW
2024 2 NI 41 ind10821 13 18 80 2RW
2024 2 NI 41 ind22690 12 18 75 2RW
2024 2 NI 41 ind29037 10 18 85 2RW
2024 2 NI 41 ind14917 9 18 85 2RW
2024 2 NI 41 ind1405 8 18 90 2RW
2024 2 NI 41 ind1118 7 18 90 2RW
2024 2 NI 41 ind1727 6 18 85 2RW
2024 2 NI 41 ind14726 5 18 85 2RW
2024 2 NI 41 ind3956 4 18 95 2RW
2024 2 NI 41 ind24955 3 18 85 2RW
2024 9 NI 41 ind2199 27 20 90 2RW
2024 9 NI 41 ind28765 5 19 80 2RW
2024 9 NI 41 ind12646 12 19 85 2RW
2024 9 NI 41 ind5375 7 20 90 2RW
2024 9 NI 41 ind2044 16 19 100 2RW
2024 9 NI 41 ind15807 26 19 100 2RW
2024 9 NI 41 ind18977 24 20 90 2RW
2024 9 NI 41 ind5649 19 19 100 2RW
2024 9 NI 41 ind7247 5 20 85 2RW
2024 9 NI 41 ind29428 11 19 85 2RW
2024 9 NI 41 ind28866 25 19 90 2RW
2024 9 NI 41 ind4379 3 19 85 2RW
2024 9 NI 41 ind1 20 20 100 2RW
2024 9 NI 41 ind25351 18 20 75 2RW
2024 9 NI 41 ind679 4 20 90 2RW
2024 9 NI 41 ind4180 14 19 90 2RW
2024 9 NI 41 ind29389 25 20 90 2RW
2024 9 NI 41 ind6810 6 20 85 2RW
2024 9 NI 41 ind9891 4 19 80 2RW
2024 9 NI 41 ind7868 8 19 90 2RW
2024 9 NI 41 ind6957 12 20 90 2RW
2024 9 NI 41 ind374 15 20 95 2RW
2024 9 NI 41 ind8693 3 20 100 2RW
2024 9 NI 41 ind16987 27 19 100 2RW
2024 9 NI 41 ind30280 17 20 90 2RW
2024 9 NI 41 ind11741 10 20 80 2RW
2024 9 NI 41 ind26422 15 19 80 2RW
2024 9 NI 41 ind1878 6 19 90 2RW
2024 9 NI 41 ind15118 7 19 95 2RW
2024 9 NI 41 ind1794 20 19 85 2RW
2024 9 NI 41 ind3543 9 20 90 2RW
2024 9 NI 41 ind12847 9 19 90 2RW
2024 9 NI 41 ind12514 10 19 95 2RW
2024 9 NI 41 ind236 13 19 85 2RW
2024 9 NI 41 ind13779 24 19 90 2RW
2024 9 NI 41 ind20874 23 20 90 2RW
2024 9 NI 41 ind29257 14 20 80 2RW
2024 9 NI 41 ind20895 8 20 100 2RW
2024 9 NI 41 ind1484 18 19 80 2RW
2024 9 NI 41 ind29864 22 20 80 2RW
2024 9 NI 41 ind9872 22 19 105 2RW
2024 9 NI 41 ind28084 23 19 95 2RW
2024 9 NI 41 ind12509 17 19 90 2RW
2024 9 NI 41 ind23212 13 20 75 2RW
2024 9 NI 41 ind28586 19 20 85 2RW
2024 9 NI 41 ind24551 11 20 105 2RW
2024 9 NI 41 ind7953 26 20 85 2RW
2024 9 NI 41 ind10993 16 20 85 2RW
2024 9 NI 41 ind28043 21 19 95 2RW
2024 9 NI 41 ind28043 29 19 90 2RW
2024 9 NI 41 ind23212 30 19 85 2RW
2024 9 NI 41 ind4180 31 19 100 2RW
2024 9 NI 41 ind28765 32 19 80 2RW
2024 9 NI 41 ind5375 33 19 80 2RW
2024 9 NI 41 ind8693 34 19 100 2RW
2024 9 NI 41 ind2044 35 19 95 2RW
2024 9 NI 41 ind5649 36 19 105 2RW
2024 9 NI 41 ind9891 37 19 80 2RW
2024 9 NI 41 ind12646 38 19 85 2RW
2024 9 NI 41 ind374 39 19 100 2RW
2024 9 NI 41 ind236 40 19 80 2RW
2024 9 NI 41 ind679 41 19 90 2RW
2024 9 NI 41 ind12514 42 19 95 2RW
2024 9 NI 41 ind6957 43 19 95 2RW
2024 9 NI 41 ind11741 44 19 85 2RW
2024 9 NI 41 ind20874 45 19 90 2RW
2024 9 NI 41 ind12847 46 19 80 2RW
2024 9 NI 41 ind28866 47 19 90 2RW
2024 9 NI 41 ind10993 48 19 85 2RW
2024 9 NI 41 ind25351 49 19 85 2RW
2024 9 NI 41 ind29389 50 19 80 2RW
2024 9 NI 41 ind1878 51 19 80 2RW
2024 9 NI 41 ind7247 52 19 85 2RW
2024 9 NI 41 ind9872 53 19 100 2RW
2024 9 NI 41 ind4379 53 20 85 2RW
2024 9 NI 41 ind3543 52 20 100 2RW
2024 9 NI 41 ind16987 51 20 95 2RW
2024 9 NI 41 ind7953 50 20 85 2RW
2024 9 NI 41 ind29864 49 20 85 2RW
2024 9 NI 41 ind15807 48 20 100 2RW
2024 9 NI 41 ind30280 47 20 100 2RW
2024 9 NI 41 ind7868 46 20 90 2RW
2024 9 NI 41 ind6810 45 20 95 2RW
2024 9 NI 41 ind26422 44 20 85 2RW
2024 9 NI 41 ind29257 43 20 90 2RW
2024 9 NI 41 ind20895 42 20 95 2RW
2024 9 NI 41 ind13779 41 20 80 2RW
2024 9 NI 41 ind29428 40 20 90 2RW
2024 9 NI 41 ind1 39 20 95 2RW
2024 9 NI 41 ind24551 38 20 90 2RW
2024 9 NI 41 ind28586 37 20 85 2RW
2024 9 NI 41 ind28084 36 20 90 2RW
2024 9 NI 41 ind1794 35 20 95 2RW
2024 9 NI 41 ind2199 34 20 80 2RW
2024 9 NI 41 ind1484 33 20 80 2RW
2024 9 NI 41 ind18977 32 20 95 2RW
2024 9 NI 41 ind15118 31 20 100 2RW
2024 9 NI 41 ind12509 30 20 90 2RW
2024 59 NI 41 ind2199 6 11 85 2RW
2024 59 NI 41 ind16452 17 12 95 2RW
2024 59 NI 41 ind1162 13 11 100 2RW
2024 59 NI 41 ind18708 9 11 95 2RW
2024 59 NI 41 ind2009 14 12 85 2RW
2024 59 NI 41 ind21905 24 12 100 2RW
2024 59 NI 41 ind22898 4 12 85 2RW
2024 59 NI 41 ind23202 18 11 90 2RW
2024 59 NI 41 ind23639 3 12 95 2RW
2024 59 NI 41 ind7329 23 11 100 2RW
2024 59 NI 41 ind10540 11 12 100 2RW
2024 59 NI 41 ind10079 13 12 85 2RW
2024 59 NI 41 ind12870 8 12 85 2RW
2024 59 NI 41 ind19992 11 11 100 2RW
2024 59 NI 41 ind2118 19 12 85 2RW
2024 59 NI 41 ind9700 5 11 90 2RW
2024 59 NI 41 ind7247 26 12 90 2RW
2024 59 NI 41 ind11359 23 12 95 2RW
2024 59 NI 41 ind9762 5 12 80 2RW
2024 59 NI 41 ind4636 15 12 90 2RW
2024 59 NI 41 ind24523 25 12 95 2RW
2024 59 NI 41 ind16802 20 11 90 2RW
2024 59 NI 41 ind27041 12 12 100 2RW
2024 59 NI 41 ind9196 12 11 80 2RW
2024 59 NI 41 ind28660 16 11 105 2RW
2024 59 NI 41 ind28617 27 11 85 2RW
2024 59 NI 41 ind21162 27 12 85 2RW
2024 59 NI 41 ind25183 21 12 90 2RW
2024 59 NI 41 ind29987 15 11 95 2RW
2024 59 NI 41 ind7470 16 12 95 2RW
2024 59 NI 41 ind8815 10 12 85 2RW
2024 59 NI 41 ind16084 4 11 85 2RW
2024 59 NI 41 ind19212 7 12 90 2RW
2024 59 NI 41 ind4662 17 11 85 2RW
2024 59 NI 41 ind16668 21 11 85 2RW
2024 59 NI 41 ind3313 18 12 90 2RW
2024 59 NI 41 ind7381 9 12 90 2RW
2024 59 NI 41 ind1323 14 11 90 2RW
2024 59 NI 41 ind7117 3 11 85 2RW
2024 59 NI 41 ind27393 24 11 90 2RW
2024 59 NI 41 ind12857 22 12 85 2RW
2024 59 NI 41 ind7459 25 11 90 2RW
2024 59 NI 41 ind2332 8 11 90 2RW
2024 59 NI 41 ind24386 26 11 90 2RW
2024 59 NI 41 ind14168 20 12 100 2RW
2024 59 NI 41 ind284 22 11 80 2RW
2024 59 NI 41 ind5227 19 11 85 2RW
2024 59 NI 41 ind7129 10 11 80 2RW
2024 59 NI 41 ind28501 7 11 90 2RW
2024 59 NI 41 ind2199 3 13 90 2RW
2024 59 NI 41 ind7459 4 13 85 2RW
2024 59 NI 41 ind16802 5 13 95 2RW
2024 59 NI 41 ind4662 6 13 100 2RW
2024 59 NI 41 ind10079 7 13 95 2RW
2024 59 NI 41 ind16084 8 13 90 2RW
2024 59 NI 41 ind12857 9 13 90 2RW
2024 59 NI 41 ind19992 10 13 95 2RW
2024 59 NI 41 ind23639 11 13 100 2RW
2024 59 NI 41 ind24523 12 13 90 2RW
2024 59 NI 41 ind4636 13 13 95 2RW
2024 59 NI 41 ind28501 14 13 100 2RW
2024 59 NI 41 ind1323 15 13 90 2RW
2024 59 NI 41 ind2118 16 13 90 2RW
2024 59 NI 41 ind9196 17 13 95 2RW
2024 59 NI 41 ind7129 18 13 85 2RW
2024 59 NI 41 ind7117 19 13 85 2RW
2024 59 NI 41 ind16668 20 13 95 2RW
2024 59 NI 41 ind1162 21 13 95 2RW
2024 59 NI 41 ind14168 22 13 100 2RW
2024 59 NI 41 ind28617 23 13 90 2RW
2024 59 NI 41 ind21905 25 13 100 2RW
2024 59 NI 41 ind18708 26 13 95 2RW
2024 59 NI 41 ind7381 27 13 95 2RW
2024 59 NI 41 ind11359 27 14 100 2RW
2024 59 NI 41 ind284 26 14 85 2RW
2024 59 NI 41 ind7329 25 14 95 2RW
2024 59 NI 41 ind8815 24 14 85 2RW
2024 59 NI 41 ind16452 23 14 100 2RW
2024 59 NI 41 ind23202 22 14 95 2RW
2024 59 NI 41 ind22945 21 14 90 2RW
2024 59 NI 41 ind2009 20 14 90 2RW
2024 59 NI 41 ind9700 19 14 95 2RW
2024 59 NI 41 ind28660 18 14 95 2RW
2024 59 NI 41 ind9762 17 14 90 2RW
2024 59 NI 41 ind27393 16 14 85 2RW
2024 59 NI 41 ind10540 15 14 90 2RW
2024 59 NI 41 ind3313 14 14 90 2RW
2024 59 NI 41 ind7247 13 14 85 2RW
2024 59 NI 41 ind2332 12 14 85 2RW
2024 59 NI 41 ind19212 11 14 85 2RW
2024 59 NI 41 ind29987 10 14 80 2RW
2024 59 NI 41 ind25183 9 14 80 2RW
2024 59 NI 41 ind21162 8 14 85 2RW
2024 59 NI 41 ind24386 7 14 85 2RW
2024 59 NI 41 ind7470 6 14 100 2RW
2024 59 NI 41 ind12870 5 14 90 2RW
2024 59 NI 41 ind5227 4 14 80 2RW
2024 59 NI 41 ind22898 3 14 85 2RW
2024 8 DY 21 ind20874 78 8 93 2RW
2024 8 DY 21 ind5649 58 8 90 2RW
2024 8 DY 21 ind29864 60 8 95 2RW
2024 8 DY 21 ind3543 74 8 97 2RW
2024 8 DY 21 ind28866 80 7 82 2RW
2024 8 DY 21 ind1 79 7 83 2RW
2024 8 DY 21 ind11741 75 7 85 2RW
2024 8 DY 21 ind7247 57 7 82 2RW
2024 8 DY 21 ind679 78 7 83 2RW
2024 8 DY 21 ind16987 65 7 93 2RW
2024 8 DY 21 ind10993 80 8 90 2RW
2024 8 DY 21 ind28586 79 8 90 2RW
2024 8 DY 21 ind18977 57 8 82 2RW
2024 8 DY 21 ind20895 70 7 97 2RW
2024 8 DY 21 ind15118 68 8 87 2RW
2024 8 DY 21 ind8693 65 8 100 2RW
2024 8 DY 21 ind6810 72 8 95 2RW
2024 8 DY 21 ind13779 66 8 87 2RW
2024 8 DY 21 ind24551 81 7 55 2RW
2024 8 DY 21 ind12646 63 7 80 2RW
2024 8 DY 21 ind23212 58 7 85 2RW
2024 8 DY 21 ind2044 61 7 95 2RW
2024 8 DY 21 ind7953 71 7 90 2RW
2024 8 DY 21 ind4379 67 7 87 2RW
2024 8 DY 21 ind28043 72 7 93 2RW
2024 8 DY 21 ind29428 77 8 93 2RW
2024 8 DY 21 ind30280 74 7 95 2RW
2024 8 DY 21 ind6957 68 7 92 2RW
2024 8 DY 21 ind1794 77 7 92 2RW
2024 8 DY 21 ind26422 59 8 95 2RW
2024 8 DY 21 ind25351 70 8 87 2RW
2024 8 DY 21 ind12514 76 7 90 2RW
2024 8 DY 21 ind29389 63 8 85 2RW
2024 8 DY 21 ind236 76 8 85 2RW
2024 8 DY 21 ind12509 69 7 90 2RW
2024 8 DY 21 ind15807 75 8 87 2RW
2024 8 DY 21 ind4180 60 7 90 2RW
2024 8 DY 21 ind9891 62 7 80 2RW
2024 8 DY 21 ind2199 66 7 83 2RW
2024 8 DY 21 ind9872 62 8 103 2RW
2024 8 DY 21 ind28084 61 8 93 2RW
2024 8 DY 21 ind5375 67 8 90 2RW
2024 8 DY 21 ind12847 64 8 95 2RW
2024 8 DY 21 ind28765 64 7 85 2RW
2024 8 DY 21 ind7868 59 7 85 2RW
2024 8 DY 21 ind29257 81 8 82 2RW
2024 8 DY 21 ind1878 73 8 85 2RW
2024 8 DY 21 ind1484 71 8 85 2RW
2024 8 DY 21 ind374 69 8 95 2RW
2024 8 DY 21 ind13779 57 9 85 2RW
2024 8 DY 21 ind12514 58 9 97 2RW
2024 8 DY 21 ind28765 59 9 85 2RW
2024 8 DY 21 ind5375 60 9 85 2RW
2024 8 DY 21 ind23212 61 9 90 2RW
2024 8 DY 21 ind1794 62 9 93 2RW
2024 8 DY 21 ind15118 63 9 95 2RW
2024 8 DY 21 ind2044 64 9 90 2RW
2024 8 DY 21 ind5649 66 9 93 2RW
2024 8 DY 21 ind26422 67 9 95 2RW
2024 8 DY 21 ind29389 68 9 90 2RW
2024 8 DY 21 ind1484 69 9 87.3 2RW
2024 8 DY 21 ind1 70 9 95 2RW
2024 8 DY 21 ind28043 71 9 97 2RW
2024 8 DY 21 ind10993 72 9 90 2RW
2024 8 DY 21 ind12509 73 9 95 2RW
2024 8 DY 21 ind2199 74 9 87 2RW
2024 8 DY 21 ind28866 75 9 87 2RW
2024 8 DY 21 ind6810 76 9 93 2RW
2024 8 DY 21 ind29428 77 9 92 2RW
2024 8 DY 21 ind12646 78 9 85 2RW
2024 8 DY 21 ind9872 79 9 100 2RW
2024 8 DY 21 ind7953 80 9 90 2RW
2024 8 DY 21 ind7247 81 9 87 2RW
2024 8 DY 21 ind25351 81 10 85 2RW
2024 8 DY 21 ind6957 80 10 90 2RW
2024 8 DY 21 ind679 79 10 90 2RW
2024 8 DY 21 ind15807 78 10 93 2RW
2024 8 DY 21 ind28084 77 10 93 2RW
2024 8 DY 21 ind8693 76 10 100 2RW
2024 8 DY 21 ind11741 75 10 85 2RW
2024 8 DY 21 ind374 74 10 97 2RW
2024 8 DY 21 ind28586 73 10 85 2RW
2024 8 DY 21 ind4180 72 10 93 2RW
2024 8 DY 21 ind7868 71 10 85 2RW
2024 8 DY 21 ind1878 70 10 87 2RW
2024 8 DY 21 ind12847 69 10 87 2RW
2024 8 DY 21 ind29257 68 10 85 2RW
2024 8 DY 21 ind9891 67 10 77 2RW
2024 8 DY 21 ind18977 66 10 82 2RW
2024 8 DY 21 ind20874 65 10 90 2RW
2024 8 DY 21 ind236 64 10 87 2RW
2024 8 DY 21 ind16987 63 10 100 2RW
2024 8 DY 21 ind4379 62 10 92 2RW
2024 8 DY 21 ind24551 61 10 92 2RW
2024 8 DY 21 ind29864 60 10 95 2RW
2024 8 DY 21 ind3543 59 10 95 2RW
2024 8 DY 21 ind20895 58 10 102 2RW
2024 8 DY 21 ind30280 57 10 102 2RW
2024 65 DY 21 ind4573 78 1 85 2RW
2024 65 DY 21 ind16100 64 2 90 2RW
2024 65 DY 21 ind405 75 2 97 2RW
2024 65 DY 21 ind20701 80 1 85 2RW
2024 65 DY 21 ind21718 70 1 92 2RW
2024 65 DY 21 ind9650 67 2 85 2RW
2024 65 DY 21 ind18129 74 1 100 2RW
2024 65 DY 21 ind1659 59 2 100 2RW
2024 65 DY 21 ind2795 69 1 100 2RW
2024 65 DY 21 ind1118 80 2 85 2RW
2024 65 DY 21 ind8591 66 2 80 2RW
2024 65 DY 21 ind14158 68 2 80 2RW
2024 65 DY 21 ind3956 70 2 95 2RW
2024 65 DY 21 ind5063 76 1 95 2RW
2024 65 DY 21 ind28001 81 1 80 2RW
2024 65 DY 21 ind10821 76 2 85 2RW
2024 65 DY 21 ind14726 77 2 92 2RW
2024 65 DY 21 ind29658 59 1 90 2RW
2024 65 DY 21 ind29037 57 2 90 2RW
2024 65 DY 21 ind15513 65 1 92 2RW
2024 65 DY 21 ind24813 66 1 92 2RW
2024 65 DY 21 ind30345 60 2 87 2RW
2024 65 DY 21 ind20428 57 1 85 2RW
2024 65 DY 21 ind21990 72 2 85 2RW
2024 65 DY 21 ind7456 74 2 92 2RW
2024 65 DY 21 ind23440 62 1 90 2RW
2024 65 DY 21 ind22742 60 1 87 2RW
2024 65 DY 21 ind13508 79 1 85 2RW
2024 65 DY 21 ind22287 63 1 80 2RW
2024 65 DY 21 ind1405 67 1 85 2RW
2024 65 DY 21 ind21173 64 1 85 2RW
2024 65 DY 21 ind10534 79 2 90 2RW
2024 65 DY 21 ind2199 58 2 80 2RW
2024 65 DY 21 ind21386 78 2 80 2RW
2024 65 DY 21 ind14917 62 2 90 2RW
2024 65 DY 21 ind9676 73 2 87 2RW
2024 65 DY 21 ind22690 71 1 80 2RW
2024 65 DY 21 ind22626 61 2 87 2RW
2024 65 DY 21 ind29800 71 2 90 2RW
2024 65 DY 21 ind6817 58 1 85 2RW
2024 65 DY 21 ind24955 77 1 80 2RW
2024 65 DY 21 ind21938 72 1 85 2RW
2024 65 DY 21 ind20545 75 1 90 2RW
2024 65 DY 21 ind6686 65 2 85 2RW
2024 65 DY 21 ind16092 73 1 82 2RW
2024 65 DY 21 ind4796 61 1 80 2RW
2024 65 DY 21 ind13354 68 1 85 2RW
2024 65 DY 21 ind1727 81 2 85 2RW
2024 65 DY 21 ind11160 69 2 92 2RW
2024 65 DY 21 ind21718 57 3 95 2RW
2024 65 DY 21 ind29658 58 3 100 2RW
2024 65 DY 21 ind1659 59 3 97 2RW
2024 65 DY 21 ind6686 60 3 85 2RW
2024 65 DY 21 ind14726 61 3 90 2RW
2024 65 DY 21 ind3956 62 3 97 2RW
2024 65 DY 21 ind2795 63 3 92 2RW
2024 65 DY 21 ind28001 64 3 85 2RW
2024 65 DY 21 ind23440 65 3 90 2RW
2024 65 DY 21 ind10821 66 3 85 2RW
2024 65 DY 21 ind22287 67 3 77 2RW
2024 65 DY 21 ind22626 68 3 90 2RW
2024 65 DY 21 ind22690 69 3 75 2RW
2024 65 DY 21 ind9676 70 3 85 2RW
2024 65 DY 21 ind22742 71 3 80 2RW
2024 65 DY 21 ind14917 72 3 90 2RW
2024 65 DY 21 ind20428 73 3 80 2RW
2024 65 DY 21 ind18129 74 3 102 2RW
2024 65 DY 21 ind1118 75 3 85 2RW
2024 65 DY 21 ind9650 76 3 82 2RW
2024 65 DY 21 ind20545 77 3 85 2RW
2024 65 DY 21 ind11160 0 0 97 2RW
2024 65 DY 21 ind7456 79 3 85 2RW
2024 65 DY 21 ind10534 80 3 82 2RW
2024 65 DY 21 ind24955 81 3 82 2RW
2024 65 DY 21 ind5063 81 4 92 2RW
2024 65 DY 21 ind29800 80 4 80 2RW
2024 65 DY 21 ind13508 79 4 85 2RW
2024 65 DY 21 ind8591 78 4 80 2RW
2024 65 DY 21 ind21990 77 4 90 2RW
2024 65 DY 21 ind2199 76 4 85 2RW
2024 65 DY 21 ind14158 75 4 82 2RW
2024 65 DY 21 ind21938 74 4 87 2RW
2024 65 DY 21 ind1727 73 4 80 2RW
2024 65 DY 21 ind16100 72 4 92 2RW
2024 65 DY 21 ind21173 71 4 90 2RW
2024 65 DY 21 ind21386 70 4 82 2RW
2024 65 DY 21 ind29037 69 4 90 2RW
2024 65 DY 21 ind4796 68 4 85 2RW
2024 65 DY 21 ind16092 66 4 85 2RW
2024 65 DY 21 ind1405 65 4 95 2RW
2024 65 DY 21 ind24813 64 4 92 2RW
2024 65 DY 21 ind405 63 4 95 2RW
2024 65 DY 21 ind4573 62 4 85 2RW
2024 65 DY 21 ind6817 61 4 95 2RW
2024 65 DY 21 ind15513 60 4 90 2RW
2024 65 DY 21 ind20701 59 4 90 2RW
2024 65 DY 21 ind30345 58 4 90 2RW
2024 65 DY 21 ind13354 57 4 85 2RW
2024 1 DY 21 ind26930 21 7 92 2RW
2024 1 DY 21 ind18149 10 8 90 2RW
2024 1 DY 21 ind12566 20 7 80 2RW
2024 1 DY 21 ind21575 4 8 80 2RW
2024 1 DY 21 ind5494 23 7 80 2RW
2024 1 DY 21 ind10474 16 8 95 2RW
2024 1 DY 21 ind3590 10 7 80 2RW
2024 1 DY 21 ind19578 19 7 92 2RW
2024 1 DY 21 ind23949 11 8 87 2RW
2024 1 DY 21 ind7777 25 8 85 2RW
2024 1 DY 21 ind17783 18 7 85 2RW
2024 1 DY 21 ind28252 26 7 90 2RW
2024 1 DY 21 ind18400 15 7 90 2RW
2024 1 DY 21 ind4498 12 8 90 2RW
2024 1 DY 21 ind22132 14 8 80 2RW
2024 1 DY 21 ind19273 9 8 87 2RW
2024 1 DY 21 ind4392 22 8 83 2RW
2024 1 DY 21 ind5353 19 8 95 2RW
2024 1 DY 21 ind22902 12 7 85 2RW
2024 1 DY 21 ind9377 16 7 82 2RW
2024 1 DY 21 ind5551 14 7 80 2RW
2024 1 DY 21 ind20055 5 8 85 2RW
2024 1 DY 21 ind25677 7 7 75 2RW
2024 1 DY 21 ind4656 11 7 90 2RW
2024 1 DY 21 ind24992 8 7 82 2RW
2024 1 DY 21 ind8769 24 7 85 2RW
2024 1 DY 21 ind25739 15 8 85 2RW
2024 1 DY 21 ind14555 26 8 80 2RW
2024 1 DY 21 ind6084 20 8 90 2RW
2024 1 DY 21 ind2401 23 8 85 2RW
2024 1 DY 21 ind4848 6 7 80 2RW
2024 1 DY 21 ind14614 3 7 72 2RW
2024 1 DY 21 ind2199 24 8 85 2RW
2024 1 DY 21 ind1301 4 7 72 2RW
2024 1 DY 21 ind25677 3 9 90 2RW
2024 1 DY 21 ind21575 4 9 80 2RW
2024 1 DY 21 ind22132 7 9 85 2RW
2024 1 DY 21 ind28252 8 9 90 2RW
2024 1 DY 21 ind4848 9 9 95 2RW
2024 1 DY 21 ind4656 10 9 90 2RW
2024 1 DY 21 ind10474 11 9 90 2RW
2024 1 DY 21 ind1301 13 9 80 2RW
2024 1 DY 21 ind6084 14 9 85 2RW
2024 1 DY 21 ind25739 16 9 82 2RW
2024 1 DY 21 ind19578 17 9 95 2RW
2024 1 DY 21 ind2199 20 9 85 2RW
2024 1 DY 21 ind5494 21 9 82 2RW
2024 1 DY 21 ind23949 23 9 87 2RW
2024 1 DY 21 ind7777 24 9 90 2RW
2024 1 DY 21 ind5551 26 9 85 2RW
2024 1 DY 21 ind14614 27 9 85 2RW
2024 1 DY 21 ind24992 27 10 82 2RW
2024 1 DY 21 ind4392 26 10 85 2RW
2024 1 DY 21 ind19273 25 10 90 2RW
2024 1 DY 21 ind12566 23 10 85 2RW
2024 1 DY 21 ind5353 21 10 97 2RW
2024 1 DY 21 ind18400 20 10 85 2RW
2024 1 DY 21 ind8769 19 10 90 2RW
2024 1 DY 21 ind2401 15 10 85 2RW
2024 1 DY 21 ind3590 13 10 85 2RW
2024 1 DY 21 ind9377 12 10 82 2RW
2024 1 DY 21 ind22902 11 10 95 2RW
2024 1 DY 21 ind14555 10 10 85 2RW
2024 1 DY 21 ind18149 9 10 92 2RW
2024 1 DY 21 ind26930 8 10 100 2RW
2024 1 DY 21 ind17783 6 10 95 2RW
2024 1 DY 21 ind20055 5 10 82 2RW
2024 1 DY 21 ind4498 4 10 90 2RW
2024 43 DY 21 ind28048 14 2 90 2RW
2024 43 DY 21 ind22830 6 2 85 2RW
2024 43 DY 21 ind21236 27 1 95 2RW
2024 43 DY 21 ind10456 18 2 95 2RW
2024 43 DY 21 ind20773 27 2 90 2RW
2024 43 DY 21 ind23973 23 2 95 2RW
2024 43 DY 21 ind9642 13 2 95 2RW
2024 43 DY 21 ind14432 7 2 90 2RW
2024 43 DY 21 ind23472 3 1 83 2RW
2024 43 DY 21 ind4471 19 2 85 2RW
2024 43 DY 21 ind13058 18 1 85 2RW
2024 43 DY 21 ind20720 13 1 90 2RW
2024 43 DY 21 ind27030 17 2 83 2RW
2024 43 DY 21 ind21411 24 2 87 2RW
2024 43 DY 21 ind14339 3 2 82 2RW
2024 43 DY 21 ind7247 4 1 82 2RW
2024 43 DY 21 ind5859 16 2 85 2RW
2024 43 DY 21 ind18003 26 2 95 2RW
2024 43 DY 21 ind15955 22 2 90 2RW
2024 43 DY 21 ind12753 24 1 90 2RW
2024 43 DY 21 ind8091 4 2 80 2RW
2024 43 DY 21 ind21671 5 2 90 2RW
2024 43 DY 21 ind17089 10 2 95 2RW
2024 43 DY 21 ind324 15 1 95 2RW
2024 43 DY 21 ind26162 11 2 95 2RW
2024 43 DY 21 ind15324 15 2 85 2RW
2024 43 DY 21 ind10474 26 1 87 2RW
2024 43 DY 21 ind20532 21 1 75 2RW
2024 43 DY 21 ind22634 5 1 95 2RW
2024 43 DY 21 ind30403 20 1 85 2RW
2024 43 DY 21 ind9936 16 1 85 2RW
2024 43 DY 21 ind15512 20 2 85 2RW
2024 43 DY 21 ind5666 25 2 90 2RW
2024 43 DY 21 ind27056 12 2 90 2RW
2024 43 DY 21 ind8769 10 1 90 2RW
2024 43 DY 21 ind10239 19 1 90 2RW
2024 43 DY 21 ind2199 8 2 80 2RW
2024 43 DY 21 ind28252 8 1 90 2RW
2024 43 DY 21 ind24209 6 1 80 2RW
2024 43 DY 21 ind11277 9 2 85 2RW
2024 43 DY 21 ind20055 17 1 85 2RW
2024 43 DY 21 ind22385 14 1 85 2RW
2024 43 DY 21 ind21938 12 1 87 2RW
2024 43 DY 21 ind3151 25 1 90 2RW
2024 43 DY 21 ind17394 7 1 85 2RW
2024 43 DY 21 ind22230 9 1 80 2RW
2024 43 DY 21 ind9461 22 1 90 2RW
2024 43 DY 21 ind21522 21 2 87 2RW
2024 43 DY 21 ind22230 3 3 80 2RW
2024 43 DY 21 ind11277 4 3 83 2RW
2024 43 DY 21 ind4471 5 3 85 2RW
2024 43 DY 21 ind20720 6 3 90 2RW
2024 43 DY 21 ind27030 7 3 87 2RW
2024 43 DY 21 ind5859 8 3 90 2RW
2024 43 DY 21 ind20055 9 3 90 2RW
2024 43 DY 21 ind28252 10 3 90 2RW
2024 43 DY 21 ind22830 11 3 87 2RW
2024 43 DY 21 ind20773 12 3 90 2RW
2024 43 DY 21 ind26162 13 3 95 2RW
2024 43 DY 21 ind14339 15 3 90 2RW
2024 43 DY 21 ind9936 16 3 85 2RW
2024 43 DY 21 ind15324 17 3 85 2RW
2024 43 DY 21 ind30403 18 3 90 2RW
2024 43 DY 21 ind27056 19 3 87 2RW
2024 43 DY 21 ind22634 20 3 97 2RW
2024 43 DY 21 ind10456 21 3 95 2RW
2024 43 DY 21 ind8769 22 3 90 2RW
2024 43 DY 21 ind24209 23 3 85 2RW
2024 43 DY 21 ind8091 24 3 85 2RW
2024 43 DY 21 ind22385 25 3 85 2RW
2024 43 DY 21 ind5666 26 3 95 2RW
2024 43 DY 21 ind12753 27 3 97 2RW
2024 43 DY 21 ind21522 27 4 90 2RW
2024 43 DY 21 ind13058 26 4 87 2RW
2024 43 DY 21 ind2199 25 4 77 2RW
2024 43 DY 21 ind9642 24 4 95 2RW
2024 43 DY 21 ind21938 23 4 85 2RW
2024 43 DY 21 ind15512 22 4 90 2RW
2024 43 DY 21 ind10239 21 4 90 2RW
2024 43 DY 21 ind17394 20 4 85 2RW
2024 43 DY 21 ind23973 19 4 97 2RW
2024 43 DY 21 ind10474 18 4 97 2RW
2024 43 DY 21 ind18003 17 4 95 2RW
2024 43 DY 21 ind324 16 4 95 2RW
2024 43 DY 21 ind3151 15 4 90 2RW
2024 43 DY 21 ind28048 14 4 87 2RW
2024 43 DY 21 ind14432 13 4 90 2RW
2024 43 DY 21 ind17089 12 4 95 2RW
2024 43 DY 21 ind7247 11 4 85 2RW
2024 43 DY 21 ind20532 10 4 85 2RW
2024 43 DY 21 ind15955 8 4 90 2RW
2024 43 DY 21 ind21671 7 4 85 2RW
2024 43 DY 21 ind23472 6 4 85 2RW
2024 43 DY 21 ind9461 5 4 95 2RW
2024 43 DY 21 ind21236 4 4 95 2RW
2024 43 DY 21 ind21411 3 4 90 2RW
2024 50 DY 21 ind21526 54 2 80 2RW
2024 50 DY 21 ind5547 52 1 95 2RW
2024 50 DY 21 ind23264 37 2 97 2RW
2024 50 DY 21 ind19082 50 1 85 2RW
2024 50 DY 21 ind19315 50 2 90 2RW
2024 50 DY 21 ind19638 34 2 87 2RW
2024 50 DY 21 ind18513 48 2 90 2RW
2024 50 DY 21 ind26993 54 1 90 2RW
2024 50 DY 21 ind27031 42 1 93 2RW
2024 50 DY 21 ind10375 37 1 85 2RW
2024 50 DY 21 ind9906 40 1 85 2RW
2024 50 DY 21 ind18314 41 2 95 2RW
2024 50 DY 21 ind28619 52 2 87 2RW
2024 50 DY 21 ind29989 31 2 93 2RW
2024 50 DY 21 ind915 30 1 95 2RW
2024 50 DY 21 ind9879 51 2 87 2RW
2024 50 DY 21 ind8447 36 2 95 2RW
2024 50 DY 21 ind26142 49 2 80 2RW
2024 50 DY 21 ind1885 30 2 90 2RW
2024 50 DY 21 ind24228 32 2 80 2RW
2024 50 DY 21 ind10499 46 2 85 2RW
2024 50 DY 21 ind24197 45 2 90 2RW
2024 50 DY 21 ind28239 51 1 92 2RW
2024 50 DY 21 ind29539 33 1 85 2RW
2024 50 DY 21 ind25455 46 1 85 2RW
2024 50 DY 21 ind18896 36 1 85 2RW
2024 50 DY 21 ind21173 34 1 87 2RW
2024 50 DY 21 ind20509 32 1 90 2RW
2024 50 DY 21 ind9032 43 2 85 2RW
2024 50 DY 21 ind2458 39 2 87 2RW
2024 50 DY 21 ind6389 38 2 100 2RW
2024 50 DY 21 ind18774 47 2 92 2RW
2024 50 DY 21 ind18329 40 2 95 2RW
2024 50 DY 21 ind3637 53 2 85 2RW
2024 50 DY 21 ind20468 44 2 87 2RW
2024 50 DY 21 ind28990 33 2 85 2RW
2024 50 DY 21 ind6912 42 2 82 2RW
2024 50 DY 21 ind19208 47 1 85 2RW
2024 50 DY 21 ind2199 31 1 85 2RW
2024 50 DY 21 ind22616 49 1 95 2RW
2024 50 DY 21 ind21857 39 1 83 2RW
2024 50 DY 21 ind2587 41 1 90 2RW
2024 50 DY 21 ind24817 45 1 75 2RW
2024 50 DY 21 ind10550 35 1 95 2RW
2024 50 DY 21 ind6766 43 1 85 2RW
2024 50 DY 21 ind23109 44 1 85 2RW
2024 50 DY 21 ind21938 35 2 85 2RW
2024 50 DY 21 ind12240 53 1 90 2RW
2024 50 DY 21 ind24787 38 1 80 2RW
2024 50 DY 21 ind10499 30 3 90 2RW
2024 50 DY 21 ind6766 31 3 87 2RW
2024 50 DY 21 ind5547 32 3 90 2RW
2024 50 DY 21 ind2199 33 3 80 2RW
2024 50 DY 21 ind18314 34 3 102 2RW
2024 50 DY 21 ind19208 35 3 90 2RW
2024 50 DY 21 ind8447 36 3 90 2RW
2024 50 DY 21 ind29989 37 3 95 2RW
2024 50 DY 21 ind10375 38 3 90 2RW
2024 50 DY 21 ind20509 39 3 90 2RW
2024 50 DY 21 ind915 40 3 93 2RW
2024 50 DY 21 ind21938 41 3 90 2RW
2024 50 DY 21 ind18329 42 3 90 2RW
2024 50 DY 21 ind21857 43 3 93 2RW
2024 50 DY 21 ind18774 44 3 90 2RW
2024 50 DY 21 ind20468 45 3 93 2RW
2024 50 DY 21 ind10550 46 3 97 2RW
2024 50 DY 21 ind2458 47 3 90 2RW
2024 50 DY 21 ind29539 48 3 85 2RW
2024 50 DY 21 ind28239 49 3 95 2RW
2024 50 DY 21 ind26142 50 3 85 2RW
2024 50 DY 21 ind9879 51 3 87 2RW
2024 50 DY 21 ind24228 52 3 83 2RW
2024 50 DY 21 ind9906 53 3 90 2RW
2024 50 DY 21 ind12240 54 3 95 2RW
2024 50 DY 21 ind28619 54 4 90 2RW
2024 50 DY 21 ind19638 53 4 87 2RW
2024 50 DY 21 ind27031 52 4 95 2RW
2024 50 DY 21 ind25455 51 4 85 2RW
2024 50 DY 21 ind18896 50 4 87 2RW
2024 50 DY 21 ind3637 49 4 80 2RW
2024 50 DY 21 ind24197 48 4 95 2RW
2024 50 DY 21 ind26993 47 4 93 2RW
2024 50 DY 21 ind2587 46 4 90 2RW
2024 50 DY 21 ind24817 45 4 85 2RW
2024 50 DY 21 ind24787 44 4 85 2RW
2024 50 DY 21 ind6389 42 4 95 2RW
2024 50 DY 21 ind6912 41 4 85 2RW
2024 50 DY 21 ind28990 40 4 80 2RW
2024 50 DY 21 ind21526 39 4 77 2RW
2024 50 DY 21 ind1885 38 4 95 2RW
2024 50 DY 21 ind22616 37 4 100 2RW
2024 50 DY 21 ind23264 36 4 103 2RW
2024 50 DY 21 ind23109 35 4 95 2RW
2024 50 DY 21 ind19082 34 4 85 2RW
2024 50 DY 21 ind18513 33 4 100 2RW
2024 50 DY 21 ind21173 32 4 95 2RW
2024 50 DY 21 ind19315 31 4 90 2RW
2024 50 DY 21 ind9032 30 4 90 2RW
2024 58 DY 21 ind18708 54 8 90 2RW
2024 58 DY 21 ind12857 41 7 80 2RW
2024 58 DY 21 ind5227 48 7 85 2RW
2024 58 DY 21 ind28501 47 7 90 2RW
2024 58 DY 21 ind21905 38 8 97 2RW
2024 58 DY 21 ind9196 33 8 82 2RW
2024 58 DY 21 ind10079 44 7 95 2RW
2024 58 DY 21 ind14168 47 8 97 2RW
2024 58 DY 21 ind12870 36 8 85 2RW
2024 58 DY 21 ind29987 48 8 92 2RW
2024 58 DY 21 ind4636 40 8 95 2RW
2024 58 DY 21 ind10540 42 8 90 2RW
2024 58 DY 21 ind16668 40 7 80 2RW
2024 58 DY 21 ind24386 42 7 85 2RW
2024 58 DY 21 ind27393 46 8 90 2RW
2024 58 DY 21 ind19212 37 7 82 2RW
2024 58 DY 21 ind19992 34 7 87 2RW
2024 58 DY 21 ind23202 50 7 80 2RW
2024 58 DY 21 ind8815 37 8 82 2RW
2024 58 DY 21 ind7329 49 8 92 2RW
2024 58 DY 21 ind7247 41 8 85 2RW
2024 58 DY 21 ind21162 32 8 85 2RW
2024 58 DY 21 ind28660 31 7 97 2RW
2024 58 DY 21 ind1162 49 7 87 2RW
2024 58 DY 21 ind28617 52 8 85 2RW
2024 58 DY 21 ind9700 34 8 90 2RW
2024 58 DY 21 ind16802 53 8 85 2RW
2024 58 DY 21 ind4662 50 8 87 2RW
2024 58 DY 21 ind23639 39 8 95 2RW
2024 58 DY 21 ind16084 46 7 85 2RW
2024 58 DY 21 ind25183 53 7 85 2RW
2024 58 DY 21 ind7381 39 7 82 2RW
2024 58 DY 21 ind24523 52 7 80 2RW
2024 58 DY 21 ind7117 43 7 82 2RW
2024 58 DY 21 ind2009 45 8 87 2RW
2024 58 DY 21 ind7470 35 7 90 2RW
2024 58 DY 21 ind11359 36 7 90 2RW
2024 58 DY 21 ind7129 33 7 87 2RW
2024 58 DY 21 ind2118 35 8 85 2RW
2024 58 DY 21 ind2332 30 7 87 2RW
2024 58 DY 21 ind9762 44 8 85 2RW
2024 58 DY 21 ind3313 31 8 92 2RW
[truncated: 409,554 more chars]
