# Supplementary material for: Genomic prediction in a small barley population can benefit from training on related populations
Source: G3 (Bethesda). 2025 Oct 23;15(11):jkaf218. doi: 10.1093/g3journal/jkaf218 (PMC12610402; doi:10.1093/g3journal/jkaf218)
Supplement: jkaf218_Supplementary_Data [file jkaf218_supplementary_data.zip › Table_S6_G3-2025-406199.txt]

year experiment loc subloc gsid score Pop
2021 34 DY 23 ind16443 6 6RW
2021 34 DY 23 ind26412 6 6RW
2021 34 DY 23 ind9685 3 6RW
2021 34 DY 23 ind24334 3 6RW
2021 34 DY 23 ind6020 4 6RW
2021 34 DY 23 ind28289 4 6RW
2021 34 DY 23 ind15231 4 6RW
2021 34 DY 23 ind7468 3 6RW
2021 34 DY 23 ind16619 2 6RW
2021 34 DY 23 ind17224 3 6RW
2021 34 DY 23 ind21729 3 6RW
2021 34 DY 23 ind4191 3 6RW
2021 34 DY 23 ind4661 3 6RW
2021 34 DY 23 ind26915 4 6RW
2021 34 DY 23 ind19655 4 6RW
2021 34 DY 23 ind5919 5 6RW
2021 34 DY 23 ind27612 5 6RW
2021 35 DY 23 ind3367 3 6RW
2021 35 DY 23 ind12587 3 6RW
2021 35 DY 23 ind5153 3 6RW
2021 35 DY 23 ind15025 3 6RW
2021 35 DY 23 ind21257 3 6RW
2021 35 DY 23 ind11919 3 6RW
2021 35 DY 23 ind19495 3 6RW
2021 35 DY 23 ind23383 3 6RW
2021 35 DY 23 ind4914 4 6RW
2021 35 DY 23 ind30254 5 6RW
2021 35 DY 23 ind2942 3 6RW
2021 35 DY 23 ind3631 3 6RW
2021 35 DY 23 ind7072 2 6RW
2021 35 DY 23 ind24712 4 6RW
2021 35 DY 23 ind29061 3 6RW
2021 35 DY 23 ind29390 6 6RW
2021 35 DY 23 ind15808 5 6RW
2021 35 DY 23 ind22429 4 6RW
2021 35 DY 23 ind16975 5 6RW
2021 35 DY 23 ind27713 4 6RW
2021 35 DY 23 ind24477 4 6RW
2021 45 DY 23 ind19165 4 6RW
2021 45 DY 23 ind26412 3 6RW
2021 45 DY 23 ind18139 4 6RW
2021 45 DY 23 ind18545 4 6RW
2021 45 DY 23 ind21368 3 6RW
2021 45 DY 23 ind28495 3 6RW
2021 45 DY 23 ind11906 4 6RW
2021 45 DY 23 ind24984 3 6RW
2021 45 DY 23 ind8573 4 6RW
2021 45 DY 23 ind28934 4 6RW
2021 45 DY 23 ind22769 4 6RW
2021 45 DY 23 ind4274 4 6RW
2021 45 DY 23 ind11205 3 6RW
2021 45 DY 23 ind30208 3 6RW
2021 45 DY 23 ind23785 4 6RW
2021 45 DY 23 ind6453 4 6RW
2021 45 DY 23 ind5658 3 6RW
2021 45 DY 23 ind4750 3 6RW
2021 45 DY 23 ind6831 3 6RW
2021 45 DY 23 ind8726 4 6RW
2021 45 DY 23 ind24430 4 6RW
2021 45 DY 23 ind25718 2 6RW
2021 45 DY 23 ind4204 3 6RW
2021 45 DY 23 ind10341 4 6RW
2021 45 DY 23 ind21036 3 6RW
2021 45 DY 23 ind19896 4 6RW
2021 45 DY 23 ind16443 5 6RW
2021 45 DY 23 ind30263 4 6RW
2021 45 DY 23 ind27836 4 6RW
2021 45 DY 23 ind9242 4 6RW
2021 45 DY 23 ind2088 4 6RW
2021 46 DY 23 ind26412 3 6RW
2021 46 DY 23 ind5355 4 6RW
2021 46 DY 23 ind12217 3 6RW
2021 46 DY 23 ind4735 3 6RW
2021 46 DY 23 ind14483 4 6RW
2021 46 DY 23 ind14383 3 6RW
2021 46 DY 23 ind25848 4 6RW
2021 46 DY 23 ind24458 4 6RW
2021 46 DY 23 ind18573 5 6RW
2021 46 DY 23 ind16951 3 6RW
2021 46 DY 23 ind29242 3 6RW
2021 46 DY 23 ind3408 3 6RW
2021 46 DY 23 ind25283 3 6RW
2021 46 DY 23 ind8028 2 6RW
2021 46 DY 23 ind8072 3 6RW
2021 46 DY 23 ind4939 4 6RW
2021 46 DY 23 ind19013 3 6RW
2021 46 DY 23 ind6831 3 6RW
2021 46 DY 23 ind14483 3 6RW
2021 46 DY 23 ind23889 3 6RW
2021 46 DY 23 ind13735 2 6RW
2021 46 DY 23 ind20077 3 6RW
2021 46 DY 23 ind9039 3 6RW
2021 46 DY 23 ind13378 3 6RW
2021 46 DY 23 ind16443 5 6RW
2021 46 DY 23 ind7985 3 6RW
2021 46 DY 23 ind13100 3 6RW
2021 46 DY 23 ind26138 4 6RW
2021 46 DY 23 ind10867 3 6RW
2021 47 DY 23 ind20974 3 6RW
2021 47 DY 23 ind26412 3 6RW
2021 47 DY 23 ind17852 3 6RW
2021 47 DY 23 ind20974 3 6RW
2021 47 DY 23 ind24913 3 6RW
2021 47 DY 23 ind29430 3 6RW
2021 47 DY 23 ind19468 4 6RW
2021 47 DY 23 ind861 4 6RW
2021 47 DY 23 ind9376 3 6RW
2021 47 DY 23 ind2663 3 6RW
2021 47 DY 23 ind11513 3 6RW
2021 47 DY 23 ind6831 4 6RW
2021 47 DY 23 ind19533 3 6RW
2021 47 DY 23 ind12429 3 6RW
2021 47 DY 23 ind16862 3 6RW
2021 47 DY 23 ind21191 3 6RW
2021 47 DY 23 ind16443 4 6RW
2021 47 DY 23 ind13774 3 6RW
2021 47 DY 23 ind7047 3 6RW
2021 48 DY 23 ind26412 4 6RW
2021 48 DY 23 ind6831 3 6RW
2021 48 DY 23 ind23493 3 6RW
2021 48 DY 23 ind16997 3 6RW
2021 48 DY 23 ind16443 5 6RW
2021 48 DY 23 ind30070 3 6RW
2021 48 DY 23 ind387 2 6RW
2021 48 DY 23 ind23489 4 6RW
2021 49 DY 23 ind27360 3 6RW
2021 49 DY 23 ind17777 3 6RW
2021 49 DY 23 ind26412 4 6RW
2021 49 DY 23 ind8802 3 6RW
2021 49 DY 23 ind29971 4 6RW
2021 49 DY 23 ind20221 4 6RW
2021 49 DY 23 ind11119 4 6RW
2021 49 DY 23 ind29361 3 6RW
2021 49 DY 23 ind18092 3 6RW
2021 49 DY 23 ind3036 3 6RW
2021 49 DY 23 ind2886 4 6RW
2021 49 DY 23 ind20221 3 6RW
2021 49 DY 23 ind19747 4 6RW
2021 49 DY 23 ind11119 3 6RW
2021 49 DY 23 ind20221 3 6RW
2021 49 DY 23 ind6831 3 6RW
2021 49 DY 23 ind1105 3 6RW
2021 49 DY 23 ind13130 3 6RW
2021 49 DY 23 ind11119 4 6RW
2021 49 DY 23 ind18226 3 6RW
2021 49 DY 23 ind29044 4 6RW
2021 49 DY 23 ind1810 3 6RW
2021 49 DY 23 ind23942 3 6RW
2021 49 DY 23 ind4739 3 6RW
2021 49 DY 23 ind16443 4 6RW
2021 49 DY 23 ind22877 3 6RW
2021 49 DY 23 ind20886 3 6RW
2021 49 DY 23 ind25068 3 6RW
2021 49 DY 23 ind23032 3 6RW
2021 50 DY 23 ind10945 3 6RW
2021 50 DY 23 ind16153 3 6RW
2021 50 DY 23 ind26412 3 6RW
2021 50 DY 23 ind21122 3 6RW
2021 50 DY 23 ind5004 3 6RW
2021 50 DY 23 ind25547 4 6RW
2021 50 DY 23 ind3008 4 6RW
2021 50 DY 23 ind20760 4 6RW
2021 50 DY 23 ind6831 4 6RW
2021 50 DY 23 ind8840 4 6RW
2021 50 DY 23 ind23443 4 6RW
2021 50 DY 23 ind6316 3 6RW
2021 50 DY 23 ind20654 4 6RW
2021 50 DY 23 ind16443 5 6RW
2021 51 DY 23 ind26412 3 6RW
2021 51 DY 23 ind26655 3 6RW
2021 51 DY 23 ind1505 4 6RW
2021 51 DY 23 ind7575 3 6RW
2022 30 DY 23 ind16443 6 6RW
2022 30 DY 23 ind6831 5 6RW
2022 30 DY 23 ind26412 5 6RW
2022 30 DY 23 ind3367 6 6RW
2022 30 DY 23 ind17586 5 6RW
2022 30 DY 23 ind27713 4 6RW
2022 30 DY 23 ind7072 4 6RW
2022 30 DY 23 ind28289 4 6RW
2022 30 DY 23 ind15808 5 6RW
2022 30 DY 23 ind29061 4 6RW
2022 30 DY 23 ind16619 4 6RW
2022 30 DY 23 ind24984 4 6RW
2022 30 DY 23 ind29390 5 6RW
2022 30 DY 23 ind24913 4 6RW
2022 30 DY 23 ind7468 5 6RW
2022 30 DY 23 ind6020 4 6RW
2022 30 DY 23 ind4914 4 6RW
2022 30 DY 23 ind3631 4 6RW
2022 30 DY 23 ind11919 6 6RW
2022 30 DY 23 ind19495 6 6RW
2022 30 DY 23 ind12217 4 6RW
2022 30 DY 23 ind5919 7 6RW
2022 30 DY 23 ind24477 4 6RW
2022 30 DY 23 ind16975 4 6RW
2022 30 DY 23 ind5153 3 6RW
2022 30 DY 23 ind4661 4 6RW
2022 30 DY 23 ind26915 5 6RW
2022 30 DY 23 ind15025 4 6RW
2022 30 DY 23 ind27612 4 6RW
2022 30 DY 23 ind24712 4 6RW
2022 30 DY 23 ind15231 3 6RW
2022 30 DY 23 ind19655 3 6RW
2022 30 DY 23 ind21729 3 6RW
2022 30 DY 23 ind21257 4 6RW
2022 30 DY 23 ind12429 4 6RW
2022 30 DY 23 ind4191 6 6RW
2022 30 DY 23 ind2942 5 6RW
2022 30 DY 23 ind24334 4 6RW
2022 30 DY 23 ind12587 4 6RW
2022 30 DY 23 ind22429 4 6RW
2022 30 DY 23 ind30254 4 6RW
2022 30 DY 23 ind23383 3 6RW
2022 30 DY 23 ind9685 4 6RW
2022 30 DY 23 ind16443 6 6RW
2022 30 DY 23 ind6831 5 6RW
2022 30 DY 23 ind26412 6 6RW
2022 30 DY 23 ind3367 5 6RW
2022 30 DY 23 ind17586 5 6RW
2022 30 DY 23 ind27713 4 6RW
2022 30 DY 23 ind7072 3 6RW
2022 30 DY 23 ind28289 4 6RW
2022 30 DY 23 ind15808 6 6RW
2022 30 DY 23 ind29061 4 6RW
2022 30 DY 23 ind16619 4 6RW
2022 30 DY 23 ind24984 5 6RW
2022 30 DY 23 ind29390 4 6RW
2022 30 DY 23 ind24913 5 6RW
2022 30 DY 23 ind7468 5 6RW
2022 30 DY 23 ind6020 4 6RW
2022 30 DY 23 ind4914 5 6RW
2022 30 DY 23 ind3631 3 6RW
2022 30 DY 23 ind11919 5 6RW
2022 30 DY 23 ind19495 6 6RW
2022 30 DY 23 ind12217 5 6RW
2022 30 DY 23 ind5919 7 6RW
2022 30 DY 23 ind24477 4 6RW
2022 30 DY 23 ind16975 4 6RW
2022 30 DY 23 ind5153 4 6RW
2022 30 DY 23 ind4661 5 6RW
2022 30 DY 23 ind26915 5 6RW
2022 30 DY 23 ind15025 6 6RW
2022 30 DY 23 ind27612 5 6RW
2022 30 DY 23 ind24712 4 6RW
2022 30 DY 23 ind15231 2 6RW
2022 30 DY 23 ind19655 4 6RW
2022 30 DY 23 ind21729 4 6RW
2022 30 DY 23 ind21257 4 6RW
2022 30 DY 23 ind12429 4 6RW
2022 30 DY 23 ind4191 7 6RW
2022 30 DY 23 ind2942 5 6RW
2022 30 DY 23 ind24334 3 6RW
2022 30 DY 23 ind12587 5 6RW
2022 30 DY 23 ind22429 6 6RW
2022 30 DY 23 ind30254 5 6RW
2022 30 DY 23 ind23383 2 6RW
2022 30 DY 23 ind9685 3 6RW
2022 30 DY 23 ind16443 5 6RW
2022 37 DY 23 ind16443 5 6RW
2022 37 DY 23 ind6831 4 6RW
2022 37 DY 23 ind26412 6 6RW
2022 37 DY 23 ind17586 5 6RW
2022 37 DY 23 ind13774 3 6RW
2022 37 DY 23 ind7575 5 6RW
2022 37 DY 23 ind28773 7 6RW
2022 37 DY 23 ind19468 8 6RW
2022 37 DY 23 ind20654 7 6RW
2022 37 DY 23 ind25068 6 6RW
2022 37 DY 23 ind28495 6 6RW
2022 37 DY 23 ind29044 6 6RW
2022 39 DY 23 ind26412 6 6RW
2022 39 DY 23 ind21036 3 6RW
2022 1 DY 23 ind16443 7 6RW
2023 30 DY 23 ind13939 5 6RW
2023 35 DY 23 ind13939 5.5 6RW
2023 35 DY 23 ind13939 5 6RW
2023 36 DY 23 ind13939 5 6RW
2023 36 DY 23 ind13939 4.5 6RW
2023 37 DY 23 ind13939 3.5 6RW
2023 39 DY 23 ind13939 6 6RW
2023 39 DY 23 ind13939 6 6RW
2023 30 DY 23 ind7231 3 6RW
2023 30 DY 23 ind7231 2.5 6RW
2023 30 DY 23 ind15025 4 6RW
2023 30 DY 23 ind21257 4.5 6RW
2023 30 DY 23 ind21257 3 6RW
2023 30 DY 23 ind23383 4.5 6RW
2023 30 DY 23 ind4914 6 6RW
2023 35 DY 23 ind7072 4 6RW
2023 35 DY 23 ind7072 3.5 6RW
2023 35 DY 23 ind24712 5.5 6RW
2023 35 DY 23 ind24712 5.5 6RW
2023 30 DY 23 ind29061 4.5 6RW
2023 30 DY 23 ind29390 5.5 6RW
2023 30 DY 23 ind22429 5.5 6RW
2023 35 DY 23 ind16975 5 6RW
2023 35 DY 23 ind16975 6.5 6RW
2023 35 DY 23 ind27713 5.5 6RW
2023 35 DY 23 ind27713 6 6RW
2023 30 DY 23 ind24477 5.5 6RW
2023 35 DY 23 ind9685 5.5 6RW
2023 35 DY 23 ind9685 5 6RW
2023 35 DY 23 ind24334 5.5 6RW
2023 35 DY 23 ind24334 5 6RW
2023 30 DY 23 ind15231 5.5 6RW
2023 35 DY 23 ind7468 6 6RW
2023 35 DY 23 ind7468 5.5 6RW
2023 35 DY 23 ind17224 4.5 6RW
2023 35 DY 23 ind17224 6 6RW
2023 30 DY 23 ind4191 4.5 6RW
2023 35 DY 23 ind12587 4.5 6RW
2023 35 DY 23 ind12587 5.5 6RW
2023 30 DY 23 ind18545 4.5 6RW
2023 30 DY 23 ind5658 4.5 6RW
2023 30 DY 23 ind5658 4.5 6RW
2023 30 DY 23 ind10867 4 6RW
2023 30 DY 23 ind24913 5 6RW
2023 30 DY 23 ind24913 4 6RW
2023 30 DY 23 ind861 5.5 6RW
2023 30 DY 23 ind11513 3.5 6RW
2023 30 DY 23 ind13774 4.5 6RW
2023 30 DY 23 ind387 4.5 6RW
2023 30 DY 23 ind29361 4.5 6RW
2023 30 DY 23 ind29361 5 6RW
2023 30 DY 23 ind2886 4.5 6RW
2023 30 DY 23 ind11119 4 6RW
2023 30 DY 23 ind29044 5.5 6RW
2023 30 DY 23 ind25068 5 6RW
2023 30 DY 23 ind21922 4.5 6RW
2023 30 DY 23 ind28773 6 6RW
2023 30 DY 23 ind24080 5 6RW
2023 30 DY 23 ind10687 5.5 6RW
2023 30 DY 23 ind9383 5 6RW
2023 30 DY 23 ind9383 4.5 6RW
2023 30 DY 23 ind16293 3.5 6RW
2023 30 DY 23 ind27443 5.5 6RW
2023 30 DY 23 ind21735 5.5 6RW
2023 30 DY 23 ind74 4 6RW
2023 30 DY 23 ind74 4 6RW
2023 30 DY 23 ind18165 5 6RW
2023 35 DY 23 ind19945 5 6RW
2023 35 DY 23 ind19945 6 6RW
2023 35 DY 23 ind10899 4.5 6RW
2023 35 DY 23 ind10899 5.5 6RW
2023 35 DY 23 ind18247 4.5 6RW
2023 35 DY 23 ind18247 4 6RW
2023 35 DY 23 ind17525 5.5 6RW
2023 35 DY 23 ind17525 5 6RW
2023 35 DY 23 ind7827 5 6RW
2023 35 DY 23 ind7827 5 6RW
2023 35 DY 23 ind2296 5.5 6RW
2023 35 DY 23 ind2296 5 6RW
2023 35 DY 23 ind11555 5 6RW
2023 35 DY 23 ind11555 5.5 6RW
2023 35 DY 23 ind8051 5.5 6RW
2023 35 DY 23 ind8051 5 6RW
2023 35 DY 23 ind27944 4 6RW
2023 35 DY 23 ind27944 4.5 6RW
2023 35 DY 23 ind8025 4 6RW
2023 35 DY 23 ind8025 4.5 6RW
2023 35 DY 23 ind26239 3 6RW
2023 35 DY 23 ind26239 3.5 6RW
2023 35 DY 23 ind16127 3.5 6RW
2023 35 DY 23 ind16127 3.5 6RW
2023 36 DY 23 ind18691 5.5 6RW
2023 36 DY 23 ind18691 4.5 6RW
2023 37 DY 23 ind10246 4 6RW
2023 37 DY 23 ind10246 4 6RW
2023 39 DY 23 ind8557 4 6RW
2023 39 DY 23 ind8557 5 6RW
2023 36 DY 23 ind27687 4.5 6RW
2023 36 DY 23 ind27687 4.5 6RW
2023 37 DY 23 ind84 4 6RW
2023 37 DY 23 ind84 5 6RW
2023 37 DY 23 ind26119 5.5 6RW
2023 37 DY 23 ind26119 3.5 6RW
2023 36 DY 23 ind21504 6 6RW
2023 36 DY 23 ind21504 6 6RW
2023 37 DY 23 ind18930 3.5 6RW
2023 37 DY 23 ind18930 5 6RW
2023 39 DY 23 ind23671 5 6RW
2023 39 DY 23 ind23671 6 6RW
2023 37 DY 23 ind17502 4 6RW
2023 37 DY 23 ind17502 5 6RW
2023 37 DY 23 ind9400 6 6RW
2023 37 DY 23 ind9400 3 6RW
2023 39 DY 23 ind22893 4 6RW
2023 39 DY 23 ind22893 4.5 6RW
2023 37 DY 23 ind2622 2.5 6RW
2023 37 DY 23 ind2622 5.5 6RW
2023 39 DY 23 ind6806 5 6RW
2023 39 DY 23 ind6806 4 6RW
2023 36 DY 23 ind16756 3 6RW
2023 36 DY 23 ind16756 4.5 6RW
2023 36 DY 23 ind16756 3.5 6RW
2023 36 DY 23 ind16756 4.5 6RW
2023 36 DY 23 ind16756 3 6RW
2023 36 DY 23 ind16756 4.5 6RW
2023 36 DY 23 ind16756 3.5 6RW
2023 36 DY 23 ind16756 4 6RW
2023 36 DY 23 ind16756 4 6RW
2023 36 DY 23 ind29451 4 6RW
2023 36 DY 23 ind29451 3 6RW
2023 36 DY 23 ind16756 3.5 6RW
2023 36 DY 23 ind16756 4.5 6RW
2023 36 DY 23 ind16756 3 6RW
2023 36 DY 23 ind16756 3.5 6RW
2023 36 DY 23 ind16756 3.5 6RW
2023 36 DY 23 ind16756 3.5 6RW
2023 36 DY 23 ind18037 4.5 6RW
2023 36 DY 23 ind18037 4.5 6RW
2023 36 DY 23 ind16756 3.5 6RW
2023 36 DY 23 ind16756 4 6RW
2023 36 DY 23 ind16756 4 6RW
2023 36 DY 23 ind16756 4 6RW
2023 36 DY 23 ind16756 3 6RW
2023 36 DY 23 ind16756 3.5 6RW
2023 36 DY 23 ind18706 5 6RW
2023 36 DY 23 ind18706 4.5 6RW
2023 36 DY 23 ind6845 5.5 6RW
2023 36 DY 23 ind6845 6 6RW
2023 37 DY 23 ind3435 3.5 6RW
2023 37 DY 23 ind3435 3.5 6RW
2023 36 DY 23 ind9306 4 6RW
2023 36 DY 23 ind9306 3.5 6RW
2023 36 DY 23 ind19911 3 6RW
2023 36 DY 23 ind19911 3.5 6RW
2023 36 DY 23 ind15181 4 6RW
2023 36 DY 23 ind15181 4 6RW
2023 36 DY 23 ind28020 4 6RW
2023 36 DY 23 ind28020 3 6RW
2023 37 DY 23 ind16868 3.5 6RW
2023 37 DY 23 ind16868 3 6RW
2023 39 DY 23 ind17494 4 6RW
2023 39 DY 23 ind17494 6 6RW
2023 39 DY 23 ind22426 5 6RW
2023 39 DY 23 ind22426 5 6RW
2023 39 DY 23 ind8230 5.5 6RW
2023 39 DY 23 ind8230 5.5 6RW
2023 39 DY 23 ind15927 4.5 6RW
2023 39 DY 23 ind15927 5 6RW
2023 37 DY 23 ind4998 4.5 6RW
2023 37 DY 23 ind4998 3 6RW
2023 36 DY 23 ind9091 5 6RW
2023 36 DY 23 ind9091 5 6RW
2023 36 DY 23 ind4928 4.5 6RW
2023 36 DY 23 ind4928 6 6RW
2023 36 DY 23 ind3783 4.5 6RW
2023 36 DY 23 ind3783 5.5 6RW
2023 36 DY 23 ind3356 4.5 6RW
2023 36 DY 23 ind11336 4.5 6RW
2023 36 DY 23 ind11336 4.5 6RW
2023 36 DY 23 ind23263 4.5 6RW
2023 36 DY 23 ind23263 5 6RW
2023 36 DY 23 ind24968 6 6RW
2023 36 DY 23 ind24968 5.5 6RW
2023 36 DY 23 ind19875 4 6RW
2023 36 DY 23 ind19875 4.5 6RW
2023 36 DY 23 ind1598 5 6RW
2023 36 DY 23 ind1598 4 6RW
2023 36 DY 23 ind24670 5.5 6RW
2023 36 DY 23 ind24670 5.5 6RW
2023 36 DY 23 ind23592 5.5 6RW
2023 36 DY 23 ind23592 5 6RW
2023 37 DY 23 ind6465 5.5 6RW
2023 37 DY 23 ind6465 3.5 6RW
2023 37 DY 23 ind19167 3.5 6RW
2023 37 DY 23 ind19167 3.5 6RW
2023 36 DY 23 ind28396 4.5 6RW
2023 36 DY 23 ind28396 4.5 6RW
2023 36 DY 23 ind2126 4 6RW
2023 36 DY 23 ind2126 3 6RW
2023 36 DY 23 ind15426 5.5 6RW
2023 36 DY 23 ind15426 5.5 6RW
2023 36 DY 23 ind9014 5 6RW
2023 36 DY 23 ind9014 4 6RW
2023 36 DY 23 ind20997 3 6RW
2023 36 DY 23 ind20997 3 6RW
2023 36 DY 23 ind13208 4.5 6RW
2023 36 DY 23 ind13208 4 6RW
2023 36 DY 23 ind1109 4 6RW
2023 36 DY 23 ind1109 5.5 6RW
2023 37 DY 23 ind24612 3.5 6RW
2023 37 DY 23 ind24612 4.5 6RW
2023 37 DY 23 ind20765 4 6RW
2023 37 DY 23 ind20765 4 6RW
2023 36 DY 23 ind10695 4.5 6RW
2023 36 DY 23 ind10695 4 6RW
2023 36 DY 23 ind9590 3.5 6RW
2023 36 DY 23 ind9590 3 6RW
2023 36 DY 23 ind25391 3.5 6RW
2023 36 DY 23 ind25391 4 6RW
2023 36 DY 23 ind25161 4.5 6RW
2023 36 DY 23 ind25161 4 6RW
2023 39 DY 23 ind30053 4 6RW
2023 39 DY 23 ind30053 4.5 6RW
2023 39 DY 23 ind24732 4.5 6RW
2023 39 DY 23 ind24732 4.5 6RW
2023 39 DY 23 ind27169 4.5 6RW
2023 39 DY 23 ind27169 5.5 6RW
2023 39 DY 23 ind17932 5 6RW
2023 39 DY 23 ind17932 5 6RW
2023 39 DY 23 ind12317 6 6RW
2023 39 DY 23 ind12317 4.5 6RW
2023 39 DY 23 ind12317 5 6RW
2023 39 DY 23 ind12317 4 6RW
2023 39 DY 23 ind2645 5 6RW
2023 39 DY 23 ind2645 5 6RW
2023 39 DY 23 ind11881 5.5 6RW
2023 39 DY 23 ind11881 4.5 6RW
2023 39 DY 23 ind7142 5.5 6RW
2023 39 DY 23 ind7142 5.5 6RW
2023 39 DY 23 ind5578 5.5 6RW
2023 39 DY 23 ind5578 5 6RW
2023 39 DY 23 ind6261 4.5 6RW
2023 39 DY 23 ind6261 5 6RW
2023 39 DY 23 ind16738 5 6RW
2023 39 DY 23 ind16738 5 6RW
2023 39 DY 23 ind28030 5.5 6RW
2023 39 DY 23 ind28030 5 6RW
2023 39 DY 23 ind29199 4.5 6RW
2023 39 DY 23 ind29199 4.5 6RW
2023 39 DY 23 ind12543 4.5 6RW
2023 39 DY 23 ind12543 4 6RW
2023 39 DY 23 ind12882 5.5 6RW
2023 39 DY 23 ind12882 5 6RW
2023 39 DY 23 ind20433 4.5 6RW
2023 39 DY 23 ind20433 4 6RW
2023 39 DY 23 ind28081 4.5 6RW
2023 39 DY 23 ind28081 4 6RW
2023 39 DY 23 ind15072 6 6RW
2023 39 DY 23 ind15072 4.5 6RW
2023 39 DY 23 ind18891 4.5 6RW
2023 39 DY 23 ind18891 4.5 6RW
2023 39 DY 23 ind21581 5 6RW
2023 39 DY 23 ind21581 5.5 6RW
2023 37 DY 23 ind17377 3.5 6RW
2023 37 DY 23 ind17377 5.5 6RW
2023 39 DY 23 ind45 5 6RW
2023 39 DY 23 ind45 4.5 6RW
2023 39 DY 23 ind28257 4.5 6RW
2023 39 DY 23 ind28257 5 6RW
2023 39 DY 23 ind20496 5 6RW
2023 39 DY 23 ind20496 4.5 6RW
2023 39 DY 23 ind30026 3.5 6RW
2023 39 DY 23 ind30026 4.5 6RW
2023 39 DY 23 ind13858 4 6RW
2023 39 DY 23 ind13858 3.5 6RW
2023 39 DY 23 ind7421 6 6RW
2023 39 DY 23 ind7421 5.5 6RW
2023 39 DY 23 ind22832 3.5 6RW
2023 39 DY 23 ind22832 4 6RW
2023 39 DY 23 ind23887 4.5 6RW
2023 39 DY 23 ind23887 4.5 6RW
2023 37 DY 23 ind6476 4.5 6RW
2023 37 DY 23 ind6476 2 6RW
2023 39 DY 23 ind13517 4 6RW
2023 39 DY 23 ind13517 4 6RW
2023 39 DY 23 ind16365 5 6RW
2023 39 DY 23 ind16365 4.5 6RW
2023 39 DY 23 ind5383 5 6RW
2023 39 DY 23 ind5383 5 6RW
2023 39 DY 23 ind13332 4.5 6RW
2023 39 DY 23 ind13332 6 6RW
2023 39 DY 23 ind9537 5 6RW
2023 39 DY 23 ind9537 4 6RW
2023 39 DY 23 ind17956 5.5 6RW
2023 39 DY 23 ind17956 5 6RW
2023 39 DY 23 ind27150 5 6RW
2023 39 DY 23 ind27150 5.5 6RW
2023 39 DY 23 ind22814 5 6RW
2023 39 DY 23 ind22814 5.5 6RW
2023 36 DY 23 ind10663 4 6RW
2023 36 DY 23 ind10663 4 6RW
2023 36 DY 23 ind32 3.5 6RW
2023 36 DY 23 ind32 4 6RW
2023 39 DY 23 ind16920 4.5 6RW
2023 39 DY 23 ind16920 5 6RW
2023 35 DY 23 ind26219 4 6RW
2023 35 DY 23 ind26219 5 6RW
2023 35 DY 23 ind19966 5 6RW
2023 35 DY 23 ind19966 4.5 6RW
2023 35 DY 23 ind5342 4.5 6RW
2023 35 DY 23 ind5342 5 6RW
2023 35 DY 23 ind7867 5 6RW
2023 35 DY 23 ind7867 5 6RW
2023 35 DY 23 ind7883 4.5 6RW
2023 35 DY 23 ind7883 3 6RW
2023 35 DY 23 ind15223 5 6RW
2023 35 DY 23 ind15223 4.5 6RW
2023 35 DY 23 ind2526 4 6RW
2023 35 DY 23 ind2526 4 6RW
2023 35 DY 23 ind9981 5 6RW
2023 35 DY 23 ind9981 5 6RW
2023 35 DY 23 ind16125 5 6RW
2023 35 DY 23 ind16125 5.5 6RW
2023 35 DY 23 ind4399 5.5 6RW
2023 35 DY 23 ind4399 5.5 6RW
2023 35 DY 23 ind25795 5 6RW
2023 35 DY 23 ind25795 5 6RW
2023 35 DY 23 ind26023 4.5 6RW
2023 35 DY 23 ind26023 5 6RW
2023 35 DY 23 ind29087 6 6RW
2023 35 DY 23 ind29087 5 6RW
2023 35 DY 23 ind29171 4.5 6RW
2023 35 DY 23 ind29171 4 6RW
2023 35 DY 23 ind247 4.5 6RW
2023 35 DY 23 ind247 4 6RW
2023 35 DY 23 ind15144 5 6RW
2023 35 DY 23 ind15144 4.5 6RW
2023 35 DY 23 ind22181 3.5 6RW
2023 35 DY 23 ind22181 3.5 6RW
2023 35 DY 23 ind18937 6 6RW
2023 35 DY 23 ind18937 5 6RW
2023 35 DY 23 ind21227 5 6RW
2023 35 DY 23 ind21227 4.5 6RW
2023 35 DY 23 ind29353 3.5 6RW
2023 35 DY 23 ind29353 4.5 6RW
2023 35 DY 23 ind16377 5 6RW
2023 35 DY 23 ind16377 3.5 6RW
2023 35 DY 23 ind8053 4.5 6RW
2023 35 DY 23 ind8053 4.5 6RW
2023 35 DY 23 ind26087 5.5 6RW
2023 35 DY 23 ind26087 4.5 6RW
2023 35 DY 23 ind20164 3.5 6RW
2023 35 DY 23 ind20164 3.5 6RW
2023 30 DY 23 ind6831 5.5 6RW
2023 35 DY 23 ind6831 5.5 6RW
2023 35 DY 23 ind6831 5.5 6RW
2023 36 DY 23 ind6831 4 6RW
2023 36 DY 23 ind6831 3.5 6RW
2023 37 DY 23 ind6831 3 6RW
2023 39 DY 23 ind6831 4.5 6RW
2023 39 DY 23 ind6831 5.5 6RW
2023 30 DY 23 ind21833 4 6RW
2023 30 DY 23 ind25025 5.5 6RW
2023 35 DY 23 ind25025 5.5 6RW
2023 35 DY 23 ind25025 6 6RW
2023 36 DY 23 ind25025 5 6RW
2023 36 DY 23 ind25025 5 6RW
2023 37 DY 23 ind25025 5.5 6RW
2023 37 DY 23 ind25025 4.5 6RW
2023 39 DY 23 ind25025 5.5 6RW
2023 39 DY 23 ind25025 6.5 6RW
2024 30 DY 23 ind13939 5 6RW
2024 30 DY 23 ind13939 4.5 6RW
2024 32 DY 23 ind13939 3 6RW
2024 32 DY 23 ind13939 4 6RW
2024 33 DY 23 ind13939 4 6RW
2024 33 DY 23 ind13939 2 6RW
2024 35 DY 23 ind13939 4 6RW
2024 35 DY 23 ind13939 4 6RW
2024 36 DY 23 ind13939 4.5 6RW
2024 36 DY 23 ind13939 5 6RW
2024 37 DY 23 ind13939 5 6RW
2024 37 DY 23 ind13939 5 6RW
2024 39 DY 23 ind13939 5 6RW
2024 39 DY 23 ind13939 5 6RW
2024 41 DY 23 ind13939 4.5 6RW
2024 41 DY 23 ind13939 3.5 6RW
2024 30 DY 23 ind7231 2 6RW
2024 30 DY 23 ind7231 3 6RW
2024 32 DY 23 ind7231 3 6RW
2024 32 DY 23 ind7231 2 6RW
2024 33 DY 23 ind7231 3 6RW
2024 33 DY 23 ind7231 2 6RW
2024 35 DY 23 ind7231 3 6RW
2024 35 DY 23 ind7231 3.5 6RW
2024 36 DY 23 ind7231 3.5 6RW
2024 36 DY 23 ind7231 3.5 6RW
2024 37 DY 23 ind7231 4.5 6RW
2024 37 DY 23 ind7231 3.5 6RW
2024 39 DY 23 ind7231 4 6RW
2024 39 DY 23 ind7231 3.5 6RW
2024 41 DY 23 ind7231 2.5 6RW
2024 41 DY 23 ind7231 4.5 6RW
2024 30 DY 23 ind15025 3 6RW
2024 30 DY 23 ind15025 5 6RW
2024 30 DY 23 ind21257 3 6RW
2024 30 DY 23 ind21257 3 6RW
2024 33 DY 23 ind23383 3 6RW
2024 33 DY 23 ind23383 2 6RW
2024 33 DY 23 ind4914 4 6RW
2024 33 DY 23 ind4914 5 6RW
2024 33 DY 23 ind7072 3 6RW
2024 33 DY 23 ind7072 3 6RW
2024 30 DY 23 ind24712 5.5 6RW
2024 30 DY 23 ind24712 5.5 6RW
2024 33 DY 23 ind29061 3 6RW
2024 33 DY 23 ind29061 4 6RW
2024 33 DY 23 ind29390 5 6RW
2024 33 DY 23 ind29390 5 6RW
2024 30 DY 23 ind22429 5 6RW
2024 30 DY 23 ind22429 6 6RW
2024 30 DY 23 ind16975 6 6RW
2024 30 DY 23 ind16975 5 6RW
2024 33 DY 23 ind27713 4 6RW
2024 33 DY 23 ind27713 5 6RW
2024 33 DY 23 ind24477 5 6RW
2024 33 DY 23 ind24477 4 6RW
2024 33 DY 23 ind9685 4 6RW
2024 33 DY 23 ind9685 5 6RW
2024 33 DY 23 ind24334 4 6RW
2024 33 DY 23 ind24334 5 6RW
2024 33 DY 23 ind15231 5 6RW
2024 33 DY 23 ind15231 5 6RW
2024 30 DY 23 ind7468 6 6RW
2024 30 DY 23 ind7468 4 6RW
2024 33 DY 23 ind4191 3 6RW
2024 33 DY 23 ind4191 5 6RW
2024 33 DY 23 ind12587 3 6RW
2024 33 DY 23 ind12587 5 6RW
2024 30 DY 23 ind24913 3 6RW
2024 30 DY 23 ind24913 4 6RW
2024 33 DY 23 ind11513 4 6RW
2024 33 DY 23 ind11513 2 6RW
2024 33 DY 23 ind13774 4 6RW
2024 33 DY 23 ind13774 3 6RW
2024 30 DY 23 ind2886 7 6RW
2024 30 DY 23 ind2886 6 6RW
2024 30 DY 23 ind29044 6.5 6RW
2024 30 DY 23 ind29044 5 6RW
2024 33 DY 23 ind16293 5 6RW
2024 33 DY 23 ind16293 4 6RW
2024 33 DY 23 ind21735 5 6RW
2024 33 DY 23 ind21735 4 6RW
2024 33 DY 23 ind7827 6 6RW
2024 33 DY 23 ind7827 3 6RW
2024 33 DY 23 ind11555 5 6RW
2024 33 DY 23 ind11555 4 6RW
2024 33 DY 23 ind8051 5 6RW
2024 33 DY 23 ind8051 4 6RW
2024 33 DY 23 ind16127 4 6RW
2024 33 DY 23 ind16127 3 6RW
2024 30 DY 23 ind8557 2.5 6RW
2024 30 DY 23 ind8557 5 6RW
2024 37 DY 23 ind14188 5 6RW
2024 37 DY 23 ind14188 6 6RW
2024 39 DY 23 ind21902 5 6RW
2024 39 DY 23 ind21902 4 6RW
2024 41 DY 23 ind16747 2.5 6RW
2024 41 DY 23 ind16747 4.5 6RW
2024 39 DY 23 ind658 5 6RW
2024 39 DY 23 ind658 3.5 6RW
2024 30 DY 23 ind22893 3 6RW
2024 30 DY 23 ind22893 4.5 6RW
2024 37 DY 23 ind16756 5 6RW
2024 37 DY 23 ind16756 4 6RW
2024 41 DY 23 ind16756 3 6RW
2024 41 DY 23 ind16756 3.5 6RW
2024 33 DY 23 ind16756 4 6RW
2024 33 DY 23 ind16756 3 6RW
2024 33 DY 23 ind16756 3 6RW
2024 33 DY 23 ind16756 4 6RW
2024 33 DY 23 ind16756 2 6RW
2024 33 DY 23 ind16756 4 6RW
2024 30 DY 23 ind16756 4.5 6RW
2024 30 DY 23 ind16756 4.5 6RW
2024 33 DY 23 ind16756 3 6RW
2024 33 DY 23 ind16756 3 6RW
2024 33 DY 23 ind16756 4 6RW
2024 33 DY 23 ind16756 3 6RW
2024 30 DY 23 ind16756 4 6RW
2024 30 DY 23 ind16756 4.5 6RW
2024 41 DY 23 ind10591 2.5 6RW
2024 41 DY 23 ind10591 3 6RW
2024 36 DY 23 ind8384 2.5 6RW
2024 36 DY 23 ind8384 4 6RW
2024 36 DY 23 ind5224 5.5 6RW
2024 36 DY 23 ind5224 5.5 6RW
2024 37 DY 23 ind3687 5 6RW
2024 37 DY 23 ind3687 4.5 6RW
2024 39 DY 23 ind19390 3.5 6RW
2024 39 DY 23 ind19390 3 6RW
2024 32 DY 23 ind6845 4 6RW
2024 32 DY 23 ind6845 3 6RW
2024 39 DY 23 ind22034 3.5 6RW
2024 39 DY 23 ind22034 4 6RW
2024 37 DY 23 ind6064 3.5 6RW
2024 37 DY 23 ind6064 3.5 6RW
2024 39 DY 23 ind15477 4 6RW
2024 39 DY 23 ind15477 3 6RW
2024 39 DY 23 ind10430 4 6RW
2024 39 DY 23 ind10430 4 6RW
2024 37 DY 23 ind18744 4 6RW
2024 37 DY 23 ind18744 5 6RW
2024 36 DY 23 ind24756 4 6RW
2024 36 DY 23 ind24756 2 6RW
2024 41 DY 23 ind23389 4 6RW
2024 41 DY 23 ind23389 3.5 6RW
2024 37 DY 23 ind28286 4.5 6RW
2024 37 DY 23 ind28286 4 6RW
2024 36 DY 23 ind24378 3.5 6RW
2024 36 DY 23 ind24378 5.5 6RW
2024 37 DY 23 ind23348 4 6RW
2024 37 DY 23 ind23348 3.5 6RW
2024 41 DY 23 ind13150 4 6RW
2024 41 DY 23 ind13150 3 6RW
2024 30 DY 23 ind28020 3.5 6RW
2024 30 DY 23 ind28020 4 6RW
2024 30 DY 23 ind17494 5.5 6RW
2024 30 DY 23 ind17494 5 6RW
2024 36 DY 23 ind10823 6 6RW
2024 36 DY 23 ind10823 5 6RW
2024 41 DY 23 ind5735 4.5 6RW
2024 41 DY 23 ind5735 4 6RW
2024 39 DY 23 ind3708 3.5 6RW
2024 39 DY 23 ind3708 3.5 6RW
2024 39 DY 23 ind13555 3.5 6RW
2024 39 DY 23 ind13555 3.5 6RW
2024 37 DY 23 ind25462 4 6RW
2024 37 DY 23 ind25462 4 6RW
2024 37 DY 23 ind3708 4 6RW
2024 37 DY 23 ind3708 4 6RW
2024 39 DY 23 ind29560 5 6RW
2024 39 DY 23 ind29560 5 6RW
2024 37 DY 23 ind153 4 6RW
2024 37 DY 23 ind153 4 6RW
2024 36 DY 23 ind8221 3 6RW
2024 36 DY 23 ind8221 4 6RW
2024 39 DY 23 ind3708 3.5 6RW
2024 39 DY 23 ind3708 3 6RW
2024 36 DY 23 ind27668 5 6RW
2024 36 DY 23 ind27668 3.5 6RW
2024 39 DY 23 ind3708 4.5 6RW
2024 39 DY 23 ind3708 4 6RW
2024 36 DY 23 ind3345 5 6RW
2024 36 DY 23 ind3345 3 6RW
2024 36 DY 23 ind3708 4 6RW
2024 36 DY 23 ind3708 3.5 6RW
2024 30 DY 23 ind3356 4.5 6RW
2024 30 DY 23 ind3356 5 6RW
2024 39 DY 23 ind19874 4 6RW
2024 39 DY 23 ind19874 5 6RW
2024 36 DY 23 ind195 4 6RW
2024 36 DY 23 ind195 5.5 6RW
2024 37 DY 23 ind2976 7 6RW
2024 37 DY 23 ind2976 5 6RW
2024 36 DY 23 ind23476 4 6RW
2024 36 DY 23 ind23476 4.5 6RW
2024 37 DY 23 ind267 5.5 6RW
2024 37 DY 23 ind267 4 6RW
2024 37 DY 23 ind17624 5 6RW
2024 37 DY 23 ind17624 4.5 6RW
2024 37 DY 23 ind20588 5 6RW
2024 37 DY 23 ind20588 4 6RW
2024 36 DY 23 ind173 5 6RW
2024 36 DY 23 ind173 4.5 6RW
2024 37 DY 23 ind18155 6 6RW
2024 37 DY 23 ind18155 5.5 6RW
2024 37 DY 23 ind20736 5 6RW
2024 37 DY 23 ind20736 5.5 6RW
2024 41 DY 23 ind16713 4.5 6RW
2024 41 DY 23 ind16713 5.5 6RW
2024 30 DY 23 ind30053 4.5 6RW
2024 30 DY 23 ind30053 4 6RW
2024 30 DY 23 ind17932 4.5 6RW
2024 30 DY 23 ind17932 3 6RW
2024 30 DY 23 ind12317 6 6RW
2024 30 DY 23 ind12317 4.5 6RW
2024 30 DY 23 ind2645 5 6RW
2024 30 DY 23 ind2645 4.5 6RW
2024 30 DY 23 ind11881 5.5 6RW
2024 30 DY 23 ind11881 5.5 6RW
2024 30 DY 23 ind5578 5 6RW
2024 30 DY 23 ind5578 5 6RW
2024 30 DY 23 ind6261 4 6RW
2024 30 DY 23 ind6261 2.5 6RW
2024 30 DY 23 ind28030 5.5 6RW
2024 30 DY 23 ind28030 7 6RW
2024 30 DY 23 ind20433 5.5 6RW
2024 30 DY 23 ind20433 4.5 6RW
2024 30 DY 23 ind28081 5 6RW
2024 30 DY 23 ind28081 3.5 6RW
2024 30 DY 23 ind28257 5.5 6RW
2024 30 DY 23 ind28257 5.5 6RW
2024 39 DY 23 ind19740 5 6RW
2024 39 DY 23 ind19740 5 6RW
2024 37 DY 23 ind5664 5 6RW
2024 37 DY 23 ind5664 5.5 6RW
2024 39 DY 23 ind21791 5 6RW
2024 39 DY 23 ind21791 4.5 6RW
2024 39 DY 23 ind16357 4 6RW
2024 39 DY 23 ind16357 3 6RW
2024 37 DY 23 ind19156 4 6RW
2024 37 DY 23 ind19156 4 6RW
2024 41 DY 23 ind22058 2.5 6RW
2024 41 DY 23 ind22058 3 6RW
2024 36 DY 23 ind15793 6 6RW
2024 36 DY 23 ind15793 5 6RW
2024 41 DY 23 ind23430 4.5 6RW
2024 41 DY 23 ind23430 4.5 6RW
2024 39 DY 23 ind28259 4 6RW
2024 39 DY 23 ind28259 4.5 6RW
2024 30 DY 23 ind6476 2.5 6RW
2024 30 DY 23 ind6476 5.5 6RW
2024 30 DY 23 ind13517 4 6RW
2024 30 DY 23 ind13517 4 6RW
2024 30 DY 23 ind16365 4.5 6RW
2024 30 DY 23 ind16365 6 6RW
2024 30 DY 23 ind5383 5.5 6RW
2024 30 DY 23 ind5383 6.5 6RW
2024 30 DY 23 ind9537 5 6RW
2024 30 DY 23 ind9537 5.5 6RW
2024 30 DY 23 ind22814 5.5 6RW
2024 30 DY 23 ind22814 3.5 6RW
2024 35 DY 23 ind24790 3.5 6RW
2024 35 DY 23 ind24790 3.5 6RW
2024 33 DY 23 ind19966 4 6RW
2024 33 DY 23 ind19966 3 6RW
2024 35 DY 23 ind7056 3.5 6RW
2024 35 DY 23 ind7056 2.5 6RW
2024 35 DY 23 ind2781 3.5 6RW
2024 35 DY 23 ind2781 4.5 6RW
2024 35 DY 23 ind12066 3.5 6RW
2024 35 DY 23 ind12066 4 6RW
2024 35 DY 23 ind19136 6 6RW
2024 35 DY 23 ind19136 6 6RW
2024 35 DY 23 ind4584 4 6RW
2024 35 DY 23 ind4584 4 6RW
2024 35 DY 23 ind12124 2.5 6RW
2024 35 DY 23 ind12124 2 6RW
2024 35 DY 23 ind12410 4 6RW
2024 35 DY 23 ind12410 4 6RW
2024 35 DY 23 ind11947 4 6RW
2024 35 DY 23 ind11947 4.5 6RW
2024 35 DY 23 ind29832 4.5 6RW
2024 35 DY 23 ind29832 4 6RW
2024 33 DY 23 ind18033 4 6RW
2024 33 DY 23 ind18033 3 6RW
2024 35 DY 23 ind8118 2 6RW
2024 35 DY 23 ind8118 5.5 6RW
2024 35 DY 23 ind6768 3.5 6RW
2024 35 DY 23 ind6768 2.5 6RW
2024 35 DY 23 ind18613 4 6RW
2024 35 DY 23 ind18613 3.5 6RW
2024 35 DY 23 ind28994 3.5 6RW
2024 35 DY 23 ind28994 4.5 6RW
2024 35 DY 23 ind4075 5 6RW
2024 35 DY 23 ind4075 5 6RW
2024 35 DY 23 ind710 4.5 6RW
2024 35 DY 23 ind710 4 6RW
2024 33 DY 23 ind2180 3 6RW
2024 33 DY 23 ind2180 5 6RW
2024 33 DY 23 ind15608 5 6RW
2024 33 DY 23 ind15608 4 6RW
2024 33 DY 23 ind5342 4 6RW
2024 33 DY 23 ind5342 3 6RW
2024 33 DY 23 ind7867 4 6RW
2024 33 DY 23 ind7867 4 6RW
2024 33 DY 23 ind7883 4 6RW
2024 33 DY 23 ind7883 4 6RW
2024 33 DY 23 ind15223 3 6RW
2024 33 DY 23 ind15223 3 6RW
2024 35 DY 23 ind9550 3.5 6RW
2024 35 DY 23 ind9550 3.5 6RW
2024 35 DY 23 ind4843 4.5 6RW
2024 35 DY 23 ind4843 3 6RW
2024 35 DY 23 ind10608 5 6RW
2024 35 DY 23 ind10608 4.5 6RW
2024 35 DY 23 ind25190 4.5 6RW
2024 35 DY 23 ind25190 2 6RW
2024 35 DY 23 ind26039 4.5 6RW
2024 35 DY 23 ind26039 5.5 6RW
2024 35 DY 23 ind27111 4 6RW
2024 35 DY 23 ind27111 3.5 6RW
2024 35 DY 23 ind1306 5 6RW
2024 35 DY 23 ind1306 4 6RW
2024 35 DY 23 ind15088 4.5 6RW
2024 35 DY 23 ind15088 5 6RW
2024 35 DY 23 ind22695 5.5 6RW
2024 35 DY 23 ind22695 4.5 6RW
2024 35 DY 23 ind2893 4.5 6RW
2024 35 DY 23 ind2893 4.5 6RW
2024 35 DY 23 ind25193 6 6RW
2024 35 DY 23 ind25193 5 6RW
2024 35 DY 23 ind25453 3.5 6RW
2024 35 DY 23 ind25453 5 6RW
2024 35 DY 23 ind8831 3.5 6RW
2024 35 DY 23 ind8831 5 6RW
2024 35 DY 23 ind27281 4.5 6RW
2024 35 DY 23 ind27281 2 6RW
2024 35 DY 23 ind7887 6 6RW
2024 35 DY 23 ind7887 3.5 6RW
2024 35 DY 23 ind26327 4 6RW
2024 35 DY 23 ind26327 4 6RW
2024 35 DY 23 ind12214 4 6RW
2024 35 DY 23 ind12214 4.5 6RW
2024 33 DY 23 ind25795 5 6RW
2024 33 DY 23 ind25795 4 6RW
2024 33 DY 23 ind26023 4 6RW
2024 33 DY 23 ind26023 3 6RW
2024 33 DY 23 ind29087 4 6RW
2024 33 DY 23 ind29087 5 6RW
2024 33 DY 23 ind29171 3 6RW
2024 33 DY 23 ind29171 4 6RW
2024 35 DY 23 ind3224 4 6RW
2024 35 DY 23 ind3224 4 6RW
2024 35 DY 23 ind11177 3 6RW
2024 35 DY 23 ind11177 3 6RW
2024 35 DY 23 ind25494 3 6RW
2024 35 DY 23 ind25494 3 6RW
2024 33 DY 23 ind27898 3 6RW
2024 33 DY 23 ind27898 4 6RW
2024 35 DY 23 ind15176 1.5 6RW
2024 35 DY 23 ind15176 4 6RW
2024 35 DY 23 ind23745 3 6RW
2024 35 DY 23 ind23745 3 6RW
2024 35 DY 23 ind2219 4 6RW
2024 35 DY 23 ind2219 3 6RW
2024 33 DY 23 ind247 3 6RW
2024 33 DY 23 ind247 5 6RW
2024 33 DY 23 ind15144 2 6RW
2024 33 DY 23 ind15144 3 6RW
2024 33 DY 23 ind18937 5 6RW
2024 33 DY 23 ind18937 3 6RW
2024 33 DY 23 ind16377 2 6RW
2024 33 DY 23 ind16377 3 6RW
2024 33 DY 23 ind8053 4 6RW
2024 33 DY 23 ind8053 5 6RW
2024 33 DY 23 ind20164 3 6RW
2024 33 DY 23 ind20164 3 6RW
2024 35 DY 23 ind5689 2 6RW
2024 35 DY 23 ind5689 2.5 6RW
2024 35 DY 23 ind18531 4 6RW
2024 35 DY 23 ind18531 4 6RW
2024 35 DY 23 ind1233 5 6RW
2024 35 DY 23 ind1233 5 6RW
2024 33 DY 23 ind20135 4 6RW
2024 33 DY 23 ind20135 3 6RW
2024 35 DY 23 ind22958 3.5 6RW
2024 35 DY 23 ind22958 2.5 6RW
2024 35 DY 23 ind19937 3.5 6RW
2024 35 DY 23 ind19937 4.5 6RW
2024 35 DY 23 ind9458 3.5 6RW
2024 35 DY 23 ind9458 3.5 6RW
2024 35 DY 23 ind19147 3 6RW
2024 35 DY 23 ind19147 3 6RW
2024 37 DY 23 ind18673 4.5 6RW
2024 37 DY 23 ind18673 3.5 6RW
2024 37 DY 23 ind14016 5 6RW
2024 37 DY 23 ind14016 5.5 6RW
2024 41 DY 23 ind6903 5.5 6RW
2024 41 DY 23 ind6903 6 6RW
2024 39 DY 23 ind12016 4 6RW
2024 39 DY 23 ind12016 3 6RW
2024 36 DY 23 ind4020 5 6RW
2024 36 DY 23 ind4020 5 6RW
2024 41 DY 23 ind3532 4 6RW
2024 41 DY 23 ind3532 4.5 6RW
2024 36 DY 23 ind21972 4.5 6RW
2024 36 DY 23 ind21972 5.5 6RW
2024 36 DY 23 ind24283 5 6RW
2024 36 DY 23 ind24283 5.5 6RW
2024 37 DY 23 ind1866 3.5 6RW
2024 37 DY 23 ind1866 4.5 6RW
2024 41 DY 23 ind22806 4.5 6RW
2024 41 DY 23 ind22806 5.5 6RW
2024 41 DY 23 ind17073 5.5 6RW
2024 41 DY 23 ind17073 4 6RW
2024 41 DY 23 ind25463 3 6RW
2024 41 DY 23 ind25463 3.5 6RW
2024 37 DY 23 ind22296 7 6RW
2024 37 DY 23 ind22296 6 6RW
2024 36 DY 23 ind14366 6 6RW
2024 36 DY 23 ind14366 3 6RW
2024 39 DY 23 ind18318 5.5 6RW
2024 39 DY 23 ind18318 4.5 6RW
2024 41 DY 23 ind16816 5 6RW
2024 41 DY 23 ind16816 4.5 6RW
2024 41 DY 23 ind27179 3 6RW
2024 41 DY 23 ind27179 4.5 6RW
2024 37 DY 23 ind10372 4 6RW
2024 37 DY 23 ind10372 5.5 6RW
2024 39 DY 23 ind26049 4 6RW
2024 39 DY 23 ind26049 3 6RW
2024 41 DY 23 ind19732 3.5 6RW
2024 41 DY 23 ind19732 4 6RW
2024 41 DY 23 ind2563 3.5 6RW
2024 41 DY 23 ind2563 3.5 6RW
2024 36 DY 23 ind3066 4.5 6RW
2024 36 DY 23 ind3066 5 6RW
2024 39 DY 23 ind25640 5 6RW
2024 39 DY 23 ind25640 5 6RW
2024 41 DY 23 ind10621 4 6RW
2024 41 DY 23 ind10621 3.5 6RW
2024 36 DY 23 ind21212 4.5 6RW
2024 36 DY 23 ind21212 5 6RW
2024 39 DY 23 ind10527 4.5 6RW
2024 39 DY 23 ind10527 5.5 6RW
2024 36 DY 23 ind15306 4 6RW
2024 36 DY 23 ind15306 5.5 6RW
2024 39 DY 23 ind22737 4.5 6RW
2024 39 DY 23 ind22737 5.5 6RW
2024 36 DY 23 ind20748 5 6RW
2024 36 DY 23 ind20748 3.5 6RW
2024 36 DY 23 ind15577 4 6RW
2024 36 DY 23 ind15577 5.5 6RW
2024 37 DY 23 ind22324 5 6RW
2024 37 DY 23 ind22324 4 6RW
2024 41 DY 23 ind10138 3.5 6RW
2024 41 DY 23 ind10138 3.5 6RW
2024 39 DY 23 ind690 3.5 6RW
2024 39 DY 23 ind690 4 6RW
2024 37 DY 23 ind22367 5 6RW
2024 37 DY 23 ind22367 6 6RW
2024 36 DY 23 ind3767 4.5 6RW
2024 36 DY 23 ind3767 5 6RW
2024 36 DY 23 ind22967 5.5 6RW
2024 36 DY 23 ind22967 4 6RW
2024 36 DY 23 ind4154 6.5 6RW
2024 36 DY 23 ind4154 2.5 6RW
2024 37 DY 23 ind14443 4 6RW
2024 37 DY 23 ind14443 5.5 6RW
2024 41 DY 23 ind14111 3 6RW
2024 41 DY 23 ind14111 2 6RW
2024 39 DY 23 ind9117 5.5 6RW
2024 39 DY 23 ind9117 5 6RW
2024 41 DY 23 ind26303 4.5 6RW
2024 41 DY 23 ind26303 4.5 6RW
2024 41 DY 23 ind1441 5.5 6RW
2024 41 DY 23 ind1441 5 6RW
2024 41 DY 23 ind21008 4.5 6RW
2024 41 DY 23 ind21008 4 6RW
2024 37 DY 23 ind23930 6 6RW
2024 37 DY 23 ind23930 5.5 6RW
2024 39 DY 23 ind4795 4 6RW
2024 39 DY 23 ind4795 4.5 6RW
2024 39 DY 23 ind10914 4.5 6RW
2024 39 DY 23 ind10914 5 6RW
2024 39 DY 23 ind13979 4 6RW
2024 39 DY 23 ind13979 4.5 6RW
2024 30 DY 23 ind4444 5.5 6RW
2024 30 DY 23 ind4444 5 6RW
2024 39 DY 23 ind5999 5.5 6RW
2024 39 DY 23 ind5999 5.5 6RW
2024 41 DY 23 ind15525 5 6RW
2024 41 DY 23 ind15525 6 6RW
2024 39 DY 23 ind25930 5 6RW
2024 39 DY 23 ind25930 5.5 6RW
2024 36 DY 23 ind19005 5 6RW
2024 36 DY 23 ind19005 5.5 6RW
2024 36 DY 23 ind26923 4 6RW
2024 36 DY 23 ind26923 4 6RW
2024 30 DY 23 ind19021 4 6RW
2024 30 DY 23 ind19021 3.5 6RW
2024 37 DY 23 ind6435 5 6RW
2024 37 DY 23 ind6435 3.5 6RW
2024 37 DY 23 ind6460 2.5 6RW
2024 37 DY 23 ind6460 4.5 6RW
2024 36 DY 23 ind26380 4.5 6RW
2024 36 DY 23 ind26380 5 6RW
2024 37 DY 23 ind23356 5 6RW
2024 37 DY 23 ind23356 4 6RW
2024 36 DY 23 ind14102 4 6RW
2024 36 DY 23 ind14102 6 6RW
2024 39 DY 23 ind109 5 6RW
2024 39 DY 23 ind109 4.5 6RW
2024 36 DY 23 ind29105 5.5 6RW
2024 36 DY 23 ind29105 6 6RW
2024 37 DY 23 ind12598 6 6RW
2024 37 DY 23 ind12598 5.5 6RW
2024 41 DY 23 ind1206 4 6RW
2024 41 DY 23 ind1206 4 6RW
2024 36 DY 23 ind30312 5 6RW
2024 36 DY 23 ind30312 6 6RW
2024 36 DY 23 ind20808 3.5 6RW
2024 36 DY 23 ind20808 3.5 6RW
2024 36 DY 23 ind28820 3.5 6RW
2024 36 DY 23 ind28820 2 6RW
2024 37 DY 23 ind27519 3 6RW
2024 37 DY 23 ind27519 3.5 6RW
2024 41 DY 23 ind28714 3 6RW
2024 41 DY 23 ind28714 3 6RW
2024 41 DY 23 ind13723 2 6RW
2024 41 DY 23 ind13723 2.5 6RW
2024 39 DY 23 ind25954 3.5 6RW
2024 39 DY 23 ind25954 4 6RW
2024 37 DY 23 ind5800 6 6RW
2024 37 DY 23 ind5800 6 6RW
2024 36 DY 23 ind4965 5.5 6RW
2024 36 DY 23 ind4965 3.5 6RW
2024 39 DY 23 ind3148 5 6RW
2024 39 DY 23 ind3148 4.5 6RW
2024 36 DY 23 ind29824 5 6RW
2024 36 DY 23 ind29824 5.5 6RW
2024 37 DY 23 ind4328 2 6RW
2024 37 DY 23 ind4328 3.5 6RW
2024 41 DY 23 ind4439 4 6RW
2024 41 DY 23 ind4439 3.5 6RW
2024 37 DY 23 ind12304 5 6RW
2024 37 DY 23 ind12304 4 6RW
2024 41 DY 23 ind21356 3.5 6RW
2024 41 DY 23 ind21356 3.5 6RW
2024 36 DY 23 ind16989 4 6RW
2024 36 DY 23 ind16989 4 6RW
2024 41 DY 23 ind2602 5 6RW
2024 41 DY 23 ind2602 5 6RW
2024 36 DY 23 ind29276 4.5 6RW
2024 36 DY 23 ind29276 4.5 6RW
2024 39 DY 23 ind21356 4.5 6RW
2024 39 DY 23 ind21356 5 6RW
2024 36 DY 23 ind30265 3.5 6RW
2024 36 DY 23 ind30265 3 6RW
2024 41 DY 23 ind28515 3.5 6RW
2024 41 DY 23 ind28515 3 6RW
2024 41 DY 23 ind3099 3 6RW
2024 41 DY 23 ind3099 3 6RW
2024 39 DY 23 ind23677 3 6RW
2024 39 DY 23 ind23677 3 6RW
2024 36 DY 23 ind12040 5 6RW
2024 36 DY 23 ind12040 4.5 6RW
2024 37 DY 23 ind3997 6.5 6RW
2024 37 DY 23 ind3997 7 6RW
2024 41 DY 23 ind24462 4.5 6RW
2024 41 DY 23 ind24462 5 6RW
2024 37 DY 23 ind24778 5 6RW
2024 37 DY 23 ind24778 4.5 6RW
2024 36 DY 23 ind21128 6 6RW
2024 36 DY 23 ind21128 5 6RW
2024 37 DY 23 ind21744 5.5 6RW
2024 37 DY 23 ind21744 5.5 6RW
2024 39 DY 23 ind27126 4.5 6RW
2024 39 DY 23 ind27126 5 6RW
2024 37 DY 23 ind21725 6 6RW
2024 37 DY 23 ind21725 7 6RW
2024 37 DY 23 ind1582 5 6RW
2024 37 DY 23 ind1582 6 6RW
2024 36 DY 23 ind17799 5 6RW
2024 36 DY 23 ind17799 3.5 6RW
2024 39 DY 23 ind21314 4 6RW
2024 39 DY 23 ind21314 4 6RW
2024 41 DY 23 ind26307 3.5 6RW
2024 41 DY 23 ind26307 2.5 6RW
2024 39 DY 23 ind15300 4.5 6RW
2024 39 DY 23 ind15300 4.5 6RW
2024 39 DY 23 ind24789 3 6RW
2024 39 DY 23 ind24789 3.5 6RW
2024 41 DY 23 ind24344 3.5 6RW
2024 41 DY 23 ind24344 3.5 6RW
2024 39 DY 23 ind2155 3.5 6RW
2024 39 DY 23 ind2155 3.5 6RW
2024 41 DY 23 ind16856 3.5 6RW
2024 41 DY 23 ind16856 3.5 6RW
2024 41 DY 23 ind24328 2 6RW
2024 41 DY 23 ind24328 3 6RW
2024 37 DY 23 ind21728 2.5 6RW
2024 37 DY 23 ind21728 3 6RW
2024 41 DY 23 ind8680 4.5 6RW
2024 41 DY 23 ind8680 5.5 6RW
2024 37 DY 23 ind11609 5.5 6RW
2024 37 DY 23 ind11609 5.5 6RW
2024 39 DY 23 ind7341 3.5 6RW
2024 39 DY 23 ind7341 3.5 6RW
2024 36 DY 23 ind2203 6 6RW
2024 36 DY 23 ind2203 6 6RW
2024 41 DY 23 ind25911 3 6RW
2024 41 DY 23 ind25911 2.5 6RW
2024 39 DY 23 ind26066 4.5 6RW
2024 39 DY 23 ind26066 4.5 6RW
2024 37 DY 23 ind16827 5 6RW
2024 37 DY 23 ind16827 4.5 6RW
2024 41 DY 23 ind29690 3 6RW
2024 41 DY 23 ind29690 2.5 6RW
2024 36 DY 23 ind23529 6 6RW
2024 36 DY 23 ind23529 6.5 6RW
2024 41 DY 23 ind26229 3.5 6RW
2024 41 DY 23 ind26229 3.5 6RW
2024 41 DY 23 ind22243 4 6RW
2024 41 DY 23 ind22243 3.5 6RW
2024 39 DY 23 ind7707 4 6RW
2024 39 DY 23 ind7707 4.5 6RW
2024 37 DY 23 ind15648 5 6RW
2024 37 DY 23 ind15648 5.5 6RW
2024 39 DY 23 ind17448 4.5 6RW
2024 39 DY 23 ind17448 5.5 6RW
2024 41 DY 23 ind20749 4 6RW
2024 41 DY 23 ind20749 4 6RW
2024 41 DY 23 ind27465 6.5 6RW
2024 41 DY 23 ind27465 6 6RW
2024 39 DY 23 ind3629 5 6RW
2024 39 DY 23 ind3629 5.5 6RW
2024 41 DY 23 ind12074 5.5 6RW
2024 41 DY 23 ind12074 4 6RW
2024 39 DY 23 ind23976 4.5 6RW
2024 39 DY 23 ind23976 3.5 6RW
2024 36 DY 23 ind27475 4 6RW
2024 36 DY 23 ind27475 5 6RW
2024 36 DY 23 ind29892 2.5 6RW
2024 36 DY 23 ind29892 4 6RW
2024 37 DY 23 ind5795 4.5 6RW
2024 37 DY 23 ind5795 3.5 6RW
2024 37 DY 23 ind17828 2 6RW
2024 37 DY 23 ind17828 4 6RW
2024 39 DY 23 ind10133 3 6RW
2024 39 DY 23 ind10133 3 6RW
2024 36 DY 23 ind10037 4 6RW
2024 36 DY 23 ind10037 4.5 6RW
2024 30 DY 23 ind6831 6 6RW
2024 30 DY 23 ind6831 4.5 6RW
2024 30 DY 23 ind25025 4.5 6RW
2024 30 DY 23 ind25025 6.5 6RW
2024 32 DY 23 ind25025 4 6RW
2024 32 DY 23 ind25025 3 6RW
2024 33 DY 23 ind25025 5 6RW
2024 33 DY 23 ind25025 4 6RW
2024 35 DY 23 ind25025 6 6RW
2024 35 DY 23 ind25025 6.5 6RW
2024 36 DY 23 ind25025 6 6RW
2024 36 DY 23 ind25025 7 6RW
2024 37 DY 23 ind25025 6 6RW
2024 37 DY 23 ind25025 6 6RW
2024 39 DY 23 ind25025 6 6RW
2024 39 DY 23 ind25025 5.5 6RW
2024 41 DY 23 ind25025 5 6RW
2024 41 DY 23 ind25025 4.5 6RW
2023 30 DY 23 ind13939 5.5 6RW
2023 30 DY 23 ind15025 3.5 6RW
2023 30 DY 23 ind23383 4.5 6RW
2023 30 DY 23 ind4914 4.5 6RW
2023 30 DY 23 ind29061 4.5 6RW
2023 30 DY 23 ind29390 4.5 6RW
2023 30 DY 23 ind22429 6.5 6RW
2023 30 DY 23 ind24477 5 6RW
2023 30 DY 23 ind15231 5 6RW
2023 30 DY 23 ind4191 4.5 6RW
2023 30 DY 23 ind18545 4 6RW
2023 30 DY 23 ind10867 3.5 6RW
2023 30 DY 23 ind861 5 6RW
2023 30 DY 23 ind11513 4 6RW
2023 30 DY 23 ind13774 3.5 6RW
2023 30 DY 23 ind387 3.5 6RW
2023 30 DY 23 ind2886 5 6RW
2023 30 DY 23 ind11119 4.5 6RW
2023 30 DY 23 ind29044 4.5 6RW
2023 30 DY 23 ind25068 5.5 6RW
2023 30 DY 23 ind21922 4.5 6RW
2023 30 DY 23 ind28773 5 6RW
2023 30 DY 23 ind24080 4.5 6RW
2023 30 DY 23 ind10687 5 6RW
2023 30 DY 23 ind16293 4 6RW
2023 30 DY 23 ind27443 4.5 6RW
2023 30 DY 23 ind21735 4.5 6RW
2023 30 DY 23 ind18165 4 6RW
2023 30 DY 23 ind6831 5 6RW
2023 30 DY 23 ind21833 3 6RW
2023 30 DY 23 ind25025 6 6RW
2022 30 DY 23 ind16443 5 6RW
2022 30 DY 23 ind16443 5 6RW
2022 30 DY 23 ind16443 4 6RW
2022 30 DY 23 ind16443 5 6RW
2022 30 DY 23 ind16443 6 6RW
2022 30 DY 23 ind6831 5 6RW
2022 37 DY 23 ind13041 4 6RW
2022 37 DY 23 ind11513 4 6RW
2022 37 DY 23 ind24913 3 6RW
2022 37 DY 23 ind18139 6 6RW
2022 37 DY 23 ind10867 5 6RW
2022 37 DY 23 ind25068 7 6RW
2022 37 DY 23 ind15560 7 6RW
2022 37 DY 23 ind17777 4 6RW
2022 37 DY 23 ind12217 5 6RW
2022 37 DY 23 ind11906 5 6RW
2022 37 DY 23 ind19747 5 6RW
2022 37 DY 23 ind20760 6 6RW
2022 37 DY 23 ind28495 5 6RW
2022 37 DY 23 ind12383 3 6RW
2022 37 DY 23 ind1628 6 6RW
2022 37 DY 23 ind16951 5 6RW
2022 37 DY 23 ind3036 4 6RW
2022 37 DY 23 ind10341 5 6RW
2022 37 DY 23 ind7360 5 6RW
2022 37 DY 23 ind20077 5 6RW
2022 37 DY 23 ind12429 3 6RW
2022 37 DY 23 ind8726 6 6RW
2022 37 DY 23 ind4204 4 6RW
2022 37 DY 23 ind4274 5 6RW
2022 37 DY 23 ind7047 5 6RW
2022 37 DY 23 ind4739 5 6RW
2022 37 DY 23 ind8840 5 6RW
2022 37 DY 23 ind25848 5 6RW
2022 37 DY 23 ind24010 4 6RW
2022 37 DY 23 ind25878 2 6RW
2022 37 DY 23 ind24080 5 6RW
2022 37 DY 23 ind29044 5 6RW
2022 37 DY 23 ind2301 6 6RW
2022 37 DY 23 ind29242 3 6RW
2022 37 DY 23 ind19043 3 6RW
2022 37 DY 23 ind4939 6 6RW
2022 37 DY 23 ind21122 5 6RW
2022 37 DY 23 ind18165 4 6RW
2022 37 DY 23 ind23942 5 6RW
2022 37 DY 23 ind16443 6 6RW
2022 37 DY 23 ind6831 5 6RW
2022 37 DY 23 ind26412 6 6RW
2022 37 DY 23 ind17586 5 6RW
2022 37 DY 23 ind13774 3 6RW
2022 37 DY 23 ind13041 4 6RW
2022 37 DY 23 ind7575 5 6RW
2022 37 DY 23 ind28773 6 6RW
2022 37 DY 23 ind19468 5 6RW
2022 37 DY 23 ind20654 6 6RW
2022 37 DY 23 ind11513 3 6RW
2022 37 DY 23 ind21735 4 6RW
2022 37 DY 23 ind24913 3 6RW
2022 37 DY 23 ind18139 6 6RW
2022 37 DY 23 ind10867 5 6RW
2022 37 DY 23 ind15560 6 6RW
2022 37 DY 23 ind17777 4 6RW
2022 37 DY 23 ind12217 6 6RW
2022 37 DY 23 ind11906 6 6RW
2022 37 DY 23 ind19747 5 6RW
2022 37 DY 23 ind20760 6 6RW
2022 37 DY 23 ind12383 3 6RW
2022 37 DY 23 ind1628 5 6RW
2022 37 DY 23 ind16951 5 6RW
2022 37 DY 23 ind3036 3 6RW
2022 37 DY 23 ind10341 6 6RW
2022 37 DY 23 ind7360 5 6RW
2022 37 DY 23 ind20077 5 6RW
2022 37 DY 23 ind12429 4 6RW
2022 37 DY 23 ind8726 7 6RW
2022 37 DY 23 ind4204 4 6RW
2022 37 DY 23 ind4274 6 6RW
2022 37 DY 23 ind7047 5 6RW
2022 37 DY 23 ind4739 6 6RW
2022 37 DY 23 ind8840 4 6RW
2022 37 DY 23 ind25848 7 6RW
2022 37 DY 23 ind24010 4 6RW
2022 37 DY 23 ind25878 3 6RW
2022 37 DY 23 ind24080 5 6RW
2022 37 DY 23 ind2301 6 6RW
2022 37 DY 23 ind29242 4 6RW
2022 37 DY 23 ind19043 4 6RW
2022 37 DY 23 ind4939 5 6RW
2022 37 DY 23 ind21122 5 6RW
2022 37 DY 23 ind18165 5 6RW
2022 37 DY 23 ind23942 4 6RW
2022 39 DY 23 ind16443 5 6RW
2022 39 DY 23 ind6831 4 6RW
2022 39 DY 23 ind17586 5 6RW
2022 39 DY 23 ind13378 5 6RW
2022 39 DY 23 ind24430 6 6RW
2022 39 DY 23 ind16153 5 6RW
2022 39 DY 23 ind5004 6 6RW
2022 39 DY 23 ind7985 4 6RW
2022 39 DY 23 ind28806 5 6RW
2022 39 DY 23 ind13130 4 6RW
2022 39 DY 23 ind20974 5 6RW
2022 39 DY 23 ind26655 4 6RW
2022 39 DY 23 ind23889 4 6RW
2022 39 DY 23 ind27443 4 6RW
2022 39 DY 23 ind30423 4 6RW
2022 39 DY 23 ind16997 2 6RW
2022 39 DY 23 ind18226 3 6RW
2022 39 DY 23 ind20221 3 6RW
2022 39 DY 23 ind3008 4 6RW
2022 39 DY 23 ind9376 4 6RW
2022 39 DY 23 ind2663 3 6RW
2022 39 DY 23 ind2088 5 6RW
2022 39 DY 23 ind25547 5 6RW
2022 39 DY 23 ind21368 4 6RW
2022 39 DY 23 ind28410 5 6RW
2022 39 DY 23 ind29361 4 6RW
2022 39 DY 23 ind13100 5 6RW
2022 39 DY 23 ind22245 4 6RW
2022 39 DY 23 ind22769 4 6RW
2022 39 DY 23 ind27836 5 6RW
2022 39 DY 23 ind19165 4 6RW
2022 39 DY 23 ind20886 4 6RW
2022 39 DY 23 ind19533 4 6RW
2022 39 DY 23 ind861 5 6RW
2022 39 DY 23 ind14695 5 6RW
2022 39 DY 23 ind28934 5 6RW
2022 39 DY 23 ind11119 4 6RW
2022 39 DY 23 ind30208 6 6RW
2022 39 DY 23 ind21191 5 6RW
2022 39 DY 23 ind16443 5 6RW
2022 39 DY 23 ind13378 5 6RW
2022 39 DY 23 ind16153 6 6RW
2022 39 DY 23 ind5004 3 6RW
2022 39 DY 23 ind7985 5 6RW
2022 39 DY 23 ind28806 5 6RW
2022 39 DY 23 ind23889 5 6RW
2022 39 DY 23 ind30423 5 6RW
2022 39 DY 23 ind18226 5 6RW
2022 39 DY 23 ind9376 6 6RW
2022 39 DY 23 ind2663 5 6RW
2022 39 DY 23 ind25547 5 6RW
2022 39 DY 23 ind28410 6 6RW
2022 39 DY 23 ind29361 6 6RW
2022 39 DY 23 ind13100 5 6RW
2022 39 DY 23 ind22245 4 6RW
2022 39 DY 23 ind19165 5 6RW
2022 39 DY 23 ind20886 5 6RW
2022 39 DY 23 ind14695 5 6RW
2022 39 DY 23 ind30208 6 6RW
2022 41 DY 23 ind16443 5 6RW
2022 41 DY 23 ind22877 5 6RW
2022 41 DY 23 ind11119 5 6RW
2022 41 DY 23 ind4750 5 6RW
2022 41 DY 23 ind11119 5 6RW
2022 41 DY 23 ind9383 6 6RW
2022 41 DY 23 ind8802 5 6RW
2022 41 DY 23 ind1105 5 6RW
2022 41 DY 23 ind4750 5 6RW
2022 43 DY 23 ind14383 5 6RW
2022 43 DY 23 ind26138 5 6RW
2022 43 DY 23 ind387 5 6RW
2022 43 DY 23 ind29971 5 6RW
2022 43 DY 23 ind28667 5 6RW
2022 43 DY 23 ind16443 5 6RW
2022 43 DY 23 ind27360 5 6RW
2022 43 DY 23 ind20221 5 6RW
2022 43 DY 23 ind28667 5 6RW
2022 30 DY 23 ind16443 6 6RW
2022 30 DY 23 ind16443 6 6RW
2022 30 DY 23 ind16443 6 6RW
2022 30 DY 23 ind16443 5 6RW
2022 30 DY 23 ind16443 5 6RW
2022 30 DY 23 ind16443 5 6RW
2022 30 DY 23 ind16443 5 6RW
2022 30 DY 23 ind16443 6 6RW
2022 30 DY 23 ind16443 6 6RW
2022 30 DY 23 ind16443 6 6RW
2022 30 DY 23 ind16443 6 6RW
2022 30 DY 23 ind16443 6 6RW
2022 30 DY 23 ind16443 6 6RW
2022 30 DY 23 ind16443 6 6RW
2022 30 DY 23 ind16443 6 6RW
2022 30 DY 23 ind16443 6 6RW
2022 30 DY 23 ind16443 6 6RW
2022 30 DY 23 ind16443 6 6RW
2022 30 DY 23 ind16443 7 6RW
2022 30 DY 23 ind16443 6 6RW
2022 30 DY 23 ind16443 7 6RW
2022 30 DY 23 ind16443 7 6RW
2022 30 DY 23 ind16443 7 6RW
2022 30 DY 23 ind16443 6 6RW
2022 30 DY 23 ind16443 5 6RW
2022 30 DY 23 ind16443 6 6RW
2022 30 DY 23 ind16443 6 6RW
2022 30 DY 23 ind16443 5 6RW
2022 30 DY 23 ind16443 6 6RW
2022 30 DY 23 ind16443 6 6RW
2022 30 DY 23 ind16443 6 6RW
2022 30 DY 23 ind16443 5 6RW
2022 30 DY 23 ind16443 6 6RW
2022 30 DY 23 ind16443 6 6RW
2022 30 DY 23 ind16443 6 6RW
2022 30 DY 23 ind16443 6 6RW
2022 30 DY 23 ind16443 6 6RW
2022 30 DY 23 ind16443 6 6RW
2022 30 DY 23 ind16443 6 6RW
2022 30 DY 23 ind16443 6 6RW
2022 30 DY 23 ind16443 6 6RW
2022 30 DY 23 ind16443 6 6RW
2022 30 DY 23 ind16443 6 6RW
2022 30 DY 23 ind16443 6 6RW
2022 30 DY 23 ind16443 5 6RW
2022 30 DY 23 ind6831 6 6RW
2022 30 DY 23 ind6831 5 6RW
2022 30 DY 23 ind6831 5 6RW
2022 30 DY 23 ind6831 5 6RW
2022 30 DY 23 ind6831 5 6RW
2022 30 DY 23 ind6831 5 6RW
2022 30 DY 23 ind6831 5 6RW
2022 30 DY 23 ind6831 6 6RW
2022 37 DY 23 ind21735 5 6RW
2022 39 DY 23 ind2755 4 6RW
2022 39 DY 23 ind11575 4 6RW
2022 39 DY 23 ind11537 3 6RW
2022 39 DY 23 ind6316 5 6RW
2022 39 DY 23 ind9656 4 6RW
2022 39 DY 23 ind25155 6 6RW
2022 39 DY 23 ind6492 3 6RW
2022 39 DY 23 ind12440 4 6RW
2022 39 DY 23 ind6831 5 6RW
2022 39 DY 23 ind26412 7 6RW
2022 39 DY 23 ind17586 6 6RW
2022 39 DY 23 ind24430 6 6RW
2022 39 DY 23 ind2755 5 6RW
2022 39 DY 23 ind13130 5 6RW
2022 39 DY 23 ind20974 5 6RW
2022 39 DY 23 ind26655 5 6RW
2022 39 DY 23 ind27443 5 6RW
2022 39 DY 23 ind16997 4 6RW
2022 39 DY 23 ind21036 4 6RW
2022 39 DY 23 ind20221 5 6RW
2022 39 DY 23 ind11575 5 6RW
2022 39 DY 23 ind11537 5 6RW
2022 39 DY 23 ind6316 6 6RW
2022 39 DY 23 ind3008 6 6RW
2022 39 DY 23 ind2088 6 6RW
2022 39 DY 23 ind21368 5 6RW
2022 39 DY 23 ind9656 6 6RW
2022 39 DY 23 ind25155 6 6RW
2022 39 DY 23 ind22769 5 6RW
2022 39 DY 23 ind27836 5 6RW
2022 39 DY 23 ind6492 5 6RW
2022 39 DY 23 ind12440 5 6RW
2022 39 DY 23 ind19533 5 6RW
2022 39 DY 23 ind861 5 6RW
2022 39 DY 23 ind28934 6 6RW
2022 39 DY 23 ind11119 6 6RW
2022 39 DY 23 ind21191 5 6RW
2022 41 DY 23 ind6831 5 6RW
2022 41 DY 23 ind26412 6 6RW
2022 41 DY 23 ind17586 6 6RW
2022 41 DY 23 ind24458 7 6RW
2022 41 DY 23 ind6453 6 6RW
2022 41 DY 23 ind13735 4 6RW
2022 41 DY 23 ind10687 6 6RW
2022 41 DY 23 ind654 4 6RW
2022 41 DY 23 ind20974 4 6RW
2022 41 DY 23 ind8028 4 6RW
2022 41 DY 23 ind16024 7 6RW
2022 41 DY 23 ind29430 5 6RW
2022 41 DY 23 ind25283 5 6RW
2022 41 DY 23 ind23785 6 6RW
2022 41 DY 23 ind23026 5 6RW
2022 41 DY 23 ind9242 6 6RW
2022 41 DY 23 ind5355 6 6RW
2022 41 DY 23 ind18545 6 6RW
2022 41 DY 23 ind18092 6 6RW
2022 41 DY 23 ind30263 6 6RW
2022 41 DY 23 ind1105 5 6RW
2022 41 DY 23 ind2886 6 6RW
2022 41 DY 23 ind25718 6 6RW
2022 41 DY 23 ind21922 6 6RW
2022 41 DY 23 ind16293 4 6RW
2022 41 DY 23 ind10945 6 6RW
2022 41 DY 23 ind16602 6 6RW
2022 41 DY 23 ind1505 6 6RW
2022 41 DY 23 ind15527 5 6RW
2022 41 DY 23 ind26973 5 6RW
2022 41 DY 23 ind19896 6 6RW
2022 41 DY 23 ind13923 5 6RW
2022 41 DY 23 ind23493 5 6RW
2022 41 DY 23 ind22797 5 6RW
2022 41 DY 23 ind11205 5 6RW
2022 41 DY 23 ind23443 6 6RW
2022 41 DY 23 ind14483 6 6RW
2022 41 DY 23 ind20221 6 6RW
2022 41 DY 23 ind19013 6 6RW
2022 41 DY 23 ind1810 6 6RW
2022 41 DY 23 ind5658 5 6RW
2022 41 DY 23 ind4735 5 6RW
2022 41 DY 23 ind16443 6 6RW
2022 41 DY 23 ind6831 6 6RW
2022 41 DY 23 ind26412 6 6RW
2022 41 DY 23 ind17586 6 6RW
2022 41 DY 23 ind24458 6 6RW
2022 41 DY 23 ind6453 6 6RW
2022 41 DY 23 ind13735 6 6RW
2022 41 DY 23 ind10687 7 6RW
2022 41 DY 23 ind654 4 6RW
2022 41 DY 23 ind20974 5 6RW
2022 41 DY 23 ind8028 6 6RW
2022 41 DY 23 ind16024 6 6RW
2022 41 DY 23 ind22877 5 6RW
2022 41 DY 23 ind29430 5 6RW
2022 41 DY 23 ind25283 4 6RW
2022 41 DY 23 ind23785 6 6RW
2022 41 DY 23 ind23026 5 6RW
2022 41 DY 23 ind9242 6 6RW
2022 41 DY 23 ind5355 5 6RW
2022 41 DY 23 ind18545 5 6RW
2022 41 DY 23 ind18092 6 6RW
2022 41 DY 23 ind30263 6 6RW
2022 41 DY 23 ind2886 6 6RW
2022 41 DY 23 ind25718 5 6RW
2022 41 DY 23 ind21922 6 6RW
2022 41 DY 23 ind16293 6 6RW
2022 41 DY 23 ind10945 6 6RW
2022 41 DY 23 ind16602 6 6RW
2022 41 DY 23 ind1505 6 6RW
2022 41 DY 23 ind15527 5 6RW
2022 41 DY 23 ind11119 6 6RW
2022 41 DY 23 ind26973 4 6RW
2022 41 DY 23 ind11119 6 6RW
2022 41 DY 23 ind19896 6 6RW
2022 41 DY 23 ind13923 6 6RW
2022 41 DY 23 ind23493 5 6RW
2022 41 DY 23 ind22797 6 6RW
2022 41 DY 23 ind11205 5 6RW
2022 41 DY 23 ind23443 6 6RW
2022 41 DY 23 ind14483 5 6RW
2022 41 DY 23 ind20221 6 6RW
2022 41 DY 23 ind19013 6 6RW
2022 41 DY 23 ind1810 7 6RW
2022 41 DY 23 ind9383 6 6RW
2022 41 DY 23 ind5658 5 6RW
2022 41 DY 23 ind4735 6 6RW
2022 41 DY 23 ind8802 5 6RW
2022 43 DY 23 ind16443 6 6RW
2022 43 DY 23 ind6831 5 6RW
2022 43 DY 23 ind26412 5 6RW
2022 43 DY 23 ind17586 6 6RW
2022 43 DY 23 ind8072 6 6RW
2022 43 DY 23 ind6334 7 6RW
2022 43 DY 23 ind9039 6 6RW
2022 43 DY 23 ind27360 6 6RW
2022 43 DY 23 ind19932 5 6RW
2022 43 DY 23 ind23489 6 6RW
2022 43 DY 23 ind24984 6 6RW
2022 43 DY 23 ind30070 6 6RW
2022 43 DY 23 ind23217 6 6RW
2022 43 DY 23 ind8573 7 6RW
2022 43 DY 23 ind18573 6 6RW
2022 43 DY 23 ind3408 6 6RW
2022 43 DY 23 ind14483 5 6RW
2022 43 DY 23 ind17852 6 6RW
2022 43 DY 23 ind16862 6 6RW
2022 43 DY 23 ind20221 6 6RW
2022 43 DY 23 ind23032 5 6RW
2022 43 DY 23 ind13234 6 6RW
2022 43 DY 23 ind16807 6 6RW
2022 43 DY 23 ind24678 6 6RW
2022 43 DY 23 ind24498 6 6RW
2022 43 DY 23 ind27023 6 6RW
2022 43 DY 23 ind7274 6 6RW
2022 43 DY 23 ind26025 7 6RW
2022 43 DY 23 ind11784 4 6RW
2022 43 DY 23 ind23807 5 6RW
2022 43 DY 23 ind910 5 6RW
2022 43 DY 23 ind14101 6 6RW
2022 43 DY 23 ind9101 6 6RW
2022 43 DY 23 ind9848 5 6RW
2022 43 DY 23 ind74 5 6RW
2022 43 DY 23 ind13286 5 6RW
2022 43 DY 23 ind9464 6 6RW
2022 43 DY 23 ind2280 6 6RW
2022 43 DY 23 ind29897 6 6RW
2022 43 DY 23 ind10921 4 6RW
2022 43 DY 23 ind13631 6 6RW
2022 43 DY 23 ind22772 6 6RW
2022 43 DY 23 ind6846 4 6RW
2022 43 DY 23 ind4058 5 6RW
2022 43 DY 23 ind6831 5 6RW
2022 43 DY 23 ind26412 6 6RW
2022 43 DY 23 ind17586 5 6RW
2022 43 DY 23 ind8072 6 6RW
2022 43 DY 23 ind6334 7 6RW
2022 43 DY 23 ind9039 5 6RW
2022 43 DY 23 ind19932 5 6RW
2022 43 DY 23 ind23489 6 6RW
2022 43 DY 23 ind24984 7 6RW
2022 43 DY 23 ind30070 6 6RW
2022 43 DY 23 ind23217 7 6RW
2022 43 DY 23 ind8573 7 6RW
2022 43 DY 23 ind14383 5 6RW
2022 43 DY 23 ind18573 6 6RW
2022 43 DY 23 ind3408 6 6RW
2022 43 DY 23 ind14483 5 6RW
2022 43 DY 23 ind26138 5 6RW
2022 43 DY 23 ind17852 6 6RW
2022 43 DY 23 ind16862 6 6RW
2022 43 DY 23 ind387 6 6RW
2022 43 DY 23 ind29971 5 6RW
2022 43 DY 23 ind23032 7 6RW
2022 43 DY 23 ind13234 5 6RW
2022 43 DY 23 ind16807 6 6RW
2022 43 DY 23 ind24678 6 6RW
2022 43 DY 23 ind24498 6 6RW
2022 43 DY 23 ind27023 6 6RW
2022 43 DY 23 ind7274 6 6RW
2022 43 DY 23 ind26025 6 6RW
2022 43 DY 23 ind11784 4 6RW
2022 43 DY 23 ind23807 6 6RW
2022 43 DY 23 ind910 5 6RW
2022 43 DY 23 ind14101 6 6RW
2022 43 DY 23 ind9101 6 6RW
2022 43 DY 23 ind9848 6 6RW
2022 43 DY 23 ind74 5 6RW
2022 43 DY 23 ind13286 5 6RW
2022 43 DY 23 ind9464 6 6RW
2022 43 DY 23 ind2280 5 6RW
2022 43 DY 23 ind29897 6 6RW
2022 43 DY 23 ind10921 4 6RW
2022 43 DY 23 ind13631 6 6RW
2022 43 DY 23 ind22772 6 6RW
2022 43 DY 23 ind6846 4 6RW
2022 43 DY 23 ind4058 6 6RW
2022 1 DY 23 ind7231 4 6RW
2022 1 DY 23 ind16443 7 6RW
2022 1 DY 23 ind16443 7 6RW
2023 2 DY 23 ind7629 1 2RW
2023 2 DY 23 ind9994 1.5 2RW
2023 2 DY 23 ind10905 2.5 2RW
2023 2 DY 23 ind26226 3 2RW
2023 2 DY 23 ind25418 1 2RW
2023 2 DY 23 ind27291 1.5 2RW
2023 2 DY 23 ind20532 2 2RW
2023 2 DY 23 ind8834 1 2RW
2023 2 DY 23 ind20532 1.5 2RW
2023 2 DY 23 ind20532 1.5 2RW
2023 2 DY 23 ind27287 4.5 2RW
2023 2 DY 23 ind21938 4 2RW
2023 2 DY 23 ind20532 2 2RW
2023 2 DY 23 ind1917 2.5 2RW
2023 2 DY 23 ind3482 2.5 2RW
2023 2 DY 23 ind26359 2.5 2RW
2023 2 DY 23 ind20203 1.5 2RW
2023 2 DY 23 ind20532 2 2RW
2023 2 DY 23 ind12506 2 2RW
2023 2 DY 23 ind22902 3 2RW
2023 2 DY 23 ind20532 1.5 2RW
2023 2 DY 23 ind21966 3 2RW
2023 2 DY 23 ind28095 2.5 2RW
2023 2 DY 23 ind14614 2 2RW
2023 2 DY 23 ind2390 4 2RW
2023 2 DY 23 ind27995 1.5 2RW
2023 2 DY 23 ind9056 1 2RW
2023 2 DY 23 ind11997 1 2RW
2023 2 DY 23 ind15949 1.5 2RW
2023 2 DY 23 ind21923 1.5 2RW
2023 2 DY 23 ind19462 2.5 2RW
2023 2 DY 23 ind29325 1 2RW
2023 2 DY 23 ind6210 1.5 2RW
2023 2 DY 23 ind5165 3 2RW
2023 2 DY 23 ind6356 1 2RW
2023 2 DY 23 ind18720 2.5 2RW
2023 2 DY 23 ind29607 4 2RW
2023 2 DY 23 ind18238 1.5 2RW
2023 2 DY 23 ind4543 3 2RW
2023 2 DY 23 ind28395 4.5 2RW
2023 2 DY 23 ind24998 2.5 2RW
2023 2 DY 23 ind29743 1 2RW
2023 2 DY 23 ind12234 2 2RW
2023 2 DY 23 ind27032 1 2RW
2023 2 DY 23 ind25024 2 2RW
2023 2 DY 23 ind24459 2 2RW
2023 2 DY 23 ind8834 1 2RW
2023 2 DY 23 ind20532 1 2RW
2023 2 DY 23 ind26359 2 2RW
2023 2 DY 23 ind20532 2 2RW
2023 2 DY 23 ind6210 2 2RW
2023 2 DY 23 ind27287 4 2RW
2023 2 DY 23 ind4543 2.5 2RW
2023 2 DY 23 ind12506 1.5 2RW
2023 2 DY 23 ind20532 1.5 2RW
2023 2 DY 23 ind14614 3 2RW
2023 2 DY 23 ind20532 3 2RW
2023 2 DY 23 ind25024 2 2RW
2023 2 DY 23 ind9056 1 2RW
2023 2 DY 23 ind5165 3.5 2RW
2023 2 DY 23 ind20532 2.5 2RW
2023 2 DY 23 ind20203 1.5 2RW
2023 2 DY 23 ind29743 1 2RW
2023 2 DY 23 ind24459 2.5 2RW
2023 2 DY 23 ind19462 1 2RW
2023 2 DY 23 ind12234 1.5 2RW
2023 2 DY 23 ind3482 2.5 2RW
2023 2 DY 23 ind11997 1 2RW
2023 2 DY 23 ind25418 1 2RW
2023 2 DY 23 ind1917 2.5 2RW
2023 2 DY 23 ind26226 3.5 2RW
2023 2 DY 23 ind27291 1.5 2RW
2023 2 DY 23 ind28395 5.5 2RW
2023 2 DY 23 ind29325 2 2RW
2023 2 DY 23 ind24998 2.5 2RW
2023 2 DY 23 ind29607 3 2RW
2023 2 DY 23 ind27995 2.5 2RW
2023 2 DY 23 ind28095 2.5 2RW
2023 2 DY 23 ind22902 3 2RW
2023 2 DY 23 ind2390 2.5 2RW
2023 2 DY 23 ind21923 1 2RW
2023 2 DY 23 ind9994 1.5 2RW
2023 2 DY 23 ind6356 1 2RW
2023 2 DY 23 ind10905 3.5 2RW
2023 2 DY 23 ind18238 1 2RW
2023 2 DY 23 ind20532 2 2RW
2023 2 DY 23 ind18720 3.5 2RW
2023 2 DY 23 ind15949 1 2RW
2023 2 DY 23 ind27032 1.5 2RW
2023 2 DY 23 ind21938 3.5 2RW
2023 2 DY 23 ind7629 1.5 2RW
2023 2 DY 23 ind21966 2.5 2RW
2023 9 DY 23 ind22385 1.5 2RW
2023 9 DY 23 ind27987 1.5 2RW
2023 9 DY 23 ind3832 2.5 2RW
2023 9 DY 23 ind26162 1.5 2RW
2023 9 DY 23 ind29762 2 2RW
2023 9 DY 23 ind10474 2.5 2RW
2023 9 DY 23 ind13058 3.5 2RW
2023 9 DY 23 ind15932 1.5 2RW
2023 9 DY 23 ind20532 2 2RW
2023 9 DY 23 ind20055 1.5 2RW
2023 9 DY 23 ind17394 1 2RW
2023 9 DY 23 ind15512 2.5 2RW
2023 9 DY 23 ind25024 2 2RW
2023 9 DY 23 ind18836 2 2RW
2023 9 DY 23 ind21522 2.5 2RW
2023 9 DY 23 ind9457 1.5 2RW
2023 9 DY 23 ind15949 1 2RW
2023 9 DY 23 ind28252 1.5 2RW
2023 9 DY 23 ind4009 1.5 2RW
2023 9 DY 23 ind13166 2 2RW
2023 9 DY 23 ind15350 1 2RW
2023 9 DY 23 ind8834 1 2RW
2023 9 DY 23 ind26930 1 2RW
2023 9 DY 23 ind17089 1 2RW
2023 9 DY 23 ind17897 1.5 2RW
2023 9 DY 23 ind18761 1 2RW
2023 9 DY 23 ind4471 2 2RW
2023 9 DY 23 ind19774 2 2RW
2023 9 DY 23 ind2199 1 2RW
2023 9 DY 23 ind24209 1.5 2RW
2023 9 DY 23 ind4805 5 2RW
2023 9 DY 23 ind20996 2 2RW
2023 9 DY 23 ind23472 3.5 2RW
2023 9 DY 23 ind22230 1.5 2RW
2023 9 DY 23 ind26796 2.5 2RW
2023 9 DY 23 ind18003 2.5 2RW
2023 9 DY 23 ind22651 2.5 2RW
2023 9 DY 23 ind4163 2.5 2RW
2023 9 DY 23 ind11202 2.5 2RW
2023 9 DY 23 ind14955 2 2RW
2023 9 DY 23 ind27030 4 2RW
2023 9 DY 23 ind1325 2 2RW
2023 9 DY 23 ind15318 4.5 2RW
2023 9 DY 23 ind15324 2.5 2RW
2023 9 DY 23 ind3522 3 2RW
2023 9 DY 23 ind12157 1 2RW
2023 9 DY 23 ind8769 1 2RW
2023 9 DY 23 ind14339 2 2RW
2023 9 DY 23 ind7171 3 2RW
2023 9 DY 23 ind15324 3 2RW
2023 9 DY 23 ind3832 4.5 2RW
2023 9 DY 23 ind15932 1 2RW
2023 9 DY 23 ind26930 2 2RW
2023 9 DY 23 ind3522 2 2RW
2023 9 DY 23 ind7171 3 2RW
2023 9 DY 23 ind28252 1 2RW
2023 9 DY 23 ind4805 5 2RW
2023 9 DY 23 ind17897 2 2RW
2023 9 DY 23 ind18836 4.5 2RW
2023 9 DY 23 ind29762 2.5 2RW
2023 9 DY 23 ind22651 2.5 2RW
2023 9 DY 23 ind15350 1.5 2RW
2023 9 DY 23 ind14955 2 2RW
2023 9 DY 23 ind20055 2 2RW
2023 9 DY 23 ind18003 2 2RW
2023 9 DY 23 ind27030 2.5 2RW
2023 9 DY 23 ind26162 2 2RW
2023 9 DY 23 ind2199 2 2RW
2023 9 DY 23 ind21522 2.5 2RW
2023 9 DY 23 ind25024 2 2RW
2023 9 DY 23 ind26796 2 2RW
2023 9 DY 23 ind18761 1 2RW
2023 9 DY 23 ind22385 1.5 2RW
2023 9 DY 23 ind20996 1.5 2RW
2023 9 DY 23 ind14339 1.5 2RW
2023 9 DY 23 ind15318 1.5 2RW
2023 9 DY 23 ind15949 1.5 2RW
2023 9 DY 23 ind10474 1.5 2RW
2023 9 DY 23 ind17089 1.5 2RW
2023 9 DY 23 ind27987 1.5 2RW
2023 9 DY 23 ind24209 1.5 2RW
2023 9 DY 23 ind1325 2 2RW
2023 9 DY 23 ind11202 2 2RW
2023 9 DY 23 ind20532 2.5 2RW
2023 9 DY 23 ind4009 1.5 2RW
2023 9 DY 23 ind4471 2.5 2RW
2023 9 DY 23 ind22230 1 2RW
2023 9 DY 23 ind4163 3 2RW
2023 9 DY 23 ind15512 1.5 2RW
2023 9 DY 23 ind19774 2 2RW
2023 9 DY 23 ind12157 1.5 2RW
2023 9 DY 23 ind13166 2 2RW
2023 9 DY 23 ind17394 1.5 2RW
2023 9 DY 23 ind23472 2.5 2RW
2023 9 DY 23 ind8769 1 2RW
2023 9 DY 23 ind8834 1 2RW
2023 9 DY 23 ind13058 3 2RW
2023 9 DY 23 ind9457 1.5 2RW
2023 13 DY 23 ind28305 2 2RW
2023 13 DY 23 ind21601 2.5 2RW
2023 13 DY 23 ind28333 1.5 2RW
2023 13 DY 23 ind28937 1.5 2RW
2023 13 DY 23 ind10456 3 2RW
2023 13 DY 23 ind16674 1 2RW
2023 13 DY 23 ind29331 2.5 2RW
2023 13 DY 23 ind17935 2 2RW
2023 13 DY 23 ind12792 1.5 2RW
2023 13 DY 23 ind20532 2.5 2RW
2023 13 DY 23 ind15955 2.5 2RW
2023 13 DY 23 ind15949 1.5 2RW
2023 13 DY 23 ind9936 2 2RW
2023 13 DY 23 ind299 2 2RW
2023 13 DY 23 ind6022 1 2RW
2023 13 DY 23 ind8834 1 2RW
2023 13 DY 23 ind9061 2 2RW
2023 13 DY 23 ind15135 3 2RW
2023 13 DY 23 ind20234 2.5 2RW
2023 13 DY 23 ind5210 2 2RW
2023 13 DY 23 ind22700 2 2RW
2023 13 DY 23 ind4545 1 2RW
2023 13 DY 23 ind27056 1.5 2RW
2023 13 DY 23 ind25454 1.5 2RW
2023 13 DY 23 ind13896 1.5 2RW
2023 13 DY 23 ind12558 3.5 2RW
2023 13 DY 23 ind22757 3.5 2RW
2023 13 DY 23 ind21138 3 2RW
2023 13 DY 23 ind22141 3 2RW
2023 13 DY 23 ind8613 1.5 2RW
2023 13 DY 23 ind27943 1 2RW
2023 13 DY 23 ind27716 1 2RW
2023 13 DY 23 ind21236 2 2RW
2023 13 DY 23 ind14194 3 2RW
2023 13 DY 23 ind14211 1.5 2RW
2023 13 DY 23 ind6070 1.5 2RW
2023 13 DY 23 ind13306 1 2RW
2023 13 DY 23 ind8861 1.5 2RW
2023 13 DY 23 ind14798 3.5 2RW
2023 13 DY 23 ind2394 2 2RW
2023 13 DY 23 ind25369 1 2RW
2023 13 DY 23 ind3978 3 2RW
2023 13 DY 23 ind12753 1 2RW
2023 13 DY 23 ind29286 1 2RW
2023 13 DY 23 ind28097 1.5 2RW
2023 13 DY 23 ind19331 1.5 2RW
2023 13 DY 23 ind18163 1.5 2RW
2023 13 DY 23 ind1827 2.5 2RW
2023 13 DY 23 ind9780 3.5 2RW
2023 13 DY 23 ind19331 2 2RW
2023 13 DY 23 ind12558 3 2RW
2023 13 DY 23 ind15955 1.5 2RW
2023 13 DY 23 ind14211 1 2RW
2023 13 DY 23 ind29286 1.5 2RW
2023 13 DY 23 ind20234 2 2RW
2023 13 DY 23 ind25454 1.5 2RW
2023 13 DY 23 ind21236 1 2RW
2023 13 DY 23 ind22757 3 2RW
2023 13 DY 23 ind21601 1.5 2RW
2023 13 DY 23 ind3978 2.5 2RW
2023 13 DY 23 ind21138 1 2RW
2023 13 DY 23 ind27716 1 2RW
2023 13 DY 23 ind15949 1.5 2RW
2023 13 DY 23 ind22700 1 2RW
2023 13 DY 23 ind13896 1.5 2RW
2023 13 DY 23 ind27056 1 2RW
2023 13 DY 23 ind9780 4 2RW
2023 13 DY 23 ind27943 1.5 2RW
2023 13 DY 23 ind299 1.5 2RW
2023 13 DY 23 ind9936 1.5 2RW
2023 13 DY 23 ind22141 1.5 2RW
2023 13 DY 23 ind16674 1 2RW
2023 13 DY 23 ind1827 1.5 2RW
2023 13 DY 23 ind25369 1.5 2RW
2023 13 DY 23 ind28937 1 2RW
2023 13 DY 23 ind6070 1.5 2RW
2023 13 DY 23 ind29331 1.5 2RW
2023 13 DY 23 ind8613 1.5 2RW
2023 13 DY 23 ind18163 1 2RW
2023 13 DY 23 ind12753 1 2RW
2023 13 DY 23 ind9061 2 2RW
2023 13 DY 23 ind12792 1 2RW
2023 13 DY 23 ind13306 1 2RW
2023 13 DY 23 ind4545 1 2RW
2023 13 DY 23 ind14798 4.5 2RW
2023 13 DY 23 ind8834 1 2RW
2023 13 DY 23 ind17935 3.5 2RW
2023 13 DY 23 ind28305 1.5 2RW
2023 13 DY 23 ind20532 2.5 2RW
2023 13 DY 23 ind2394 2.5 2RW
2023 13 DY 23 ind8861 1 2RW
2023 13 DY 23 ind10456 1 2RW
2023 13 DY 23 ind28097 2 2RW
2023 13 DY 23 ind5210 2 2RW
2023 13 DY 23 ind6022 1.5 2RW
2023 13 DY 23 ind14194 2.5 2RW
2023 13 DY 23 ind15135 3.5 2RW
2023 13 DY 23 ind28333 1 2RW
2023 17 DY 23 ind13453 1 2RW
2023 17 DY 23 ind23900 1 2RW
2023 17 DY 23 ind9461 1 2RW
2023 17 DY 23 ind11441 3 2RW
2023 17 DY 23 ind21958 1 2RW
2023 17 DY 23 ind15761 4.5 2RW
2023 17 DY 23 ind27183 1 2RW
2023 17 DY 23 ind11277 1 2RW
2023 17 DY 23 ind27886 2 2RW
2023 17 DY 23 ind28373 1 2RW
2023 17 DY 23 ind14432 2.5 2RW
2023 17 DY 23 ind20673 1.5 2RW
2023 17 DY 23 ind2068 2 2RW
2023 17 DY 23 ind12459 2 2RW
2023 17 DY 23 ind27671 3.5 2RW
2023 17 DY 23 ind18303 2 2RW
2023 17 DY 23 ind13062 1 2RW
2023 17 DY 23 ind763 1 2RW
2023 17 DY 23 ind23973 1.5 2RW
2023 17 DY 23 ind9901 2.5 2RW
2023 17 DY 23 ind28498 1 2RW
2023 17 DY 23 ind25850 1 2RW
2023 17 DY 23 ind14370 1.5 2RW
2023 17 DY 23 ind8190 2 2RW
2023 17 DY 23 ind15949 1.5 2RW
2023 17 DY 23 ind3916 3 2RW
2023 17 DY 23 ind6506 1 2RW
2023 17 DY 23 ind6880 1 2RW
2023 17 DY 23 ind11223 1 2RW
2023 17 DY 23 ind16208 3 2RW
2023 17 DY 23 ind4175 1 2RW
2023 17 DY 23 ind17610 1 2RW
2023 17 DY 23 ind13797 1 2RW
2023 17 DY 23 ind6023 3 2RW
2023 17 DY 23 ind22634 1 2RW
2023 17 DY 23 ind21411 2.5 2RW
2023 17 DY 23 ind21615 1 2RW
2023 17 DY 23 ind28155 1 2RW
2023 17 DY 23 ind18185 1 2RW
2023 17 DY 23 ind29156 1 2RW
2023 17 DY 23 ind20532 2 2RW
2023 17 DY 23 ind10701 1 2RW
2023 17 DY 23 ind24737 1 2RW
2023 17 DY 23 ind11271 1 2RW
2023 17 DY 23 ind12576 1 2RW
2023 17 DY 23 ind15421 1.5 2RW
2023 17 DY 23 ind19278 1 2RW
2023 17 DY 23 ind5645 1.5 2RW
2023 17 DY 23 ind12821 2.5 2RW
2023 17 DY 23 ind29156 1 2RW
2023 17 DY 23 ind11277 1 2RW
2023 17 DY 23 ind21615 1 2RW
2023 17 DY 23 ind27671 1 2RW
2023 17 DY 23 ind21958 1 2RW
2023 17 DY 23 ind763 1 2RW
2023 17 DY 23 ind9901 2 2RW
2023 17 DY 23 ind4175 1 2RW
2023 17 DY 23 ind15421 3.5 2RW
2023 17 DY 23 ind15761 4.5 2RW
2023 17 DY 23 ind14370 1 2RW
2023 17 DY 23 ind11223 1.5 2RW
2023 17 DY 23 ind22634 1 2RW
2023 17 DY 23 ind20532 3 2RW
2023 17 DY 23 ind11441 2.5 2RW
2023 17 DY 23 ind6023 2 2RW
2023 17 DY 23 ind18303 3 2RW
2023 17 DY 23 ind12821 4 2RW
2023 17 DY 23 ind8190 3.5 2RW
2023 17 DY 23 ind2068 1.5 2RW
2023 17 DY 23 ind12576 1 2RW
2023 17 DY 23 ind17610 1 2RW
2023 17 DY 23 ind12459 2 2RW
2023 17 DY 23 ind28373 1.5 2RW
2023 17 DY 23 ind28155 1 2RW
2023 17 DY 23 ind13062 1 2RW
2023 17 DY 23 ind11271 1 2RW
2023 17 DY 23 ind13453 1 2RW
2023 17 DY 23 ind21411 3 2RW
2023 17 DY 23 ind6506 1 2RW
2023 17 DY 23 ind27183 1 2RW
2023 17 DY 23 ind19278 1 2RW
2023 17 DY 23 ind23900 2 2RW
2023 17 DY 23 ind20673 1 2RW
2023 17 DY 23 ind13797 1.5 2RW
2023 17 DY 23 ind27886 2 2RW
2023 17 DY 23 ind14432 1.5 2RW
2023 17 DY 23 ind9461 2.5 2RW
2023 17 DY 23 ind6880 1 2RW
2023 17 DY 23 ind18185 1.5 2RW
2023 17 DY 23 ind23973 2 2RW
2023 17 DY 23 ind24737 1.5 2RW
2023 17 DY 23 ind25850 1 2RW
2023 17 DY 23 ind3916 1.5 2RW
2023 17 DY 23 ind16208 2 2RW
2023 17 DY 23 ind5645 1 2RW
2023 17 DY 23 ind10701 1.5 2RW
2023 17 DY 23 ind28498 1 2RW
2023 17 DY 23 ind15949 1.5 2RW
2023 21 DY 23 ind27941 1 2RW
2023 21 DY 23 ind27317 1.5 2RW
2023 21 DY 23 ind21671 2 2RW
2023 21 DY 23 ind11436 3 2RW
2023 21 DY 23 ind29018 1 2RW
2023 21 DY 23 ind27650 1.5 2RW
2023 21 DY 23 ind26692 4 2RW
2023 21 DY 23 ind16640 1.5 2RW
2023 21 DY 23 ind11093 1 2RW
2023 21 DY 23 ind28220 1 2RW
2023 21 DY 23 ind26223 1 2RW
2023 21 DY 23 ind2376 1.5 2RW
2023 21 DY 23 ind16579 4.5 2RW
2023 21 DY 23 ind15949 1 2RW
2023 21 DY 23 ind9890 4.5 2RW
2023 21 DY 23 ind8482 1 2RW
2023 21 DY 23 ind13482 1 2RW
2023 21 DY 23 ind15341 1 2RW
2023 21 DY 23 ind29567 2 2RW
2023 21 DY 23 ind5666 4 2RW
2023 21 DY 23 ind3151 2.5 2RW
2023 21 DY 23 ind14860 1 2RW
2023 21 DY 23 ind8834 1 2RW
2023 21 DY 23 ind21086 3.5 2RW
2023 21 DY 23 ind20206 3 2RW
2023 21 DY 23 ind2406 3 2RW
2023 21 DY 23 ind19683 4.5 2RW
2023 21 DY 23 ind9642 1 2RW
2023 21 DY 23 ind15010 1 2RW
2023 21 DY 23 ind27389 2.5 2RW
2023 21 DY 23 ind17748 3.5 2RW
2023 21 DY 23 ind10255 1 2RW
2023 21 DY 23 ind15125 1 2RW
2023 21 DY 23 ind2513 2.5 2RW
2023 21 DY 23 ind25590 3.5 2RW
2023 21 DY 23 ind17701 1 2RW
2023 21 DY 23 ind16610 1 2RW
2023 21 DY 23 ind5426 1.5 2RW
2023 21 DY 23 ind14425 1 2RW
2023 21 DY 23 ind6699 1 2RW
2023 21 DY 23 ind22830 2.5 2RW
2023 21 DY 23 ind6722 4.5 2RW
2023 21 DY 23 ind15985 1.5 2RW
2023 21 DY 23 ind20532 1.5 2RW
2023 21 DY 23 ind22238 1.5 2RW
2023 21 DY 23 ind20807 2 2RW
2023 21 DY 23 ind20586 1 2RW
2023 21 DY 23 ind324 1.5 2RW
2023 21 DY 23 ind9163 1.5 2RW
2023 21 DY 23 ind29018 1 2RW
2023 21 DY 23 ind15125 2 2RW
2023 21 DY 23 ind2406 1.5 2RW
2023 21 DY 23 ind11093 1.5 2RW
2023 21 DY 23 ind5426 3 2RW
2023 21 DY 23 ind26692 2 2RW
2023 21 DY 23 ind17748 3.5 2RW
2023 21 DY 23 ind14425 2 2RW
2023 21 DY 23 ind6699 1 2RW
2023 21 DY 23 ind27317 2 2RW
2023 21 DY 23 ind21086 3.5 2RW
2023 21 DY 23 ind2376 1 2RW
2023 21 DY 23 ind13482 1 2RW
2023 21 DY 23 ind9163 2 2RW
2023 21 DY 23 ind11436 1.5 2RW
2023 21 DY 23 ind27650 1.5 2RW
2023 21 DY 23 ind8482 1 2RW
2023 21 DY 23 ind6722 4 2RW
2023 21 DY 23 ind19683 2.5 2RW
2023 21 DY 23 ind10255 3 2RW
2023 21 DY 23 ind324 2.5 2RW
2023 21 DY 23 ind8834 1.5 2RW
2023 21 DY 23 ind17701 1.5 2RW
2023 21 DY 23 ind21671 1.5 2RW
2023 21 DY 23 ind27389 1.5 2RW
2023 21 DY 23 ind5666 3 2RW
2023 21 DY 23 ind16610 1 2RW
2023 21 DY 23 ind20807 2 2RW
2023 21 DY 23 ind9890 3 2RW
2023 21 DY 23 ind15341 1 2RW
2023 21 DY 23 ind3151 3 2RW
2023 21 DY 23 ind25590 3.5 2RW
2023 21 DY 23 ind27941 1 2RW
2023 21 DY 23 ind20586 1.5 2RW
2023 21 DY 23 ind28220 1 2RW
2023 21 DY 23 ind20532 2.5 2RW
2023 21 DY 23 ind16579 5 2RW
2023 21 DY 23 ind15010 1.5 2RW
2023 21 DY 23 ind2513 2.5 2RW
2023 21 DY 23 ind16640 2 2RW
2023 21 DY 23 ind20206 4 2RW
2023 21 DY 23 ind29567 2 2RW
2023 21 DY 23 ind26223 1 2RW
2023 21 DY 23 ind14860 1.5 2RW
2023 21 DY 23 ind22830 1 2RW
2023 21 DY 23 ind15949 1 2RW
2023 21 DY 23 ind22238 1 2RW
2023 21 DY 23 ind9642 1.5 2RW
2023 21 DY 23 ind15985 1.5 2RW
2023 25 DY 23 ind373 1 2RW
2023 25 DY 23 ind29615 2 2RW
2023 25 DY 23 ind20532 3 2RW
2023 25 DY 23 ind28037 2.5 2RW
2023 25 DY 23 ind24716 1 2RW
2023 25 DY 23 ind6056 3 2RW
2023 25 DY 23 ind30403 3.5 2RW
2023 25 DY 23 ind28411 1 2RW
2023 25 DY 23 ind18954 3.5 2RW
2023 25 DY 23 ind754 4 2RW
2023 25 DY 23 ind29131 1 2RW
2023 25 DY 23 ind144 1 2RW
2023 25 DY 23 ind20062 3 2RW
2023 25 DY 23 ind28163 1 2RW
2023 25 DY 23 ind5426 3.5 2RW
2023 25 DY 23 ind8091 2.5 2RW
2023 25 DY 23 ind22317 1 2RW
2023 25 DY 23 ind5859 2 2RW
2023 25 DY 23 ind1092 1.5 2RW
2023 25 DY 23 ind21621 1.5 2RW
2023 25 DY 23 ind24972 1.5 2RW
2023 25 DY 23 ind20773 3.5 2RW
2023 25 DY 23 ind24538 3.5 2RW
2023 25 DY 23 ind24420 4.5 2RW
2023 25 DY 23 ind2522 1.5 2RW
2023 25 DY 23 ind18571 1.5 2RW
2023 25 DY 23 ind10239 2.5 2RW
2023 25 DY 23 ind5319 1 2RW
2023 25 DY 23 ind28048 1 2RW
2023 25 DY 23 ind4915 2 2RW
2023 25 DY 23 ind14289 1.5 2RW
2023 25 DY 23 ind3006 1 2RW
2023 25 DY 23 ind3139 1 2RW
2023 25 DY 23 ind9118 2 2RW
2023 25 DY 23 ind20720 1.5 2RW
2023 25 DY 23 ind22391 1 2RW
2023 25 DY 23 ind244 2.5 2RW
2023 25 DY 23 ind28474 1 2RW
2023 25 DY 23 ind6369 1 2RW
2023 25 DY 23 ind12965 1 2RW
2023 25 DY 23 ind12247 1.5 2RW
2023 25 DY 23 ind15949 1 2RW
2023 25 DY 23 ind16688 1 2RW
2023 25 DY 23 ind19171 1 2RW
2023 25 DY 23 ind431 3 2RW
2023 25 DY 23 ind14571 1 2RW
2023 25 DY 23 ind880 4.5 2RW
2023 25 DY 23 ind19994 3 2RW
2023 25 DY 23 ind9660 1.5 2RW
2023 25 DY 23 ind22317 1.5 2RW
2023 25 DY 23 ind28037 4 2RW
2023 25 DY 23 ind144 1 2RW
2023 25 DY 23 ind16688 1 2RW
2023 25 DY 23 ind3139 1 2RW
2023 25 DY 23 ind28048 1 2RW
2023 25 DY 23 ind28163 1 2RW
2023 25 DY 23 ind28411 1 2RW
2023 25 DY 23 ind5859 3 2RW
2023 25 DY 23 ind19171 1.5 2RW
2023 25 DY 23 ind431 1 2RW
2023 25 DY 23 ind28474 1 2RW
2023 25 DY 23 ind20720 1 2RW
2023 25 DY 23 ind373 1 2RW
2023 25 DY 23 ind1092 1 2RW
2023 25 DY 23 ind14571 1 2RW
2023 25 DY 23 ind20773 3 2RW
2023 25 DY 23 ind5319 1.5 2RW
2023 25 DY 23 ind30403 3 2RW
2023 25 DY 23 ind18571 3 2RW
2023 25 DY 23 ind754 3 2RW
2023 25 DY 23 ind6369 1 2RW
2023 25 DY 23 ind880 3.5 2RW
2023 25 DY 23 ind24972 1 2RW
2023 25 DY 23 ind21621 2 2RW
2023 25 DY 23 ind24420 5 2RW
2023 25 DY 23 ind6056 3.5 2RW
2023 25 DY 23 ind10239 2.5 2RW
2023 25 DY 23 ind5426 2.5 2RW
2023 25 DY 23 ind19994 1 2RW
2023 25 DY 23 ind2522 1 2RW
2023 25 DY 23 ind22391 1 2RW
2023 25 DY 23 ind4915 2.5 2RW
2023 25 DY 23 ind14289 1 2RW
2023 25 DY 23 ind20532 2 2RW
2023 25 DY 23 ind8091 1.5 2RW
2023 25 DY 23 ind12247 1 2RW
2023 25 DY 23 ind29131 1.5 2RW
2023 25 DY 23 ind18954 1 2RW
2023 25 DY 23 ind29615 1 2RW
2023 25 DY 23 ind12965 1 2RW
2023 25 DY 23 ind3006 1 2RW
2023 25 DY 23 ind24538 2 2RW
2023 25 DY 23 ind9660 1 2RW
2023 25 DY 23 ind244 1.5 2RW
2023 25 DY 23 ind15949 1 2RW
2023 25 DY 23 ind9118 1.5 2RW
2023 25 DY 23 ind20062 1.5 2RW
2023 25 DY 23 ind24716 1 2RW
2022 8 DY 23 ind20532 1 2RW
2022 8 DY 23 ind15949 1.5 2RW
2022 8 DY 23 ind13058 1 2RW
2022 8 DY 23 ind8834 1 2RW
2022 8 DY 23 ind9056 1 2RW
2022 8 DY 23 ind22385 1 2RW
2022 8 DY 23 ind22230 1 2RW
2022 8 DY 23 ind6030 1 2RW
2022 8 DY 23 ind21849 1 2RW
2022 8 DY 23 ind24209 1 2RW
2022 8 DY 23 ind2199 1 2RW
2022 8 DY 23 ind12157 1 2RW
2022 8 DY 23 ind8769 1 2RW
2022 8 DY 23 ind28252 2 2RW
2022 8 DY 23 ind29562 1.5 2RW
2022 8 DY 23 ind15512 1 2RW
2022 8 DY 23 ind15324 2 2RW
2022 8 DY 23 ind22651 2.5 2RW
2022 8 DY 23 ind7171 2 2RW
2022 8 DY 23 ind10474 2 2RW
2022 8 DY 23 ind20055 1 2RW
2022 8 DY 23 ind27030 1 2RW
2022 8 DY 23 ind26930 2 2RW
2022 8 DY 23 ind1221 1 2RW
2022 8 DY 23 ind7738 1 2RW
2022 8 DY 23 ind17854 1 2RW
2022 8 DY 23 ind24194 1.5 2RW
2022 8 DY 23 ind25338 1 2RW
2022 8 DY 23 ind16798 1.5 2RW
2022 8 DY 23 ind19233 2 2RW
2022 8 DY 23 ind3522 1.5 2RW
2022 8 DY 23 ind15932 1 2RW
2022 8 DY 23 ind17515 1.5 2RW
2022 8 DY 23 ind14258 1 2RW
2022 8 DY 23 ind19225 1 2RW
2022 8 DY 23 ind19225 1 2RW
2022 8 DY 23 ind9263 1.5 2RW
2022 8 DY 23 ind12075 2 2RW
2022 8 DY 23 ind1394 1 2RW
2022 8 DY 23 ind9930 2.5 2RW
2022 8 DY 23 ind20602 1 2RW
2022 8 DY 23 ind7611 2 2RW
2022 8 DY 23 ind17394 1.5 2RW
2022 8 DY 23 ind29956 1 2RW
2022 8 DY 23 ind15203 2 2RW
2022 8 DY 23 ind15203 2 2RW
2022 8 DY 23 ind11912 1.5 2RW
2022 8 DY 23 ind29682 1 2RW
2022 12 DY 23 ind20532 2 2RW
2022 12 DY 23 ind15949 1 2RW
2022 12 DY 23 ind8834 1 2RW
2022 12 DY 23 ind18331 1 2RW
2022 12 DY 23 ind28527 1 2RW
2022 12 DY 23 ind27969 1 2RW
2022 12 DY 23 ind23472 1 2RW
2022 12 DY 23 ind3832 2.5 2RW
2022 12 DY 23 ind25634 1.5 2RW
2022 12 DY 23 ind2434 1 2RW
2022 12 DY 23 ind12701 1 2RW
2022 12 DY 23 ind2018 2.5 2RW
2022 12 DY 23 ind3182 1.5 2RW
2022 12 DY 23 ind13600 1.5 2RW
2022 12 DY 23 ind18003 1.5 2RW
2022 12 DY 23 ind8488 1.5 2RW
2022 12 DY 23 ind21522 1 2RW
2022 12 DY 23 ind9457 1 2RW
2022 12 DY 23 ind20341 1 2RW
2022 12 DY 23 ind5111 1.5 2RW
2022 12 DY 23 ind19774 1.5 2RW
2022 12 DY 23 ind7093 2.5 2RW
2022 12 DY 23 ind9024 1.5 2RW
2022 12 DY 23 ind1574 2.5 2RW
2022 12 DY 23 ind19454 1.5 2RW
2022 12 DY 23 ind22595 1.5 2RW
2022 12 DY 23 ind9116 1 2RW
2022 12 DY 23 ind15051 5 2RW
2022 12 DY 23 ind5169 2.5 2RW
2022 12 DY 23 ind26519 3 2RW
2022 12 DY 23 ind15350 2.5 2RW
2022 12 DY 23 ind14666 2.5 2RW
2022 12 DY 23 ind2119 3 2RW
2022 12 DY 23 ind28355 2 2RW
2022 12 DY 23 ind5902 1.5 2RW
2022 12 DY 23 ind26799 4 2RW
2022 12 DY 23 ind21242 1 2RW
2022 12 DY 23 ind17694 3 2RW
2022 12 DY 23 ind12800 2.5 2RW
2022 12 DY 23 ind28556 3 2RW
2022 12 DY 23 ind15318 3 2RW
2022 12 DY 23 ind21593 1.5 2RW
2022 12 DY 23 ind5158 2.5 2RW
2022 12 DY 23 ind22577 1 2RW
2022 12 DY 23 ind22051 3 2RW
2022 12 DY 23 ind7156 3 2RW
2022 12 DY 23 ind2273 2 2RW
2022 12 DY 23 ind6837 2.5 2RW
2022 12 DY 23 ind20235 3 2RW
2022 16 DY 23 ind20532 2 2RW
2022 16 DY 23 ind15949 2 2RW
2022 16 DY 23 ind25480 2.5 2RW
2022 16 DY 23 ind19724 2 2RW
2022 16 DY 23 ind957 2 2RW
2022 16 DY 23 ind26162 2 2RW
2022 16 DY 23 ind2463 2.5 2RW
2022 16 DY 23 ind22861 1.5 2RW
2022 16 DY 23 ind5948 4.5 2RW
2022 16 DY 23 ind20501 2 2RW
2022 16 DY 23 ind21467 3 2RW
2022 16 DY 23 ind3145 4.5 2RW
2022 16 DY 23 ind19614 2 2RW
2022 16 DY 23 ind21995 2 2RW
2022 16 DY 23 ind28966 2.5 2RW
2022 16 DY 23 ind4805 4 2RW
2022 16 DY 23 ind18761 2.5 2RW
2022 16 DY 23 ind26383 2.5 2RW
2022 16 DY 23 ind21970 2.5 2RW
2022 16 DY 23 ind16894 2 2RW
2022 16 DY 23 ind25316 2 2RW
2022 16 DY 23 ind22779 1 2RW
2022 16 DY 23 ind20134 1.5 2RW
2022 16 DY 23 ind26540 2.5 2RW
2022 16 DY 23 ind5399 2 2RW
2022 16 DY 23 ind3296 1 2RW
2022 16 DY 23 ind11202 2 2RW
2022 16 DY 23 ind24028 1 2RW
2022 16 DY 23 ind12739 1 2RW
2022 16 DY 23 ind23365 4.5 2RW
2022 16 DY 23 ind10109 4 2RW
2022 16 DY 23 ind531 1.5 2RW
2022 16 DY 23 ind5045 2.5 2RW
2022 16 DY 23 ind27987 1.5 2RW
2022 16 DY 23 ind15667 1.5 2RW
2022 16 DY 23 ind15573 1.5 2RW
2022 16 DY 23 ind18847 2.5 2RW
2022 16 DY 23 ind24987 1.5 2RW
2022 16 DY 23 ind11117 3.5 2RW
2022 16 DY 23 ind9046 1 2RW
2022 16 DY 23 ind24259 5 2RW
2022 16 DY 23 ind9918 2.5 2RW
2022 16 DY 23 ind20785 4 2RW
2022 16 DY 23 ind27551 2.5 2RW
2022 16 DY 23 ind4993 3 2RW
2022 16 DY 23 ind6574 1.5 2RW
2022 16 DY 23 ind22615 3 2RW
2022 16 DY 23 ind29762 2.5 2RW
2022 20 DY 23 ind20532 3 2RW
2022 20 DY 23 ind15949 2.5 2RW
2022 20 DY 23 ind8834 1.5 2RW
2022 20 DY 23 ind12524 2 2RW
2022 20 DY 23 ind13910 2.5 2RW
2022 20 DY 23 ind11748 1.5 2RW
2022 20 DY 23 ind24236 5 2RW
2022 20 DY 23 ind27462 2.5 2RW
2022 20 DY 23 ind20894 3.5 2RW
2022 20 DY 23 ind30330 3 2RW
2022 20 DY 23 ind17897 2.5 2RW
2022 20 DY 23 ind4009 2.5 2RW
2022 20 DY 23 ind18760 5 2RW
2022 20 DY 23 ind4471 3.5 2RW
2022 20 DY 23 ind13575 2 2RW
2022 20 DY 23 ind16474 3 2RW
2022 20 DY 23 ind4686 2.5 2RW
2022 20 DY 23 ind25475 5.5 2RW
2022 20 DY 23 ind23132 3 2RW
2022 20 DY 23 ind23966 4 2RW
2022 20 DY 23 ind2909 4 2RW
2022 20 DY 23 ind26613 2.5 2RW
2022 20 DY 23 ind26096 1 2RW
2022 20 DY 23 ind21159 1.5 2RW
2022 20 DY 23 ind11104 3 2RW
2022 20 DY 23 ind24902 2.5 2RW
2022 20 DY 23 ind26600 3 2RW
2022 20 DY 23 ind10468 2 2RW
2022 20 DY 23 ind6680 3 2RW
2022 20 DY 23 ind29491 2.5 2RW
2022 20 DY 23 ind803 3.5 2RW
2022 20 DY 23 ind19485 2 2RW
2022 20 DY 23 ind7321 3.5 2RW
2022 20 DY 23 ind24892 3 2RW
2022 20 DY 23 ind4160 3.5 2RW
2022 20 DY 23 ind18305 3 2RW
2022 20 DY 23 ind11646 2 2RW
2022 20 DY 23 ind19812 1.5 2RW
2022 20 DY 23 ind25017 2 2RW
2022 20 DY 23 ind15619 1.5 2RW
2022 20 DY 23 ind25722 2 2RW
2022 20 DY 23 ind4338 1.5 2RW
2022 20 DY 23 ind18507 2.5 2RW
2022 20 DY 23 ind20996 1.5 2RW
2022 20 DY 23 ind13166 2 2RW
2022 20 DY 23 ind25566 1 2RW
2022 20 DY 23 ind14339 1.5 2RW
2022 20 DY 23 ind17173 1 2RW
2022 20 DY 23 ind22997 1.5 2RW
2022 24 DY 23 ind20532 2.5 2RW
2022 24 DY 23 ind15949 1.5 2RW
2022 24 DY 23 ind1221 1 2RW
2022 24 DY 23 ind20407 2.5 2RW
2022 24 DY 23 ind7156 2 2RW
2022 24 DY 23 ind5446 3.5 2RW
2022 24 DY 23 ind26796 2 2RW
2022 24 DY 23 ind11676 1.5 2RW
2022 24 DY 23 ind27690 1 2RW
2022 24 DY 23 ind17020 3 2RW
2022 24 DY 23 ind2831 1.5 2RW
2022 24 DY 23 ind302 2 2RW
2022 24 DY 23 ind23260 2 2RW
2022 24 DY 23 ind25652 1 2RW
2022 24 DY 23 ind4887 1 2RW
2022 24 DY 23 ind4037 2 2RW
2022 24 DY 23 ind27783 5.5 2RW
2022 24 DY 23 ind2090 5.5 2RW
2022 24 DY 23 ind21548 2.5 2RW
2022 24 DY 23 ind9565 2 2RW
2022 24 DY 23 ind7156 2.5 2RW
2022 24 DY 23 ind27060 2.5 2RW
2022 24 DY 23 ind1325 2 2RW
2022 24 DY 23 ind26472 2.5 2RW
2022 24 DY 23 ind13394 2.5 2RW
2022 24 DY 23 ind20338 3.5 2RW
2022 24 DY 23 ind11478 1.5 2RW
2022 24 DY 23 ind5301 1.5 2RW
2022 24 DY 23 ind9030 5 2RW
2022 24 DY 23 ind8677 2 2RW
2022 24 DY 23 ind18345 3 2RW
2022 24 DY 23 ind27346 1.5 2RW
2022 24 DY 23 ind12471 2.5 2RW
2022 24 DY 23 ind25532 1 2RW
2022 24 DY 23 ind25067 2 2RW
2022 24 DY 23 ind1198 1.5 2RW
2022 24 DY 23 ind18836 3 2RW
2022 24 DY 23 ind8369 2 2RW
2022 24 DY 23 ind29574 1 2RW
2022 24 DY 23 ind21309 2 2RW
2022 24 DY 23 ind27017 1 2RW
2022 24 DY 23 ind14567 4.5 2RW
2022 24 DY 23 ind4163 5.5 2RW
2022 24 DY 23 ind14955 2.5 2RW
2022 24 DY 23 ind17089 1.5 2RW
2022 24 DY 23 ind12013 1.5 2RW
2022 24 DY 23 ind25095 2.5 2RW
2022 8 DY 23 ind15932 1 2RW
2022 8 DY 23 ind15324 1 2RW
2022 8 DY 23 ind3522 1 2RW
2022 8 DY 23 ind24209 1 2RW
2022 8 DY 23 ind17854 1 2RW
2022 8 DY 23 ind29956 2 2RW
2022 8 DY 23 ind22230 1 2RW
2022 8 DY 23 ind11912 1 2RW
2022 8 DY 23 ind6030 1 2RW
2022 8 DY 23 ind14258 1 2RW
2022 8 DY 23 ind2199 1.5 2RW
2022 8 DY 23 ind17394 1 2RW
2022 8 DY 23 ind27030 2 2RW
2022 8 DY 23 ind19225 1 2RW
2022 8 DY 23 ind16798 1 2RW
2022 8 DY 23 ind1394 1 2RW
2022 8 DY 23 ind22651 1 2RW
2022 8 DY 23 ind20055 2 2RW
2022 8 DY 23 ind15203 1 2RW
2022 8 DY 23 ind9263 2 2RW
2022 8 DY 23 ind28252 1 2RW
2022 8 DY 23 ind22385 1 2RW
2022 8 DY 23 ind29562 1 2RW
2022 8 DY 23 ind9056 1 2RW
2022 8 DY 23 ind15203 1.5 2RW
2022 8 DY 23 ind20532 1.5 2RW
2022 8 DY 23 ind7171 2 2RW
2022 8 DY 23 ind24194 1 2RW
2022 8 DY 23 ind21849 1 2RW
2022 8 DY 23 ind19225 1 2RW
2022 8 DY 23 ind12075 1.5 2RW
2022 8 DY 23 ind7738 1 2RW
2022 8 DY 23 ind8769 1 2RW
2022 8 DY 23 ind9930 2 2RW
2022 8 DY 23 ind17515 1.5 2RW
2022 8 DY 23 ind12157 2 2RW
2022 8 DY 23 ind8834 1.5 2RW
2022 8 DY 23 ind10474 2.5 2RW
2022 8 DY 23 ind29682 1 2RW
2022 8 DY 23 ind25338 1 2RW
2022 8 DY 23 ind15949 1 2RW
2022 8 DY 23 ind19233 1 2RW
2022 8 DY 23 ind13058 1.5 2RW
2022 8 DY 23 ind7611 1 2RW
2022 8 DY 23 ind1221 1 2RW
2022 8 DY 23 ind15512 2 2RW
2022 8 DY 23 ind20602 1 2RW
2022 8 DY 23 ind26930 1 2RW
2022 12 DY 23 ind2119 2.5 2RW
2022 12 DY 23 ind21522 2.5 2RW
2022 12 DY 23 ind14666 1.5 2RW
2022 12 DY 23 ind2434 3 2RW
2022 12 DY 23 ind9116 1 2RW
2022 12 DY 23 ind22051 2.5 2RW
2022 12 DY 23 ind23472 3 2RW
2022 12 DY 23 ind6837 2.5 2RW
2022 12 DY 23 ind3832 4 2RW
2022 12 DY 23 ind5902 1 2RW
2022 12 DY 23 ind12701 1 2RW
2022 12 DY 23 ind22577 1 2RW
2022 12 DY 23 ind7093 2.5 2RW
2022 12 DY 23 ind21242 2 2RW
2022 12 DY 23 ind19454 1.5 2RW
2022 12 DY 23 ind26519 3.5 2RW
2022 12 DY 23 ind28556 2.5 2RW
2022 12 DY 23 ind9457 2 2RW
2022 12 DY 23 ind19774 2.5 2RW
2022 12 DY 23 ind7156 2 2RW
2022 12 DY 23 ind17694 3 2RW
2022 12 DY 23 ind13600 1.5 2RW
2022 12 DY 23 ind27969 1.5 2RW
2022 12 DY 23 ind18003 2 2RW
2022 12 DY 23 ind28527 2 2RW
2022 12 DY 23 ind2273 2 2RW
2022 12 DY 23 ind20532 2.5 2RW
2022 12 DY 23 ind20341 1.5 2RW
2022 12 DY 23 ind15051 5 2RW
2022 12 DY 23 ind25634 2 2RW
2022 12 DY 23 ind26799 4 2RW
2022 12 DY 23 ind12800 2.5 2RW
2022 12 DY 23 ind22595 1 2RW
2022 12 DY 23 ind3182 2.5 2RW
2022 12 DY 23 ind15318 2.5 2RW
2022 12 DY 23 ind28355 2.5 2RW
2022 12 DY 23 ind2018 3 2RW
2022 12 DY 23 ind18331 1.5 2RW
2022 12 DY 23 ind5111 1 2RW
2022 12 DY 23 ind20235 3.5 2RW
2022 12 DY 23 ind5169 2 2RW
2022 12 DY 23 ind15949 1.5 2RW
2022 12 DY 23 ind15350 1.5 2RW
2022 12 DY 23 ind8834 2.5 2RW
2022 12 DY 23 ind5158 2.5 2RW
2022 12 DY 23 ind1574 2 2RW
2022 12 DY 23 ind8488 1.5 2RW
2022 12 DY 23 ind21593 1 2RW
2022 12 DY 23 ind9024 1 2RW
2022 16 DY 23 ind531 2.5 2RW
2022 16 DY 23 ind4805 5.5 2RW
2022 16 DY 23 ind10109 3.5 2RW
2022 16 DY 23 ind5948 4 2RW
2022 16 DY 23 ind3296 1.5 2RW
2022 16 DY 23 ind27551 2.5 2RW
2022 16 DY 23 ind26162 1.5 2RW
2022 16 DY 23 ind22615 2.5 2RW
2022 16 DY 23 ind2463 3 2RW
2022 16 DY 23 ind27987 2.5 2RW
2022 16 DY 23 ind20501 3.5 2RW
2022 16 DY 23 ind20785 5 2RW
2022 16 DY 23 ind25316 2 2RW
2022 16 DY 23 ind15573 1.5 2RW
2022 16 DY 23 ind26540 2.5 2RW
2022 16 DY 23 ind12739 1 2RW
2022 16 DY 23 ind11117 1 2RW
2022 16 DY 23 ind18761 2 2RW
2022 16 DY 23 ind16894 3.5 2RW
2022 16 DY 23 ind4993 2 2RW
2022 16 DY 23 ind18847 2.5 2RW
2022 16 DY 23 ind19614 1.5 2RW
2022 16 DY 23 ind957 2 2RW
2022 16 DY 23 ind21995 3 2RW
2022 16 DY 23 ind19724 3 2RW
2022 16 DY 23 ind6574 1.5 2RW
2022 16 DY 23 ind20532 3 2RW
2022 16 DY 23 ind26383 3 2RW
2022 16 DY 23 ind11202 2 2RW
2022 16 DY 23 ind22861 1.5 2RW
2022 16 DY 23 ind15667 2 2RW
2022 16 DY 23 ind24987 1.5 2RW
2022 16 DY 23 ind5399 2.5 2RW
2022 16 DY 23 ind3145 5 2RW
2022 16 DY 23 ind9046 1.5 2RW
2022 16 DY 23 ind5045 2.5 2RW
2022 16 DY 23 ind21467 2 2RW
2022 16 DY 23 ind25480 2.5 2RW
2022 16 DY 23 ind21970 3 2RW
2022 16 DY 23 ind29762 2.5 2RW
2022 16 DY 23 ind24028 1.5 2RW
2022 16 DY 23 ind15949 2 2RW
2022 16 DY 23 ind23365 5 2RW
2022 16 DY 23 ind9918 2.5 2RW
2022 16 DY 23 ind20134 1.5 2RW
2022 16 DY 23 ind28966 2.5 2RW
2022 16 DY 23 ind24259 2.5 2RW
2022 16 DY 23 ind22779 1 2RW
2022 20 DY 23 ind7321 3.5 2RW
2022 20 DY 23 ind4686 3.5 2RW
2022 20 DY 23 ind19485 1.5 2RW
2022 20 DY 23 ind30330 2 2RW
2022 20 DY 23 ind26600 2.5 2RW
2022 20 DY 23 ind13166 2 2RW
2022 20 DY 23 ind24236 3.5 2RW
2022 20 DY 23 ind17173 1 2RW
2022 20 DY 23 ind27462 2 2RW
2022 20 DY 23 ind4160 3 2RW
2022 20 DY 23 ind17897 2 2RW
2022 20 DY 23 ind20996 1.5 2RW
2022 20 DY 23 ind26613 2 2RW
2022 20 DY 23 ind11646 2.5 2RW
2022 20 DY 23 ind11104 4.5 2RW
2022 20 DY 23 ind29491 3 2RW
2022 20 DY 23 ind15619 1.5 2RW
2022 20 DY 23 ind25475 6 2RW
2022 20 DY 23 ind2909 5 2RW
2022 20 DY 23 ind25566 1 2RW
2022 20 DY 23 ind19812 2.5 2RW
2022 20 DY 23 ind4471 4 2RW
2022 20 DY 23 ind11748 2 2RW
2022 20 DY 23 ind13575 2 2RW
2022 20 DY 23 ind13910 2.5 2RW
2022 20 DY 23 ind14339 2 2RW
2022 20 DY 23 ind20532 3 2RW
2022 20 DY 23 ind23132 3.5 2RW
2022 20 DY 23 ind10468 2 2RW
2022 20 DY 23 ind20894 3 2RW
2022 20 DY 23 ind18305 4 2RW
2022 20 DY 23 ind25017 2.5 2RW
2022 20 DY 23 ind24902 2 2RW
2022 20 DY 23 ind18760 4 2RW
2022 20 DY 23 ind25722 1.5 2RW
2022 20 DY 23 ind24892 2.5 2RW
2022 20 DY 23 ind4009 2 2RW
2022 20 DY 23 ind12524 2.5 2RW
2022 20 DY 23 ind23966 5 2RW
2022 20 DY 23 ind22997 2.5 2RW
2022 20 DY 23 ind6680 3.5 2RW
2022 20 DY 23 ind15949 2 2RW
2022 20 DY 23 ind803 2.5 2RW
2022 20 DY 23 ind8834 1 2RW
2022 20 DY 23 ind18507 2 2RW
2022 20 DY 23 ind21159 1 2RW
2022 20 DY 23 ind16474 2 2RW
2022 20 DY 23 ind4338 2 2RW
2022 20 DY 23 ind26096 1 2RW
2022 24 DY 23 ind12471 2.5 2RW
2022 24 DY 23 ind27783 6 2RW
2022 24 DY 23 ind27346 1 2RW
2022 24 DY 23 ind17020 3 2RW
2022 24 DY 23 ind11478 1 2RW
2022 24 DY 23 ind4163 3 2RW
2022 24 DY 23 ind26796 1.5 2RW
2022 24 DY 23 ind12013 1 2RW
2022 24 DY 23 ind11676 1.5 2RW
2022 24 DY 23 ind25067 1.5 2RW
2022 24 DY 23 ind2831 1 2RW
2022 24 DY 23 ind14567 3 2RW
2022 24 DY 23 ind27060 2 2RW
2022 24 DY 23 ind1198 1 2RW
2022 24 DY 23 ind13394 1.5 2RW
2022 24 DY 23 ind8677 2.5 2RW
2022 24 DY 23 ind8369 1.5 2RW
2022 24 DY 23 ind2090 5 2RW
2022 24 DY 23 ind7156 1.5 2RW
2022 24 DY 23 ind14955 1.5 2RW
2022 24 DY 23 ind25652 1 2RW
2022 24 DY 23 ind5446 3.5 2RW
2022 24 DY 23 ind4887 1 2RW
2022 24 DY 23 ind7156 1 2RW
2022 24 DY 23 ind17089 1 2RW
2022 24 DY 23 ind20532 2 2RW
2022 24 DY 23 ind21548 1.5 2RW
2022 24 DY 23 ind5301 1 2RW
2022 24 DY 23 ind27690 1 2RW
2022 24 DY 23 ind18836 4 2RW
2022 24 DY 23 ind20338 3 2RW
2022 24 DY 23 ind23260 1.5 2RW
2022 24 DY 23 ind29574 1.5 2RW
2022 24 DY 23 ind25532 1.5 2RW
2022 24 DY 23 ind302 2 2RW
2022 24 DY 23 ind20407 3 2RW
2022 24 DY 23 ind9565 2 2RW
2022 24 DY 23 ind25095 2.5 2RW
2022 24 DY 23 ind9030 5 2RW
2022 24 DY 23 ind15949 2 2RW
2022 24 DY 23 ind18345 3.5 2RW
2022 24 DY 23 ind1221 1 2RW
2022 24 DY 23 ind27017 1 2RW
2022 24 DY 23 ind26472 2.5 2RW
2022 24 DY 23 ind4037 2.5 2RW
2022 24 DY 23 ind21309 2.5 2RW
2022 24 DY 23 ind1325 2.5 2RW
2021 7 DY 23 ind4146 3 2RW
2021 7 DY 23 ind18331 2 2RW
2021 7 DY 23 ind13058 4 2RW
2021 7 DY 23 ind23598 2 2RW
2021 7 DY 23 ind9056 3 2RW
2021 7 DY 23 ind22385 2 2RW
2021 7 DY 23 ind22230 2 2RW
2021 7 DY 23 ind6030 2 2RW
2021 7 DY 23 ind23598 2 2RW
2021 7 DY 23 ind4146 4 2RW
2021 7 DY 23 ind22230 2 2RW
2021 7 DY 23 ind22385 2 2RW
2021 7 DY 23 ind6030 2 2RW
2021 7 DY 23 ind13058 4 2RW
2021 7 DY 23 ind18331 3 2RW
2021 7 DY 23 ind9056 4 2RW
2021 11 DY 23 ind8834 2 2RW
2021 11 DY 23 ind21849 4 2RW
2021 11 DY 23 ind24209 2 2RW
2021 11 DY 23 ind6335 3 2RW
2021 11 DY 23 ind2199 5 2RW
2021 11 DY 23 ind12157 4 2RW
2021 11 DY 23 ind8769 4 2RW
2021 11 DY 23 ind28252 3 2RW
2021 11 DY 23 ind11266 1 2RW
2021 11 DY 23 ind11216 3 2RW
2021 11 DY 23 ind2199 4 2RW
2021 11 DY 23 ind8834 1 2RW
2021 11 DY 23 ind24209 2 2RW
2021 11 DY 23 ind28252 2 2RW
2021 11 DY 23 ind8769 4 2RW
2021 11 DY 23 ind11266 3 2RW
2021 11 DY 23 ind6335 2 2RW
2021 11 DY 23 ind11216 4 2RW
2021 11 DY 23 ind21849 3 2RW
2021 11 DY 23 ind12157 3 2RW
2021 15 DY 23 ind20532 4 2RW
2021 15 DY 23 ind4146 5 2RW
2021 15 DY 23 ind18020 4 2RW
2021 15 DY 23 ind19534 3 2RW
2021 15 DY 23 ind16798 3 2RW
2021 15 DY 23 ind27508 5 2RW
2021 15 DY 23 ind16976 4 2RW
2021 15 DY 23 ind25150 5 2RW
2021 15 DY 23 ind25980 3 2RW
2021 15 DY 23 ind7907 3 2RW
2021 15 DY 23 ind7115 3 2RW
2021 15 DY 23 ind13034 2 2RW
2021 15 DY 23 ind28868 3 2RW
2021 15 DY 23 ind11383 4 2RW
2021 15 DY 23 ind15113 2 2RW
2021 15 DY 23 ind16609 6 2RW
2021 15 DY 23 ind231 6 2RW
2021 15 DY 23 ind10188 3 2RW
2021 15 DY 23 ind24025 3 2RW
2021 15 DY 23 ind17854 3 2RW
2021 15 DY 23 ind11493 4 2RW
2021 15 DY 23 ind2798 3 2RW
2021 15 DY 23 ind18352 2 2RW
2021 15 DY 23 ind16798 4 2RW
2021 15 DY 23 ind4146 6 2RW
2021 15 DY 23 ind7907 5 2RW
2021 15 DY 23 ind16609 7 2RW
2021 15 DY 23 ind11493 3 2RW
2021 15 DY 23 ind18020 4 2RW
2021 15 DY 23 ind15113 3 2RW
2021 15 DY 23 ind25150 5 2RW
2021 15 DY 23 ind16976 4 2RW
2021 15 DY 23 ind25980 3 2RW
2021 15 DY 23 ind10188 4 2RW
2021 15 DY 23 ind19534 3 2RW
2021 15 DY 23 ind28868 4 2RW
2021 15 DY 23 ind7115 2 2RW
2021 15 DY 23 ind24025 4 2RW
2021 15 DY 23 ind13034 2 2RW
2021 15 DY 23 ind11383 3 2RW
2021 15 DY 23 ind17854 3 2RW
2021 15 DY 23 ind18352 2 2RW
2021 15 DY 23 ind2798 4 2RW
2021 15 DY 23 ind27508 6 2RW
2021 15 DY 23 ind231 5 2RW
2021 15 DY 23 ind20532 4 2RW
2021 19 DY 23 ind20532 4 2RW
2021 19 DY 23 ind4146 5 2RW
2021 19 DY 23 ind12860 6 2RW
2021 19 DY 23 ind4913 4 2RW
2021 19 DY 23 ind17922 6 2RW
2021 19 DY 23 ind19020 4 2RW
2021 19 DY 23 ind25473 3 2RW
2021 19 DY 23 ind26879 6 2RW
2021 19 DY 23 ind7611 6 2RW
2021 19 DY 23 ind390 3 2RW
2021 19 DY 23 ind26236 2 2RW
2021 19 DY 23 ind20869 4 2RW
2021 19 DY 23 ind12386 4 2RW
2021 19 DY 23 ind15013 5 2RW
2021 19 DY 23 ind12382 6 2RW
2021 19 DY 23 ind27140 6 2RW
2021 19 DY 23 ind26542 4 2RW
2021 19 DY 23 ind10377 6 2RW
2021 19 DY 23 ind18661 8 2RW
2021 19 DY 23 ind19233 3 2RW
2021 19 DY 23 ind11992 3 2RW
2021 19 DY 23 ind5429 6 2RW
2021 19 DY 23 ind19020 4 2RW
2021 19 DY 23 ind4146 4 2RW
2021 19 DY 23 ind27140 4 2RW
2021 19 DY 23 ind19233 3 2RW
2021 19 DY 23 ind4913 4 2RW
2021 19 DY 23 ind12382 6 2RW
2021 19 DY 23 ind7611 5 2RW
2021 19 DY 23 ind26879 5 2RW
2021 19 DY 23 ind390 2 2RW
2021 19 DY 23 ind10377 6 2RW
2021 19 DY 23 ind17922 5 2RW
2021 19 DY 23 ind12386 3 2RW
2021 19 DY 23 ind26236 2 2RW
2021 19 DY 23 ind20869 3 2RW
2021 19 DY 23 ind15013 5 2RW
2021 19 DY 23 ind18661 8 2RW
2021 19 DY 23 ind5429 3 2RW
2021 19 DY 23 ind11992 4 2RW
2021 19 DY 23 ind12860 5 2RW
2021 19 DY 23 ind25473 5 2RW
2021 19 DY 23 ind26542 2 2RW
2021 19 DY 23 ind20532 4 2RW
2021 23 DY 23 ind20532 4 2RW
2021 23 DY 23 ind4146 5 2RW
2021 23 DY 23 ind1906 4 2RW
2021 23 DY 23 ind18528 6 2RW
2021 23 DY 23 ind1960 4 2RW
2021 23 DY 23 ind18136 5 2RW
2021 23 DY 23 ind29066 5 2RW
2021 23 DY 23 ind20602 5 2RW
2021 23 DY 23 ind20387 3 2RW
2021 23 DY 23 ind15813 4 2RW
2021 23 DY 23 ind29682 2 2RW
2021 23 DY 23 ind19225 1 2RW
2021 23 DY 23 ind26460 2 2RW
2021 23 DY 23 ind12075 8 2RW
2021 23 DY 23 ind27656 6 2RW
2021 23 DY 23 ind9235 4 2RW
2021 23 DY 23 ind15207 3 2RW
2021 23 DY 23 ind15213 6 2RW
2021 23 DY 23 ind8360 2 2RW
2021 23 DY 23 ind15909 3 2RW
2021 23 DY 23 ind22735 4 2RW
2021 23 DY 23 ind18136 3 2RW
2021 23 DY 23 ind4146 3 2RW
2021 23 DY 23 ind29682 2 2RW
2021 23 DY 23 ind9235 2 2RW
2021 23 DY 23 ind15909 4 2RW
2021 23 DY 23 ind18528 6 2RW
2021 23 DY 23 ind27656 6 2RW
2021 23 DY 23 ind20387 4 2RW
2021 23 DY 23 ind20602 5 2RW
2021 23 DY 23 ind15813 4 2RW
2021 23 DY 23 ind1960 3 2RW
2021 23 DY 23 ind26460 2 2RW
2021 23 DY 23 ind15213 6 2RW
2021 23 DY 23 ind19225 2 2RW
2021 23 DY 23 ind12075 8 2RW
2021 23 DY 23 ind8360 2 2RW
2021 23 DY 23 ind22735 4 2RW
2021 23 DY 23 ind1906 4 2RW
2021 23 DY 23 ind29066 3 2RW
2021 23 DY 23 ind15207 4 2RW
2021 23 DY 23 ind20532 5 2RW
2021 27 DY 23 ind20532 5 2RW
2021 27 DY 23 ind4146 5 2RW
2021 27 DY 23 ind26684 6 2RW
2021 27 DY 23 ind20016 1 2RW
2021 27 DY 23 ind30257 5 2RW
2021 27 DY 23 ind7969 3 2RW
2021 27 DY 23 ind21130 2 2RW
2021 27 DY 23 ind3718 4 2RW
2021 27 DY 23 ind15954 3 2RW
2021 27 DY 23 ind14258 5 2RW
2021 27 DY 23 ind15188 4 2RW
2021 27 DY 23 ind12964 3 2RW
2021 27 DY 23 ind23691 7 2RW
2021 27 DY 23 ind27090 5 2RW
2021 27 DY 23 ind11933 6 2RW
2021 27 DY 23 ind19618 5 2RW
2021 27 DY 23 ind14019 4 2RW
2021 27 DY 23 ind7646 5 2RW
2021 27 DY 23 ind7892 3 2RW
2021 27 DY 23 ind24151 3 2RW
2021 27 DY 23 ind16535 2 2RW
2021 27 DY 23 ind19149 2 2RW
2021 27 DY 23 ind17394 4 2RW
2021 27 DY 23 ind7969 1 2RW
2021 27 DY 23 ind4146 4 2RW
2021 27 DY 23 ind15188 3 2RW
2021 27 DY 23 ind16535 3 2RW
2021 27 DY 23 ind20016 1 2RW
2021 27 DY 23 ind19618 6 2RW
2021 27 DY 23 ind15954 4 2RW
2021 27 DY 23 ind3718 4 2RW
2021 27 DY 23 ind14258 6 2RW
2021 27 DY 23 ind7646 4 2RW
2021 27 DY 23 ind30257 5 2RW
2021 27 DY 23 ind27090 3 2RW
2021 27 DY 23 ind12964 5 2RW
2021 27 DY 23 ind7892 1 2RW
2021 27 DY 23 ind23691 8 2RW
2021 27 DY 23 ind11933 6 2RW
2021 27 DY 23 ind24151 4 2RW
2021 27 DY 23 ind17394 5 2RW
2021 27 DY 23 ind19149 2 2RW
2021 27 DY 23 ind26684 6 2RW
2021 27 DY 23 ind21130 1 2RW
2021 27 DY 23 ind14019 3 2RW
2021 27 DY 23 ind20532 5 2RW
2021 28 DY 23 ind20532 4 2RW
2021 28 DY 23 ind4146 4 2RW
2021 28 DY 23 ind15777 3 2RW
2021 28 DY 23 ind16694 6 2RW
2021 28 DY 23 ind16364 2 2RW
2021 28 DY 23 ind13170 7 2RW
2021 28 DY 23 ind24109 4 2RW
2021 28 DY 23 ind17453 3 2RW
2021 28 DY 23 ind9805 5 2RW
2021 28 DY 23 ind1394 5 2RW
2021 28 DY 23 ind20021 2 2RW
2021 28 DY 23 ind25022 4 2RW
2021 28 DY 23 ind23406 5 2RW
2021 28 DY 23 ind30346 3 2RW
2021 28 DY 23 ind28624 5 2RW
2021 28 DY 23 ind11682 6 2RW
2021 28 DY 23 ind15203 7 2RW
2021 28 DY 23 ind7647 6 2RW
2021 28 DY 23 ind3330 4 2RW
2021 28 DY 23 ind10201 4 2RW
2021 28 DY 23 ind9263 5 2RW
2021 28 DY 23 ind29381 4 2RW
2021 28 DY 23 ind15239 7 2RW
2021 28 DY 23 ind13170 8 2RW
2021 28 DY 23 ind4146 4 2RW
2021 28 DY 23 ind20021 3 2RW
2021 28 DY 23 ind11682 7 2RW
2021 28 DY 23 ind9263 6 2RW
2021 28 DY 23 ind16694 7 2RW
2021 28 DY 23 ind28624 5 2RW
2021 28 DY 23 ind9805 4 2RW
2021 28 DY 23 ind17453 4 2RW
2021 28 DY 23 ind1394 6 2RW
2021 28 DY 23 ind7647 6 2RW
2021 28 DY 23 ind16364 3 2RW
2021 28 DY 23 ind25022 3 2RW
2021 28 DY 23 ind3330 4 2RW
2021 28 DY 23 ind23406 4 2RW
2021 28 DY 23 ind30346 2 2RW
2021 28 DY 23 ind10201 2 2RW
2021 28 DY 23 ind15239 6 2RW
2021 28 DY 23 ind29381 3 2RW
2021 28 DY 23 ind15777 2 2RW
2021 28 DY 23 ind24109 4 2RW
2021 28 DY 23 ind15203 6 2RW
2021 28 DY 23 ind20532 5 2RW
2021 29 DY 23 ind20532 5 2RW
2021 29 DY 23 ind4146 3 2RW
2021 29 DY 23 ind28125 3 2RW
2021 29 DY 23 ind3522 6 2RW
2021 29 DY 23 ind19413 4 2RW
2021 29 DY 23 ind782 6 2RW
2021 29 DY 23 ind19163 4 2RW
2021 29 DY 23 ind7301 2 2RW
2021 29 DY 23 ind24194 3 2RW
2021 29 DY 23 ind1747 6 2RW
2021 29 DY 23 ind4095 3 2RW
2021 29 DY 23 ind18587 4 2RW
2021 29 DY 23 ind14219 7 2RW
2021 29 DY 23 ind12101 6 2RW
2021 29 DY 23 ind18024 5 2RW
2021 29 DY 23 ind6150 4 2RW
2021 29 DY 23 ind4069 3 2RW
2021 29 DY 23 ind19225 1 2RW
2021 29 DY 23 ind22187 5 2RW
2021 29 DY 23 ind10486 4 2RW
2021 29 DY 23 ind7160 6 2RW
2021 29 DY 23 ind15203 6 2RW
2021 29 DY 23 ind1095 2 2RW
2021 29 DY 23 ind782 6 2RW
2021 29 DY 23 ind4146 5 2RW
2021 29 DY 23 ind4095 2 2RW
2021 29 DY 23 ind4069 3 2RW
2021 29 DY 23 ind7160 5 2RW
2021 29 DY 23 ind3522 4 2RW
2021 29 DY 23 ind6150 2 2RW
2021 29 DY 23 ind24194 2 2RW
2021 29 DY 23 ind7301 1 2RW
2021 29 DY 23 ind1747 6 2RW
2021 29 DY 23 ind19413 3 2RW
2021 29 DY 23 ind12101 6 2RW
2021 29 DY 23 ind18587 2 2RW
2021 29 DY 23 ind22187 5 2RW
2021 29 DY 23 ind14219 6 2RW
2021 29 DY 23 ind18024 5 2RW
2021 29 DY 23 ind10486 4 2RW
2021 29 DY 23 ind1095 4 2RW
2021 29 DY 23 ind15203 6 2RW
2021 29 DY 23 ind28125 4 2RW
2021 29 DY 23 ind19163 4 2RW
2021 29 DY 23 ind19225 1 2RW
2021 29 DY 23 ind20532 5 2RW
2021 30 DY 23 ind20532 5 2RW
2021 30 DY 23 ind4146 5 2RW
2021 30 DY 23 ind26983 4 2RW
2021 30 DY 23 ind2442 1 2RW
2021 30 DY 23 ind15990 4 2RW
2021 30 DY 23 ind10106 4 2RW
2021 30 DY 23 ind22008 3 2RW
2021 30 DY 23 ind10141 5 2RW
2021 30 DY 23 ind3679 4 2RW
2021 30 DY 23 ind8185 5 2RW
2021 30 DY 23 ind24958 2 2RW
2021 30 DY 23 ind7668 6 2RW
2021 30 DY 23 ind4247 5 2RW
2021 30 DY 23 ind21275 4 2RW
2021 30 DY 23 ind28004 5 2RW
2021 30 DY 23 ind26762 7 2RW
2021 30 DY 23 ind19703 6 2RW
2021 30 DY 23 ind3231 5 2RW
2021 30 DY 23 ind6775 6 2RW
2021 30 DY 23 ind7462 6 2RW
2021 30 DY 23 ind15030 4 2RW
2021 30 DY 23 ind25338 5 2RW
2021 30 DY 23 ind10106 5 2RW
2021 30 DY 23 ind4146 5 2RW
2021 30 DY 23 ind24958 2 2RW
2021 30 DY 23 ind28004 4 2RW
2021 30 DY 23 ind7462 6 2RW
2021 30 DY 23 ind2442 3 2RW
2021 30 DY 23 ind21275 3 2RW
2021 30 DY 23 ind3679 2 2RW
2021 30 DY 23 ind10141 3 2RW
2021 30 DY 23 ind8185 4 2RW
2021 30 DY 23 ind19703 5 2RW
2021 30 DY 23 ind15990 4 2RW
2021 30 DY 23 ind4247 6 2RW
2021 30 DY 23 ind7668 5 2RW
2021 30 DY 23 ind3231 4 2RW
2021 30 DY 23 ind6775 5 2RW
2021 30 DY 23 ind25338 3 2RW
2021 30 DY 23 ind15030 5 2RW
2021 30 DY 23 ind26983 3 2RW
2021 30 DY 23 ind22008 2 2RW
2021 30 DY 23 ind26762 6 2RW
2021 30 DY 23 ind20532 5 2RW
2021 31 DY 23 ind20532 4 2RW
2021 31 DY 23 ind4146 4 2RW
2021 31 DY 23 ind29003 1 2RW
2021 31 DY 23 ind27396 3 2RW
2021 31 DY 23 ind26051 2 2RW
2021 31 DY 23 ind17001 6 2RW
2021 31 DY 23 ind15932 5 2RW
2021 31 DY 23 ind30257 4 2RW
2021 31 DY 23 ind8569 2 2RW
2021 31 DY 23 ind29943 5 2RW
2021 31 DY 23 ind9107 4 2RW
2021 31 DY 23 ind29956 6 2RW
2021 31 DY 23 ind13700 5 2RW
2021 31 DY 23 ind9930 7 2RW
2021 31 DY 23 ind5253 1 2RW
2021 31 DY 23 ind28710 2 2RW
2021 31 DY 23 ind20976 5 2RW
2021 31 DY 23 ind9055 2 2RW
2021 31 DY 23 ind25399 5 2RW
2021 31 DY 23 ind4867 5 2RW
2021 31 DY 23 ind2704 2 2RW
2021 31 DY 23 ind1511 1 2RW
2021 31 DY 23 ind9173 3 2RW
2021 31 DY 23 ind17001 5 2RW
2021 31 DY 23 ind4146 3 2RW
2021 31 DY 23 ind28710 4 2RW
2021 31 DY 23 ind2704 1 2RW
2021 31 DY 23 ind27396 3 2RW
2021 31 DY 23 ind5253 1 2RW
2021 31 DY 23 ind8569 2 2RW
2021 31 DY 23 ind30257 4 2RW
2021 31 DY 23 ind29943 4 2RW
2021 31 DY 23 ind9055 4 2RW
2021 31 DY 23 ind26051 4 2RW
2021 31 DY 23 ind13700 6 2RW
2021 31 DY 23 ind9107 4 2RW
2021 31 DY 23 ind25399 4 2RW
2021 31 DY 23 ind29956 6 2RW
2021 31 DY 23 ind9930 7 2RW
2021 31 DY 23 ind4867 5 2RW
2021 31 DY 23 ind9173 3 2RW
2021 31 DY 23 ind1511 1 2RW
2021 31 DY 23 ind29003 5 2RW
2021 31 DY 23 ind15932 4 2RW
2021 31 DY 23 ind20976 6 2RW
2021 31 DY 23 ind20532 5 2RW
2021 32 DY 23 ind20532 5 2RW
2021 32 DY 23 ind21992 6 2RW
2021 32 DY 23 ind26497 5 2RW
2021 32 DY 23 ind17515 6 2RW
2021 32 DY 23 ind8107 4 2RW
2021 32 DY 23 ind7970 5 2RW
2021 32 DY 23 ind1932 6 2RW
2021 32 DY 23 ind14517 4 2RW
2021 32 DY 23 ind14656 4 2RW
2021 32 DY 23 ind8616 6 2RW
2021 32 DY 23 ind5662 4 2RW
2021 32 DY 23 ind640 4 2RW
2021 32 DY 23 ind21969 5 2RW
2021 32 DY 23 ind29212 5 2RW
2021 32 DY 23 ind8994 3 2RW
2021 32 DY 23 ind16943 6 2RW
2021 32 DY 23 ind9930 5 2RW
2021 32 DY 23 ind27733 3 2RW
2021 32 DY 23 ind11912 4 2RW
2021 32 DY 23 ind25841 2 2RW
2021 32 DY 23 ind28980 4 2RW
2021 32 DY 23 ind22090 4 2RW
2021 32 DY 23 ind12874 4 2RW
2021 32 DY 23 ind27574 4 2RW
2021 32 DY 23 ind7970 5 2RW
2021 32 DY 23 ind21992 3 2RW
2021 32 DY 23 ind5662 4 2RW
2021 32 DY 23 ind9930 4 2RW
2021 32 DY 23 ind22090 3 2RW
2021 32 DY 23 ind17515 7 2RW
2021 32 DY 23 ind16943 7 2RW
2021 32 DY 23 ind14656 4 2RW
2021 32 DY 23 ind14517 2 2RW
2021 32 DY 23 ind8616 5 2RW
2021 32 DY 23 ind11912 5 2RW
2021 32 DY 23 ind8107 4 2RW
2021 32 DY 23 ind29212 6 2RW
2021 32 DY 23 ind640 4 2RW
2021 32 DY 23 ind25841 4 2RW
2021 32 DY 23 ind21969 5 2RW
2021 32 DY 23 ind8994 3 2RW
2021 32 DY 23 ind28980 6 2RW
2021 32 DY 23 ind27574 4 2RW
2021 32 DY 23 ind12874 4 2RW
2021 32 DY 23 ind26497 5 2RW
2021 32 DY 23 ind1932 7 2RW
2021 32 DY 23 ind27733 5 2RW
2021 32 DY 23 ind20532 5 2RW
2020 7 DY 23 ind4146 1.5 2RW
2020 7 DY 23 ind8834 1 2RW
2020 7 DY 23 ind20532 3 2RW
2020 7 DY 23 ind12394 3.5 2RW
2020 7 DY 23 ind15935 1 2RW
2020 7 DY 23 ind23598 2 2RW
2020 7 DY 23 ind3776 1.5 2RW
2020 7 DY 23 ind9056 2 2RW
2020 7 DY 23 ind12114 1.5 2RW
2020 7 DY 23 ind23012 1 2RW
2020 7 DY 23 ind23206 1 2RW
2020 7 DY 23 ind10772 1 2RW
2020 7 DY 23 ind5487 1 2RW
2020 7 DY 23 ind10559 1 2RW
2020 7 DY 23 ind2199 3.5 2RW
2020 7 DY 23 ind4761 1.5 2RW
2020 7 DY 23 ind6148 2 2RW
2020 7 DY 23 ind1991 3.5 2RW
2020 7 DY 23 ind25263 1 2RW
2020 7 DY 23 ind21609 2.5 2RW
2020 7 DY 23 ind2066 1.5 2RW
2020 7 DY 23 ind8769 3 2RW
2020 7 DY 23 ind9011 1.5 2RW
2020 7 DY 23 ind28252 1 2RW
2020 7 DY 23 ind23598 1.5 2RW
2020 7 DY 23 ind8834 1 2RW
2020 7 DY 23 ind23206 1 2RW
2020 7 DY 23 ind6148 1.5 2RW
2020 7 DY 23 ind8769 2 2RW
2020 7 DY 23 ind12394 4.5 2RW
2020 7 DY 23 ind4761 1.5 2RW
2020 7 DY 23 ind12114 1.5 2RW
2020 7 DY 23 ind9056 2.5 2RW
2020 7 DY 23 ind23012 2 2RW
2020 7 DY 23 ind25263 1 2RW
2020 7 DY 23 ind15935 1 2RW
2020 7 DY 23 ind10559 1 2RW
2020 7 DY 23 ind10772 1.5 2RW
2020 7 DY 23 ind21609 1.5 2RW
2020 7 DY 23 ind5487 1.5 2RW
2020 7 DY 23 ind2199 2 2RW
2020 7 DY 23 ind2066 2.5 2RW
2020 7 DY 23 ind28252 1 2RW
2020 7 DY 23 ind9011 1 2RW
2020 7 DY 23 ind20532 2.5 2RW
2020 7 DY 23 ind3776 2.5 2RW
2020 7 DY 23 ind1991 3 2RW
2020 7 DY 23 ind4146 2 2RW
2020 11 DY 23 ind4146 2 2RW
2020 11 DY 23 ind18331 1.5 2RW
2020 11 DY 23 ind6038 2.5 2RW
2020 11 DY 23 ind3496 2 2RW
2020 11 DY 23 ind13058 2.5 2RW
2020 11 DY 23 ind23573 3 2RW
2020 11 DY 23 ind22385 1.5 2RW
2020 11 DY 23 ind22230 2 2RW
2020 11 DY 23 ind6030 1 2RW
2020 11 DY 23 ind21849 1.5 2RW
2020 11 DY 23 ind13376 3 2RW
2020 11 DY 23 ind2350 4 2RW
2020 11 DY 23 ind15511 2 2RW
2020 11 DY 23 ind7701 1 2RW
2020 11 DY 23 ind2286 2.5 2RW
2020 11 DY 23 ind24209 1 2RW
2020 11 DY 23 ind9086 1.5 2RW
2020 11 DY 23 ind21393 1.5 2RW
2020 11 DY 23 ind14620 1 2RW
2020 11 DY 23 ind6647 1 2RW
2020 11 DY 23 ind12157 2 2RW
2020 11 DY 23 ind16656 1.5 2RW
2020 11 DY 23 ind6335 1 2RW
2020 11 DY 23 ind27356 1.5 2RW
2020 11 DY 23 ind23573 2 2RW
2020 11 DY 23 ind18331 1.5 2RW
2020 11 DY 23 ind13376 4 2RW
2020 11 DY 23 ind9086 1 2RW
2020 11 DY 23 ind16656 1 2RW
2020 11 DY 23 ind3496 1.5 2RW
2020 11 DY 23 ind24209 1 2RW
2020 11 DY 23 ind6030 1 2RW
2020 11 DY 23 ind22230 1 2RW
2020 11 DY 23 ind21849 1 2RW
2020 11 DY 23 ind14620 1.5 2RW
2020 11 DY 23 ind13058 3.5 2RW
2020 11 DY 23 ind7701 1 2RW
2020 11 DY 23 ind2350 5 2RW
2020 11 DY 23 ind6647 3.5 2RW
2020 11 DY 23 ind15511 2.5 2RW
2020 11 DY 23 ind2286 1.5 2RW
2020 11 DY 23 ind12157 2 2RW
2020 11 DY 23 ind27356 3 2RW
2020 11 DY 23 ind6335 2 2RW
2020 11 DY 23 ind6038 2 2RW
2020 11 DY 23 ind22385 2 2RW
2020 11 DY 23 ind21393 3 2RW
2020 11 DY 23 ind4146 2.5 2RW
2020 15 DY 23 ind4146 2 2RW
2020 15 DY 23 ind20532 2.5 2RW
2020 15 DY 23 ind20532 3.5 2RW
2020 15 DY 23 ind4146 1.5 2RW
2020 19 DY 23 ind4146 2 2RW
2020 19 DY 23 ind20532 3 2RW
2020 19 DY 23 ind20532 4 2RW
2020 19 DY 23 ind4146 2.5 2RW
2020 23 DY 23 ind4146 2 2RW
2020 23 DY 23 ind20532 3 2RW
2020 23 DY 23 ind20532 2 2RW
2020 23 DY 23 ind4146 2.5 2RW
2020 27 DY 23 ind4146 2.5 2RW
2020 27 DY 23 ind20532 4 2RW
2020 27 DY 23 ind20532 3.5 2RW
2020 28 DY 23 ind4146 2 2RW
2020 28 DY 23 ind20532 3.5 2RW
2020 28 DY 23 ind20532 3.5 2RW
2020 28 DY 23 ind4146 1.5 2RW
2020 29 DY 23 ind4146 2.5 2RW
2020 29 DY 23 ind20532 4 2RW
2020 29 DY 23 ind20532 2 2RW
2020 29 DY 23 ind4146 2 2RW
2020 30 DY 23 ind4146 2 2RW
2020 30 DY 23 ind20532 2 2RW
2020 30 DY 23 ind20532 3 2RW
2020 30 DY 23 ind4146 2 2RW
2020 31 DY 23 ind4146 2.5 2RW
2020 31 DY 23 ind20532 2.5 2RW
2020 31 DY 23 ind20532 4 2RW
2020 31 DY 23 ind4146 4 2RW
2020 32 DY 23 ind8834 1.5 2RW
2020 32 DY 23 ind10174 2 2RW
2020 32 DY 23 ind4459 1 2RW
2020 32 DY 23 ind7980 2.5 2RW
2020 32 DY 23 ind11266 2 2RW
2020 32 DY 23 ind13813 2.5 2RW
2020 32 DY 23 ind11216 2 2RW
2020 32 DY 23 ind330 2 2RW
2020 32 DY 23 ind20873 2.5 2RW
2020 32 DY 23 ind17415 2 2RW
2020 32 DY 23 ind11045 2.5 2RW
2020 32 DY 23 ind25461 1.5 2RW
2020 32 DY 23 ind11266 1 2RW
2020 32 DY 23 ind8834 1 2RW
2020 32 DY 23 ind17415 1.5 2RW
2020 32 DY 23 ind4459 1.5 2RW
2020 32 DY 23 ind330 2 2RW
2020 32 DY 23 ind11216 2 2RW
2020 32 DY 23 ind20873 1.5 2RW
2020 32 DY 23 ind7980 2.5 2RW
2020 32 DY 23 ind11045 3.5 2RW
2020 32 DY 23 ind25461 1.5 2RW
2020 32 DY 23 ind10174 1.5 2RW
2020 32 DY 23 ind13813 4 2RW
2019 7 DY 21 ind6038 4.5 2RW
2019 7 DY 21 ind8834 2 2RW
2019 7 DY 21 ind5807 4.5 2RW
2019 7 DY 21 ind3181 3.5 2RW
2019 7 DY 21 ind12394 4 2RW
2019 7 DY 21 ind18109 4 2RW
2019 7 DY 21 ind682 5 2RW
2019 7 DY 21 ind18331 3.5 2RW
2019 7 DY 21 ind3496 3 2RW
2019 7 DY 21 ind7758 4 2RW
2019 7 DY 21 ind13058 3.5 2RW
2019 7 DY 21 ind20532 5 2RW
2019 7 DY 21 ind3130 5.5 2RW
2019 7 DY 21 ind4200 2.5 2RW
2019 7 DY 21 ind14437 2.5 2RW
2019 7 DY 21 ind7244 3.5 2RW
2019 7 DY 21 ind29382 4.5 2RW
2019 7 DY 21 ind15132 2.5 2RW
2019 7 DY 21 ind23598 3 2RW
2019 7 DY 21 ind22803 3 2RW
2019 7 DY 21 ind3776 5.5 2RW
2019 7 DY 21 ind3353 4 2RW
2019 7 DY 21 ind9056 4.5 2RW
2019 7 DY 21 ind12114 2 2RW
2019 7 DY 21 ind14437 3.5 2RW
2019 7 DY 21 ind4200 2.5 2RW
2019 7 DY 21 ind7244 2.5 2RW
2019 7 DY 21 ind5807 5 2RW
2019 7 DY 21 ind22803 3 2RW
2019 7 DY 21 ind9056 3.5 2RW
2019 7 DY 21 ind29382 4.5 2RW
2019 7 DY 21 ind3776 5.5 2RW
2019 7 DY 21 ind18109 3 2RW
2019 7 DY 21 ind3130 5.5 2RW
2019 7 DY 21 ind682 5 2RW
2019 7 DY 21 ind15132 4 2RW
2019 7 DY 21 ind3181 2 2RW
2019 7 DY 21 ind20532 5.5 2RW
2019 7 DY 21 ind3496 3.5 2RW
2019 7 DY 21 ind23598 3.5 2RW
2019 7 DY 21 ind12114 1.5 2RW
2019 7 DY 21 ind12394 5 2RW
2019 7 DY 21 ind18331 2.5 2RW
2019 7 DY 21 ind13058 3.5 2RW
2019 7 DY 21 ind8834 1.5 2RW
2019 7 DY 21 ind7758 3.5 2RW
2019 7 DY 21 ind6038 3 2RW
2019 7 DY 21 ind3353 2.5 2RW
2019 11 DY 21 ind6038 3 2RW
2019 11 DY 21 ind8834 1 2RW
2019 11 DY 21 ind5807 5 2RW
2019 11 DY 21 ind5121 4 2RW
2019 11 DY 21 ind8060 5 2RW
2019 11 DY 21 ind25479 3 2RW
2019 11 DY 21 ind4042 4.5 2RW
2019 11 DY 21 ind15935 2 2RW
2019 11 DY 21 ind14829 4.5 2RW
2019 11 DY 21 ind784 4 2RW
2019 11 DY 21 ind25320 2.5 2RW
2019 11 DY 21 ind16373 4 2RW
2019 11 DY 21 ind22385 3.5 2RW
2019 11 DY 21 ind22230 2 2RW
2019 11 DY 21 ind6030 2 2RW
2019 11 DY 21 ind18125 3 2RW
2019 11 DY 21 ind23573 3.5 2RW
2019 11 DY 21 ind17188 2 2RW
2019 11 DY 21 ind3208 5 2RW
2019 11 DY 21 ind7588 5.5 2RW
2019 11 DY 21 ind22313 3 2RW
2019 11 DY 21 ind22109 1 2RW
2019 11 DY 21 ind1847 1.5 2RW
2019 11 DY 21 ind3867 1.5 2RW
2019 11 DY 21 ind6030 3 2RW
2019 11 DY 21 ind22230 2 2RW
2019 11 DY 21 ind18125 4 2RW
2019 11 DY 21 ind5807 5 2RW
2019 11 DY 21 ind7588 5.5 2RW
2019 11 DY 21 ind1847 3.5 2RW
2019 11 DY 21 ind23573 4 2RW
2019 11 DY 21 ind22313 3.5 2RW
2019 11 DY 21 ind25479 3 2RW
2019 11 DY 21 ind22385 3.5 2RW
2019 11 DY 21 ind4042 4 2RW
2019 11 DY 21 ind17188 1.5 2RW
2019 11 DY 21 ind5121 4 2RW
2019 11 DY 21 ind16373 4.5 2RW
2019 11 DY 21 ind14829 4.5 2RW
2019 11 DY 21 ind3208 5 2RW
2019 11 DY 21 ind3867 2 2RW
2019 11 DY 21 ind8060 4.5 2RW
2019 11 DY 21 ind15935 3.5 2RW
2019 11 DY 21 ind25320 2 2RW
2019 11 DY 21 ind8834 1.5 2RW
2019 11 DY 21 ind784 4.5 2RW
2019 11 DY 21 ind6038 4 2RW
2019 11 DY 21 ind22109 1 2RW
2019 15 DY 21 ind6038 4 2RW
2019 15 DY 21 ind8834 1.5 2RW
2019 15 DY 21 ind23012 3.5 2RW
2019 15 DY 21 ind1384 4 2RW
2019 15 DY 21 ind13300 6 2RW
2019 15 DY 21 ind8566 3 2RW
2019 15 DY 21 ind16642 5.5 2RW
2019 15 DY 21 ind7980 1.5 2RW
2019 15 DY 21 ind23206 1.5 2RW
2019 15 DY 21 ind10772 1 2RW
2019 15 DY 21 ind30367 5 2RW
2019 15 DY 21 ind5487 2 2RW
2019 15 DY 21 ind17981 4.5 2RW
2019 15 DY 21 ind10559 3.5 2RW
2019 15 DY 21 ind4109 4.5 2RW
2019 15 DY 21 ind8300 3 2RW
2019 15 DY 21 ind16719 2.5 2RW
2019 15 DY 21 ind23513 4 2RW
2019 15 DY 21 ind5741 1.5 2RW
2019 15 DY 21 ind23851 5 2RW
2019 15 DY 21 ind13984 3.5 2RW
2019 15 DY 21 ind10577 2 2RW
2019 15 DY 21 ind9187 2.5 2RW
2019 15 DY 21 ind22321 2 2RW
2019 15 DY 21 ind4109 3.5 2RW
2019 15 DY 21 ind10559 3 2RW
2019 15 DY 21 ind8300 2.5 2RW
2019 15 DY 21 ind23012 4 2RW
2019 15 DY 21 ind23851 5 2RW
2019 15 DY 21 ind9187 3.5 2RW
2019 15 DY 21 ind16719 3 2RW
2019 15 DY 21 ind13984 3 2RW
2019 15 DY 21 ind8566 4.5 2RW
2019 15 DY 21 ind17981 4.5 2RW
2019 15 DY 21 ind16642 6 2RW
2019 15 DY 21 ind23513 4.5 2RW
2019 15 DY 21 ind1384 3.5 2RW
2019 15 DY 21 ind5487 2.5 2RW
2019 15 DY 21 ind23206 2.5 2RW
2019 15 DY 21 ind5741 2 2RW
2019 15 DY 21 ind22321 3 2RW
2019 15 DY 21 ind13300 5.5 2RW
2019 15 DY 21 ind7980 2.5 2RW
2019 15 DY 21 ind30367 4.5 2RW
2019 15 DY 21 ind8834 1.5 2RW
2019 15 DY 21 ind10772 2 2RW
2019 15 DY 21 ind6038 4 2RW
2019 15 DY 21 ind10577 2 2RW
2019 19 DY 21 ind6038 4.5 2RW
2019 19 DY 21 ind8834 1.5 2RW
2019 19 DY 21 ind2199 4 2RW
2019 19 DY 21 ind11110 4.5 2RW
2019 19 DY 21 ind24219 5.5 2RW
2019 19 DY 21 ind4761 3.5 2RW
2019 19 DY 21 ind19887 3 2RW
2019 19 DY 21 ind9995 2.5 2RW
2019 19 DY 21 ind2158 2.5 2RW
2019 19 DY 21 ind18192 1 2RW
2019 19 DY 21 ind30325 2.5 2RW
2019 19 DY 21 ind9560 1 2RW
2019 19 DY 21 ind27807 6 2RW
2019 19 DY 21 ind842 3 2RW
2019 19 DY 21 ind20380 2.5 2RW
2019 19 DY 21 ind12390 2 2RW
2019 19 DY 21 ind17415 5.5 2RW
2019 19 DY 21 ind6148 5 2RW
2019 19 DY 21 ind1991 4 2RW
2019 19 DY 21 ind25263 2 2RW
2019 19 DY 21 ind11358 2.5 2RW
2019 19 DY 21 ind9958 2.5 2RW
2019 19 DY 21 ind23841 2 2RW
2019 19 DY 21 ind21609 5 2RW
2019 19 DY 21 ind20380 2 2RW
2019 19 DY 21 ind842 3 2RW
2019 19 DY 21 ind12390 2.5 2RW
2019 19 DY 21 ind2199 4 2RW
2019 19 DY 21 ind25263 2 2RW
2019 19 DY 21 ind23841 2 2RW
2019 19 DY 21 ind17415 5.5 2RW
2019 19 DY 21 ind11358 3.5 2RW
2019 19 DY 21 ind4761 3 2RW
2019 19 DY 21 ind27807 6 2RW
2019 19 DY 21 ind19887 3.5 2RW
2019 19 DY 21 ind6148 4.5 2RW
2019 19 DY 21 ind11110 4.5 2RW
2019 19 DY 21 ind9560 2 2RW
2019 19 DY 21 ind2158 4 2RW
2019 19 DY 21 ind1991 3.5 2RW
2019 19 DY 21 ind21609 4.5 2RW
2019 19 DY 21 ind24219 6 2RW
2019 19 DY 21 ind9995 3 2RW
2019 19 DY 21 ind30325 2 2RW
2019 19 DY 21 ind8834 1 2RW
2019 19 DY 21 ind18192 1 2RW
2019 19 DY 21 ind6038 4 2RW
2019 19 DY 21 ind9958 3 2RW
2019 23 DY 21 ind6038 4.5 2RW
2019 23 DY 21 ind8834 1 2RW
2019 23 DY 21 ind6893 2.5 2RW
2019 23 DY 21 ind28595 4.5 2RW
2019 23 DY 21 ind24221 5.5 2RW
2019 23 DY 21 ind20691 5 2RW
2019 23 DY 21 ind112 3.5 2RW
2019 23 DY 21 ind22312 1.5 2RW
2019 23 DY 21 ind24835 2.5 2RW
2019 23 DY 21 ind5230 4.5 2RW
2019 23 DY 21 ind27583 2.5 2RW
2019 23 DY 21 ind12836 4.5 2RW
2019 23 DY 21 ind14462 2 2RW
2019 23 DY 21 ind24924 3 2RW
2019 23 DY 21 ind21246 3.5 2RW
2019 23 DY 21 ind2066 4.5 2RW
2019 23 DY 21 ind9142 3.5 2RW
2019 23 DY 21 ind26170 2 2RW
2019 23 DY 21 ind10750 2.5 2RW
2019 23 DY 21 ind25308 3 2RW
2019 23 DY 21 ind4707 4.5 2RW
2019 23 DY 21 ind8769 3 2RW
2019 23 DY 21 ind15511 4 2RW
2019 23 DY 21 ind23857 2 2RW
2019 23 DY 21 ind21246 2.5 2RW
2019 23 DY 21 ind24924 2.5 2RW
2019 23 DY 21 ind2066 4 2RW
2019 23 DY 21 ind6893 2.5 2RW
2019 23 DY 21 ind25308 3 2RW
2019 23 DY 21 ind15511 4.5 2RW
2019 23 DY 21 ind9142 5.5 2RW
2019 23 DY 21 ind4707 6 2RW
2019 23 DY 21 ind20691 5 2RW
2019 23 DY 21 ind14462 1.5 2RW
2019 23 DY 21 ind112 3.5 2RW
2019 23 DY 21 ind26170 3 2RW
2019 23 DY 21 ind28595 5 2RW
2019 23 DY 21 ind12836 4 2RW
2019 23 DY 21 ind24835 4 2RW
2019 23 DY 21 ind10750 3 2RW
2019 23 DY 21 ind23857 2.5 2RW
2019 23 DY 21 ind24221 5 2RW
2019 23 DY 21 ind22312 1 2RW
2019 23 DY 21 ind27583 1 2RW
2019 23 DY 21 ind8834 1 2RW
2019 23 DY 21 ind5230 4 2RW
2019 23 DY 21 ind6038 4 2RW
2019 23 DY 21 ind8769 3.5 2RW
2019 27 DY 21 ind6038 4.5 2RW
2019 27 DY 21 ind8834 1.5 2RW
2019 27 DY 21 ind19088 2 2RW
2019 27 DY 21 ind19670 1 2RW
2019 27 DY 21 ind9011 1 2RW
2019 27 DY 21 ind19313 2 2RW
2019 27 DY 21 ind28252 1 2RW
2019 27 DY 21 ind21849 2.5 2RW
2019 27 DY 21 ind8567 1 2RW
2019 27 DY 21 ind18497 5 2RW
2019 27 DY 21 ind17817 4 2RW
2019 27 DY 21 ind20403 5 2RW
2019 27 DY 21 ind16434 6 2RW
2019 27 DY 21 ind27970 2.5 2RW
2019 27 DY 21 ind9498 2.5 2RW
2019 27 DY 21 ind20403 4 2RW
2019 27 DY 21 ind4792 4.5 2RW
2019 27 DY 21 ind13376 5 2RW
2019 27 DY 21 ind9874 5 2RW
2019 27 DY 21 ind2350 3.5 2RW
2019 27 DY 21 ind7655 6 2RW
2019 27 DY 21 ind15511 4 2RW
2019 27 DY 21 ind12469 5.5 2RW
2019 27 DY 21 ind7701 2 2RW
2019 27 DY 21 ind9498 4 2RW
2019 27 DY 21 ind27970 4 2RW
2019 27 DY 21 ind20403 4 2RW
2019 27 DY 21 ind19088 3.5 2RW
2019 27 DY 21 ind2350 3.5 2RW
2019 27 DY 21 ind12469 6 2RW
2019 27 DY 21 ind4792 4 2RW
2019 27 DY 21 ind7655 6 2RW
2019 27 DY 21 ind19313 2 2RW
2019 27 DY 21 ind16434 7 2RW
2019 27 DY 21 ind28252 1 2RW
2019 27 DY 21 ind13376 5.5 2RW
2019 27 DY 21 ind19670 4 2RW
2019 27 DY 21 ind20403 4.5 2RW
2019 27 DY 21 ind8567 3 2RW
2019 27 DY 21 ind9874 4 2RW
2019 27 DY 21 ind7701 2 2RW
2019 27 DY 21 ind9011 3.5 2RW
2019 27 DY 21 ind21849 4 2RW
2019 27 DY 21 ind17817 4.5 2RW
2019 27 DY 21 ind8834 1 2RW
2019 27 DY 21 ind18497 4.5 2RW
2019 27 DY 21 ind6038 3.5 2RW
2019 27 DY 21 ind15511 3.5 2RW
2019 28 DY 21 ind6038 4.5 2RW
2019 28 DY 21 ind8834 1 2RW
2019 28 DY 21 ind28079 1.5 2RW
2019 28 DY 21 ind10649 2 2RW
2019 28 DY 21 ind2701 3.5 2RW
2019 28 DY 21 ind559 4.5 2RW
2019 28 DY 21 ind17379 3.5 2RW
2019 28 DY 21 ind2026 3.5 2RW
2019 28 DY 21 ind7544 2 2RW
2019 28 DY 21 ind11266 2 2RW
2019 28 DY 21 ind22001 1 2RW
2019 28 DY 21 ind20873 3.5 2RW
2019 28 DY 21 ind2723 1.5 2RW
2019 28 DY 21 ind22182 6 2RW
2019 28 DY 21 ind5407 1 2RW
2019 28 DY 21 ind12357 3.5 2RW
2019 28 DY 21 ind7600 2 2RW
2019 28 DY 21 ind29029 5 2RW
2019 28 DY 21 ind2570 4 2RW
2019 28 DY 21 ind841 2 2RW
2019 28 DY 21 ind573 3 2RW
2019 28 DY 21 ind8193 3.5 2RW
2019 28 DY 21 ind27188 3.5 2RW
2019 28 DY 21 ind6981 3.5 2RW
2019 28 DY 21 ind5407 2 2RW
2019 28 DY 21 ind22182 6 2RW
2019 28 DY 21 ind12357 3.5 2RW
2019 28 DY 21 ind28079 2.5 2RW
2019 28 DY 21 ind841 2 2RW
2019 28 DY 21 ind27188 3 2RW
2019 28 DY 21 ind7600 2 2RW
2019 28 DY 21 ind573 2 2RW
2019 28 DY 21 ind559 5 2RW
2019 28 DY 21 ind2723 2.5 2RW
2019 28 DY 21 ind17379 3 2RW
2019 28 DY 21 ind29029 4.5 2RW
2019 28 DY 21 ind10649 1 2RW
2019 28 DY 21 ind20873 4.5 2RW
2019 28 DY 21 ind7544 1.5 2RW
2019 28 DY 21 ind2570 5 2RW
2019 28 DY 21 ind6981 3 2RW
2019 28 DY 21 ind2701 3 2RW
2019 28 DY 21 ind2026 3 2RW
2019 28 DY 21 ind22001 1 2RW
2019 28 DY 21 ind8834 1 2RW
2019 28 DY 21 ind11266 3 2RW
2019 28 DY 21 ind6038 3.5 2RW
2019 28 DY 21 ind8193 3 2RW
2019 29 DY 21 ind6038 3.5 2RW
2019 29 DY 21 ind8834 1.5 2RW
2019 29 DY 21 ind4824 5 2RW
2019 29 DY 21 ind11045 4 2RW
2019 29 DY 21 ind19257 5.5 2RW
2019 29 DY 21 ind2286 2 2RW
2019 29 DY 21 ind14464 3.5 2RW
2019 29 DY 21 ind8985 1 2RW
2019 29 DY 21 ind24209 3.5 2RW
2019 29 DY 21 ind27557 6.5 2RW
2019 29 DY 21 ind27152 1 2RW
2019 29 DY 21 ind14502 6 2RW
2019 29 DY 21 ind25461 2 2RW
2019 29 DY 21 ind6844 1 2RW
2019 29 DY 21 ind9086 3 2RW
2019 29 DY 21 ind12950 3 2RW
2019 29 DY 21 ind10195 3.5 2RW
2019 29 DY 21 ind29601 3 2RW
2019 29 DY 21 ind10598 5 2RW
2019 29 DY 21 ind9367 3.5 2RW
2019 29 DY 21 ind21393 4.5 2RW
2019 29 DY 21 ind17444 4.5 2RW
2019 29 DY 21 ind29115 5 2RW
2019 29 DY 21 ind2199 4 2RW
2019 29 DY 21 ind9086 3 2RW
2019 29 DY 21 ind6844 1 2RW
2019 29 DY 21 ind12950 4 2RW
2019 29 DY 21 ind4824 5.5 2RW
2019 29 DY 21 ind9367 4 2RW
2019 29 DY 21 ind29115 4 2RW
2019 29 DY 21 ind10195 4 2RW
2019 29 DY 21 ind21393 5 2RW
2019 29 DY 21 ind2286 2.5 2RW
2019 29 DY 21 ind25461 2 2RW
2019 29 DY 21 ind14464 5 2RW
2019 29 DY 21 ind29601 3.5 2RW
2019 29 DY 21 ind11045 3.5 2RW
2019 29 DY 21 ind14502 5.5 2RW
2019 29 DY 21 ind24209 4 2RW
2019 29 DY 21 ind10598 5.5 2RW
2019 29 DY 21 ind2199 4 2RW
2019 29 DY 21 ind19257 5.5 2RW
2019 29 DY 21 ind8985 1 2RW
2019 29 DY 21 ind27152 2 2RW
2019 29 DY 21 ind8834 1.5 2RW
2019 29 DY 21 ind27557 5.5 2RW
2019 29 DY 21 ind6038 5 2RW
2019 29 DY 21 ind17444 3.5 2RW
2019 30 DY 21 ind6038 4.5 2RW
2019 30 DY 21 ind8834 2 2RW
2019 30 DY 21 ind25635 4 2RW
2019 30 DY 21 ind6362 3 2RW
2019 30 DY 21 ind8872 7 2RW
2019 30 DY 21 ind13747 2.5 2RW
2019 30 DY 21 ind11373 6 2RW
2019 30 DY 21 ind24110 6 2RW
2019 30 DY 21 ind13813 5.5 2RW
2019 30 DY 21 ind586 4 2RW
2019 30 DY 21 ind11216 2.5 2RW
2019 30 DY 21 ind1568 3.5 2RW
2019 30 DY 21 ind15910 3 2RW
2019 30 DY 21 ind7422 4 2RW
2019 30 DY 21 ind21113 2 2RW
2019 30 DY 21 ind17960 4 2RW
2019 30 DY 21 ind22110 3.5 2RW
2019 30 DY 21 ind2412 4 2RW
2019 30 DY 21 ind28023 4 2RW
2019 30 DY 21 ind4201 5.5 2RW
2019 30 DY 21 ind14620 3.5 2RW
2019 30 DY 21 ind6021 3 2RW
2019 30 DY 21 ind6647 3.5 2RW
2019 30 DY 21 ind9698 4 2RW
2019 30 DY 21 ind6038 4.5 2RW
2019 30 DY 21 ind8834 2 2RW
2019 30 DY 21 ind25635 4 2RW
2019 30 DY 21 ind6362 3 2RW
2019 30 DY 21 ind8872 7 2RW
2019 30 DY 21 ind13747 2.5 2RW
2019 30 DY 21 ind11373 6 2RW
2019 30 DY 21 ind24110 6 2RW
2019 30 DY 21 ind13813 5.5 2RW
2019 30 DY 21 ind586 4 2RW
2019 30 DY 21 ind11216 2.5 2RW
2019 30 DY 21 ind1568 3.5 2RW
2019 30 DY 21 ind15910 3 2RW
2019 30 DY 21 ind7422 4 2RW
2019 30 DY 21 ind21113 2 2RW
2019 30 DY 21 ind17960 4 2RW
2019 30 DY 21 ind22110 3.5 2RW
2019 30 DY 21 ind2412 4 2RW
2019 30 DY 21 ind28023 4 2RW
2019 30 DY 21 ind4201 5.5 2RW
2019 30 DY 21 ind14620 3.5 2RW
2019 30 DY 21 ind6021 3 2RW
2019 30 DY 21 ind6647 3.5 2RW
2019 30 DY 21 ind9698 4 2RW
2019 31 DY 21 ind6038 5 2RW
2019 31 DY 21 ind8834 2.5 2RW
2019 31 DY 21 ind6009 4 2RW
2019 31 DY 21 ind21520 4 2RW
2019 31 DY 21 ind11533 4 2RW
2019 31 DY 21 ind4459 7 2RW
2019 31 DY 21 ind27863 1 2RW
2019 31 DY 21 ind6362 3 2RW
2019 31 DY 21 ind15215 4.5 2RW
2019 31 DY 21 ind12157 3 2RW
2019 31 DY 21 ind7385 2.5 2RW
2019 31 DY 21 ind25282 4.5 2RW
2019 31 DY 21 ind16656 2 2RW
2019 31 DY 21 ind22376 1.5 2RW
2019 31 DY 21 ind6335 2 2RW
2019 31 DY 21 ind7250 6 2RW
2019 31 DY 21 ind6802 3.5 2RW
2019 31 DY 21 ind7269 1 2RW
2019 31 DY 21 ind6362 2 2RW
2019 31 DY 21 ind19058 2 2RW
2019 31 DY 21 ind24465 3.5 2RW
2019 31 DY 21 ind27356 6 2RW
2019 31 DY 21 ind5447 4.5 2RW
2019 31 DY 21 ind330 6 2RW
2019 31 DY 21 ind6335 3 2RW
2019 31 DY 21 ind22376 2 2RW
2019 31 DY 21 ind7250 6.5 2RW
2019 31 DY 21 ind6009 4 2RW
2019 31 DY 21 ind19058 3 2RW
2019 31 DY 21 ind5447 5 2RW
2019 31 DY 21 ind6802 5.5 2RW
2019 31 DY 21 ind24465 4 2RW
2019 31 DY 21 ind4459 7.5 2RW
2019 31 DY 21 ind16656 3 2RW
2019 31 DY 21 ind27863 3 2RW
2019 31 DY 21 ind7269 1 2RW
2019 31 DY 21 ind21520 4 2RW
2019 31 DY 21 ind25282 2.5 2RW
2019 31 DY 21 ind15215 4.5 2RW
2019 31 DY 21 ind6362 2 2RW
2019 31 DY 21 ind330 5 2RW
2019 31 DY 21 ind11533 5.5 2RW
2019 31 DY 21 ind6362 3 2RW
2019 31 DY 21 ind7385 2.5 2RW
2019 31 DY 21 ind8834 1.5 2RW
2019 31 DY 21 ind12157 3.5 2RW
2019 31 DY 21 ind6038 4.5 2RW
2019 31 DY 21 ind27356 6 2RW
2015 15 DY 8 ind29243 1 2RW
2015 15 DY 8 ind10786 1 2RW
2015 15 DY 8 ind21577 1 2RW
2015 15 DY 8 ind29581 4 2RW
2015 15 DY 8 ind15222 1 2RW
2015 15 DY 8 ind11042 3 2RW
2015 15 DY 8 ind20302 2 2RW
2015 15 DY 8 ind25320 4 2RW
2015 15 DY 8 ind10680 2 2RW
2015 15 DY 8 ind3553 6 2RW
2015 15 DY 8 ind28721 2 2RW
2015 15 DY 8 ind682 6 2RW
2015 15 DY 8 ind18655 6 2RW
2015 15 DY 8 ind376 4 2RW
2015 15 DY 8 ind12775 4 2RW
2015 15 DY 8 ind10226 5 2RW
2015 15 DY 8 ind18331 4 2RW
2015 15 DY 8 ind7658 5 2RW
2015 15 DY 8 ind28976 4 2RW
2015 15 DY 8 ind12078 4 2RW
2015 15 DY 8 ind17665 5 2RW
2015 15 DY 8 ind5119 5 2RW
2015 15 DY 8 ind22316 3 2RW
2015 15 DY 8 ind26171 3 2RW
2015 19 DY 8 ind29243 1 2RW
2015 19 DY 8 ind1407 5 2RW
2015 19 DY 8 ind8619 2 2RW
2015 19 DY 8 ind30225 2 2RW
2015 19 DY 8 ind3653 4 2RW
2015 19 DY 8 ind20421 4 2RW
2015 19 DY 8 ind2676 2 2RW
2015 19 DY 8 ind4193 6 2RW
2015 19 DY 8 ind25249 1 2RW
2015 19 DY 8 ind13714 7 2RW
2015 19 DY 8 ind25003 7 2RW
2015 19 DY 8 ind8240 6 2RW
2015 19 DY 8 ind5305 7 2RW
2015 19 DY 8 ind24005 6 2RW
2015 19 DY 8 ind15653 5 2RW
2015 19 DY 8 ind2690 7 2RW
2015 19 DY 8 ind17636 5 2RW
2015 19 DY 8 ind27426 9 2RW
2015 19 DY 8 ind5115 7 2RW
2015 19 DY 8 ind22293 6 2RW
2015 19 DY 8 ind14274 4 2RW
2015 19 DY 8 ind7114 7 2RW
2015 19 DY 8 ind2878 7 2RW
2015 19 DY 8 ind5022 7 2RW
2015 23 DY 8 ind29243 2 2RW
2015 23 DY 8 ind25570 6 2RW
2015 23 DY 8 ind13620 7 2RW
2015 23 DY 8 ind1403 5 2RW
2015 23 DY 8 ind11131 7 2RW
2015 23 DY 8 ind20283 7 2RW
2015 23 DY 8 ind29125 6 2RW
2015 23 DY 8 ind9791 6 2RW
2015 23 DY 8 ind6212 8 2RW
2015 23 DY 8 ind22414 7 2RW
2015 23 DY 8 ind3709 8 2RW
2015 23 DY 8 ind19234 7 2RW
2015 23 DY 8 ind25651 7 2RW
2015 23 DY 8 ind7758 6 2RW
2015 23 DY 8 ind20046 6 2RW
2015 23 DY 8 ind20929 4 2RW
2015 23 DY 8 ind14142 5 2RW
2015 23 DY 8 ind4865 3 2RW
2015 23 DY 8 ind14972 2 2RW
2015 23 DY 8 ind12445 6 2RW
2015 23 DY 8 ind25771 3 2RW
2015 23 DY 8 ind11766 7 2RW
2015 23 DY 8 ind12663 4 2RW
2015 23 DY 8 ind22754 6 2RW
2015 27 DY 8 ind29243 1 2RW
2015 27 DY 8 ind3496 2 2RW
2015 27 DY 8 ind28244 6 2RW
2015 27 DY 8 ind15708 6 2RW
2015 27 DY 8 ind10979 7 2RW
2015 27 DY 8 ind8181 7 2RW
2015 27 DY 8 ind21505 6 2RW
2015 27 DY 8 ind17613 6 2RW
2015 27 DY 8 ind2259 6 2RW
2015 27 DY 8 ind24617 7 2RW
2015 27 DY 8 ind16933 6 2RW
2015 27 DY 8 ind2943 6 2RW
2015 27 DY 8 ind21479 6 2RW
2015 27 DY 8 ind25489 6 2RW
2015 27 DY 8 ind16548 8 2RW
2015 27 DY 8 ind7471 7 2RW
2015 27 DY 8 ind14059 8 2RW
2015 27 DY 8 ind6509 7 2RW
2015 27 DY 8 ind14706 6 2RW
2015 27 DY 8 ind28630 8 2RW
2015 27 DY 8 ind579 7 2RW
2015 27 DY 8 ind23341 7 2RW
2015 27 DY 8 ind12510 7 2RW
2015 27 DY 8 ind25515 6 2RW
2015 28 DY 8 ind29243 2 2RW
2015 28 DY 8 ind4521 6 2RW
2015 28 DY 8 ind27242 5 2RW
2015 28 DY 8 ind8245 4 2RW
2015 28 DY 8 ind25787 5 2RW
2015 28 DY 8 ind18245 4 2RW
2015 28 DY 8 ind5162 4 2RW
2015 28 DY 8 ind6655 5 2RW
2015 28 DY 8 ind3497 4 2RW
2015 28 DY 8 ind14658 6 2RW
2015 28 DY 8 ind28082 4 2RW
2015 28 DY 8 ind25927 7 2RW
2015 28 DY 8 ind2244 4 2RW
2015 28 DY 8 ind4341 2 2RW
2015 28 DY 8 ind29667 6 2RW
2015 28 DY 8 ind9652 3 2RW
2015 28 DY 8 ind27858 2 2RW
2015 28 DY 8 ind3259 3 2RW
2015 28 DY 8 ind9423 2 2RW
2015 28 DY 8 ind12985 5 2RW
2015 28 DY 8 ind28363 2 2RW
2015 28 DY 8 ind1926 3 2RW
2015 28 DY 8 ind10752 1 2RW
2015 28 DY 8 ind6243 4 2RW
2015 29 DY 8 ind29243 1 2RW
2015 29 DY 8 ind12546 2 2RW
2015 29 DY 8 ind11798 1 2RW
2015 29 DY 8 ind25390 3 2RW
2015 29 DY 8 ind12845 1 2RW
2015 29 DY 8 ind23483 4 2RW
2015 29 DY 8 ind8621 7 2RW
2015 29 DY 8 ind14829 6 2RW
2015 29 DY 8 ind13058 3 2RW
2015 29 DY 8 ind410 7 2RW
2015 29 DY 8 ind21137 5 2RW
2015 29 DY 8 ind3516 4 2RW
2015 29 DY 8 ind29820 5 2RW
2015 29 DY 8 ind21183 4 2RW
2015 29 DY 8 ind20532 6 2RW
2015 29 DY 8 ind21872 4 2RW
2015 29 DY 8 ind25769 6 2RW
2015 29 DY 8 ind16082 2 2RW
2015 29 DY 8 ind15198 5 2RW
2015 29 DY 8 ind28352 4 2RW
2015 29 DY 8 ind22635 6 2RW
2015 29 DY 8 ind15076 3 2RW
2015 29 DY 8 ind18202 2 2RW
2015 29 DY 8 ind7882 6 2RW
2015 30 DY 8 ind29243 1 2RW
2015 30 DY 8 ind14273 2 2RW
2015 30 DY 8 ind15860 2 2RW
2015 30 DY 8 ind3480 2 2RW
2015 30 DY 8 ind8906 3 2RW
2015 30 DY 8 ind14812 1 2RW
2015 30 DY 8 ind16235 1 2RW
2015 30 DY 8 ind13023 2 2RW
2015 30 DY 8 ind12218 3 2RW
2015 30 DY 8 ind16604 1 2RW
2015 30 DY 8 ind17470 1 2RW
2015 30 DY 8 ind12698 2 2RW
2015 30 DY 8 ind14507 1 2RW
2015 30 DY 8 ind11172 4 2RW
2015 30 DY 8 ind29107 2 2RW
2015 30 DY 8 ind7536 4 2RW
2015 30 DY 8 ind5303 2 2RW
2015 30 DY 8 ind4517 4 2RW
2015 30 DY 8 ind6470 7 2RW
2015 30 DY 8 ind6756 5 2RW
2015 30 DY 8 ind17115 5 2RW
2015 30 DY 8 ind25117 5 2RW
2015 30 DY 8 ind26872 3 2RW
2015 30 DY 8 ind27104 6 2RW
2015 31 DY 8 ind29243 1 2RW
2015 31 DY 8 ind5519 2 2RW
2015 31 DY 8 ind10128 2 2RW
2015 31 DY 8 ind26921 2 2RW
2015 31 DY 8 ind28402 3 2RW
2015 31 DY 8 ind13980 1 2RW
2015 31 DY 8 ind90 1 2RW
2015 31 DY 8 ind19719 1 2RW
2015 31 DY 8 ind16628 3 2RW
2015 31 DY 8 ind20467 2 2RW
2015 31 DY 8 ind11797 3 2RW
2015 31 DY 8 ind12625 2 2RW
2015 31 DY 8 ind11211 2 2RW
2015 31 DY 8 ind6695 2 2RW
2015 31 DY 8 ind12907 3 2RW
2015 31 DY 8 ind10725 3 2RW
2015 31 DY 8 ind22887 3 2RW
2015 31 DY 8 ind4149 2 2RW
2015 31 DY 8 ind30247 3 2RW
2015 31 DY 8 ind209 2 2RW
2015 31 DY 8 ind19978 2 2RW
2015 31 DY 8 ind4647 3 2RW
2015 31 DY 8 ind8391 2 2RW
2015 31 DY 8 ind23570 2 2RW
2015 15 DY 8 ind29243 1 2RW
2015 15 DY 8 ind10786 3 2RW
2015 15 DY 8 ind21577 3 2RW
2015 15 DY 8 ind29581 5 2RW
2015 15 DY 8 ind15222 2 2RW
2015 15 DY 8 ind11042 7 2RW
2015 15 DY 8 ind20302 3 2RW
2015 15 DY 8 ind25320 3 2RW
2015 15 DY 8 ind10680 3 2RW
2015 15 DY 8 ind3553 6 2RW
2015 15 DY 8 ind28721 1 2RW
2015 15 DY 8 ind682 7 2RW
2015 15 DY 8 ind18655 5 2RW
2015 15 DY 8 ind376 4 2RW
2015 15 DY 8 ind12775 4 2RW
2015 15 DY 8 ind10226 6 2RW
2015 15 DY 8 ind18331 4 2RW
2015 15 DY 8 ind7658 6 2RW
2015 15 DY 8 ind28976 3 2RW
2015 15 DY 8 ind12078 4 2RW
2015 15 DY 8 ind17665 4 2RW
2015 15 DY 8 ind5119 5 2RW
2015 15 DY 8 ind22316 2 2RW
2015 15 DY 8 ind26171 5 2RW
2015 19 DY 8 ind29243 2 2RW
2015 19 DY 8 ind1407 6 2RW
2015 19 DY 8 ind8619 4 2RW
2015 19 DY 8 ind30225 2 2RW
2015 19 DY 8 ind3653 5 2RW
2015 19 DY 8 ind20421 3 2RW
2015 19 DY 8 ind2676 5 2RW
2015 19 DY 8 ind4193 6 2RW
2015 19 DY 8 ind25249 3 2RW
2015 19 DY 8 ind13714 6 2RW
2015 19 DY 8 ind25003 8 2RW
2015 19 DY 8 ind8240 5 2RW
2015 19 DY 8 ind5305 7 2RW
2015 19 DY 8 ind24005 6 2RW
2015 19 DY 8 ind15653 6 2RW
2015 19 DY 8 ind2690 7 2RW
2015 19 DY 8 ind17636 5 2RW
2015 19 DY 8 ind27426 8 2RW
2015 19 DY 8 ind5115 7 2RW
2015 19 DY 8 ind22293 6 2RW
2015 19 DY 8 ind14274 5 2RW
2015 19 DY 8 ind7114 6 2RW
2015 19 DY 8 ind2878 7 2RW
2015 19 DY 8 ind5022 7 2RW
2015 23 DY 8 ind29243 3 2RW
2015 23 DY 8 ind25570 3 2RW
2015 23 DY 8 ind13620 6 2RW
2015 23 DY 8 ind1403 2 2RW
2015 23 DY 8 ind11131 6 2RW
2015 23 DY 8 ind20283 6 2RW
2015 23 DY 8 ind29125 5 2RW
2015 23 DY 8 ind9791 4 2RW
2015 23 DY 8 ind6212 7 2RW
2015 23 DY 8 ind22414 6 2RW
2015 23 DY 8 ind3709 7 2RW
2015 23 DY 8 ind19234 7 2RW
2015 23 DY 8 ind25651 5 2RW
2015 23 DY 8 ind7758 7 2RW
2015 23 DY 8 ind20046 7 2RW
2015 23 DY 8 ind20929 2 2RW
2015 23 DY 8 ind14142 5 2RW
2015 23 DY 8 ind4865 3 2RW
2015 23 DY 8 ind14972 2 2RW
2015 23 DY 8 ind12445 6 2RW
2015 23 DY 8 ind25771 4 2RW
2015 23 DY 8 ind11766 6 2RW
2015 23 DY 8 ind12663 4 2RW
2015 23 DY 8 ind22754 6 2RW
2015 27 DY 8 ind29243 2 2RW
2015 27 DY 8 ind3496 4 2RW
2015 27 DY 8 ind28244 7 2RW
2015 27 DY 8 ind15708 6 2RW
2015 27 DY 8 ind10979 6 2RW
2015 27 DY 8 ind8181 6 2RW
2015 27 DY 8 ind21505 6 2RW
2015 27 DY 8 ind17613 6 2RW
2015 27 DY 8 ind2259 6 2RW
2015 27 DY 8 ind24617 7 2RW
2015 27 DY 8 ind16933 6 2RW
2015 27 DY 8 ind2943 7 2RW
2015 27 DY 8 ind21479 6 2RW
2015 27 DY 8 ind25489 7 2RW
2015 27 DY 8 ind16548 7 2RW
2015 27 DY 8 ind7471 7 2RW
2015 27 DY 8 ind14059 6 2RW
2015 27 DY 8 ind6509 7 2RW
2015 27 DY 8 ind14706 6 2RW
2015 27 DY 8 ind28630 7 2RW
2015 27 DY 8 ind579 7 2RW
2015 27 DY 8 ind23341 6 2RW
2015 27 DY 8 ind12510 5 2RW
2015 27 DY 8 ind25515 7 2RW
2015 28 DY 8 ind29243 3 2RW
2015 28 DY 8 ind4521 6 2RW
2015 28 DY 8 ind27242 6 2RW
2015 28 DY 8 ind8245 4 2RW
2015 28 DY 8 ind25787 6 2RW
2015 28 DY 8 ind18245 5 2RW
2015 28 DY 8 ind5162 4 2RW
2015 28 DY 8 ind6655 5 2RW
2015 28 DY 8 ind3497 3 2RW
2015 28 DY 8 ind14658 6 2RW
2015 28 DY 8 ind28082 4 2RW
2015 28 DY 8 ind25927 4 2RW
2015 28 DY 8 ind2244 4 2RW
2015 28 DY 8 ind4341 1 2RW
2015 28 DY 8 ind29667 7 2RW
2015 28 DY 8 ind9652 3 2RW
2015 28 DY 8 ind27858 2 2RW
2015 28 DY 8 ind3259 2 2RW
2015 28 DY 8 ind9423 2 2RW
2015 28 DY 8 ind12985 6 2RW
2015 28 DY 8 ind28363 1 2RW
2015 28 DY 8 ind1926 1 2RW
2015 28 DY 8 ind10752 1 2RW
2015 28 DY 8 ind6243 3 2RW
2015 29 DY 8 ind29243 2 2RW
2015 29 DY 8 ind12546 3 2RW
2015 29 DY 8 ind11798 1 2RW
2015 29 DY 8 ind25390 3 2RW
2015 29 DY 8 ind12845 1 2RW
2015 29 DY 8 ind23483 6 2RW
2015 29 DY 8 ind8621 7 2RW
2015 29 DY 8 ind14829 5 2RW
2015 29 DY 8 ind13058 3 2RW
2015 29 DY 8 ind410 6 2RW
2015 29 DY 8 ind21137 4 2RW
2015 29 DY 8 ind3516 2 2RW
2015 29 DY 8 ind29820 6 2RW
2015 29 DY 8 ind21183 4 2RW
2015 29 DY 8 ind20532 6 2RW
2015 29 DY 8 ind21872 5 2RW
2015 29 DY 8 ind25769 6 2RW
2015 29 DY 8 ind16082 2 2RW
2015 29 DY 8 ind15198 4 2RW
2015 29 DY 8 ind28352 5 2RW
2015 29 DY 8 ind22635 5 2RW
2015 29 DY 8 ind15076 3 2RW
2015 29 DY 8 ind18202 1 2RW
2015 29 DY 8 ind7882 6 2RW
2015 30 DY 8 ind29243 1 2RW
2015 30 DY 8 ind14273 3 2RW
2015 30 DY 8 ind15860 3 2RW
2015 30 DY 8 ind3480 4 2RW
2015 30 DY 8 ind8906 2 2RW
2015 30 DY 8 ind14812 4 2RW
2015 30 DY 8 ind16235 3 2RW
2015 30 DY 8 ind13023 2 2RW
2015 30 DY 8 ind12218 2 2RW
2015 30 DY 8 ind16604 1 2RW
2015 30 DY 8 ind17470 3 2RW
2015 30 DY 8 ind12698 4 2RW
2015 30 DY 8 ind14507 2 2RW
2015 30 DY 8 ind11172 3 2RW
2015 30 DY 8 ind29107 1 2RW
2015 30 DY 8 ind7536 4 2RW
2015 30 DY 8 ind5303 2 2RW
2015 30 DY 8 ind4517 4 2RW
2015 30 DY 8 ind6470 6 2RW
2015 30 DY 8 ind6756 4 2RW
2015 30 DY 8 ind17115 5 2RW
2015 30 DY 8 ind25117 4 2RW
2015 30 DY 8 ind26872 2 2RW
2015 30 DY 8 ind27104 7 2RW
2015 31 DY 8 ind29243 1 2RW
2015 31 DY 8 ind5519 1 2RW
2015 31 DY 8 ind10128 1 2RW
2015 31 DY 8 ind26921 2 2RW
2015 31 DY 8 ind28402 3 2RW
2015 31 DY 8 ind13980 3 2RW
2015 31 DY 8 ind90 1 2RW
2015 31 DY 8 ind19719 1 2RW
2015 31 DY 8 ind16628 3 2RW
2015 31 DY 8 ind20467 3 2RW
2015 31 DY 8 ind11797 3 2RW
2015 31 DY 8 ind12625 3 2RW
2015 31 DY 8 ind11211 1 2RW
2015 31 DY 8 ind6695 2 2RW
2015 31 DY 8 ind12907 4 2RW
2015 31 DY 8 ind10725 3 2RW
2015 31 DY 8 ind22887 2 2RW
2015 31 DY 8 ind4149 2 2RW
2015 31 DY 8 ind30247 2 2RW
2015 31 DY 8 ind209 2 2RW
2015 31 DY 8 ind19978 2 2RW
2015 31 DY 8 ind4647 3 2RW
2015 31 DY 8 ind8391 1 2RW
2015 31 DY 8 ind23570 2 2RW
2016 7 DY 8 ind29243 2 2RW
2016 7 DY 8 ind29243 3 2RW
2016 7 DY 8 ind6038 1 2RW
2016 7 DY 8 ind6038 2 2RW
2016 7 DY 8 ind28275 1 2RW
2016 7 DY 8 ind28275 1 2RW
2016 7 DY 8 ind4799 1 2RW
2016 7 DY 8 ind4799 2 2RW
2016 7 DY 8 ind24528 2 2RW
2016 7 DY 8 ind24528 3 2RW
2016 7 DY 8 ind8834 1 2RW
2016 7 DY 8 ind8834 1 2RW
2016 7 DY 8 ind25320 1 2RW
2016 7 DY 8 ind25320 1 2RW
2016 7 DY 8 ind682 2 2RW
2016 7 DY 8 ind682 3 2RW
2016 7 DY 8 ind376 1 2RW
2016 7 DY 8 ind376 1 2RW
2016 7 DY 8 ind10226 1 2RW
2016 7 DY 8 ind10226 1 2RW
2016 7 DY 8 ind18331 1 2RW
2016 7 DY 8 ind18331 1 2RW
2016 7 DY 8 ind5305 1 2RW
2016 7 DY 8 ind5305 1 2RW
2016 7 DY 8 ind24005 1 2RW
2016 7 DY 8 ind24005 1 2RW
2016 7 DY 8 ind1403 1 2RW
2016 7 DY 8 ind1403 1 2RW
2016 7 DY 8 ind6212 3 2RW
2016 7 DY 8 ind6212 5 2RW
2016 7 DY 8 ind19234 3 2RW
2016 7 DY 8 ind19234 4 2RW
2016 7 DY 8 ind7758 2 2RW
2016 7 DY 8 ind7758 2 2RW
2016 7 DY 8 ind3496 2 2RW
2016 7 DY 8 ind3496 2 2RW
2016 7 DY 8 ind579 3 2RW
2016 7 DY 8 ind579 5 2RW
2016 7 DY 8 ind4521 3 2RW
2016 7 DY 8 ind4521 3 2RW
2016 7 DY 8 ind27242 4 2RW
2016 7 DY 8 ind27242 3 2RW
2016 7 DY 8 ind25787 2 2RW
2016 7 DY 8 ind25787 3 2RW
2016 7 DY 8 ind18245 3 2RW
2016 7 DY 8 ind18245 1 2RW
2016 7 DY 8 ind3497 2 2RW
2016 7 DY 8 ind3497 2 2RW
2016 11 DY 8 ind29243 1 2RW
2016 11 DY 8 ind29243 1 2RW
2016 11 DY 8 ind6038 3 2RW
2016 11 DY 8 ind6038 1 2RW
2016 11 DY 8 ind28275 1 2RW
2016 11 DY 8 ind28275 1 2RW
2016 11 DY 8 ind4799 3 2RW
2016 11 DY 8 ind4799 2 2RW
2016 11 DY 8 ind24528 4 2RW
2016 11 DY 8 ind24528 4 2RW
2016 11 DY 8 ind8834 1 2RW
2016 11 DY 8 ind8834 1 2RW
2016 11 DY 8 ind14658 1 2RW
2016 11 DY 8 ind14658 5 2RW
2016 11 DY 8 ind9652 1 2RW
2016 11 DY 8 ind9652 1 2RW
2016 11 DY 8 ind3259 1 2RW
2016 11 DY 8 ind3259 2 2RW
2016 11 DY 8 ind9423 1 2RW
2016 11 DY 8 ind9423 1 2RW
2016 11 DY 8 ind12985 1 2RW
2016 11 DY 8 ind12985 2 2RW
2016 11 DY 8 ind1926 4 2RW
2016 11 DY 8 ind1926 1 2RW
2016 11 DY 8 ind14829 1 2RW
2016 11 DY 8 ind14829 3 2RW
2016 11 DY 8 ind13058 2 2RW
2016 11 DY 8 ind13058 4 2RW
2016 11 DY 8 ind21183 2 2RW
2016 11 DY 8 ind21183 4 2RW
2016 11 DY 8 ind20532 3 2RW
2016 11 DY 8 ind20532 2 2RW
2016 11 DY 8 ind15076 1 2RW
2016 11 DY 8 ind15076 1 2RW
2016 11 DY 8 ind12907 4 2RW
2016 11 DY 8 ind12907 2 2RW
2016 11 DY 8 ind10725 1 2RW
2016 11 DY 8 ind10725 2 2RW
2016 11 DY 8 ind22887 1 2RW
2016 11 DY 8 ind22887 5 2RW
2016 11 DY 8 ind4149 2 2RW
2016 11 DY 8 ind4149 4 2RW
2016 11 DY 8 ind30247 3 2RW
2016 11 DY 8 ind30247 4 2RW
2016 11 DY 8 ind209 1 2RW
2016 11 DY 8 ind209 4 2RW
2016 11 DY 8 ind23570 4 2RW
2016 11 DY 8 ind23570 2 2RW
2016 15 DY 8 ind6038 3 2RW
2016 15 DY 8 ind6038 3 2RW
2016 15 DY 8 ind12219 3 2RW
2016 15 DY 8 ind12219 1 2RW
2016 15 DY 8 ind14681 1 2RW
2016 15 DY 8 ind14681 1 2RW
2016 15 DY 8 ind5602 2 2RW
2016 15 DY 8 ind5602 2 2RW
2016 15 DY 8 ind10674 3 2RW
2016 15 DY 8 ind10674 1 2RW
2016 15 DY 8 ind20095 2 2RW
2016 15 DY 8 ind20095 1 2RW
2016 15 DY 8 ind20215 3 2RW
2016 15 DY 8 ind20215 1 2RW
2016 15 DY 8 ind6567 3 2RW
2016 15 DY 8 ind6567 1 2RW
2016 15 DY 8 ind5816 2 2RW
2016 15 DY 8 ind5816 2 2RW
2016 15 DY 8 ind3721 2 2RW
2016 15 DY 8 ind3721 2 2RW
2016 15 DY 8 ind20200 4 2RW
2016 15 DY 8 ind20200 3 2RW
2016 15 DY 8 ind29707 3 2RW
2016 15 DY 8 ind29707 3 2RW
2016 15 DY 8 ind28681 4 2RW
2016 15 DY 8 ind28681 4 2RW
2016 15 DY 8 ind11036 4 2RW
2016 15 DY 8 ind11036 1 2RW
2016 15 DY 8 ind22637 3 2RW
2016 15 DY 8 ind22637 1 2RW
2016 15 DY 8 ind9966 3 2RW
2016 15 DY 8 ind9966 2 2RW
2016 15 DY 8 ind26370 3 2RW
2016 15 DY 8 ind26370 2 2RW
2016 15 DY 8 ind4492 1 2RW
2016 15 DY 8 ind4492 1 2RW
2016 15 DY 8 ind22432 2 2RW
2016 15 DY 8 ind22432 2 2RW
2016 15 DY 8 ind5270 3 2RW
2016 15 DY 8 ind5270 2 2RW
2016 15 DY 8 ind21968 2 2RW
2016 15 DY 8 ind21968 1 2RW
2016 15 DY 8 ind1146 1 2RW
2016 15 DY 8 ind1146 1 2RW
2016 15 DY 8 ind6832 1 2RW
2016 15 DY 8 ind6832 1 2RW
2016 15 DY 8 ind8435 3 2RW
2016 15 DY 8 ind8435 3 2RW
2016 19 DY 8 ind6038 1 2RW
2016 19 DY 8 ind6038 1 2RW
2016 19 DY 8 ind28846 1 2RW
2016 19 DY 8 ind28846 1 2RW
2016 19 DY 8 ind7015 1 2RW
2016 19 DY 8 ind7015 2 2RW
2016 19 DY 8 ind13755 2 2RW
2016 19 DY 8 ind13755 3 2RW
2016 19 DY 8 ind3282 1 2RW
2016 19 DY 8 ind3282 5 2RW
2016 19 DY 8 ind18752 3 2RW
2016 19 DY 8 ind18752 3 2RW
2016 19 DY 8 ind21739 1 2RW
2016 19 DY 8 ind21739 2 2RW
2016 19 DY 8 ind5863 1 2RW
2016 19 DY 8 ind5863 1 2RW
2016 19 DY 8 ind3992 1 2RW
2016 19 DY 8 ind3992 1 2RW
2016 19 DY 8 ind2817 1 2RW
2016 19 DY 8 ind2817 1 2RW
2016 19 DY 8 ind13628 1 2RW
2016 19 DY 8 ind13628 1 2RW
2016 19 DY 8 ind17845 1 2RW
2016 19 DY 8 ind17845 1 2RW
2016 19 DY 8 ind17695 1 2RW
2016 19 DY 8 ind17695 1 2RW
2016 19 DY 8 ind7911 1 2RW
2016 19 DY 8 ind7911 1 2RW
2016 19 DY 8 ind27787 1 2RW
2016 19 DY 8 ind27787 1 2RW
2016 19 DY 8 ind10693 1 2RW
2016 19 DY 8 ind10693 1 2RW
2016 19 DY 8 ind29410 1 2RW
2016 19 DY 8 ind29410 1 2RW
2016 19 DY 8 ind28068 1 2RW
2016 19 DY 8 ind28068 1 2RW
2016 19 DY 8 ind21570 1 2RW
2016 19 DY 8 ind21570 1 2RW
2016 19 DY 8 ind11790 1 2RW
2016 19 DY 8 ind11790 1 2RW
2016 19 DY 8 ind3433 1 2RW
2016 19 DY 8 ind3433 1 2RW
2016 19 DY 8 ind3096 1 2RW
2016 19 DY 8 ind3096 1 2RW
2016 19 DY 8 ind14163 1 2RW
2016 19 DY 8 ind14163 1 2RW
2016 19 DY 8 ind26785 1 2RW
2016 19 DY 8 ind26785 1 2RW
2016 23 DY 8 ind6038 2 2RW
2016 23 DY 8 ind6038 2 2RW
2016 23 DY 8 ind7076 3 2RW
2016 23 DY 8 ind7076 1 2RW
2016 23 DY 8 ind12998 3 2RW
2016 23 DY 8 ind12998 2 2RW
2016 23 DY 8 ind24973 4 2RW
2016 23 DY 8 ind24973 1 2RW
2016 23 DY 8 ind26297 3 2RW
2016 23 DY 8 ind26297 1 2RW
2016 23 DY 8 ind7965 4 2RW
2016 23 DY 8 ind7965 2 2RW
2016 23 DY 8 ind2379 4 2RW
2016 23 DY 8 ind2379 2 2RW
2016 23 DY 8 ind23863 1 2RW
2016 23 DY 8 ind23863 1 2RW
2016 23 DY 8 ind19636 5 2RW
2016 23 DY 8 ind19636 3 2RW
2016 23 DY 8 ind23681 1 2RW
2016 23 DY 8 ind23681 1 2RW
2016 23 DY 8 ind28452 3 2RW
2016 23 DY 8 ind28452 3 2RW
2016 23 DY 8 ind19164 2 2RW
2016 23 DY 8 ind19164 1 2RW
2016 23 DY 8 ind24222 3 2RW
2016 23 DY 8 ind24222 1 2RW
2016 23 DY 8 ind10150 2 2RW
2016 23 DY 8 ind10150 1 2RW
2016 23 DY 8 ind30217 1 2RW
2016 23 DY 8 ind30217 2 2RW
2016 23 DY 8 ind25577 1 2RW
2016 23 DY 8 ind25577 2 2RW
2016 23 DY 8 ind367 1 2RW
2016 23 DY 8 ind367 1 2RW
2016 23 DY 8 ind11879 1 2RW
2016 23 DY 8 ind11879 1 2RW
2016 23 DY 8 ind3317 1 2RW
2016 23 DY 8 ind3317 2 2RW
2016 23 DY 8 ind20343 1 2RW
2016 23 DY 8 ind20343 2 2RW
2016 23 DY 8 ind17632 1 2RW
2016 23 DY 8 ind17632 1 2RW
2016 23 DY 8 ind3272 2 2RW
2016 23 DY 8 ind3272 1 2RW
2016 23 DY 8 ind13175 1 2RW
2016 23 DY 8 ind13175 1 2RW
2016 23 DY 8 ind2005 1 2RW
2016 23 DY 8 ind2005 1 2RW
2016 27 DY 8 ind6038 3 2RW
2016 27 DY 8 ind6038 3 2RW
2016 27 DY 8 ind11029 1 2RW
2016 27 DY 8 ind11029 2 2RW
2016 27 DY 8 ind22030 1 2RW
2016 27 DY 8 ind22030 1 2RW
2016 27 DY 8 ind421 1 2RW
2016 27 DY 8 ind421 1 2RW
2016 27 DY 8 ind10404 1 2RW
2016 27 DY 8 ind10404 1 2RW
2016 27 DY 8 ind27358 1 2RW
2016 27 DY 8 ind27358 1 2RW
2016 27 DY 8 ind3053 1 2RW
2016 27 DY 8 ind3053 1 2RW
2016 27 DY 8 ind27686 1 2RW
2016 27 DY 8 ind27686 1 2RW
2016 27 DY 8 ind12339 1 2RW
2016 27 DY 8 ind12339 1 2RW
2016 27 DY 8 ind10313 2 2RW
2016 27 DY 8 ind10313 3 2RW
2016 27 DY 8 ind21370 1 2RW
2016 27 DY 8 ind21370 1 2RW
2016 27 DY 8 ind10723 1 2RW
2016 27 DY 8 ind10723 1 2RW
2016 27 DY 8 ind21394 2 2RW
2016 27 DY 8 ind21394 1 2RW
2016 27 DY 8 ind23074 3 2RW
2016 27 DY 8 ind23074 1 2RW
2016 27 DY 8 ind15170 4 2RW
2016 27 DY 8 ind15170 2 2RW
2016 27 DY 8 ind2544 4 2RW
2016 27 DY 8 ind2544 1 2RW
2016 27 DY 8 ind30317 4 2RW
2016 27 DY 8 ind30317 3 2RW
2016 27 DY 8 ind5219 6 2RW
2016 27 DY 8 ind5219 6 2RW
2016 27 DY 8 ind1110 1 2RW
2016 27 DY 8 ind1110 5 2RW
2016 27 DY 8 ind22255 3 2RW
2016 27 DY 8 ind22255 1 2RW
2016 27 DY 8 ind13142 3 2RW
2016 27 DY 8 ind13142 3 2RW
2016 27 DY 8 ind9399 2 2RW
2016 27 DY 8 ind9399 4 2RW
2016 27 DY 8 ind17998 5 2RW
2016 27 DY 8 ind17998 3 2RW
2016 27 DY 8 ind19754 1 2RW
2016 27 DY 8 ind19754 1 2RW
2016 28 DY 8 ind6038 3 2RW
2016 28 DY 8 ind6038 2 2RW
2016 28 DY 8 ind11316 1 2RW
2016 28 DY 8 ind11316 3 2RW
2016 28 DY 8 ind16256 1 2RW
2016 28 DY 8 ind16256 1 2RW
2016 28 DY 8 ind21317 4 2RW
2016 28 DY 8 ind21317 3 2RW
2016 28 DY 8 ind14189 4 2RW
2016 28 DY 8 ind14189 3 2RW
2016 28 DY 8 ind8383 1 2RW
2016 28 DY 8 ind8383 1 2RW
2016 28 DY 8 ind794 1 2RW
2016 28 DY 8 ind794 5 2RW
2016 28 DY 8 ind23340 1 2RW
2016 28 DY 8 ind23340 1 2RW
2016 28 DY 8 ind12921 2 2RW
2016 28 DY 8 ind12921 5 2RW
2016 28 DY 8 ind4550 1 2RW
2016 28 DY 8 ind4550 2 2RW
2016 28 DY 8 ind24687 1 2RW
2016 28 DY 8 ind24687 1 2RW
2016 28 DY 8 ind30342 1 2RW
2016 28 DY 8 ind30342 3 2RW
2016 28 DY 8 ind907 1 2RW
2016 28 DY 8 ind907 1 2RW
2016 28 DY 8 ind10951 1 2RW
2016 28 DY 8 ind10951 1 2RW
2016 28 DY 8 ind7010 1 2RW
2016 28 DY 8 ind7010 3 2RW
2016 28 DY 8 ind9998 3 2RW
2016 28 DY 8 ind9998 1 2RW
2016 28 DY 8 ind8044 1 2RW
2016 28 DY 8 ind8044 1 2RW
2016 28 DY 8 ind2828 2 2RW
2016 28 DY 8 ind2828 3 2RW
2016 28 DY 8 ind17498 1 2RW
2016 28 DY 8 ind17498 1 2RW
2016 28 DY 8 ind2534 1 2RW
2016 28 DY 8 ind2534 1 2RW
2016 28 DY 8 ind11862 1 2RW
2016 28 DY 8 ind11862 4 2RW
2016 28 DY 8 ind20229 1 2RW
2016 28 DY 8 ind20229 1 2RW
2016 28 DY 8 ind28788 1 2RW
2016 28 DY 8 ind28788 4 2RW
2016 28 DY 8 ind26252 1 2RW
2016 28 DY 8 ind26252 4 2RW
2016 29 DY 8 ind6038 4 2RW
2016 29 DY 8 ind6038 1 2RW
2016 29 DY 8 ind5336 1 2RW
2016 29 DY 8 ind5336 1 2RW
2016 29 DY 8 ind15727 1 2RW
2016 29 DY 8 ind15727 1 2RW
2016 29 DY 8 ind308 1 2RW
2016 29 DY 8 ind308 1 2RW
2016 29 DY 8 ind20393 1 2RW
2016 29 DY 8 ind20393 1 2RW
2016 29 DY 8 ind3334 1 2RW
2016 29 DY 8 ind3334 1 2RW
2016 29 DY 8 ind22727 5 2RW
2016 29 DY 8 ind22727 3 2RW
2016 29 DY 8 ind28451 1 2RW
2016 29 DY 8 ind28451 1 2RW
2016 29 DY 8 ind8020 2 2RW
2016 29 DY 8 ind8020 2 2RW
2016 29 DY 8 ind16049 1 2RW
2016 29 DY 8 ind16049 1 2RW
2016 29 DY 8 ind22691 1 2RW
2016 29 DY 8 ind22691 1 2RW
2016 29 DY 8 ind28738 1 2RW
2016 29 DY 8 ind28738 1 2RW
2016 29 DY 8 ind24534 1 2RW
2016 29 DY 8 ind24534 1 2RW
2016 29 DY 8 ind14043 2 2RW
2016 29 DY 8 ind14043 1 2RW
2016 29 DY 8 ind1893 1 2RW
2016 29 DY 8 ind1893 1 2RW
2016 29 DY 8 ind20009 3 2RW
2016 29 DY 8 ind20009 1 2RW
2016 29 DY 8 ind25687 3 2RW
2016 29 DY 8 ind25687 2 2RW
2016 29 DY 8 ind7843 3 2RW
2016 29 DY 8 ind7843 3 2RW
2016 29 DY 8 ind15883 2 2RW
2016 29 DY 8 ind15883 1 2RW
2016 29 DY 8 ind3012 3 2RW
2016 29 DY 8 ind3012 1 2RW
2016 29 DY 8 ind8191 3 2RW
2016 29 DY 8 ind8191 2 2RW
2016 29 DY 8 ind956 2 2RW
2016 29 DY 8 ind956 1 2RW
2016 29 DY 8 ind3168 4 2RW
2016 29 DY 8 ind3168 2 2RW
2016 29 DY 8 ind8437 2 2RW
2016 29 DY 8 ind8437 2 2RW
2016 30 DY 8 ind6038 3 2RW
2016 30 DY 8 ind6038 4 2RW
2016 30 DY 8 ind26925 2 2RW
2016 30 DY 8 ind26925 1 2RW
2016 30 DY 8 ind784 3 2RW
2016 30 DY 8 ind784 3 2RW
2016 30 DY 8 ind4525 1 2RW
2016 30 DY 8 ind4525 3 2RW
2016 30 DY 8 ind22212 4 2RW
2016 30 DY 8 ind22212 6 2RW
2016 30 DY 8 ind17119 2 2RW
2016 30 DY 8 ind17119 6 2RW
2016 30 DY 8 ind14745 3 2RW
2016 30 DY 8 ind14745 3 2RW
2016 30 DY 8 ind14239 4 2RW
2016 30 DY 8 ind14239 3 2RW
2016 30 DY 8 ind15705 3 2RW
2016 30 DY 8 ind15705 2 2RW
2016 30 DY 8 ind21158 1 2RW
2016 30 DY 8 ind21158 1 2RW
2016 30 DY 8 ind26656 1 2RW
2016 30 DY 8 ind26656 1 2RW
2016 30 DY 8 ind26851 3 2RW
2016 30 DY 8 ind26851 3 2RW
2016 30 DY 8 ind5966 4 2RW
2016 30 DY 8 ind5966 2 2RW
2016 30 DY 8 ind8330 2 2RW
2016 30 DY 8 ind8330 2 2RW
2016 30 DY 8 ind21731 2 2RW
2016 30 DY 8 ind21731 2 2RW
2016 30 DY 8 ind21057 2 2RW
2016 30 DY 8 ind21057 2 2RW
2016 30 DY 8 ind26963 1 2RW
2016 30 DY 8 ind26963 1 2RW
2016 30 DY 8 ind9146 1 2RW
2016 30 DY 8 ind9146 2 2RW
2016 30 DY 8 ind13638 1 2RW
2016 30 DY 8 ind13638 1 2RW
2016 30 DY 8 ind29030 1 2RW
2016 30 DY 8 ind29030 3 2RW
2016 30 DY 8 ind27413 1 2RW
2016 30 DY 8 ind27413 3 2RW
2016 30 DY 8 ind5882 1 2RW
2016 30 DY 8 ind5882 1 2RW
2016 30 DY 8 ind15374 1 2RW
2016 30 DY 8 ind15374 1 2RW
2016 30 DY 8 ind9916 1 2RW
2016 30 DY 8 ind9916 1 2RW
2016 31 DY 8 ind6038 2 2RW
2016 31 DY 8 ind6038 1 2RW
2016 31 DY 8 ind30052 2 2RW
2016 31 DY 8 ind30052 2 2RW
2016 31 DY 8 ind23088 3 2RW
2016 31 DY 8 ind23088 1 2RW
2016 31 DY 8 ind10678 3 2RW
2016 31 DY 8 ind10678 1 2RW
2016 31 DY 8 ind4125 1 2RW
2016 31 DY 8 ind4125 1 2RW
2016 31 DY 8 ind17714 1 2RW
2016 31 DY 8 ind17714 1 2RW
2016 31 DY 8 ind21409 3 2RW
2016 31 DY 8 ind21409 5 2RW
2016 31 DY 8 ind1968 2 2RW
2016 31 DY 8 ind1968 1 2RW
2016 31 DY 8 ind14022 1 2RW
2016 31 DY 8 ind14022 1 2RW
2016 31 DY 8 ind27522 3 2RW
2016 31 DY 8 ind27522 3 2RW
2016 31 DY 8 ind2128 3 2RW
2016 31 DY 8 ind2128 1 2RW
2016 31 DY 8 ind12029 1 2RW
2016 31 DY 8 ind12029 1 2RW
2016 31 DY 8 ind2050 1 2RW
2016 31 DY 8 ind2050 1 2RW
2016 31 DY 8 ind6732 6 2RW
2016 31 DY 8 ind6732 2 2RW
2016 31 DY 8 ind3810 2 2RW
2016 31 DY 8 ind3810 1 2RW
2016 31 DY 8 ind14841 1 2RW
2016 31 DY 8 ind14841 1 2RW
2016 31 DY 8 ind7306 3 2RW
2016 31 DY 8 ind7306 1 2RW
2016 31 DY 8 ind165 1 2RW
2016 31 DY 8 ind165 1 2RW
2016 31 DY 8 ind22137 1 2RW
2016 31 DY 8 ind22137 1 2RW
2016 31 DY 8 ind15256 3 2RW
2016 31 DY 8 ind15256 3 2RW
2016 31 DY 8 ind3837 1 2RW
2016 31 DY 8 ind3837 1 2RW
2016 31 DY 8 ind23749 1 2RW
2016 31 DY 8 ind23749 3 2RW
2016 31 DY 8 ind4984 1 2RW
2016 31 DY 8 ind4984 1 2RW
2016 31 DY 8 ind13048 1 2RW
2016 31 DY 8 ind13048 1 2RW
2017 7 DY 8 ind18331 1 2RW
2017 7 DY 8 ind24005 1 2RW
2017 7 DY 8 ind3496 1 2RW
2017 7 DY 8 ind9423 2 2RW
2017 7 DY 8 ind10226 1 2RW
2017 7 DY 8 ind7758 1 2RW
2017 7 DY 8 ind4521 2 2RW
2017 7 DY 8 ind13058 3 2RW
2017 7 DY 8 ind25320 1 2RW
2017 7 DY 8 ind19234 4 2RW
2017 7 DY 8 ind579 4 2RW
2017 7 DY 8 ind3497 3 2RW
2017 7 DY 8 ind12985 2 2RW
2017 7 DY 8 ind20532 5 2RW
2017 7 DY 8 ind10725 4 2RW
2017 7 DY 8 ind23570 2 2RW
2017 7 DY 8 ind682 3 2RW
2017 7 DY 8 ind14829 3 2RW
2017 7 DY 8 ind4492 1 2RW
2017 7 DY 8 ind21968 3 2RW
2017 7 DY 8 ind10226 1 2RW
2017 7 DY 8 ind3496 1 2RW
2017 7 DY 8 ind4492 2 2RW
2017 7 DY 8 ind682 4 2RW
2017 7 DY 8 ind7758 3 2RW
2017 7 DY 8 ind12985 2 2RW
2017 7 DY 8 ind21968 2 2RW
2017 7 DY 8 ind13058 2 2RW
2017 7 DY 8 ind25320 1 2RW
2017 7 DY 8 ind4521 5 2RW
2017 7 DY 8 ind3497 2 2RW
2017 7 DY 8 ind10725 4 2RW
2017 7 DY 8 ind18331 1 2RW
2017 7 DY 8 ind23570 2 2RW
2017 7 DY 8 ind19234 4 2RW
2017 7 DY 8 ind9423 3 2RW
2017 7 DY 8 ind579 6 2RW
2017 7 DY 8 ind14829 5 2RW
2017 7 DY 8 ind24005 1 2RW
2017 7 DY 8 ind20532 6 2RW
2017 11 DY 8 ind24222 1 2RW
2017 11 DY 8 ind27242 3 2RW
2017 11 DY 8 ind15256 1 2RW
2017 11 DY 8 ind13048 2 2RW
2017 11 DY 8 ind27787 1 2RW
2017 11 DY 8 ind19636 5 2RW
2017 11 DY 8 ind421 1 2RW
2017 11 DY 8 ind27358 1 2RW
2017 11 DY 8 ind3053 1 2RW
2017 11 DY 8 ind27686 1 2RW
2017 11 DY 8 ind12339 1 2RW
2017 11 DY 8 ind10723 2 2RW
2017 11 DY 8 ind24687 1 2RW
2017 11 DY 8 ind8044 1 2RW
2017 11 DY 8 ind2828 1 2RW
2017 11 DY 8 ind15727 1 2RW
2017 11 DY 8 ind308 1 2RW
2017 11 DY 8 ind14745 4 2RW
2017 11 DY 8 ind26963 1 2RW
2017 11 DY 8 ind21409 1 2RW
2017 11 DY 8 ind27787 1 2RW
2017 11 DY 8 ind15256 4 2RW
2017 11 DY 8 ind26963 1 2RW
2017 11 DY 8 ind308 1 2RW
2017 11 DY 8 ind19636 6 2RW
2017 11 DY 8 ind24687 1 2RW
2017 11 DY 8 ind21409 1 2RW
2017 11 DY 8 ind27358 1 2RW
2017 11 DY 8 ind3053 1 2RW
2017 11 DY 8 ind421 1 2RW
2017 11 DY 8 ind10723 1 2RW
2017 11 DY 8 ind2828 1 2RW
2017 11 DY 8 ind24222 1 2RW
2017 11 DY 8 ind15727 1 2RW
2017 11 DY 8 ind27686 1 2RW
2017 11 DY 8 ind13048 3 2RW
2017 11 DY 8 ind12339 1 2RW
2017 11 DY 8 ind14745 1 2RW
2017 11 DY 8 ind27242 1 2RW
2017 11 DY 8 ind8044 1 2RW
2017 15 DY 8 ind6832 1 2RW
2017 15 DY 8 ind6212 6 2RW
2017 15 DY 8 ind13628 1 2RW
2017 15 DY 8 ind7965 1 2RW
2017 15 DY 8 ind8191 3 2RW
2017 15 DY 8 ind784 3 2RW
2017 15 DY 8 ind23088 3 2RW
2017 15 DY 8 ind21739 5 2RW
2017 15 DY 8 ind26785 2 2RW
2017 15 DY 8 ind12029 1 2RW
2017 15 DY 8 ind10674 3 2RW
2017 15 DY 8 ind30052 1 2RW
2017 15 DY 8 ind2128 1 2RW
2017 15 DY 8 ind8191 5 2RW
2017 15 DY 8 ind13628 3 2RW
2017 15 DY 8 ind784 2 2RW
2017 15 DY 8 ind2128 1 2RW
2017 15 DY 8 ind21739 1 2RW
2017 15 DY 8 ind26785 1 2RW
2017 15 DY 8 ind23088 1 2RW
2017 15 DY 8 ind30052 2 2RW
2017 15 DY 8 ind6832 1 2RW
2017 15 DY 8 ind12029 1 2RW
2017 15 DY 8 ind7965 1 2RW
2017 15 DY 8 ind10674 1 2RW
2017 15 DY 8 ind6212 5 2RW
2017 19 DY 8 ind316 1 2RW
2017 19 DY 8 ind4611 1 2RW
2017 19 DY 8 ind29201 1 2RW
2017 19 DY 8 ind1663 1 2RW
2017 19 DY 8 ind22801 1 2RW
2017 19 DY 8 ind4097 1 2RW
2017 19 DY 8 ind22910 1 2RW
2017 19 DY 8 ind7163 5 2RW
2017 19 DY 8 ind27789 3 2RW
2017 19 DY 8 ind8157 1 2RW
2017 19 DY 8 ind27071 2 2RW
2017 19 DY 8 ind7572 1 2RW
2017 19 DY 8 ind4042 4 2RW
2017 19 DY 8 ind21004 1 2RW
2017 19 DY 8 ind11321 1 2RW
2017 19 DY 8 ind10149 1 2RW
2017 19 DY 8 ind23269 1 2RW
2017 19 DY 8 ind3319 1 2RW
2017 19 DY 8 ind19530 4 2RW
2017 19 DY 8 ind9135 4 2RW
2017 19 DY 8 ind30077 3 2RW
2017 19 DY 8 ind21349 1 2RW
2017 19 DY 8 ind22910 1 2RW
2017 19 DY 8 ind22801 1 2RW
2017 19 DY 8 ind30077 3 2RW
2017 19 DY 8 ind19530 5 2RW
2017 19 DY 8 ind7163 5 2RW
2017 19 DY 8 ind11321 1 2RW
2017 19 DY 8 ind21349 3 2RW
2017 19 DY 8 ind8157 1 2RW
2017 19 DY 8 ind27071 1 2RW
2017 19 DY 8 ind27789 3 2RW
2017 19 DY 8 ind21004 5 2RW
2017 19 DY 8 ind23269 1 2RW
2017 19 DY 8 ind29201 1 2RW
2017 19 DY 8 ind316 1 2RW
2017 19 DY 8 ind3319 1 2RW
2017 19 DY 8 ind7572 1 2RW
2017 19 DY 8 ind4097 1 2RW
2017 19 DY 8 ind4611 1 2RW
2017 19 DY 8 ind4042 1 2RW
2017 19 DY 8 ind9135 3 2RW
2017 19 DY 8 ind1663 1 2RW
2017 19 DY 8 ind10149 1 2RW
2017 23 DY 8 ind13123 1 2RW
2017 23 DY 8 ind20488 1 2RW
2017 23 DY 8 ind18971 1 2RW
2017 23 DY 8 ind18169 1 2RW
2017 23 DY 8 ind9977 1 2RW
2017 23 DY 8 ind4062 1 2RW
2017 23 DY 8 ind22373 3 2RW
2017 23 DY 8 ind20114 1 2RW
2017 23 DY 8 ind9846 1 2RW
2017 23 DY 8 ind16919 1 2RW
2017 23 DY 8 ind7099 1 2RW
2017 23 DY 8 ind11810 2 2RW
2017 23 DY 8 ind22005 2 2RW
2017 23 DY 8 ind5198 1 2RW
2017 23 DY 8 ind16083 1 2RW
2017 23 DY 8 ind19269 2 2RW
2017 23 DY 8 ind3461 1 2RW
2017 23 DY 8 ind3788 1 2RW
2017 23 DY 8 ind15935 2 2RW
2017 23 DY 8 ind3719 2 2RW
2017 23 DY 8 ind24364 1 2RW
2017 23 DY 8 ind15633 1 2RW
2017 23 DY 8 ind22373 3 2RW
2017 23 DY 8 ind9977 1 2RW
2017 23 DY 8 ind24364 1 2RW
2017 23 DY 8 ind15935 1 2RW
2017 23 DY 8 ind20114 1 2RW
2017 23 DY 8 ind16083 1 2RW
2017 23 DY 8 ind15633 1 2RW
2017 23 DY 8 ind16919 1 2RW
2017 23 DY 8 ind7099 1 2RW
2017 23 DY 8 ind9846 1 2RW
2017 23 DY 8 ind5198 3 2RW
2017 23 DY 8 ind3461 3 2RW
2017 23 DY 8 ind18971 1 2RW
2017 23 DY 8 ind13123 1 2RW
2017 23 DY 8 ind3788 1 2RW
2017 23 DY 8 ind11810 1 2RW
2017 23 DY 8 ind4062 1 2RW
2017 23 DY 8 ind20488 1 2RW
2017 23 DY 8 ind22005 1 2RW
2017 23 DY 8 ind3719 1 2RW
2017 23 DY 8 ind18169 1 2RW
2017 23 DY 8 ind19269 1 2RW
2017 27 DY 8 ind12747 1 2RW
2017 27 DY 8 ind3153 1 2RW
2017 27 DY 8 ind24578 3 2RW
2017 27 DY 8 ind8722 1 2RW
2017 27 DY 8 ind25479 3 2RW
2017 27 DY 8 ind22974 3 2RW
2017 27 DY 8 ind12310 4 2RW
2017 27 DY 8 ind16373 3 2RW
2017 27 DY 8 ind16134 1 2RW
2017 27 DY 8 ind17426 1 2RW
2017 27 DY 8 ind18379 1 2RW
2017 27 DY 8 ind3298 2 2RW
2017 27 DY 8 ind24993 2 2RW
2017 27 DY 8 ind18793 1 2RW
2017 27 DY 8 ind10916 1 2RW
2017 27 DY 8 ind8705 1 2RW
2017 27 DY 8 ind16724 1 2RW
2017 27 DY 8 ind21811 1 2RW
2017 27 DY 8 ind14855 1 2RW
2017 27 DY 8 ind16708 2 2RW
2017 27 DY 8 ind21341 1 2RW
2017 27 DY 8 ind27387 1 2RW
2017 27 DY 8 ind12310 1 2RW
2017 27 DY 8 ind25479 1 2RW
2017 27 DY 8 ind21341 3 2RW
2017 27 DY 8 ind14855 1 2RW
2017 27 DY 8 ind16373 1 2RW
2017 27 DY 8 ind10916 1 2RW
2017 27 DY 8 ind27387 1 2RW
2017 27 DY 8 ind17426 4 2RW
2017 27 DY 8 ind18379 2 2RW
2017 27 DY 8 ind16134 1 2RW
2017 27 DY 8 ind18793 1 2RW
2017 27 DY 8 ind16724 4 2RW
2017 27 DY 8 ind24578 1 2RW
2017 27 DY 8 ind12747 1 2RW
2017 27 DY 8 ind21811 3 2RW
2017 27 DY 8 ind3298 1 2RW
2017 27 DY 8 ind22974 5 2RW
2017 27 DY 8 ind3153 1 2RW
2017 27 DY 8 ind24993 5 2RW
2017 27 DY 8 ind16708 4 2RW
2017 27 DY 8 ind8722 1 2RW
2017 27 DY 8 ind8705 1 2RW
2017 28 DY 8 ind10791 1 2RW
2017 28 DY 8 ind9794 1 2RW
2017 28 DY 8 ind26822 1 2RW
2017 28 DY 8 ind6372 1 2RW
2017 28 DY 8 ind24694 1 2RW
2017 28 DY 8 ind24423 1 2RW
2017 28 DY 8 ind13801 1 2RW
2017 28 DY 8 ind7581 1 2RW
2017 28 DY 8 ind2029 6 2RW
2017 28 DY 8 ind26061 2 2RW
2017 28 DY 8 ind8060 2 2RW
2017 28 DY 8 ind27765 1 2RW
2017 28 DY 8 ind11636 1 2RW
2017 28 DY 8 ind27128 1 2RW
2017 28 DY 8 ind30173 1 2RW
2017 28 DY 8 ind24173 1 2RW
2017 28 DY 8 ind25588 1 2RW
2017 28 DY 8 ind18191 1 2RW
2017 28 DY 8 ind5121 2 2RW
2017 28 DY 8 ind22703 2 2RW
2017 28 DY 8 ind511 3 2RW
2017 28 DY 8 ind1246 1 2RW
2017 28 DY 8 ind13801 1 2RW
2017 28 DY 8 ind24694 1 2RW
2017 28 DY 8 ind511 3 2RW
2017 28 DY 8 ind5121 1 2RW
2017 28 DY 8 ind7581 1 2RW
2017 28 DY 8 ind30173 1 2RW
2017 28 DY 8 ind1246 1 2RW
2017 28 DY 8 ind26061 1 2RW
2017 28 DY 8 ind8060 1 2RW
2017 28 DY 8 ind2029 6 2RW
2017 28 DY 8 ind27128 3 2RW
2017 28 DY 8 ind25588 1 2RW
2017 28 DY 8 ind26822 1 2RW
2017 28 DY 8 ind10791 1 2RW
2017 28 DY 8 ind18191 1 2RW
2017 28 DY 8 ind27765 1 2RW
2017 28 DY 8 ind24423 1 2RW
2017 28 DY 8 ind9794 1 2RW
2017 28 DY 8 ind11636 1 2RW
2017 28 DY 8 ind22703 1 2RW
2017 28 DY 8 ind6372 1 2RW
2017 28 DY 8 ind24173 1 2RW
2017 29 DY 8 ind30300 1 2RW
2017 29 DY 8 ind19835 1 2RW
2017 29 DY 8 ind10493 3 2RW
2017 29 DY 8 ind1309 3 2RW
2017 29 DY 8 ind11855 2 2RW
2017 29 DY 8 ind18711 3 2RW
2017 29 DY 8 ind22744 1 2RW
2017 29 DY 8 ind20383 1 2RW
2017 29 DY 8 ind26741 1 2RW
2017 29 DY 8 ind19404 1 2RW
2017 29 DY 8 ind19505 4 2RW
2017 29 DY 8 ind28033 1 2RW
2017 29 DY 8 ind27853 1 2RW
2017 29 DY 8 ind22863 2 2RW
2017 29 DY 8 ind28659 1 2RW
2017 29 DY 8 ind4433 1 2RW
2017 29 DY 8 ind23862 2 2RW
2017 29 DY 8 ind454 1 2RW
2017 29 DY 8 ind23867 1 2RW
2017 29 DY 8 ind5843 1 2RW
2017 29 DY 8 ind3566 1 2RW
2017 29 DY 8 ind6719 1 2RW
2017 29 DY 8 ind22744 1 2RW
2017 29 DY 8 ind11855 6 2RW
2017 29 DY 8 ind3566 1 2RW
2017 29 DY 8 ind23867 1 2RW
2017 29 DY 8 ind20383 2 2RW
2017 29 DY 8 ind28659 1 2RW
2017 29 DY 8 ind6719 1 2RW
2017 29 DY 8 ind19404 1 2RW
2017 29 DY 8 ind19505 3 2RW
2017 29 DY 8 ind26741 1 2RW
2017 29 DY 8 ind22863 1 2RW
2017 29 DY 8 ind23862 1 2RW
2017 29 DY 8 ind10493 3 2RW
2017 29 DY 8 ind30300 1 2RW
2017 29 DY 8 ind454 1 2RW
2017 29 DY 8 ind28033 1 2RW
2017 29 DY 8 ind18711 2 2RW
2017 29 DY 8 ind19835 1 2RW
2017 29 DY 8 ind27853 2 2RW
2017 29 DY 8 ind5843 2 2RW
2017 29 DY 8 ind1309 4 2RW
2017 29 DY 8 ind4433 5 2RW
2024 3 DY 23 ind24992 3 2RW
2024 3 DY 23 ind17783 2 2RW
2024 3 DY 23 ind1301 6 2RW
2024 3 DY 23 ind21575 5 2RW
2024 3 DY 23 ind7777 4 2RW
2024 3 DY 23 ind18400 4 2RW
2024 3 DY 23 ind4848 1 2RW
2024 3 DY 23 ind10474 4.5 2RW
2024 3 DY 23 ind23949 3 2RW
2024 3 DY 23 ind6084 5 2RW
2024 3 DY 23 ind8769 2.5 2RW
2024 3 DY 23 ind19273 4 2RW
2024 3 DY 23 ind3590 4 2RW
2024 3 DY 23 ind22902 3 2RW
2024 3 DY 23 ind25739 1 2RW
2024 3 DY 23 ind14555 3 2RW
2024 3 DY 23 ind2401 3 2RW
2024 3 DY 23 ind20055 3 2RW
2024 3 DY 23 ind4392 2 2RW
2024 3 DY 23 ind22132 1 2RW
2024 3 DY 23 ind12566 2 2RW
2024 3 DY 23 ind28252 1 2RW
2024 3 DY 23 ind9377 4 2RW
2024 3 DY 23 ind4498 4 2RW
2024 3 DY 23 ind26930 3 2RW
2024 3 DY 23 ind14614 4 2RW
2024 3 DY 23 ind25677 3 2RW
2024 3 DY 23 ind4656 2 2RW
2024 3 DY 23 ind5551 4 2RW
2024 3 DY 23 ind18149 3 2RW
2024 3 DY 23 ind5494 2 2RW
2024 3 DY 23 ind19578 1 2RW
2024 3 DY 23 ind5353 3 2RW
2024 3 DY 23 ind2199 3.5 2RW
2024 3 DY 23 ind19578 1 2RW
2024 3 DY 23 ind26930 1 2RW
2024 3 DY 23 ind28252 1 2RW
2024 3 DY 23 ind7777 4 2RW
2024 3 DY 23 ind22902 4 2RW
2024 3 DY 23 ind1301 5 2RW
2024 3 DY 23 ind4656 3 2RW
2024 3 DY 23 ind9377 4 2RW
2024 3 DY 23 ind25739 3 2RW
2024 3 DY 23 ind10474 3 2RW
2024 3 DY 23 ind4498 5 2RW
2024 3 DY 23 ind17783 1 2RW
2024 3 DY 23 ind12566 3 2RW
2024 3 DY 23 ind5353 3 2RW
2024 3 DY 23 ind18149 2 2RW
2024 3 DY 23 ind8769 1 2RW
2024 3 DY 23 ind4848 1 2RW
2024 3 DY 23 ind4392 2 2RW
2024 3 DY 23 ind3590 3 2RW
2024 3 DY 23 ind2401 2 2RW
2024 3 DY 23 ind5551 3 2RW
2024 3 DY 23 ind21575 4 2RW
2024 3 DY 23 ind2199 2 2RW
2024 3 DY 23 ind20055 2 2RW
2024 3 DY 23 ind6084 4 2RW
2024 3 DY 23 ind18400 2 2RW
2024 3 DY 23 ind25677 2 2RW
2024 3 DY 23 ind14614 1 2RW
2024 3 DY 23 ind24992 4 2RW
2024 3 DY 23 ind14555 3 2RW
2024 3 DY 23 ind19273 4 2RW
2024 3 DY 23 ind5494 1 2RW
2024 3 DY 23 ind23949 2 2RW
2024 3 DY 23 ind22132 1 2RW
2024 10 DY 23 ind5859 4.5 2RW
2024 10 DY 23 ind8769 2 2RW
2024 10 DY 23 ind5666 6 2RW
2024 10 DY 23 ind4471 6 2RW
2024 10 DY 23 ind21938 6.5 2RW
2024 10 DY 23 ind2199 4 2RW
2024 10 DY 23 ind12753 3 2RW
2024 10 DY 23 ind20055 3 2RW
2024 10 DY 23 ind9461 5 2RW
2024 10 DY 23 ind13058 2 2RW
2024 10 DY 23 ind28252 1 2RW
2024 10 DY 23 ind21411 6 2RW
2024 10 DY 23 ind10239 4.5 2RW
2024 10 DY 23 ind14339 4 2RW
2024 10 DY 23 ind15324 5 2RW
2024 10 DY 23 ind324 6 2RW
2024 10 DY 23 ind11277 2.5 2RW
2024 10 DY 23 ind3151 5 2RW
2024 10 DY 23 ind27030 5.5 2RW
2024 10 DY 23 ind23472 5.5 2RW
2024 10 DY 23 ind21236 5 2RW
2024 10 DY 23 ind23973 5 2RW
2024 10 DY 23 ind22230 1 2RW
2024 10 DY 23 ind22830 4 2RW
2024 10 DY 23 ind15512 4.5 2RW
2024 10 DY 23 ind8091 6 2RW
2024 10 DY 23 ind14432 3 2RW
2024 10 DY 23 ind27056 2.5 2RW
2024 10 DY 23 ind17089 3.5 2RW
2024 10 DY 23 ind30403 5 2RW
2024 10 DY 23 ind15955 5 2RW
2024 10 DY 23 ind26162 4.5 2RW
2024 10 DY 23 ind20720 3 2RW
2024 10 DY 23 ind21671 4 2RW
2024 10 DY 23 ind22634 3 2RW
2024 10 DY 23 ind10474 5 2RW
2024 10 DY 23 ind18003 4.5 2RW
2024 10 DY 23 ind22385 6 2RW
2024 10 DY 23 ind9936 4 2RW
2024 10 DY 23 ind9642 2.5 2RW
2024 10 DY 23 ind20532 5.5 2RW
2024 10 DY 23 ind7247 4.5 2RW
2024 10 DY 23 ind28048 2 2RW
2024 10 DY 23 ind10456 5 2RW
2024 10 DY 23 ind10474 5.5 2RW
2024 10 DY 23 ind14432 3 2RW
2024 10 DY 23 ind21522 5 2RW
2024 10 DY 23 ind5666 6 2RW
2024 10 DY 23 ind20532 5 2RW
2024 10 DY 23 ind20720 4.5 2RW
2024 10 DY 23 ind17089 4.5 2RW
2024 10 DY 23 ind21236 5 2RW
2024 10 DY 23 ind11277 4 2RW
2024 10 DY 23 ind324 5.5 2RW
2024 10 DY 23 ind13058 3.5 2RW
2024 10 DY 23 ind9642 3 2RW
2024 10 DY 23 ind8769 2.5 2RW
2024 10 DY 23 ind23472 6 2RW
2024 10 DY 23 ind24209 2.5 2RW
2024 10 DY 23 ind14339 5 2RW
2024 10 DY 23 ind9936 5 2RW
2024 10 DY 23 ind22230 2 2RW
2024 10 DY 23 ind4471 6 2RW
2024 10 DY 23 ind27030 5.5 2RW
2024 10 DY 23 ind30403 6 2RW
2024 10 DY 23 ind5859 6 2RW
2024 10 DY 23 ind15512 3.5 2RW
2024 10 DY 23 ind2199 4.5 2RW
2024 10 DY 23 ind23973 5.5 2RW
2024 10 DY 23 ind21671 4 2RW
2024 10 DY 23 ind21938 6.5 2RW
2024 10 DY 23 ind10456 5 2RW
2024 10 DY 23 ind21411 6 2RW
2024 10 DY 23 ind20055 5 2RW
2024 10 DY 23 ind15324 5.5 2RW
2024 10 DY 23 ind28048 3.5 2RW
2024 10 DY 23 ind22830 4 2RW
2024 10 DY 23 ind26162 4.5 2RW
2024 10 DY 23 ind20773 6 2RW
2024 10 DY 23 ind22634 2.5 2RW
2024 10 DY 23 ind12753 3.5 2RW
2024 10 DY 23 ind28252 1 2RW
2024 10 DY 23 ind8091 6 2RW
2024 10 DY 23 ind15955 5 2RW
2024 10 DY 23 ind9461 5.5 2RW
2024 10 DY 23 ind27056 2.5 2RW
2024 10 DY 23 ind3151 5 2RW
2024 10 DY 23 ind18003 4.5 2RW
2024 10 DY 23 ind17394 5 2RW
2024 10 DY 23 ind10239 4 2RW
2024 10 DY 23 ind7247 3.5 2RW
2024 10 DY 23 ind22385 6 2RW
2024 14 DY 23 ind2458 2.5 2RW
2024 14 DY 23 ind10375 4 2RW
2024 14 DY 23 ind10499 3 2RW
2024 14 DY 23 ind21938 6.5 2RW
2024 14 DY 23 ind18896 7 2RW
2024 14 DY 23 ind28990 6 2RW
2024 14 DY 23 ind23264 3.5 2RW
2024 14 DY 23 ind6912 6 2RW
2024 14 DY 23 ind20468 4.5 2RW
2024 14 DY 23 ind28239 3 2RW
2024 14 DY 23 ind6389 4.5 2RW
2024 14 DY 23 ind9879 2 2RW
2024 14 DY 23 ind19082 4 2RW
2024 14 DY 23 ind18314 5.5 2RW
2024 14 DY 23 ind22616 5.5 2RW
2024 14 DY 23 ind24817 5.5 2RW
2024 14 DY 23 ind26993 4 2RW
2024 14 DY 23 ind28619 2.5 2RW
2024 14 DY 23 ind24197 4.5 2RW
2024 14 DY 23 ind20509 5 2RW
2024 14 DY 23 ind12240 6 2RW
2024 14 DY 23 ind9032 5.5 2RW
2024 14 DY 23 ind18329 6 2RW
2024 14 DY 23 ind19315 5 2RW
2024 14 DY 23 ind24787 4.5 2RW
2024 14 DY 23 ind21526 3.5 2RW
2024 14 DY 23 ind29539 2 2RW
2024 14 DY 23 ind29989 5.5 2RW
2024 14 DY 23 ind915 5 2RW
2024 14 DY 23 ind21173 4 2RW
2024 14 DY 23 ind3637 5 2RW
2024 14 DY 23 ind18513 6 2RW
2024 14 DY 23 ind26142 4 2RW
2024 14 DY 23 ind25455 4.5 2RW
2024 14 DY 23 ind2199 4 2RW
2024 14 DY 23 ind18774 4.5 2RW
2024 14 DY 23 ind21857 4.5 2RW
2024 14 DY 23 ind10550 4 2RW
2024 14 DY 23 ind19638 4.5 2RW
2024 14 DY 23 ind2587 6 2RW
2024 14 DY 23 ind27031 4 2RW
2024 14 DY 23 ind5547 4 2RW
2024 14 DY 23 ind24228 5 2RW
2024 14 DY 23 ind8447 5.5 2RW
2024 14 DY 23 ind6766 2 2RW
2024 14 DY 23 ind1885 5.5 2RW
2024 14 DY 23 ind23109 3.5 2RW
2024 14 DY 23 ind19208 5 2RW
2024 14 DY 23 ind9906 2.5 2RW
2024 14 DY 23 ind28239 3 2RW
2024 14 DY 23 ind6389 3.5 2RW
2024 14 DY 23 ind12240 5.5 2RW
2024 14 DY 23 ind24228 4.5 2RW
2024 14 DY 23 ind24787 5 2RW
2024 14 DY 23 ind21173 3.5 2RW
2024 14 DY 23 ind18329 5.5 2RW
2024 14 DY 23 ind2458 2 2RW
2024 14 DY 23 ind9879 2 2RW
2024 14 DY 23 ind29539 1.5 2RW
2024 14 DY 23 ind18896 6.5 2RW
2024 14 DY 23 ind24197 4.5 2RW
2024 14 DY 23 ind2587 6 2RW
2024 14 DY 23 ind2199 4 2RW
2024 14 DY 23 ind23109 4.5 2RW
2024 14 DY 23 ind22616 4 2RW
2024 14 DY 23 ind9906 1.5 2RW
2024 14 DY 23 ind28990 5.5 2RW
2024 14 DY 23 ind27031 5 2RW
2024 14 DY 23 ind24817 5 2RW
2024 14 DY 23 ind25455 4.5 2RW
2024 14 DY 23 ind21857 4.5 2RW
2024 14 DY 23 ind8447 5 2RW
2024 14 DY 23 ind6766 1.5 2RW
2024 14 DY 23 ind10375 2.5 2RW
2024 14 DY 23 ind20509 4.5 2RW
2024 14 DY 23 ind3637 5 2RW
2024 14 DY 23 ind19638 4.5 2RW
2024 14 DY 23 ind26993 3.5 2RW
2024 14 DY 23 ind6912 5 2RW
2024 14 DY 23 ind5547 3.5 2RW
2024 14 DY 23 ind19208 4.5 2RW
2024 14 DY 23 ind18314 4.5 2RW
2024 14 DY 23 ind18774 4.5 2RW
2024 14 DY 23 ind19315 4 2RW
2024 14 DY 23 ind23264 2 2RW
2024 14 DY 23 ind915 4.5 2RW
2024 14 DY 23 ind10499 1 2RW
2024 14 DY 23 ind26142 4 2RW
2024 14 DY 23 ind21938 6.5 2RW
2024 14 DY 23 ind10550 3.5 2RW
2024 14 DY 23 ind29989 5.5 2RW
2024 14 DY 23 ind18513 5.5 2RW
2024 14 DY 23 ind28619 1 2RW
2024 14 DY 23 ind20468 3 2RW
2024 14 DY 23 ind1885 5 2RW
2024 14 DY 23 ind21526 1.5 2RW
2024 14 DY 23 ind9032 3.5 2RW
2024 14 DY 23 ind19082 4 2RW
2024 18 DY 23 ind23202 1 2RW
2024 18 DY 23 ind4662 2.5 2RW
2024 18 DY 23 ind7381 5.5 2RW
2024 18 DY 23 ind10079 2.5 2RW
2024 18 DY 23 ind16802 3 2RW
2024 18 DY 23 ind28660 4 2RW
2024 18 DY 23 ind9762 4 2RW
2024 18 DY 23 ind18708 2.5 2RW
2024 18 DY 23 ind7459 4.5 2RW
2024 18 DY 23 ind25183 4 2RW
2024 18 DY 23 ind2199 2.5 2RW
2024 18 DY 23 ind7329 2.5 2RW
2024 18 DY 23 ind1323 4 2RW
2024 18 DY 23 ind24523 1 2RW
2024 18 DY 23 ind2332 4 2RW
2024 18 DY 23 ind3313 1.5 2RW
2024 18 DY 23 ind19992 5 2RW
2024 18 DY 23 ind8815 3.5 2RW
2024 18 DY 23 ind16668 3.5 2RW
2024 18 DY 23 ind16452 4 2RW
2024 18 DY 23 ind7247 3 2RW
2024 18 DY 23 ind29987 3.5 2RW
2024 18 DY 23 ind19212 4 2RW
2024 18 DY 23 ind10540 3 2RW
2024 18 DY 23 ind9196 3 2RW
2024 18 DY 23 ind22898 3 2RW
2024 18 DY 23 ind7117 2 2RW
2024 18 DY 23 ind14168 4 2RW
2024 18 DY 23 ind11359 3 2RW
2024 18 DY 23 ind12857 1 2RW
2024 18 DY 23 ind12870 6.5 2RW
2024 18 DY 23 ind21905 3.5 2RW
2024 18 DY 23 ind28501 5.5 2RW
2024 18 DY 23 ind1162 4 2RW
2024 18 DY 23 ind284 4 2RW
2024 18 DY 23 ind21162 4.5 2RW
2024 18 DY 23 ind28617 4.5 2RW
2024 18 DY 23 ind9700 1 2RW
2024 18 DY 23 ind27041 4.5 2RW
2024 18 DY 23 ind16084 5 2RW
2024 18 DY 23 ind4636 6 2RW
2024 18 DY 23 ind23639 3 2RW
2024 18 DY 23 ind5227 4.5 2RW
2024 18 DY 23 ind24386 5.5 2RW
2024 18 DY 23 ind2118 4 2RW
2024 18 DY 23 ind2009 5 2RW
2024 18 DY 23 ind7470 3.5 2RW
2024 18 DY 23 ind7129 3 2RW
2024 18 DY 23 ind27393 3.5 2RW
2024 18 DY 23 ind7329 3 2RW
2024 18 DY 23 ind5227 3 2RW
2024 18 DY 23 ind23202 3 2RW
2024 18 DY 23 ind3313 1.5 2RW
2024 18 DY 23 ind9700 2 2RW
2024 18 DY 23 ind27041 5 2RW
2024 18 DY 23 ind22898 2.5 2RW
2024 18 DY 23 ind2199 3.5 2RW
2024 18 DY 23 ind25183 4 2RW
2024 18 DY 23 ind19992 5.5 2RW
2024 18 DY 23 ind21905 3.5 2RW
2024 18 DY 23 ind4662 4 2RW
2024 18 DY 23 ind2009 5 2RW
2024 18 DY 23 ind16668 4 2RW
2024 18 DY 23 ind24386 5 2RW
2024 18 DY 23 ind28501 5 2RW
2024 18 DY 23 ind7470 2.5 2RW
2024 18 DY 23 ind16084 5 2RW
2024 18 DY 23 ind7459 5 2RW
2024 18 DY 23 ind10540 3.5 2RW
2024 18 DY 23 ind4636 5 2RW
2024 18 DY 23 ind11359 2.5 2RW
2024 18 DY 23 ind10079 3 2RW
2024 18 DY 23 ind284 2.5 2RW
2024 18 DY 23 ind16452 4.5 2RW
2024 18 DY 23 ind23639 1.5 2RW
2024 18 DY 23 ind16802 3.5 2RW
2024 18 DY 23 ind21162 4.5 2RW
2024 18 DY 23 ind2118 3.5 2RW
2024 18 DY 23 ind14168 4.5 2RW
2024 18 DY 23 ind24523 2 2RW
2024 18 DY 23 ind27393 3.5 2RW
2024 18 DY 23 ind18708 3 2RW
2024 18 DY 23 ind29987 4.5 2RW
2024 18 DY 23 ind2332 5 2RW
2024 18 DY 23 ind9762 4.5 2RW
2024 18 DY 23 ind12870 6.5 2RW
2024 18 DY 23 ind12857 1 2RW
2024 18 DY 23 ind7247 4.5 2RW
2024 18 DY 23 ind8815 5 2RW
2024 18 DY 23 ind7117 3.5 2RW
2024 18 DY 23 ind19212 5 2RW
2024 18 DY 23 ind28617 5 2RW
2024 18 DY 23 ind1323 5 2RW
2024 18 DY 23 ind9196 4.5 2RW
2024 18 DY 23 ind7129 3.5 2RW
2024 18 DY 23 ind1162 5 2RW
2024 18 DY 23 ind28660 5 2RW
2024 18 DY 23 ind7381 5.5 2RW
2024 22 DY 23 ind24813 2 2RW
2024 22 DY 23 ind2795 4 2RW
2024 22 DY 23 ind13508 5.5 2RW
2024 22 DY 23 ind6817 5 2RW
2024 22 DY 23 ind28001 3.5 2RW
2024 22 DY 23 ind29037 4.5 2RW
2024 22 DY 23 ind13354 4.5 2RW
2024 22 DY 23 ind10821 5.5 2RW
2024 22 DY 23 ind20701 4.5 2RW
2024 22 DY 23 ind2199 4 2RW
2024 22 DY 23 ind22626 3 2RW
2024 22 DY 23 ind1659 6 2RW
2024 22 DY 23 ind18129 3.5 2RW
2024 22 DY 23 ind1727 4.5 2RW
2024 22 DY 23 ind30345 4 2RW
2024 22 DY 23 ind16092 5 2RW
2024 22 DY 23 ind8591 5 2RW
2024 22 DY 23 ind7456 4 2RW
2024 22 DY 23 ind1405 3 2RW
2024 22 DY 23 ind29800 4.5 2RW
2024 22 DY 23 ind1118 3 2RW
2024 22 DY 23 ind11160 5.5 2RW
2024 22 DY 23 ind405 2 2RW
2024 22 DY 23 ind21718 3 2RW
2024 22 DY 23 ind22690 6 2RW
2024 22 DY 23 ind4573 4.5 2RW
2024 22 DY 23 ind14158 4 2RW
2024 22 DY 23 ind14917 5 2RW
2024 22 DY 23 ind10534 4.5 2RW
2024 22 DY 23 ind21938 6 2RW
2024 22 DY 23 ind5063 6.5 2RW
2024 22 DY 23 ind21990 2.5 2RW
2024 22 DY 23 ind6686 3.5 2RW
2024 22 DY 23 ind4796 5 2RW
2024 22 DY 23 ind3956 5 2RW
2024 22 DY 23 ind16100 5 2RW
2024 22 DY 23 ind22287 6 2RW
2024 22 DY 23 ind9676 4.5 2RW
2024 22 DY 23 ind23440 4.5 2RW
2024 22 DY 23 ind20545 3.5 2RW
2024 22 DY 23 ind22742 4.5 2RW
2024 22 DY 23 ind24955 4 2RW
2024 22 DY 23 ind20428 3.5 2RW
2024 22 DY 23 ind9650 5 2RW
2024 22 DY 23 ind21386 5.5 2RW
2024 22 DY 23 ind9650 5 2RW
2024 22 DY 23 ind28001 3 2RW
2024 22 DY 23 ind7456 4 2RW
2024 22 DY 23 ind21718 3.5 2RW
2024 22 DY 23 ind1118 3.5 2RW
2024 22 DY 23 ind8591 4 2RW
2024 22 DY 23 ind4573 3 2RW
2024 22 DY 23 ind2795 4 2RW
2024 22 DY 23 ind18129 3.5 2RW
2024 22 DY 23 ind22742 4 2RW
2024 22 DY 23 ind21990 2 2RW
2024 22 DY 23 ind13354 3.5 2RW
2024 22 DY 23 ind14917 4.5 2RW
2024 22 DY 23 ind23440 3 2RW
2024 22 DY 23 ind22626 1 2RW
2024 22 DY 23 ind24813 2 2RW
2024 22 DY 23 ind1405 3 2RW
2024 22 DY 23 ind20545 2 2RW
2024 22 DY 23 ind14158 4 2RW
2024 22 DY 23 ind21938 6 2RW
2024 22 DY 23 ind30345 3.5 2RW
2024 22 DY 23 ind11160 5.5 2RW
2024 22 DY 23 ind10821 5 2RW
2024 22 DY 23 ind20428 2.5 2RW
2024 22 DY 23 ind16100 4.5 2RW
2024 22 DY 23 ind22690 6 2RW
2024 22 DY 23 ind10534 4.5 2RW
2024 22 DY 23 ind22287 5.5 2RW
2024 22 DY 23 ind1727 3.5 2RW
2024 22 DY 23 ind20701 3.5 2RW
2024 22 DY 23 ind2199 3.5 2RW
2024 22 DY 23 ind3956 3.5 2RW
2024 22 DY 23 ind21386 6 2RW
2024 22 DY 23 ind5063 5.5 2RW
2024 22 DY 23 ind6817 4.5 2RW
2024 22 DY 23 ind405 2 2RW
2024 22 DY 23 ind16092 3.5 2RW
2024 22 DY 23 ind24955 3 2RW
2024 22 DY 23 ind9676 4 2RW
2024 22 DY 23 ind29800 4 2RW
2024 22 DY 23 ind6686 3 2RW
2024 22 DY 23 ind1659 5 2RW
2024 22 DY 23 ind4796 3.5 2RW
2024 22 DY 23 ind29037 3 2RW
2024 22 DY 23 ind13508 4.5 2RW
2024 26 DY 23 ind25351 2 2RW
2024 26 DY 23 ind7247 3 2RW
2024 26 DY 23 ind23212 3.5 2RW
2024 26 DY 23 ind28866 4.5 2RW
2024 26 DY 23 ind6810 4.5 2RW
2024 26 DY 23 ind16987 3.5 2RW
2024 26 DY 23 ind7868 1 2RW
2024 26 DY 23 ind9891 5.5 2RW
2024 26 DY 23 ind12847 4 2RW
2024 26 DY 23 ind15807 4 2RW
2024 26 DY 23 ind29389 3 2RW
2024 26 DY 23 ind8693 3.5 2RW
2024 26 DY 23 ind24551 1 2RW
2024 26 DY 23 ind28765 2.5 2RW
2024 26 DY 23 ind30280 1 2RW
2024 26 DY 23 ind28586 1 2RW
2024 26 DY 23 ind7953 4.5 2RW
2024 26 DY 23 ind12514 5 2RW
2024 26 DY 23 ind2199 4 2RW
2024 26 DY 23 ind20895 5 2RW
2024 26 DY 23 ind679 3 2RW
2024 26 DY 23 ind1 4 2RW
2024 26 DY 23 ind9872 5 2RW
2024 26 DY 23 ind12646 6.5 2RW
2024 26 DY 23 ind5649 6.5 2RW
2024 26 DY 23 ind26422 5 2RW
2024 26 DY 23 ind5375 1 2RW
2024 26 DY 23 ind3543 5.5 2RW
2024 26 DY 23 ind4180 2 2RW
2024 26 DY 23 ind28084 3.5 2RW
2024 26 DY 23 ind28043 5 2RW
2024 26 DY 23 ind29864 4 2RW
2024 26 DY 23 ind236 5 2RW
2024 26 DY 23 ind6957 3.5 2RW
2024 26 DY 23 ind29257 4 2RW
2024 26 DY 23 ind12509 4.5 2RW
2024 26 DY 23 ind29428 3.5 2RW
2024 26 DY 23 ind13779 5.5 2RW
2024 26 DY 23 ind2044 3.5 2RW
2024 26 DY 23 ind4379 4.5 2RW
2024 26 DY 23 ind15118 3.5 2RW
2024 26 DY 23 ind374 6 2RW
2024 26 DY 23 ind10993 4.5 2RW
2024 26 DY 23 ind1878 4.5 2RW
2024 26 DY 23 ind1484 6 2RW
2024 26 DY 23 ind12514 6 2RW
2024 26 DY 23 ind4379 5 2RW
2024 26 DY 23 ind236 5 2RW
2024 26 DY 23 ind7247 4 2RW
2024 26 DY 23 ind15807 4.5 2RW
2024 26 DY 23 ind28866 5.5 2RW
2024 26 DY 23 ind24551 2.5 2RW
2024 26 DY 23 ind5649 7.5 2RW
2024 26 DY 23 ind1878 6 2RW
2024 26 DY 23 ind10993 5.5 2RW
2024 26 DY 23 ind679 3.5 2RW
2024 26 DY 23 ind16987 3 2RW
2024 26 DY 23 ind28043 4.5 2RW
2024 26 DY 23 ind2044 4.5 2RW
2024 26 DY 23 ind12646 6 2RW
2024 26 DY 23 ind23212 3.5 2RW
2024 26 DY 23 ind5375 2 2RW
2024 26 DY 23 ind1484 5.5 2RW
2024 26 DY 23 ind30280 3.5 2RW
2024 26 DY 23 ind7953 5 2RW
2024 26 DY 23 ind26422 4.5 2RW
2024 26 DY 23 ind6957 2.5 2RW
2024 26 DY 23 ind7868 1 2RW
2024 26 DY 23 ind9872 5 2RW
2024 26 DY 23 ind12509 4.5 2RW
2024 26 DY 23 ind29864 5 2RW
2024 26 DY 23 ind2199 3.5 2RW
2024 26 DY 23 ind20895 5 2RW
2024 26 DY 23 ind25351 5 2RW
2024 26 DY 23 ind29428 3.5 2RW
2024 26 DY 23 ind3543 5.5 2RW
2024 26 DY 23 ind29389 4.5 2RW
2024 26 DY 23 ind8693 4.5 2RW
2024 26 DY 23 ind12847 5 2RW
2024 26 DY 23 ind28084 4.5 2RW
2024 26 DY 23 ind374 5.5 2RW
2024 26 DY 23 ind4180 3.5 2RW
2024 26 DY 23 ind28765 5 2RW
2024 26 DY 23 ind9891 6 2RW
2024 26 DY 23 ind15118 2.5 2RW
2024 26 DY 23 ind13779 6 2RW
2024 26 DY 23 ind28586 2 2RW
2024 26 DY 23 ind6810 5.5 2RW
2024 26 DY 23 ind29257 5.5 2RW
2024 26 DY 23 ind1 5.5 2RW
2019 1 DY 23 ind3664 1 6RS
2019 1 DY 23 ind8414 4 6RS
2019 1 DY 23 ind28331 5 6RS
2019 1 DY 23 ind29609 6 6RS
2019 1 DY 23 ind26511 3 6RS
2019 1 DY 23 ind17719 5 6RS
2019 1 DY 23 ind2891 7 6RS
2019 1 DY 23 ind4779 6 6RS
2019 1 DY 23 ind29785 6 6RS
2019 1 DY 23 ind29483 4 6RS
2019 1 DY 23 ind21836 3 6RS
2019 1 DY 23 ind9369 2 6RS
2019 1 DY 23 ind7975 5 6RS
2019 1 DY 23 ind20566 6 6RS
2019 1 DY 23 ind29411 4 6RS
2019 1 DY 23 ind6441 3 6RS
2019 1 DY 23 ind14408 4 6RS
2019 1 DY 23 ind13321 1 6RS
2019 1 DY 23 ind2027 2 6RS
2019 1 DY 23 ind12168 4 6RS
2019 1 DY 23 ind3287 6 6RS
2019 1 DY 23 ind23156 4 6RS
2019 1 DY 23 ind10076 3 6RS
2019 1 DY 23 ind10694 5 6RS
2019 1 DY 23 ind21438 4 6RS
2019 1 DY 23 ind3664 2 6RS
2019 1 DY 23 ind8414 4 6RS
2019 1 DY 23 ind4779 1 6RS
2019 1 DY 23 ind29483 4 6RS
2019 1 DY 23 ind12168 4 6RS
2019 1 DY 23 ind7975 6 6RS
2019 1 DY 23 ind21836 4 6RS
2019 1 DY 23 ind9369 5 6RS
2019 1 DY 23 ind29609 5 6RS
2019 1 DY 23 ind26511 5 6RS
2019 1 DY 23 ind10076 2 6RS
2019 1 DY 23 ind17719 3 6RS
2019 1 DY 23 ind2891 7 6RS
2019 1 DY 23 ind3287 5 6RS
2019 1 DY 23 ind20566 5 6RS
2019 1 DY 23 ind29411 4 6RS
2019 1 DY 23 ind21438 4 6RS
2019 1 DY 23 ind23156 2 6RS
2019 1 DY 23 ind10694 5 6RS
2019 1 DY 23 ind29785 6 6RS
2019 1 DY 23 ind6441 4 6RS
2019 1 DY 23 ind14408 5 6RS
2019 1 DY 23 ind28331 6 6RS
2019 1 DY 23 ind13321 4 6RS
2019 1 DY 23 ind2027 4 6RS
2019 1 DY 23 ind1295 5 6RS
2019 1 DY 23 ind10654 6 6RS
2019 1 DY 23 ind12168 4 6RS
2019 1 DY 23 ind30272 7 6RS
2019 1 DY 23 ind2346 4 6RS
2019 1 DY 23 ind10232 4 6RS
2019 1 DY 23 ind29579 2 6RS
2019 1 DY 23 ind27222 4 6RS
2019 1 DY 23 ind11044 2 6RS
2019 1 DY 23 ind9369 2 6RS
2019 1 DY 23 ind2267 6 6RS
2019 1 DY 23 ind27986 5 6RS
2019 1 DY 23 ind29332 6 6RS
2019 1 DY 23 ind10251 5 6RS
2019 1 DY 23 ind27571 4 6RS
2019 1 DY 23 ind16065 3 6RS
2019 1 DY 23 ind16982 3 6RS
2019 1 DY 23 ind7153 4 6RS
2019 1 DY 23 ind8833 4 6RS
2019 1 DY 23 ind29825 4 6RS
2019 1 DY 23 ind7975 5 6RS
2019 1 DY 23 ind7682 5 6RS
2019 1 DY 23 ind28386 4 6RS
2019 1 DY 23 ind23498 4 6RS
2019 1 DY 23 ind26111 2 6RS
2019 1 DY 23 ind12168 3 6RS
2019 1 DY 23 ind1295 5 6RS
2019 1 DY 23 ind30272 3 6RS
2019 1 DY 23 ind9369 4 6RS
2019 1 DY 23 ind7975 6 6RS
2019 1 DY 23 ind2267 5 6RS
2019 1 DY 23 ind7682 6 6RS
2019 1 DY 23 ind27986 6 6RS
2019 1 DY 23 ind2346 4 6RS
2019 1 DY 23 ind10232 5 6RS
2019 1 DY 23 ind29332 4 6RS
2019 1 DY 23 ind10251 4 6RS
2019 1 DY 23 ind10654 5 6RS
2019 1 DY 23 ind28386 6 6RS
2019 1 DY 23 ind23498 3 6RS
2019 1 DY 23 ind29579 2 6RS
2019 1 DY 23 ind27571 4 6RS
2019 1 DY 23 ind27222 4 6RS
2019 1 DY 23 ind26111 2 6RS
2019 1 DY 23 ind11044 2 6RS
2019 1 DY 23 ind16065 3 6RS
2019 1 DY 23 ind16982 1 6RS
2019 1 DY 23 ind7153 2 6RS
2019 1 DY 23 ind8833 2 6RS
2019 1 DY 23 ind29825 4 6RS
2019 1 DY 23 ind7975 5 6RS
2019 1 DY 23 ind15915 4 6RS
2019 1 DY 23 ind23943 4 6RS
2019 1 DY 23 ind13068 1 6RS
2019 1 DY 23 ind18714 3 6RS
2019 1 DY 23 ind9369 3 6RS
2019 1 DY 23 ind675 5 6RS
2019 1 DY 23 ind11059 4 6RS
2019 1 DY 23 ind29249 4 6RS
2019 1 DY 23 ind12168 3 6RS
2019 1 DY 23 ind19222 3 6RS
2019 1 DY 23 ind10250 4 6RS
2019 1 DY 23 ind28340 4 6RS
2019 1 DY 23 ind13865 3 6RS
2019 1 DY 23 ind4910 5 6RS
2019 1 DY 23 ind1305 4 6RS
2019 1 DY 23 ind26195 5 6RS
2019 1 DY 23 ind7143 4 6RS
2019 1 DY 23 ind16565 4 6RS
2019 1 DY 23 ind29980 6 6RS
2019 1 DY 23 ind15386 2 6RS
2019 1 DY 23 ind8919 2 6RS
2019 1 DY 23 ind1677 1 6RS
2019 1 DY 23 ind24067 4 6RS
2019 1 DY 23 ind12168 4 6RS
2019 1 DY 23 ind9369 4 6RS
2019 1 DY 23 ind7975 6 6RS
2019 1 DY 23 ind19222 5 6RS
2019 1 DY 23 ind1305 4 6RS
2019 1 DY 23 ind10250 2 6RS
2019 1 DY 23 ind26195 4 6RS
2019 1 DY 23 ind7143 5 6RS
2019 1 DY 23 ind15386 2 6RS
2019 1 DY 23 ind8919 2 6RS
2019 1 DY 23 ind16565 3 6RS
2019 1 DY 23 ind1677 3 6RS
2019 1 DY 23 ind24067 3 6RS
2019 1 DY 23 ind675 4 6RS
2019 1 DY 23 ind13068 1 6RS
2019 1 DY 23 ind28340 4 6RS
2019 1 DY 23 ind13865 6 6RS
2019 1 DY 23 ind11059 6 6RS
2019 1 DY 23 ind15915 4 6RS
2019 1 DY 23 ind29980 6 6RS
2019 1 DY 23 ind18714 3 6RS
2019 1 DY 23 ind4910 5 6RS
2019 1 DY 23 ind23943 5 6RS
2019 1 DY 23 ind29249 3 6RS
2019 1 DY 23 ind24000 2 6RS
2019 1 DY 23 ind8423 6 6RS
2019 1 DY 23 ind27457 5 6RS
2019 1 DY 23 ind22128 7 6RS
2019 1 DY 23 ind18173 4 6RS
2019 1 DY 23 ind4088 4 6RS
2019 1 DY 23 ind22937 4 6RS
2019 1 DY 23 ind7975 6 6RS
2019 1 DY 23 ind30397 6 6RS
2019 1 DY 23 ind6614 5 6RS
2019 1 DY 23 ind7006 2 6RS
2019 1 DY 23 ind18718 6 6RS
2019 1 DY 23 ind25070 7 6RS
2019 1 DY 23 ind12168 5 6RS
2019 1 DY 23 ind21459 6 6RS
2019 1 DY 23 ind24337 2 6RS
2019 1 DY 23 ind11258 6 6RS
2019 1 DY 23 ind9369 4 6RS
2019 1 DY 23 ind26354 6 6RS
2019 1 DY 23 ind19680 2 6RS
2019 1 DY 23 ind8478 7 6RS
2019 1 DY 23 ind22670 5 6RS
2019 1 DY 23 ind26273 4 6RS
2019 1 DY 23 ind1796 6 6RS
2019 1 DY 23 ind10439 5 6RS
2019 1 DY 23 ind24000 1 6RS
2019 1 DY 23 ind18173 3 6RS
2019 1 DY 23 ind12168 4 6RS
2019 1 DY 23 ind22670 7 6RS
2019 1 DY 23 ind27457 5 6RS
2019 1 DY 23 ind6614 4 6RS
2019 1 DY 23 ind9369 4 6RS
2019 1 DY 23 ind7975 6 6RS
2019 1 DY 23 ind21459 7 6RS
2019 1 DY 23 ind24337 3 6RS
2019 1 DY 23 ind25070 7 6RS
2019 1 DY 23 ind4088 6 6RS
2019 1 DY 23 ind8423 7 6RS
2019 1 DY 23 ind26354 6 6RS
2019 1 DY 23 ind30397 5 6RS
2019 1 DY 23 ind22128 6 6RS
2019 1 DY 23 ind7006 4 6RS
2019 1 DY 23 ind18718 6 6RS
2019 1 DY 23 ind22937 4 6RS
2019 1 DY 23 ind19680 4 6RS
2019 1 DY 23 ind26273 4 6RS
2019 1 DY 23 ind1796 6 6RS
2019 1 DY 23 ind11258 5 6RS
2019 1 DY 23 ind10439 7 6RS
2019 1 DY 23 ind8478 7 6RS
2019 1 DY 23 ind25846 6 6RS
2019 1 DY 23 ind7975 7 6RS
2019 1 DY 23 ind12168 5 6RS
2019 1 DY 23 ind9553 1 6RS
2019 1 DY 23 ind17520 6 6RS
2019 1 DY 23 ind20385 3 6RS
2019 1 DY 23 ind5938 6 6RS
2019 1 DY 23 ind3004 1 6RS
2019 1 DY 23 ind3604 5 6RS
2019 1 DY 23 ind23475 5 6RS
2019 1 DY 23 ind27243 5 6RS
2019 1 DY 23 ind16276 3 6RS
2019 1 DY 23 ind20918 4 6RS
2019 1 DY 23 ind21448 6 6RS
2019 1 DY 23 ind14220 4 6RS
2019 1 DY 23 ind18257 6 6RS
2019 1 DY 23 ind16330 5 6RS
2019 1 DY 23 ind14215 7 6RS
2019 1 DY 23 ind23208 4 6RS
2019 1 DY 23 ind9369 3 6RS
2019 1 DY 23 ind28367 4 6RS
2019 1 DY 23 ind25846 6 6RS
2019 1 DY 23 ind7975 6 6RS
2019 1 DY 23 ind3004 2 6RS
2019 1 DY 23 ind23475 4 6RS
2019 1 DY 23 ind9553 1 6RS
2019 1 DY 23 ind20918 4 6RS
2019 1 DY 23 ind12168 4 6RS
2019 1 DY 23 ind9369 2 6RS
2019 1 DY 23 ind17520 7 6RS
2019 1 DY 23 ind20385 4 6RS
2019 1 DY 23 ind21448 5 6RS
2019 1 DY 23 ind14215 6 6RS
2019 1 DY 23 ind5938 6 6RS
2019 1 DY 23 ind28367 3 6RS
2019 1 DY 23 ind23208 2 6RS
2019 1 DY 23 ind14220 4 6RS
2019 1 DY 23 ind18257 6 6RS
2019 1 DY 23 ind27243 4 6RS
2019 1 DY 23 ind16276 4 6RS
2019 1 DY 23 ind3604 3 6RS
2019 1 DY 23 ind16330 5 6RS
2022 2 DY 23 ind16651 5 6RS
2022 2 DY 23 ind13380 6 6RS
2022 2 DY 23 ind9369 4 6RS
2022 2 DY 23 ind2891 4 6RS
2022 2 DY 23 ind29483 3 6RS
2022 2 DY 23 ind29411 3 6RS
2022 2 DY 23 ind13068 4 6RS
2022 2 DY 23 ind19680 2 6RS
2022 2 DY 23 ind22951 6 6RS
2022 2 DY 23 ind4718 5 6RS
2022 2 DY 23 ind18551 2 6RS
2022 2 DY 23 ind21148 5 6RS
2022 2 DY 23 ind15134 6 6RS
2022 2 DY 23 ind26202 2 6RS
2022 2 DY 23 ind29876 5 6RS
2022 2 DY 23 ind3799 5 6RS
2022 2 DY 23 ind10384 3 6RS
2022 2 DY 23 ind16010 3 6RS
2022 2 DY 23 ind27008 3 6RS
2022 2 DY 23 ind28683 4 6RS
2022 2 DY 23 ind21574 5 6RS
2022 2 DY 23 ind23117 4 6RS
2022 2 DY 23 ind3204 5 6RS
2022 2 DY 23 ind21559 5 6RS
2022 2 DY 23 ind3805 3 6RS
2022 2 DY 23 ind5107 1 6RS
2022 2 DY 23 ind3821 1 6RS
2022 2 DY 23 ind5992 1 6RS
2022 2 DY 23 ind13073 6 6RS
2022 2 DY 23 ind13885 4 6RS
2022 2 DY 23 ind4403 6 6RS
2022 2 DY 23 ind22450 6 6RS
2022 2 DY 23 ind12968 5 6RS
2022 2 DY 23 ind8451 6 6RS
2022 2 DY 23 ind23114 5 6RS
2022 2 DY 23 ind19508 7 6RS
2022 2 DY 23 ind26416 6 6RS
2022 2 DY 23 ind24296 6 6RS
2022 2 DY 23 ind28463 3 6RS
2022 2 DY 23 ind15790 5 6RS
2022 2 DY 23 ind7649 4 6RS
2022 2 DY 23 ind22623 6 6RS
2022 2 DY 23 ind750 6 6RS
2022 2 DY 23 ind16399 1 6RS
2022 2 DY 23 ind955 2 6RS
2022 2 DY 23 ind6345 1 6RS
2022 2 DY 23 ind22494 7 6RS
2022 2 DY 23 ind13169 4 6RS
2022 2 DY 23 ind18386 1 6RS
2022 2 DY 23 ind9814 1 6RS
2022 2 DY 23 ind16651 5 6RS
2022 2 DY 23 ind13380 5 6RS
2022 2 DY 23 ind9369 4 6RS
2022 2 DY 23 ind2891 3 6RS
2022 2 DY 23 ind29483 5 6RS
2022 2 DY 23 ind29411 3 6RS
2022 2 DY 23 ind13068 4 6RS
2022 2 DY 23 ind19680 1 6RS
2022 2 DY 23 ind22951 5 6RS
2022 2 DY 23 ind4718 5 6RS
2022 2 DY 23 ind18551 1 6RS
2022 2 DY 23 ind21148 5 6RS
2022 2 DY 23 ind15134 7 6RS
2022 2 DY 23 ind26202 3 6RS
2022 2 DY 23 ind29876 6 6RS
2022 2 DY 23 ind3799 4 6RS
2022 2 DY 23 ind10384 3 6RS
2022 2 DY 23 ind16010 4 6RS
2022 2 DY 23 ind27008 5 6RS
2022 2 DY 23 ind28683 4 6RS
2022 2 DY 23 ind21574 4 6RS
2022 2 DY 23 ind23117 4 6RS
2022 2 DY 23 ind3204 5 6RS
2022 2 DY 23 ind21559 5 6RS
2022 2 DY 23 ind3805 4 6RS
2022 2 DY 23 ind5107 4 6RS
2022 2 DY 23 ind3821 3 6RS
2022 2 DY 23 ind5992 3 6RS
2022 2 DY 23 ind13073 6 6RS
2022 2 DY 23 ind13885 4 6RS
2022 2 DY 23 ind4403 5 6RS
2022 2 DY 23 ind22450 6 6RS
2022 2 DY 23 ind12968 5 6RS
2022 2 DY 23 ind8451 6 6RS
2022 2 DY 23 ind23114 5 6RS
2022 2 DY 23 ind19508 7 6RS
2022 2 DY 23 ind26416 6 6RS
2022 2 DY 23 ind24296 6 6RS
2022 2 DY 23 ind28463 4 6RS
2022 2 DY 23 ind15790 5 6RS
2022 2 DY 23 ind7649 5 6RS
2022 2 DY 23 ind22623 7 6RS
2022 2 DY 23 ind750 6 6RS
2022 2 DY 23 ind16399 1 6RS
2022 2 DY 23 ind955 2 6RS
2022 2 DY 23 ind6345 5 6RS
2022 2 DY 23 ind22494 6 6RS
2022 2 DY 23 ind13169 3 6RS
2022 2 DY 23 ind18386 1 6RS
2022 2 DY 23 ind9814 3 6RS
2022 5 DY 23 ind16651 5 6RS
2022 5 DY 23 ind13380 6 6RS
2022 5 DY 23 ind9369 3 6RS
2022 5 DY 23 ind20381 2 6RS
2022 5 DY 23 ind27644 4 6RS
2022 5 DY 23 ind13782 5 6RS
2022 5 DY 23 ind16761 2 6RS
2022 5 DY 23 ind21235 2 6RS
2022 5 DY 23 ind6315 3 6RS
2022 5 DY 23 ind16598 4 6RS
2022 5 DY 23 ind12631 2 6RS
2022 5 DY 23 ind1427 2 6RS
2022 5 DY 23 ind16819 1 6RS
2022 5 DY 23 ind9260 1 6RS
2022 5 DY 23 ind15304 2 6RS
2022 5 DY 23 ind18298 4 6RS
2022 5 DY 23 ind12065 1 6RS
2022 5 DY 23 ind15290 1 6RS
2022 5 DY 23 ind27161 1 6RS
2022 5 DY 23 ind24723 1 6RS
2022 5 DY 23 ind6363 2 6RS
2022 5 DY 23 ind7167 4 6RS
2022 5 DY 23 ind17950 2 6RS
2022 5 DY 23 ind13947 5 6RS
2022 5 DY 23 ind2300 4 6RS
2022 5 DY 23 ind29644 4 6RS
2022 5 DY 23 ind13649 2 6RS
2022 5 DY 23 ind2895 3 6RS
2022 5 DY 23 ind21391 5 6RS
2022 5 DY 23 ind14390 3 6RS
2022 5 DY 23 ind15040 2 6RS
2022 5 DY 23 ind2599 1 6RS
2022 5 DY 23 ind16878 4 6RS
2022 5 DY 23 ind23317 2 6RS
2022 5 DY 23 ind1990 2 6RS
2022 5 DY 23 ind23394 4 6RS
2022 5 DY 23 ind21805 3 6RS
2022 5 DY 23 ind24327 3 6RS
2022 5 DY 23 ind26534 5 6RS
2022 5 DY 23 ind7870 4 6RS
2022 5 DY 23 ind29001 1 6RS
2022 5 DY 23 ind10116 6 6RS
2022 5 DY 23 ind12059 1 6RS
2022 5 DY 23 ind29836 4 6RS
2022 5 DY 23 ind24918 2 6RS
2022 5 DY 23 ind13590 3 6RS
2022 5 DY 23 ind9544 4 6RS
2022 5 DY 23 ind27610 2 6RS
2022 5 DY 23 ind18269 1 6RS
2022 5 DY 23 ind11080 4 6RS
2022 5 DY 23 ind16651 5 6RS
2022 5 DY 23 ind13380 6 6RS
2022 5 DY 23 ind9369 5 6RS
2022 5 DY 23 ind20381 2 6RS
2022 5 DY 23 ind27644 3 6RS
2022 5 DY 23 ind13782 5 6RS
2022 5 DY 23 ind16761 2 6RS
2022 5 DY 23 ind21235 3 6RS
2022 5 DY 23 ind6315 4 6RS
2022 5 DY 23 ind16598 4 6RS
2022 5 DY 23 ind12631 3 6RS
2022 5 DY 23 ind1427 4 6RS
2022 5 DY 23 ind16819 2 6RS
2022 5 DY 23 ind9260 3 6RS
2022 5 DY 23 ind15304 2 6RS
2022 5 DY 23 ind18298 3 6RS
2022 5 DY 23 ind12065 1 6RS
2022 5 DY 23 ind15290 3 6RS
2022 5 DY 23 ind27161 3 6RS
2022 5 DY 23 ind24723 3 6RS
2022 5 DY 23 ind6363 1 6RS
2022 5 DY 23 ind7167 4 6RS
2022 5 DY 23 ind17950 3 6RS
2022 5 DY 23 ind13947 1 6RS
2022 5 DY 23 ind2300 3 6RS
2022 5 DY 23 ind29644 5 6RS
2022 5 DY 23 ind13649 2 6RS
2022 5 DY 23 ind2895 2 6RS
2022 5 DY 23 ind21391 5 6RS
2022 5 DY 23 ind14390 3 6RS
2022 5 DY 23 ind15040 2 6RS
2022 5 DY 23 ind2599 2 6RS
2022 5 DY 23 ind16878 3 6RS
2022 5 DY 23 ind23317 1 6RS
2022 5 DY 23 ind1990 2 6RS
2022 5 DY 23 ind23394 5 6RS
2022 5 DY 23 ind21805 3 6RS
2022 5 DY 23 ind24327 2 6RS
2022 5 DY 23 ind26534 6 6RS
2022 5 DY 23 ind7870 2 6RS
2022 5 DY 23 ind29001 3 6RS
2022 5 DY 23 ind10116 6 6RS
2022 5 DY 23 ind12059 1 6RS
2022 5 DY 23 ind29836 5 6RS
2022 5 DY 23 ind24918 1 6RS
2022 5 DY 23 ind13590 1 6RS
2022 5 DY 23 ind9544 5 6RS
2022 5 DY 23 ind27610 4 6RS
2022 5 DY 23 ind18269 2 6RS
2022 5 DY 23 ind11080 2 6RS
2022 8 DY 23 ind16651 2 6RS
2022 8 DY 23 ind13380 5 6RS
2022 8 DY 23 ind9369 2 6RS
2022 8 DY 23 ind15829 4 6RS
2022 8 DY 23 ind17002 4 6RS
2022 8 DY 23 ind14082 3 6RS
2022 8 DY 23 ind29769 3 6RS
2022 8 DY 23 ind7021 2 6RS
2022 8 DY 23 ind16219 6 6RS
2022 8 DY 23 ind13689 4 6RS
2022 8 DY 23 ind28612 4 6RS
2022 8 DY 23 ind22247 4 6RS
2022 8 DY 23 ind8904 4 6RS
2022 8 DY 23 ind16253 4 6RS
2022 8 DY 23 ind13421 3 6RS
2022 8 DY 23 ind6426 6 6RS
2022 8 DY 23 ind21263 5 6RS
2022 8 DY 23 ind4136 5 6RS
2022 8 DY 23 ind17691 6 6RS
2022 8 DY 23 ind18549 6 6RS
2022 8 DY 23 ind4411 6 6RS
2022 8 DY 23 ind6886 5 6RS
2022 8 DY 23 ind28430 6 6RS
2022 8 DY 23 ind24696 4 6RS
2022 8 DY 23 ind29662 5 6RS
2022 8 DY 23 ind5784 5 6RS
2022 8 DY 23 ind16059 4 6RS
2022 8 DY 23 ind19540 3 6RS
2022 8 DY 23 ind6983 5 6RS
2022 8 DY 23 ind23434 5 6RS
2022 8 DY 23 ind10713 2 6RS
2022 8 DY 23 ind13872 5 6RS
2022 8 DY 23 ind2730 6 6RS
2022 8 DY 23 ind23555 5 6RS
2022 8 DY 23 ind19512 2 6RS
2022 8 DY 23 ind9699 4 6RS
2022 8 DY 23 ind27675 4 6RS
2022 8 DY 23 ind1522 5 6RS
2022 8 DY 23 ind12914 2 6RS
2022 8 DY 23 ind14118 4 6RS
2022 8 DY 23 ind23987 3 6RS
2022 8 DY 23 ind17034 5 6RS
2022 8 DY 23 ind12953 3 6RS
2022 8 DY 23 ind15654 2 6RS
2022 8 DY 23 ind2250 4 6RS
2022 8 DY 23 ind10896 3 6RS
2022 8 DY 23 ind23834 3 6RS
2022 8 DY 23 ind4360 3 6RS
2022 8 DY 23 ind1839 4 6RS
2022 8 DY 23 ind23028 4 6RS
2022 8 DY 23 ind16651 3 6RS
2022 8 DY 23 ind13380 6 6RS
2022 8 DY 23 ind9369 4 6RS
2022 8 DY 23 ind15829 6 6RS
2022 8 DY 23 ind17002 4 6RS
2022 8 DY 23 ind14082 4 6RS
2022 8 DY 23 ind29769 4 6RS
2022 8 DY 23 ind7021 2 6RS
2022 8 DY 23 ind16219 3 6RS
2022 8 DY 23 ind13689 5 6RS
2022 8 DY 23 ind28612 2 6RS
2022 8 DY 23 ind22247 4 6RS
2022 8 DY 23 ind8904 3 6RS
2022 8 DY 23 ind16253 5 6RS
2022 8 DY 23 ind13421 3 6RS
2022 8 DY 23 ind6426 7 6RS
2022 8 DY 23 ind21263 5 6RS
2022 8 DY 23 ind4136 4 6RS
2022 8 DY 23 ind17691 3 6RS
2022 8 DY 23 ind18549 5 6RS
2022 8 DY 23 ind4411 4 6RS
2022 8 DY 23 ind6886 4 6RS
2022 8 DY 23 ind28430 5 6RS
2022 8 DY 23 ind24696 2 6RS
2022 8 DY 23 ind29662 5 6RS
2022 8 DY 23 ind5784 5 6RS
2022 8 DY 23 ind16059 3 6RS
2022 8 DY 23 ind19540 3 6RS
2022 8 DY 23 ind6983 4 6RS
2022 8 DY 23 ind23434 5 6RS
2022 8 DY 23 ind10713 3 6RS
2022 8 DY 23 ind13872 4 6RS
2022 8 DY 23 ind2730 6 6RS
2022 8 DY 23 ind23555 4 6RS
2022 8 DY 23 ind19512 4 6RS
2022 8 DY 23 ind9699 3 6RS
2022 8 DY 23 ind27675 5 6RS
2022 8 DY 23 ind1522 4 6RS
2022 8 DY 23 ind12914 1 6RS
2022 8 DY 23 ind14118 3 6RS
2022 8 DY 23 ind23987 2 6RS
2022 8 DY 23 ind17034 4 6RS
2022 8 DY 23 ind12953 2 6RS
2022 8 DY 23 ind15654 4 6RS
2022 8 DY 23 ind2250 5 6RS
2022 8 DY 23 ind10896 1 6RS
2022 8 DY 23 ind23834 4 6RS
2022 8 DY 23 ind4360 4 6RS
2022 8 DY 23 ind1839 3 6RS
2022 8 DY 23 ind23028 4 6RS
2021 1 DY 23 ind16651 5 6RS
2021 1 DY 23 ind9369 4 6RS
2021 1 DY 23 ind13380 5 6RS
2021 1 DY 23 ind29483 5 6RS
2021 1 DY 23 ind29411 2 6RS
2021 1 DY 23 ind2891 5 6RS
2021 1 DY 23 ind28340 3 6RS
2021 1 DY 23 ind13068 2 6RS
2021 1 DY 23 ind675 5 6RS
2021 1 DY 23 ind19680 2 6RS
2021 1 DY 23 ind7682 5 6RS
2021 1 DY 23 ind29980 6 6RS
2021 1 DY 23 ind18173 2 6RS
2021 1 DY 23 ind16330 2 6RS
2021 1 DY 23 ind24082 2 6RS
2021 1 DY 23 ind21670 3 6RS
2021 1 DY 23 ind11928 4 6RS
2021 1 DY 23 ind19898 4 6RS
2021 1 DY 23 ind18309 3 6RS
2021 1 DY 23 ind11382 4 6RS
2021 1 DY 23 ind21867 5 6RS
2021 1 DY 23 ind15134 7 6RS
2021 1 DY 23 ind15914 4 6RS
2021 1 DY 23 ind7875 5 6RS
2021 1 DY 23 ind22951 6 6RS
2021 1 DY 23 ind4718 4 6RS
2021 1 DY 23 ind15372 4 6RS
2021 1 DY 23 ind19983 5 6RS
2021 1 DY 23 ind21148 4 6RS
2021 1 DY 23 ind18551 1 6RS
2021 1 DY 23 ind6881 5 6RS
2021 1 DY 23 ind23500 4 6RS
2021 1 DY 23 ind24285 5 6RS
2021 1 DY 23 ind5707 3 6RS
2021 1 DY 23 ind7975 5 6RS
2021 1 DY 23 ind12168 4 6RS
2021 1 DY 23 ind16651 4 6RS
2021 1 DY 23 ind9369 5 6RS
2021 1 DY 23 ind13380 5 6RS
2021 1 DY 23 ind29483 5 6RS
2021 1 DY 23 ind29411 2 6RS
2021 1 DY 23 ind2891 6 6RS
2021 1 DY 23 ind28340 4 6RS
2021 1 DY 23 ind13068 2 6RS
2021 1 DY 23 ind675 6 6RS
2021 1 DY 23 ind19680 1 6RS
2021 1 DY 23 ind7682 5 6RS
2021 1 DY 23 ind29980 6 6RS
2021 1 DY 23 ind18173 1 6RS
2021 1 DY 23 ind16330 4 6RS
2021 1 DY 23 ind24082 3 6RS
2021 1 DY 23 ind21670 4 6RS
2021 1 DY 23 ind11928 3 6RS
2021 1 DY 23 ind19898 4 6RS
2021 1 DY 23 ind18309 3 6RS
2021 1 DY 23 ind11382 4 6RS
2021 1 DY 23 ind21867 6 6RS
2021 1 DY 23 ind15134 7 6RS
2021 1 DY 23 ind15914 3 6RS
2021 1 DY 23 ind7875 5 6RS
2021 1 DY 23 ind22951 5 6RS
2021 1 DY 23 ind4718 4 6RS
2021 1 DY 23 ind15372 4 6RS
2021 1 DY 23 ind19983 4 6RS
2021 1 DY 23 ind21148 3 6RS
2021 1 DY 23 ind18551 1 6RS
2021 1 DY 23 ind6881 6 6RS
2021 1 DY 23 ind23500 4 6RS
2021 1 DY 23 ind24285 4 6RS
2021 1 DY 23 ind5707 6 6RS
2021 1 DY 23 ind7975 5 6RS
2021 1 DY 23 ind12168 4 6RS
2021 1 DY 23 ind16651 4 6RS
2021 1 DY 23 ind9369 4 6RS
2021 1 DY 23 ind13380 5 6RS
2021 1 DY 23 ind3610 4 6RS
2021 1 DY 23 ind27727 2 6RS
2021 1 DY 23 ind15613 5 6RS
2021 1 DY 23 ind6635 2 6RS
2021 1 DY 23 ind8550 3 6RS
2021 1 DY 23 ind27008 5 6RS
2021 1 DY 23 ind857 3 6RS
2021 1 DY 23 ind20521 5 6RS
2021 1 DY 23 ind27435 2 6RS
2021 1 DY 23 ind18763 4 6RS
2021 1 DY 23 ind13598 3 6RS
2021 1 DY 23 ind19586 4 6RS
2021 1 DY 23 ind29284 3 6RS
2021 1 DY 23 ind12135 3 6RS
2021 1 DY 23 ind29356 3 6RS
2021 1 DY 23 ind22926 2 6RS
2021 1 DY 23 ind8494 2 6RS
2021 1 DY 23 ind6690 4 6RS
2021 1 DY 23 ind24903 1 6RS
2021 1 DY 23 ind21574 3 6RS
2021 1 DY 23 ind11014 3 6RS
2021 1 DY 23 ind598 4 6RS
2021 1 DY 23 ind16651 4 6RS
2021 1 DY 23 ind9369 4 6RS
2021 1 DY 23 ind13380 5 6RS
2021 1 DY 23 ind3610 3 6RS
2021 1 DY 23 ind27727 3 6RS
2021 1 DY 23 ind15613 4 6RS
2021 1 DY 23 ind6635 2 6RS
2021 1 DY 23 ind8550 3 6RS
2021 1 DY 23 ind27008 4 6RS
2021 1 DY 23 ind857 2 6RS
2021 1 DY 23 ind20521 3 6RS
2021 1 DY 23 ind27435 2 6RS
2021 1 DY 23 ind18763 6 6RS
2021 1 DY 23 ind13598 2 6RS
2021 1 DY 23 ind19586 4 6RS
2021 1 DY 23 ind29284 4 6RS
2021 1 DY 23 ind12135 2 6RS
2021 1 DY 23 ind29356 3 6RS
2021 1 DY 23 ind22926 4 6RS
2021 1 DY 23 ind8494 1 6RS
2021 1 DY 23 ind6690 4 6RS
2021 1 DY 23 ind24903 2 6RS
2021 1 DY 23 ind21574 3 6RS
2021 1 DY 23 ind11014 3 6RS
2021 1 DY 23 ind598 4 6RS
2021 1 DY 23 ind16651 3 6RS
2021 1 DY 23 ind9369 4 6RS
2021 1 DY 23 ind13380 5 6RS
2021 1 DY 23 ind10609 2 6RS
2021 1 DY 23 ind28958 4 6RS
2021 1 DY 23 ind9307 3 6RS
2021 1 DY 23 ind6244 4 6RS
2021 1 DY 23 ind16780 2 6RS
2021 1 DY 23 ind30140 2 6RS
2021 1 DY 23 ind2887 5 6RS
2021 1 DY 23 ind2272 1 6RS
2021 1 DY 23 ind29965 2 6RS
2021 1 DY 23 ind932 4 6RS
2021 1 DY 23 ind21559 5 6RS
2021 1 DY 23 ind10384 3 6RS
2021 1 DY 23 ind24569 1 6RS
2021 1 DY 23 ind10348 1 6RS
2021 1 DY 23 ind15336 6 6RS
2021 1 DY 23 ind16010 3 6RS
2021 1 DY 23 ind16891 7 6RS
2021 1 DY 23 ind3799 4 6RS
2021 1 DY 23 ind3204 6 6RS
2021 1 DY 23 ind9359 4 6RS
2021 1 DY 23 ind7675 5 6RS
2021 1 DY 23 ind23117 4 6RS
2021 1 DY 23 ind16651 4 6RS
2021 1 DY 23 ind9369 3 6RS
2021 1 DY 23 ind13380 6 6RS
2021 1 DY 23 ind10609 1 6RS
2021 1 DY 23 ind28958 5 6RS
2021 1 DY 23 ind9307 4 6RS
2021 1 DY 23 ind6244 4 6RS
2021 1 DY 23 ind16780 1 6RS
2021 1 DY 23 ind30140 3 6RS
2021 1 DY 23 ind2887 4 6RS
2021 1 DY 23 ind2272 1 6RS
2021 1 DY 23 ind29965 5 6RS
2021 1 DY 23 ind932 4 6RS
2021 1 DY 23 ind21559 5 6RS
2021 1 DY 23 ind10384 3 6RS
2021 1 DY 23 ind24569 3 6RS
2021 1 DY 23 ind10348 2 6RS
2021 1 DY 23 ind15336 6 6RS
2021 1 DY 23 ind16010 2 6RS
2021 1 DY 23 ind16891 7 6RS
2021 1 DY 23 ind3799 5 6RS
2021 1 DY 23 ind3204 4 6RS
2021 1 DY 23 ind9359 1 6RS
2021 1 DY 23 ind7675 5 6RS
2021 1 DY 23 ind23117 5 6RS
2021 1 DY 23 ind16651 4 6RS
2021 1 DY 23 ind9369 4 6RS
2021 1 DY 23 ind13380 5 6RS
2021 1 DY 23 ind29915 3 6RS
2021 1 DY 23 ind22555 2 6RS
2021 1 DY 23 ind20189 6 6RS
2021 1 DY 23 ind21054 4 6RS
2021 1 DY 23 ind11552 4 6RS
2021 1 DY 23 ind29403 3 6RS
2021 1 DY 23 ind12448 3 6RS
2021 1 DY 23 ind5713 1 6RS
2021 1 DY 23 ind10041 5 6RS
2021 1 DY 23 ind10261 4 6RS
2021 1 DY 23 ind21060 4 6RS
2021 1 DY 23 ind5182 4 6RS
2021 1 DY 23 ind26202 4 6RS
2021 1 DY 23 ind27403 5 6RS
2021 1 DY 23 ind9158 4 6RS
2021 1 DY 23 ind26243 4 6RS
2021 1 DY 23 ind8889 7 6RS
2021 1 DY 23 ind8370 1 6RS
2021 1 DY 23 ind10234 3 6RS
2021 1 DY 23 ind25673 3 6RS
2021 1 DY 23 ind29876 4 6RS
2021 1 DY 23 ind3774 6 6RS
2021 1 DY 23 ind16651 4 6RS
2021 1 DY 23 ind9369 4 6RS
2021 1 DY 23 ind13380 6 6RS
2021 1 DY 23 ind29915 3 6RS
2021 1 DY 23 ind22555 3 6RS
2021 1 DY 23 ind20189 6 6RS
2021 1 DY 23 ind21054 5 6RS
2021 1 DY 23 ind11552 4 6RS
2021 1 DY 23 ind29403 3 6RS
2021 1 DY 23 ind12448 2 6RS
2021 1 DY 23 ind5713 1 6RS
2021 1 DY 23 ind10041 5 6RS
2021 1 DY 23 ind10261 6 6RS
2021 1 DY 23 ind21060 6 6RS
2021 1 DY 23 ind5182 4 6RS
2021 1 DY 23 ind26202 2 6RS
2021 1 DY 23 ind27403 5 6RS
2021 1 DY 23 ind9158 4 6RS
2021 1 DY 23 ind26243 2 6RS
2021 1 DY 23 ind8889 6 6RS
2021 1 DY 23 ind8370 2 6RS
2021 1 DY 23 ind10234 2 6RS
2021 1 DY 23 ind25673 2 6RS
2021 1 DY 23 ind29876 5 6RS
2021 1 DY 23 ind3774 6 6RS
2021 1 DY 23 ind16651 2 6RS
2021 1 DY 23 ind9369 2 6RS
2021 1 DY 23 ind19071 1 6RS
2021 1 DY 23 ind20517 2 6RS
2021 1 DY 23 ind9889 3 6RS
2021 1 DY 23 ind16891 6 6RS
2021 1 DY 23 ind19137 4 6RS
2021 1 DY 23 ind28583 3 6RS
2021 1 DY 23 ind7936 4 6RS
2021 1 DY 23 ind15221 2 6RS
2021 1 DY 23 ind20453 3 6RS
2021 1 DY 23 ind3805 4 6RS
2021 1 DY 23 ind10777 6 6RS
2021 1 DY 23 ind1512 6 6RS
2021 1 DY 23 ind5992 2 6RS
2021 1 DY 23 ind28683 5 6RS
2021 1 DY 23 ind5839 6 6RS
2021 1 DY 23 ind9515 4 6RS
2021 1 DY 23 ind7998 1 6RS
2021 1 DY 23 ind25242 7 6RS
2021 1 DY 23 ind23473 3 6RS
2021 1 DY 23 ind10507 1 6RS
2021 1 DY 23 ind10314 3 6RS
2021 1 DY 23 ind9612 3 6RS
2021 1 DY 23 ind21296 3 6RS
2021 1 DY 23 ind16651 4 6RS
2021 1 DY 23 ind9369 5 6RS
2021 1 DY 23 ind19071 2 6RS
2021 1 DY 23 ind20517 1 6RS
2021 1 DY 23 ind9889 4 6RS
2021 1 DY 23 ind16891 7 6RS
2021 1 DY 23 ind19137 3 6RS
2021 1 DY 23 ind28583 2 6RS
2021 1 DY 23 ind7936 5 6RS
2021 1 DY 23 ind15221 3 6RS
2021 1 DY 23 ind20453 5 6RS
2021 1 DY 23 ind3805 4 6RS
2021 1 DY 23 ind10777 7 6RS
2021 1 DY 23 ind1512 5 6RS
2021 1 DY 23 ind5992 4 6RS
2021 1 DY 23 ind28683 4 6RS
2021 1 DY 23 ind5839 5 6RS
2021 1 DY 23 ind9515 2 6RS
2021 1 DY 23 ind7998 1 6RS
2021 1 DY 23 ind25242 7 6RS
2021 1 DY 23 ind23473 2 6RS
2021 1 DY 23 ind10507 1 6RS
2021 1 DY 23 ind10314 4 6RS
2021 1 DY 23 ind9612 4 6RS
2021 1 DY 23 ind21296 3 6RS
2021 1 DY 23 ind16651 3 6RS
2021 1 DY 23 ind9369 4 6RS
2021 1 DY 23 ind8583 6 6RS
2021 1 DY 23 ind28605 7 6RS
2021 1 DY 23 ind26563 2 6RS
2021 1 DY 23 ind15742 3 6RS
2021 1 DY 23 ind29961 3 6RS
2021 1 DY 23 ind11046 1 6RS
2021 1 DY 23 ind5107 2 6RS
2021 1 DY 23 ind25005 2 6RS
2021 1 DY 23 ind30304 2 6RS
2021 1 DY 23 ind988 4 6RS
2021 1 DY 23 ind21600 3 6RS
2021 1 DY 23 ind16749 5 6RS
2021 1 DY 23 ind19997 4 6RS
2021 1 DY 23 ind18200 2 6RS
2021 1 DY 23 ind2816 2 6RS
2021 1 DY 23 ind5791 6 6RS
2021 1 DY 23 ind8771 5 6RS
2021 1 DY 23 ind24038 5 6RS
2021 1 DY 23 ind10978 5 6RS
2021 1 DY 23 ind22269 5 6RS
2021 1 DY 23 ind13128 5 6RS
2021 1 DY 23 ind17480 5 6RS
2021 1 DY 23 ind3821 4 6RS
2021 1 DY 23 ind16651 3 6RS
2021 1 DY 23 ind9369 5 6RS
2021 1 DY 23 ind8583 6 6RS
2021 1 DY 23 ind28605 7 6RS
2021 1 DY 23 ind26563 4 6RS
2021 1 DY 23 ind15742 4 6RS
2021 1 DY 23 ind29961 5 6RS
2021 1 DY 23 ind11046 2 6RS
2021 1 DY 23 ind5107 5 6RS
2021 1 DY 23 ind25005 3 6RS
2021 1 DY 23 ind30304 1 6RS
2021 1 DY 23 ind988 4 6RS
2021 1 DY 23 ind21600 4 6RS
2021 1 DY 23 ind16749 5 6RS
2021 1 DY 23 ind19997 6 6RS
2021 1 DY 23 ind18200 2 6RS
2021 1 DY 23 ind2816 2 6RS
2021 1 DY 23 ind5791 4 6RS
2021 1 DY 23 ind8771 4 6RS
2021 1 DY 23 ind24038 6 6RS
2021 1 DY 23 ind10978 5 6RS
2021 1 DY 23 ind22269 5 6RS
2021 1 DY 23 ind13128 4 6RS
2021 1 DY 23 ind17480 5 6RS
2021 1 DY 23 ind3821 4 6RS
2020 1 DY 23 ind7975 3 6RS
2020 1 DY 23 ind13380 4 6RS
2020 1 DY 23 ind12168 5 6RS
2020 1 DY 23 ind29483 5 6RS
2020 1 DY 23 ind29411 2 6RS
2020 1 DY 23 ind2891 5 6RS
2020 1 DY 23 ind21836 3 6RS
2020 1 DY 23 ind13321 3 6RS
2020 1 DY 23 ind8414 3 6RS
2020 1 DY 23 ind17719 1 6RS
2020 1 DY 23 ind26511 1 6RS
2020 1 DY 23 ind16982 1 6RS
2020 1 DY 23 ind29579 1 6RS
2020 1 DY 23 ind28386 5 6RS
2020 1 DY 23 ind10251 5 6RS
2020 1 DY 23 ind7682 6 6RS
2020 1 DY 23 ind18714 3 6RS
2020 1 DY 23 ind29980 6 6RS
2020 1 DY 23 ind28340 1 6RS
2020 1 DY 23 ind13068 1 6RS
2020 1 DY 23 ind675 3 6RS
2020 1 DY 23 ind10250 5 6RS
2020 1 DY 23 ind11258 5 6RS
2020 1 DY 23 ind18173 1 6RS
2020 1 DY 23 ind19680 1 6RS
2020 1 DY 23 ind24337 1 6RS
2020 1 DY 23 ind21459 1 6RS
2020 1 DY 23 ind16330 1 6RS
2020 1 DY 23 ind23475 5 6RS
2020 1 DY 23 ind18257 5 6RS
2020 1 DY 23 ind14220 5 6RS
2020 1 DY 23 ind9553 1 6RS
2020 1 DY 23 ind16651 1 6RS
2020 1 DY 23 ind9369 1 6RS
2020 1 DY 23 ind16794 1 6RS
2020 1 DY 23 ind7975 1 6RS
2020 1 DY 23 ind7975 5 6RS
2020 1 DY 23 ind13380 5 6RS
2020 1 DY 23 ind12168 5 6RS
2020 1 DY 23 ind29483 4 6RS
2020 1 DY 23 ind29411 4 6RS
2020 1 DY 23 ind2891 4 6RS
2020 1 DY 23 ind21836 3 6RS
2020 1 DY 23 ind13321 1 6RS
2020 1 DY 23 ind8414 4 6RS
2020 1 DY 23 ind17719 3 6RS
2020 1 DY 23 ind26511 3 6RS
2020 1 DY 23 ind16982 1 6RS
2020 1 DY 23 ind29579 1 6RS
2020 1 DY 23 ind28386 4 6RS
2020 1 DY 23 ind10251 5 6RS
2020 1 DY 23 ind7682 5 6RS
2020 1 DY 23 ind18714 1 6RS
2020 1 DY 23 ind29980 5 6RS
2020 1 DY 23 ind28340 1 6RS
2020 1 DY 23 ind13068 1 6RS
2020 1 DY 23 ind675 4 6RS
2020 1 DY 23 ind10250 3 6RS
2020 1 DY 23 ind11258 5 6RS
2020 1 DY 23 ind18173 4 6RS
2020 1 DY 23 ind19680 3 6RS
2020 1 DY 23 ind24337 1 6RS
2020 1 DY 23 ind21459 1 6RS
2020 1 DY 23 ind16330 1 6RS
2020 1 DY 23 ind23475 5 6RS
2020 1 DY 23 ind18257 6 6RS
2020 1 DY 23 ind14220 4 6RS
2020 1 DY 23 ind9553 4 6RS
2020 1 DY 23 ind16651 1 6RS
2020 1 DY 23 ind9369 1 6RS
2020 1 DY 23 ind16794 1 6RS
2020 1 DY 23 ind7975 4 6RS
2020 1 DY 23 ind7975 3 6RS
2020 1 DY 23 ind13380 5 6RS
2020 1 DY 23 ind12168 5 6RS
2020 1 DY 23 ind23620 1 6RS
2020 1 DY 23 ind2495 5 6RS
2020 1 DY 23 ind21648 2 6RS
2020 1 DY 23 ind18309 4 6RS
2020 1 DY 23 ind4722 2 6RS
2020 1 DY 23 ind5981 5 6RS
2020 1 DY 23 ind23500 5 6RS
2020 1 DY 23 ind27004 4 6RS
2020 1 DY 23 ind10592 5 6RS
2020 1 DY 23 ind27724 5 6RS
2020 1 DY 23 ind6163 2 6RS
2020 1 DY 23 ind11134 6 6RS
2020 1 DY 23 ind13120 4 6RS
2020 1 DY 23 ind28413 4 6RS
2020 1 DY 23 ind11885 3 6RS
2020 1 DY 23 ind21670 4 6RS
2020 1 DY 23 ind18524 3 6RS
2020 1 DY 23 ind20573 1 6RS
2020 1 DY 23 ind16347 6 6RS
2020 1 DY 23 ind29817 4 6RS
2020 1 DY 23 ind28903 4 6RS
2020 1 DY 23 ind25636 1 6RS
2020 1 DY 23 ind7975 5 6RS
2020 1 DY 23 ind13380 3 6RS
2020 1 DY 23 ind12168 5 6RS
2020 1 DY 23 ind23620 1 6RS
2020 1 DY 23 ind2495 5 6RS
2020 1 DY 23 ind21648 1 6RS
2020 1 DY 23 ind18309 3 6RS
2020 1 DY 23 ind4722 1 6RS
2020 1 DY 23 ind5981 6 6RS
2020 1 DY 23 ind23500 2 6RS
2020 1 DY 23 ind27004 1 6RS
2020 1 DY 23 ind10592 1 6RS
2020 1 DY 23 ind27724 4 6RS
2020 1 DY 23 ind6163 1 6RS
2020 1 DY 23 ind11134 6 6RS
2020 1 DY 23 ind13120 1 6RS
2020 1 DY 23 ind28413 5 6RS
2020 1 DY 23 ind11885 5 6RS
2020 1 DY 23 ind21670 3 6RS
2020 1 DY 23 ind18524 2 6RS
2020 1 DY 23 ind20573 1 6RS
2020 1 DY 23 ind16347 3 6RS
2020 1 DY 23 ind29817 5 6RS
2020 1 DY 23 ind28903 2 6RS
2020 1 DY 23 ind25636 1 6RS
2020 1 DY 23 ind7975 4 6RS
2020 1 DY 23 ind13380 4 6RS
2020 1 DY 23 ind12168 5 6RS
2020 1 DY 23 ind26982 4 6RS
2020 1 DY 23 ind26683 1 6RS
2020 1 DY 23 ind17656 1 6RS
2020 1 DY 23 ind3430 4 6RS
2020 1 DY 23 ind17304 6 6RS
2020 1 DY 23 ind28042 5 6RS
2020 1 DY 23 ind4345 1 6RS
2020 1 DY 23 ind6881 4 6RS
2020 1 DY 23 ind13193 6 6RS
2020 1 DY 23 ind18686 3 6RS
2020 1 DY 23 ind17120 4 6RS
2020 1 DY 23 ind26508 1 6RS
2020 1 DY 23 ind18453 1 6RS
2020 1 DY 23 ind976 1 6RS
2020 1 DY 23 ind7772 1 6RS
2020 1 DY 23 ind16193 1 6RS
2020 1 DY 23 ind26019 5 6RS
2020 1 DY 23 ind1029 1 6RS
2020 1 DY 23 ind18641 1 6RS
2020 1 DY 23 ind3477 1 6RS
2020 1 DY 23 ind17320 1 6RS
2020 1 DY 23 ind24285 1 6RS
2020 1 DY 23 ind7975 5 6RS
2020 1 DY 23 ind13380 6 6RS
2020 1 DY 23 ind12168 5 6RS
2020 1 DY 23 ind26982 5 6RS
2020 1 DY 23 ind26683 3 6RS
2020 1 DY 23 ind17656 2 6RS
2020 1 DY 23 ind3430 4 6RS
2020 1 DY 23 ind17304 6 6RS
2020 1 DY 23 ind28042 6 6RS
2020 1 DY 23 ind4345 5 6RS
2020 1 DY 23 ind6881 1 6RS
2020 1 DY 23 ind13193 6 6RS
2020 1 DY 23 ind18686 5 6RS
2020 1 DY 23 ind17120 1 6RS
2020 1 DY 23 ind26508 2 6RS
2020 1 DY 23 ind18453 1 6RS
2020 1 DY 23 ind976 5 6RS
2020 1 DY 23 ind7772 1 6RS
2020 1 DY 23 ind16193 4 6RS
2020 1 DY 23 ind26019 6 6RS
2020 1 DY 23 ind1029 1 6RS
2020 1 DY 23 ind18641 1 6RS
2020 1 DY 23 ind3477 1 6RS
2020 1 DY 23 ind17320 1 6RS
2020 1 DY 23 ind24285 1 6RS
2020 1 DY 23 ind7975 5 6RS
2020 1 DY 23 ind13380 5 6RS
2020 1 DY 23 ind12168 5 6RS
2020 1 DY 23 ind10774 6 6RS
2020 1 DY 23 ind22951 7 6RS
2020 1 DY 23 ind9069 4 6RS
2020 1 DY 23 ind21148 5 6RS
2020 1 DY 23 ind28103 5 6RS
2020 1 DY 23 ind19898 3 6RS
2020 1 DY 23 ind25854 1 6RS
2020 1 DY 23 ind10555 1 6RS
2020 1 DY 23 ind14496 2 6RS
2020 1 DY 23 ind1448 3 6RS
2020 1 DY 23 ind16918 1 6RS
2020 1 DY 23 ind23632 4 6RS
2020 1 DY 23 ind19343 1 6RS
2020 1 DY 23 ind19983 4 6RS
2020 1 DY 23 ind19410 3 6RS
2020 1 DY 23 ind7038 1 6RS
2020 1 DY 23 ind18551 1 6RS
2020 1 DY 23 ind15372 4 6RS
2020 1 DY 23 ind18496 2 6RS
2020 1 DY 23 ind4718 4 6RS
2020 1 DY 23 ind24710 1 6RS
2020 1 DY 23 ind2811 5 6RS
2020 1 DY 23 ind7975 3 6RS
2020 1 DY 23 ind13380 3 6RS
2020 1 DY 23 ind12168 4 6RS
2020 1 DY 23 ind10774 4 6RS
2020 1 DY 23 ind22951 6 6RS
2020 1 DY 23 ind9069 3 6RS
2020 1 DY 23 ind21148 5 6RS
2020 1 DY 23 ind28103 4 6RS
2020 1 DY 23 ind19898 1 6RS
2020 1 DY 23 ind25854 1 6RS
2020 1 DY 23 ind10555 1 6RS
2020 1 DY 23 ind14496 2 6RS
2020 1 DY 23 ind1448 6 6RS
2020 1 DY 23 ind16918 1 6RS
2020 1 DY 23 ind23632 4 6RS
2020 1 DY 23 ind19343 1 6RS
2020 1 DY 23 ind19983 1 6RS
2020 1 DY 23 ind19410 1 6RS
2020 1 DY 23 ind7038 1 6RS
2020 1 DY 23 ind18551 1 6RS
2020 1 DY 23 ind15372 5 6RS
2020 1 DY 23 ind18496 1 6RS
2020 1 DY 23 ind4718 4 6RS
2020 1 DY 23 ind24710 1 6RS
2020 1 DY 23 ind2811 3 6RS
2020 1 DY 23 ind7975 2 6RS
2020 1 DY 23 ind13380 4 6RS
2020 1 DY 23 ind24082 3 6RS
2020 1 DY 23 ind2814 1 6RS
2020 1 DY 23 ind28829 1 6RS
2020 1 DY 23 ind20897 6 6RS
2020 1 DY 23 ind1163 1 6RS
2020 1 DY 23 ind1629 1 6RS
2020 1 DY 23 ind1462 1 6RS
2020 1 DY 23 ind27805 1 6RS
2020 1 DY 23 ind24864 5 6RS
2020 1 DY 23 ind15914 3 6RS
2020 1 DY 23 ind15134 5 6RS
2020 1 DY 23 ind22178 4 6RS
2020 1 DY 23 ind14058 4 6RS
2020 1 DY 23 ind21867 5 6RS
2020 1 DY 23 ind19813 1 6RS
2020 1 DY 23 ind20318 5 6RS
2020 1 DY 23 ind7164 4 6RS
2020 1 DY 23 ind26529 1 6RS
2020 1 DY 23 ind11954 3 6RS
2020 1 DY 23 ind4016 1 6RS
2020 1 DY 23 ind1124 4 6RS
2020 1 DY 23 ind4544 1 6RS
2020 1 DY 23 ind6184 1 6RS
2020 1 DY 23 ind7975 4 6RS
2020 1 DY 23 ind13380 5 6RS
2020 1 DY 23 ind24082 1 6RS
2020 1 DY 23 ind2814 1 6RS
2020 1 DY 23 ind28829 1 6RS
2020 1 DY 23 ind20897 4 6RS
2020 1 DY 23 ind1163 1 6RS
2020 1 DY 23 ind1629 1 6RS
2020 1 DY 23 ind1462 1 6RS
2020 1 DY 23 ind27805 1 6RS
2020 1 DY 23 ind24864 1 6RS
2020 1 DY 23 ind15914 1 6RS
2020 1 DY 23 ind22178 1 6RS
2020 1 DY 23 ind14058 1 6RS
2020 1 DY 23 ind21867 5 6RS
2020 1 DY 23 ind19813 1 6RS
2020 1 DY 23 ind20318 1 6RS
2020 1 DY 23 ind7164 5 6RS
2020 1 DY 23 ind26529 1 6RS
2020 1 DY 23 ind11954 4 6RS
2020 1 DY 23 ind4016 1 6RS
2020 1 DY 23 ind1124 1 6RS
2020 1 DY 23 ind4544 1 6RS
2020 1 DY 23 ind6184 1 6RS
2023 3 DY 23 ind3821 5 6RS
2023 3 DY 23 ind29483 4 6RS
2023 3 DY 23 ind2334 3 6RS
2023 3 DY 23 ind27161 4 6RS
2023 3 DY 23 ind18298 4 6RS
2023 3 DY 23 ind28612 5 6RS
2023 3 DY 23 ind1100 5 6RS
2023 3 DY 23 ind11492 3 6RS
2023 3 DY 23 ind26534 6 6RS
2023 3 DY 23 ind12953 4 6RS
2023 3 DY 23 ind9408 2 6RS
2023 3 DY 23 ind24590 5 6RS
2023 3 DY 23 ind13380 4 6RS
2023 3 DY 23 ind16711 1 6RS
2023 3 DY 23 ind29977 2 6RS
2023 3 DY 23 ind20140 5 6RS
2023 3 DY 23 ind2300 4 6RS
2023 3 DY 23 ind26476 4 6RS
2023 3 DY 23 ind7021 4 6RS
2023 3 DY 23 ind19680 2 6RS
2023 3 DY 23 ind3874 2 6RS
2023 3 DY 23 ind29411 2 6RS
2023 3 DY 23 ind2891 5 6RS
2023 3 DY 23 ind17034 5 6RS
2023 3 DY 23 ind16059 3 6RS
2023 3 DY 23 ind6983 5 6RS
2023 3 DY 23 ind26800 2 6RS
2023 3 DY 23 ind16819 2 6RS
2023 3 DY 23 ind28968 2 6RS
2023 3 DY 23 ind17466 1 6RS
2023 3 DY 23 ind28430 3 6RS
2023 3 DY 23 ind6429 2 6RS
2023 3 DY 23 ind4718 4 6RS
2023 3 DY 23 ind16598 4 6RS
2023 3 DY 23 ind28683 4 6RS
2023 3 DY 23 ind26416 5 6RS
2023 3 DY 23 ind19631 4 6RS
2023 3 DY 23 ind16253 5 6RS
2023 3 DY 23 ind13782 2 6RS
2023 3 DY 23 ind22951 6 6RS
2023 3 DY 23 ind12168 3 6RS
2023 3 DY 23 ind5107 2 6RS
2023 3 DY 23 ind7876 2 6RS
2023 3 DY 23 ind24791 4 6RS
2023 3 DY 23 ind6061 4 6RS
2023 3 DY 23 ind16651 4 6RS
2023 3 DY 23 ind11970 5 6RS
2023 3 DY 23 ind24918 5 6RS
2023 3 DY 23 ind14492 4 6RS
2023 3 DY 23 ind23434 3 6RS
2023 3 DY 23 ind13380 4 6RS
2023 3 DY 23 ind7021 5 6RS
2023 3 DY 23 ind12953 3 6RS
2023 3 DY 23 ind13782 5 6RS
2023 3 DY 23 ind17466 2 6RS
2023 3 DY 23 ind28683 5 6RS
2023 3 DY 23 ind2334 4 6RS
2023 3 DY 23 ind2891 5 6RS
2023 3 DY 23 ind28612 4 6RS
2023 3 DY 23 ind14492 5 6RS
2023 3 DY 23 ind29483 4 6RS
2023 3 DY 23 ind6983 5 6RS
2023 3 DY 23 ind24791 5 6RS
2023 3 DY 23 ind20140 4 6RS
2023 3 DY 23 ind16711 1 6RS
2023 3 DY 23 ind28968 3 6RS
2023 3 DY 23 ind22951 6 6RS
2023 3 DY 23 ind9408 1 6RS
2023 3 DY 23 ind4718 5 6RS
2023 3 DY 23 ind2300 4 6RS
2023 3 DY 23 ind6429 1 6RS
2023 3 DY 23 ind29411 2 6RS
2023 3 DY 23 ind26416 6 6RS
2023 3 DY 23 ind19680 4 6RS
2023 3 DY 23 ind26534 5 6RS
2023 3 DY 23 ind17034 6 6RS
2023 3 DY 23 ind24918 4 6RS
2023 3 DY 23 ind1100 4 6RS
2023 3 DY 23 ind16598 4 6RS
2023 3 DY 23 ind5107 4 6RS
2023 3 DY 23 ind3821 4 6RS
2023 3 DY 23 ind19631 4 6RS
2023 3 DY 23 ind16819 4 6RS
2023 3 DY 23 ind24590 3 6RS
2023 3 DY 23 ind6061 3 6RS
2023 3 DY 23 ind16059 4 6RS
2023 3 DY 23 ind11970 2 6RS
2023 3 DY 23 ind29977 2 6RS
2023 3 DY 23 ind18298 5 6RS
2023 3 DY 23 ind12168 4 6RS
2023 3 DY 23 ind7876 5 6RS
2023 3 DY 23 ind27161 4 6RS
2023 3 DY 23 ind23434 4 6RS
2023 3 DY 23 ind26800 4 6RS
2023 3 DY 23 ind3874 3 6RS
2023 3 DY 23 ind16253 6 6RS
2023 3 DY 23 ind28430 4 6RS
2023 3 DY 23 ind26476 4 6RS
2023 3 DY 23 ind16651 5 6RS
2023 3 DY 23 ind11492 5 6RS
2023 6 DY 23 ind8205 4 6RS
2023 6 DY 23 ind9915 6 6RS
2023 6 DY 23 ind24943 5 6RS
2023 6 DY 23 ind23401 5 6RS
2023 6 DY 23 ind30276 1 6RS
2023 6 DY 23 ind12539 5 6RS
2023 6 DY 23 ind8556 3 6RS
2023 6 DY 23 ind26657 6 6RS
2023 6 DY 23 ind6925 6 6RS
2023 6 DY 23 ind20390 5 6RS
2023 6 DY 23 ind25082 3 6RS
2023 6 DY 23 ind25202 3 6RS
2023 6 DY 23 ind4675 5 6RS
2023 6 DY 23 ind15752 7 6RS
2023 6 DY 23 ind9064 2 6RS
2023 6 DY 23 ind9710 6 6RS
2023 6 DY 23 ind14060 5 6RS
2023 6 DY 23 ind12168 5 6RS
2023 6 DY 23 ind23318 3 6RS
2023 6 DY 23 ind24124 5 6RS
2023 6 DY 23 ind4110 2 6RS
2023 6 DY 23 ind28646 5 6RS
2023 6 DY 23 ind13380 6 6RS
2023 6 DY 23 ind11065 6 6RS
2023 6 DY 23 ind24496 6 6RS
2023 6 DY 23 ind5465 6 6RS
2023 6 DY 23 ind7034 4 6RS
2023 6 DY 23 ind12878 5 6RS
2023 6 DY 23 ind2304 5 6RS
2023 6 DY 23 ind14090 4 6RS
2023 6 DY 23 ind9210 5 6RS
2023 6 DY 23 ind3873 4 6RS
2023 6 DY 23 ind20936 4 6RS
2023 6 DY 23 ind9309 4 6RS
2023 6 DY 23 ind2391 5 6RS
2023 6 DY 23 ind22480 5 6RS
2023 6 DY 23 ind25056 2 6RS
2023 6 DY 23 ind16651 5 6RS
2023 6 DY 23 ind30196 5 6RS
2023 6 DY 23 ind19199 4 6RS
2023 6 DY 23 ind12109 6 6RS
2023 6 DY 23 ind16422 4 6RS
2023 6 DY 23 ind8971 3 6RS
2023 6 DY 23 ind11598 4 6RS
2023 6 DY 23 ind12823 2 6RS
2023 6 DY 23 ind28538 4 6RS
2023 6 DY 23 ind27622 5 6RS
2023 6 DY 23 ind24884 4 6RS
2023 6 DY 23 ind20349 5 6RS
2023 6 DY 23 ind10728 5 6RS
2023 6 DY 23 ind16651 4 6RS
2023 6 DY 23 ind8971 5 6RS
2023 6 DY 23 ind30276 4 6RS
2023 6 DY 23 ind10728 3 6RS
2023 6 DY 23 ind4675 4 6RS
2023 6 DY 23 ind13380 5 6RS
2023 6 DY 23 ind24124 4 6RS
2023 6 DY 23 ind2304 4 6RS
2023 6 DY 23 ind2391 5 6RS
2023 6 DY 23 ind9064 5 6RS
2023 6 DY 23 ind11598 4 6RS
2023 6 DY 23 ind20390 4 6RS
2023 6 DY 23 ind4110 3 6RS
2023 6 DY 23 ind30196 4 6RS
2023 6 DY 23 ind28538 5 6RS
2023 6 DY 23 ind20936 6 6RS
2023 6 DY 23 ind24496 5 6RS
2023 6 DY 23 ind12109 5 6RS
2023 6 DY 23 ind5465 6 6RS
2023 6 DY 23 ind6925 6 6RS
2023 6 DY 23 ind25082 4 6RS
2023 6 DY 23 ind8205 5 6RS
2023 6 DY 23 ind22480 5 6RS
2023 6 DY 23 ind27622 5 6RS
2023 6 DY 23 ind12168 4 6RS
2023 6 DY 23 ind25202 3 6RS
2023 6 DY 23 ind3873 4 6RS
2023 6 DY 23 ind24943 6 6RS
2023 6 DY 23 ind20349 1 6RS
2023 6 DY 23 ind23318 5 6RS
2023 6 DY 23 ind9309 4 6RS
2023 6 DY 23 ind23401 6 6RS
2023 6 DY 23 ind7034 5 6RS
2023 6 DY 23 ind14060 5 6RS
2023 6 DY 23 ind15752 7 6RS
2023 6 DY 23 ind9210 6 6RS
2023 6 DY 23 ind14090 4 6RS
2023 6 DY 23 ind9710 5 6RS
2023 6 DY 23 ind12539 1 6RS
2023 6 DY 23 ind28646 5 6RS
2023 6 DY 23 ind12878 4 6RS
2023 6 DY 23 ind16422 3 6RS
2023 6 DY 23 ind11065 5 6RS
2023 6 DY 23 ind26657 6 6RS
2023 6 DY 23 ind19199 4 6RS
2023 6 DY 23 ind25056 1 6RS
2023 6 DY 23 ind9915 6 6RS
2023 6 DY 23 ind24884 3 6RS
2023 6 DY 23 ind12823 1 6RS
2023 6 DY 23 ind8556 4 6RS
2023 9 DY 23 ind9583 6 6RS
2023 9 DY 23 ind20225 4 6RS
2023 9 DY 23 ind20197 6 6RS
2023 9 DY 23 ind13950 5 6RS
2023 9 DY 23 ind19443 4 6RS
2023 9 DY 23 ind9905 4 6RS
2023 9 DY 23 ind2871 6 6RS
2023 9 DY 23 ind26817 5 6RS
2023 9 DY 23 ind14717 4 6RS
2023 9 DY 23 ind9186 4 6RS
2023 9 DY 23 ind27636 4 6RS
2023 9 DY 23 ind9593 5 6RS
2023 9 DY 23 ind30303 6 6RS
2023 9 DY 23 ind30368 5 6RS
2023 9 DY 23 ind16507 5 6RS
2023 9 DY 23 ind25794 4 6RS
2023 9 DY 23 ind9095 6 6RS
2023 9 DY 23 ind19188 6 6RS
2023 9 DY 23 ind24845 5 6RS
2023 9 DY 23 ind21778 6 6RS
2023 9 DY 23 ind18742 4 6RS
2023 9 DY 23 ind15483 4 6RS
2023 9 DY 23 ind8170 4 6RS
2023 9 DY 23 ind27467 5 6RS
2023 9 DY 23 ind13458 5 6RS
2023 9 DY 23 ind23969 4 6RS
2023 9 DY 23 ind22721 5 6RS
2023 9 DY 23 ind2940 4 6RS
2023 9 DY 23 ind12946 4 6RS
2023 9 DY 23 ind12284 4 6RS
2023 9 DY 23 ind25274 4 6RS
2023 9 DY 23 ind16651 5 6RS
2023 9 DY 23 ind8405 6 6RS
2023 9 DY 23 ind6884 5 6RS
2023 9 DY 23 ind19729 4 6RS
2023 9 DY 23 ind29641 5 6RS
2023 9 DY 23 ind3927 5 6RS
2023 9 DY 23 ind11956 4 6RS
2023 9 DY 23 ind12168 5 6RS
2023 9 DY 23 ind22557 6 6RS
2023 9 DY 23 ind21232 5 6RS
2023 9 DY 23 ind13450 4 6RS
2023 9 DY 23 ind13641 6 6RS
2023 9 DY 23 ind28669 6 6RS
2023 9 DY 23 ind18228 4 6RS
2023 9 DY 23 ind13046 4 6RS
2023 9 DY 23 ind30177 4 6RS
2023 9 DY 23 ind3779 3 6RS
2023 9 DY 23 ind13380 6 6RS
2023 9 DY 23 ind23955 2 6RS
2023 9 DY 23 ind13641 6 6RS
2023 9 DY 23 ind8405 6 6RS
2023 9 DY 23 ind29641 5 6RS
2023 9 DY 23 ind22721 5 6RS
2023 9 DY 23 ind24845 4 6RS
2023 9 DY 23 ind20225 4 6RS
2023 9 DY 23 ind13450 4 6RS
2023 9 DY 23 ind8170 5 6RS
2023 9 DY 23 ind6884 5 6RS
2023 9 DY 23 ind9095 6 6RS
2023 9 DY 23 ind28669 6 6RS
2023 9 DY 23 ind25794 3 6RS
2023 9 DY 23 ind22557 5 6RS
2023 9 DY 23 ind12284 2 6RS
2023 9 DY 23 ind19443 3 6RS
2023 9 DY 23 ind30303 6 6RS
2023 9 DY 23 ind12946 4 6RS
2023 9 DY 23 ind3927 2 6RS
2023 9 DY 23 ind21232 4 6RS
2023 9 DY 23 ind9186 1 6RS
2023 9 DY 23 ind9593 4 6RS
2023 9 DY 23 ind3779 2 6RS
2023 9 DY 23 ind11956 5 6RS
2023 9 DY 23 ind2871 5 6RS
2023 9 DY 23 ind27467 4 6RS
2023 9 DY 23 ind19188 5 6RS
2023 9 DY 23 ind12168 4 6RS
2023 9 DY 23 ind2940 1 6RS
2023 9 DY 23 ind30368 4 6RS
2023 9 DY 23 ind9905 3 6RS
2023 9 DY 23 ind20197 5 6RS
2023 9 DY 23 ind13458 3 6RS
2023 9 DY 23 ind14717 5 6RS
2023 9 DY 23 ind13046 6 6RS
2023 9 DY 23 ind25274 4 6RS
2023 9 DY 23 ind27636 4 6RS
2023 9 DY 23 ind13380 4 6RS
2023 9 DY 23 ind18742 1 6RS
2023 9 DY 23 ind19729 3 6RS
2023 9 DY 23 ind9583 5 6RS
2023 9 DY 23 ind13950 4 6RS
2023 9 DY 23 ind18228 5 6RS
2023 9 DY 23 ind16651 2 6RS
2023 9 DY 23 ind21778 5 6RS
2023 9 DY 23 ind30177 3 6RS
2023 9 DY 23 ind16507 5 6RS
2023 9 DY 23 ind26817 3 6RS
2023 9 DY 23 ind15483 1 6RS
2023 9 DY 23 ind23969 3 6RS
2023 9 DY 23 ind23955 1 6RS
2024 4 DY 23 ind19680 3 6RS
2024 4 DY 23 ind14060 4 6RS
2024 4 DY 23 ind20936 5 6RS
2024 4 DY 23 ind21232 4 6RS
2024 4 DY 23 ind6429 3 6RS
2024 4 DY 23 ind19443 2 6RS
2024 4 DY 23 ind6925 4 6RS
2024 4 DY 23 ind15752 6 6RS
2024 4 DY 23 ind29411 2 6RS
2024 4 DY 23 ind4718 4 6RS
2024 4 DY 23 ind26534 5 6RS
2024 4 DY 23 ind9408 4 6RS
2024 4 DY 23 ind30368 5 6RS
2024 4 DY 23 ind4718 4 6RS
2024 4 DY 23 ind20197 2 6RS
2024 4 DY 23 ind19631 2 6RS
2024 4 DY 23 ind9095 4 6RS
2024 4 DY 23 ind28430 4 6RS
2024 4 DY 23 ind28538 4 6RS
2024 4 DY 23 ind24496 4 6RS
2024 4 DY 23 ind16253 4 6RS
2024 4 DY 23 ind6983 3 6RS
2024 4 DY 23 ind16598 3 6RS
2024 4 DY 23 ind16651 5 6RS
2024 4 DY 23 ind18298 3 6RS
2024 4 DY 23 ind24918 2 6RS
2024 4 DY 23 ind9915 5 6RS
2024 4 DY 23 ind11492 4 6RS
2024 4 DY 23 ind13046 4 6RS
2024 4 DY 23 ind19199 2 6RS
2024 4 DY 23 ind22951 3 6RS
2024 4 DY 23 ind16598 3 6RS
2024 4 DY 23 ind24590 2 6RS
2024 4 DY 23 ind13380 5 6RS
2024 4 DY 23 ind29483 4 6RS
2024 4 DY 23 ind24884 2 6RS
2024 4 DY 23 ind1100 4 6RS
2024 4 DY 23 ind18228 5 6RS
2024 4 DY 23 ind26817 4 6RS
2024 4 DY 23 ind11956 2 6RS
2024 4 DY 23 ind24845 2 6RS
2024 4 DY 23 ind26416 6 6RS
2024 4 DY 23 ind9593 4 6RS
2024 4 DY 23 ind2891 5 6RS
2024 4 DY 23 ind30303 4 6RS
2024 4 DY 23 ind16711 3 6RS
2024 4 DY 23 ind26476 3 6RS
2024 4 DY 23 ind2391 5 6RS
2024 4 DY 23 ind17034 4 6RS
2024 4 DY 23 ind19199 2 6RS
2024 4 DY 23 ind29483 4 6RS
2024 4 DY 23 ind13046 5 6RS
2024 4 DY 23 ind19631 4 6RS
2024 4 DY 23 ind17034 5 6RS
2024 4 DY 23 ind13380 5 6RS
2024 4 DY 23 ind4718 5 6RS
2024 4 DY 23 ind9593 3 6RS
2024 4 DY 23 ind6429 1 6RS
2024 4 DY 23 ind21232 4 6RS
2024 4 DY 23 ind1100 4 6RS
2024 4 DY 23 ind2391 6 6RS
2024 4 DY 23 ind9915 3 6RS
2024 4 DY 23 ind28538 2 6RS
2024 4 DY 23 ind9408 4 6RS
2024 4 DY 23 ind19680 4 6RS
2024 4 DY 23 ind11492 3 6RS
2024 4 DY 23 ind24590 3 6RS
2024 4 DY 23 ind26817 2 6RS
2024 4 DY 23 ind16711 5 6RS
2024 4 DY 23 ind15752 4 6RS
2024 4 DY 23 ind24845 2 6RS
2024 4 DY 23 ind26534 5 6RS
2024 4 DY 23 ind6983 4 6RS
2024 4 DY 23 ind29411 3 6RS
2024 4 DY 23 ind4718 5 6RS
2024 4 DY 23 ind20197 4 6RS
2024 4 DY 23 ind16253 5 6RS
2024 4 DY 23 ind26416 6 6RS
2024 4 DY 23 ind28430 4 6RS
2024 4 DY 23 ind16598 5 6RS
2024 4 DY 23 ind18228 5 6RS
2024 4 DY 23 ind11956 5 6RS
2024 4 DY 23 ind30303 5 6RS
2024 4 DY 23 ind24496 5 6RS
2024 4 DY 23 ind9095 4 6RS
2024 4 DY 23 ind2891 5 6RS
2024 4 DY 23 ind26476 2 6RS
2024 4 DY 23 ind18298 5 6RS
2024 4 DY 23 ind16598 5 6RS
2024 4 DY 23 ind19443 1 6RS
2024 4 DY 23 ind20936 4 6RS
2024 4 DY 23 ind24918 3 6RS
2024 4 DY 23 ind24884 5 6RS
2024 4 DY 23 ind16651 6 6RS
2024 4 DY 23 ind14060 4 6RS
2024 4 DY 23 ind22951 5 6RS
2024 4 DY 23 ind30368 3 6RS
2024 4 DY 23 ind6925 4 6RS
2024 7 DY 23 ind20659 5 6RS
2024 7 DY 23 ind22157 2 6RS
2024 7 DY 23 ind13380 5 6RS
2024 7 DY 23 ind25783 6 6RS
2024 7 DY 23 ind3443 2 6RS
2024 7 DY 23 ind24243 6 6RS
2024 7 DY 23 ind638 4 6RS
2024 7 DY 23 ind4119 1 6RS
2024 7 DY 23 ind29063 2 6RS
2024 7 DY 23 ind15986 6 6RS
2024 7 DY 23 ind27888 5 6RS
2024 7 DY 23 ind3990 7 6RS
2024 7 DY 23 ind12077 5 6RS
2024 7 DY 23 ind15390 5 6RS
2024 7 DY 23 ind6392 5 6RS
2024 7 DY 23 ind25332 7 6RS
2024 7 DY 23 ind17634 6 6RS
2024 7 DY 23 ind6501 5 6RS
2024 7 DY 23 ind29726 3 6RS
2024 7 DY 23 ind16651 5 6RS
2024 7 DY 23 ind23415 5 6RS
2024 7 DY 23 ind1778 6 6RS
2024 7 DY 23 ind25109 5 6RS
2024 7 DY 23 ind21759 4 6RS
2024 7 DY 23 ind20377 4 6RS
2024 7 DY 23 ind8425 5 6RS
2024 7 DY 23 ind7391 5 6RS
2024 7 DY 23 ind27984 6 6RS
2024 7 DY 23 ind725 4 6RS
2024 7 DY 23 ind19627 4 6RS
2024 7 DY 23 ind9029 5 6RS
2024 7 DY 23 ind27372 5 6RS
2024 7 DY 23 ind22951 5 6RS
2024 7 DY 23 ind10369 3 6RS
2024 7 DY 23 ind25497 5 6RS
2024 7 DY 23 ind6741 5 6RS
2024 7 DY 23 ind22139 2 6RS
2024 7 DY 23 ind17404 2 6RS
2024 7 DY 23 ind15736 5 6RS
2024 7 DY 23 ind9224 4 6RS
2024 7 DY 23 ind13171 5 6RS
2024 7 DY 23 ind23560 4 6RS
2024 7 DY 23 ind22519 3 6RS
2024 7 DY 23 ind15736 5 6RS
2024 7 DY 23 ind6501 5 6RS
2024 7 DY 23 ind3990 7 6RS
2024 7 DY 23 ind25783 7 6RS
2024 7 DY 23 ind7391 2 6RS
2024 7 DY 23 ind9029 4 6RS
2024 7 DY 23 ind12077 2 6RS
2024 7 DY 23 ind20377 5 6RS
2024 7 DY 23 ind22139 4 6RS
2024 7 DY 23 ind20659 5 6RS
2024 7 DY 23 ind13380 6 6RS
2024 7 DY 23 ind6392 6 6RS
2024 7 DY 23 ind23415 5 6RS
2024 7 DY 23 ind21759 4 6RS
2024 7 DY 23 ind25497 6 6RS
2024 7 DY 23 ind23560 4 6RS
2024 7 DY 23 ind17404 2 6RS
2024 7 DY 23 ind27372 5 6RS
2024 7 DY 23 ind25109 6 6RS
2024 7 DY 23 ind27888 6 6RS
2024 7 DY 23 ind8425 6 6RS
2024 7 DY 23 ind22157 6 6RS
2024 7 DY 23 ind17634 7 6RS
2024 7 DY 23 ind25332 6 6RS
2024 7 DY 23 ind638 5 6RS
2024 7 DY 23 ind9224 6 6RS
2024 7 DY 23 ind27984 6 6RS
2024 7 DY 23 ind1778 6 6RS
2024 7 DY 23 ind6741 5 6RS
2024 7 DY 23 ind15390 5 6RS
2024 7 DY 23 ind29063 5 6RS
2024 7 DY 23 ind10369 5 6RS
2024 7 DY 23 ind22519 5 6RS
2024 7 DY 23 ind4119 7 6RS
2024 7 DY 23 ind725 4 6RS
2024 7 DY 23 ind3443 4 6RS
2024 7 DY 23 ind29726 5 6RS
2024 7 DY 23 ind15986 5 6RS
2024 7 DY 23 ind16651 6 6RS
2024 7 DY 23 ind13171 5 6RS
2024 7 DY 23 ind19627 5 6RS
2024 7 DY 23 ind24243 5 6RS
2024 10 DY 23 ind15268 5 6RS
2024 10 DY 23 ind14549 6 6RS
2024 10 DY 23 ind5113 5 6RS
2024 10 DY 23 ind3425 6 6RS
2024 10 DY 23 ind25999 6 6RS
2024 10 DY 23 ind11274 5 6RS
2024 10 DY 23 ind30211 5 6RS
2024 10 DY 23 ind18017 3 6RS
2024 10 DY 23 ind22071 6 6RS
2024 10 DY 23 ind22951 6 6RS
2024 10 DY 23 ind13374 4 6RS
2024 10 DY 23 ind16101 4 6RS
2024 10 DY 23 ind16117 4 6RS
2024 10 DY 23 ind9510 5 6RS
2024 10 DY 23 ind28381 5 6RS
2024 10 DY 23 ind20416 6 6RS
2024 10 DY 23 ind24074 5 6RS
2024 10 DY 23 ind24171 6 6RS
2024 10 DY 23 ind1707 3 6RS
2024 10 DY 23 ind16257 4 6RS
2024 10 DY 23 ind17085 4 6RS
2024 10 DY 23 ind18389 7 6RS
2024 10 DY 23 ind23991 2 6RS
2024 10 DY 23 ind9001 5 6RS
2024 10 DY 23 ind28268 4 6RS
2024 10 DY 23 ind13440 4 6RS
2024 10 DY 23 ind8416 5 6RS
2024 10 DY 23 ind24794 3 6RS
2024 10 DY 23 ind10177 4 6RS
2024 10 DY 23 ind19277 5 6RS
2024 10 DY 23 ind21061 3 6RS
2024 10 DY 23 ind1385 5 6RS
2024 10 DY 23 ind6146 5 6RS
2024 10 DY 23 ind4718 5 6RS
2024 10 DY 23 ind26685 5 6RS
2024 10 DY 23 ind19332 5 6RS
2024 10 DY 23 ind21937 6 6RS
2024 10 DY 23 ind29232 5 6RS
2024 10 DY 23 ind16651 5 6RS
2024 10 DY 23 ind13380 5 6RS
2024 10 DY 23 ind5932 5 6RS
2024 10 DY 23 ind17193 5 6RS
2024 10 DY 23 ind18441 3 6RS
2024 10 DY 23 ind2405 3 6RS
2024 10 DY 23 ind13225 5 6RS
2024 10 DY 23 ind8216 4 6RS
2024 10 DY 23 ind25888 4 6RS
2024 10 DY 23 ind12680 3 6RS
2024 10 DY 23 ind11256 1 6RS
2024 10 DY 23 ind2314 4 6RS
2024 10 DY 23 ind2405 2 6RS
2024 10 DY 23 ind21061 3 6RS
2024 10 DY 23 ind29232 6 6RS
2024 10 DY 23 ind11274 2 6RS
2024 10 DY 23 ind25999 5 6RS
2024 10 DY 23 ind14549 6 6RS
2024 10 DY 23 ind19277 3 6RS
2024 10 DY 23 ind13380 6 6RS
2024 10 DY 23 ind22071 5 6RS
2024 10 DY 23 ind1385 4 6RS
2024 10 DY 23 ind8216 3 6RS
2024 10 DY 23 ind8416 5 6RS
2024 10 DY 23 ind17085 3 6RS
2024 10 DY 23 ind18441 4 6RS
2024 10 DY 23 ind20416 6 6RS
2024 10 DY 23 ind16101 4 6RS
2024 10 DY 23 ind22951 5 6RS
2024 10 DY 23 ind21937 7 6RS
2024 10 DY 23 ind26685 5 6RS
2024 10 DY 23 ind9001 5 6RS
2024 10 DY 23 ind24074 5 6RS
2024 10 DY 23 ind2314 5 6RS
2024 10 DY 23 ind18389 7 6RS
2024 10 DY 23 ind30211 6 6RS
2024 10 DY 23 ind16117 1 6RS
2024 10 DY 23 ind24171 6 6RS
2024 10 DY 23 ind24794 5 6RS
2024 10 DY 23 ind9510 4 6RS
2024 10 DY 23 ind11256 4 6RS
2024 10 DY 23 ind17193 5 6RS
2024 10 DY 23 ind5113 5 6RS
2024 10 DY 23 ind18017 5 6RS
2024 10 DY 23 ind16651 6 6RS
2024 10 DY 23 ind13374 5 6RS
2024 10 DY 23 ind28268 2 6RS
2024 10 DY 23 ind13225 5 6RS
2024 10 DY 23 ind3425 2 6RS
2024 10 DY 23 ind6146 5 6RS
2024 10 DY 23 ind10177 2 6RS
2024 10 DY 23 ind16257 1 6RS
2024 10 DY 23 ind5932 5 6RS
2024 10 DY 23 ind13440 5 6RS
2024 10 DY 23 ind4718 4 6RS
2024 10 DY 23 ind25888 5 6RS
2024 10 DY 23 ind15268 4 6RS
2024 10 DY 23 ind19332 4 6RS
2024 10 DY 23 ind28381 4 6RS
2024 10 DY 23 ind23991 3 6RS
2024 10 DY 23 ind1707 3 6RS
2024 10 DY 23 ind12680 2 6RS
2020 1 DY 23 ind15134 4 6RS
2013 2 AB -9999 ind2747 1 2RS
2013 2 AB -9999 ind15458 4 2RS
2013 2 AB -9999 ind25125 2 2RS
2013 2 AB -9999 ind10142 2 2RS
2013 2 AB -9999 ind18921 2 2RS
2013 2 AB -9999 ind13370 4 2RS
2013 2 AB -9999 ind25808 5 2RS
2013 2 AB -9999 ind13547 2 2RS
2013 2 AB -9999 ind6847 2 2RS
2013 2 AB -9999 ind10807 2 2RS
2013 2 AB -9999 ind24122 1 2RS
2013 2 AB -9999 ind16883 1 2RS
2013 2 AB -9999 ind11873 2 2RS
2013 2 AB -9999 ind14126 2 2RS
2013 2 AB -9999 ind10347 2 2RS
2013 2 AB -9999 ind10353 4 2RS
2013 2 AB -9999 ind4731 4 2RS
2013 2 AB -9999 ind26368 2 2RS
2013 2 AB -9999 ind8681 2 2RS
2013 2 AB -9999 ind27428 6 2RS
2013 2 AB -9999 ind21530 2 2RS
2013 2 AB -9999 ind17979 2 2RS
2013 2 AB -9999 ind22728 2 2RS
2013 2 AB -9999 ind23919 2 2RS
2013 2 AB -9999 ind13116 2 2RS
2013 2 AB -9999 ind2176 2 2RS
2013 2 AB -9999 ind13165 2 2RS
2013 2 AB -9999 ind8920 1 2RS
2013 2 AB -9999 ind22353 2 2RS
2013 2 AB -9999 ind13728 2 2RS
2013 2 AB -9999 ind29811 4 2RS
2013 2 AB -9999 ind12311 2 2RS
2013 2 AB -9999 ind3715 2 2RS
2013 2 AB -9999 ind3923 5 2RS
2013 2 AB -9999 ind12984 2 2RS
2013 2 AB -9999 ind30019 2 2RS
2013 2 AB -9999 ind9786 3 2RS
2013 2 AB -9999 ind13688 2 2RS
2013 2 AB -9999 ind2083 2 2RS
2013 2 AB -9999 ind25329 2 2RS
2013 2 AB -9999 ind18337 2 2RS
2013 2 AB -9999 ind18337 3 2RS
2013 2 AB -9999 ind22261 3 2RS
2013 2 AB -9999 ind27737 3 2RS
2013 2 AB -9999 ind12801 2 2RS
2013 2 AB -9999 ind2947 5 2RS
2013 2 AB -9999 ind18634 1 2RS
2013 2 AB -9999 ind502 1 2RS
2013 2 AB -9999 ind848 4 2RS
2013 2 AB -9999 ind21980 3 2RS
2013 2 AB -9999 ind17802 2 2RS
2013 2 AB -9999 ind15732 2 2RS
2013 2 AB -9999 ind19275 1 2RS
2013 2 AB -9999 ind19275 6 2RS
2013 2 AB -9999 ind21638 1 2RS
2013 2 AB -9999 ind26332 2 2RS
2013 2 AB -9999 ind7865 2 2RS
2013 2 AB -9999 ind8206 1 2RS
2013 2 AB -9999 ind9190 1 2RS
2013 2 AB -9999 ind21437 1 2RS
2013 2 AB -9999 ind9339 1 2RS
2013 2 AB -9999 ind21219 2 2RS
2013 2 AB -9999 ind6869 5 2RS
2013 2 AB -9999 ind13463 2 2RS
2013 2 AB -9999 ind15138 2 2RS
2013 2 AB -9999 ind9584 6 2RS
2013 2 AB -9999 ind3738 5 2RS
2013 2 AB -9999 ind17378 4 2RS
2013 2 AB -9999 ind8967 5 2RS
2013 2 AB -9999 ind11905 2 2RS
2013 2 AB -9999 ind2320 3 2RS
2013 2 AB -9999 ind17533 2 2RS
2013 2 AB -9999 ind23175 2 2RS
2013 2 AB -9999 ind12866 3 2RS
2013 2 AB -9999 ind11442 2 2RS
2013 2 AB -9999 ind22995 2 2RS
2013 2 AB -9999 ind2633 2 2RS
2013 2 AB -9999 ind6242 5 2RS
2013 2 AB -9999 ind27570 3 2RS
2013 2 AB -9999 ind23095 4 2RS
2013 2 AB -9999 ind868 2 2RS
2013 2 AB -9999 ind11746 2 2RS
2013 2 AB -9999 ind8490 2 2RS
2013 2 AB -9999 ind1514 2 2RS
2013 2 AB -9999 ind20111 2 2RS
2013 2 AB -9999 ind7566 2 2RS
2013 2 AB -9999 ind4049 2 2RS
2013 2 AB -9999 ind14376 2 2RS
2013 2 AB -9999 ind19085 3 2RS
2013 2 AB -9999 ind22402 4 2RS
2013 2 AB -9999 ind19216 1 2RS
2013 2 AB -9999 ind6201 5 2RS
2013 2 AB -9999 ind21994 1 2RS
2013 2 AB -9999 ind26886 2 2RS
2013 2 AB -9999 ind23536 2 2RS
2013 2 AB -9999 ind18565 4 2RS
2013 2 AB -9999 ind24268 2 2RS
2013 2 AB -9999 ind13528 2 2RS
2013 2 AB -9999 ind19759 2 2RS
2013 2 AB -9999 ind12148 2 2RS
2013 2 AB -9999 ind28774 1 2RS
2013 2 AB -9999 ind14848 2 2RS
2013 2 AB -9999 ind13754 1 2RS
2013 2 AB -9999 ind12148 2 2RS
2013 2 AB -9999 ind10661 1 2RS
2013 2 AB -9999 ind20962 1 2RS
2013 2 AB -9999 ind13489 1 2RS
2013 2 AB -9999 ind12707 3 2RS
2013 2 AB -9999 ind20791 2 2RS
2013 2 AB -9999 ind11217 1 2RS
2013 2 AB -9999 ind20410 2 2RS
2013 2 AB -9999 ind13424 2 2RS
2013 2 AB -9999 ind845 2 2RS
2013 2 AB -9999 ind14088 1 2RS
2013 2 AB -9999 ind27432 1 2RS
2013 2 AB -9999 ind13187 2 2RS
2013 2 AB -9999 ind19160 2 2RS
2013 2 AB -9999 ind23007 2 2RS
2013 2 AB -9999 ind18262 2 2RS
2013 2 AB -9999 ind6177 2 2RS
2013 2 AB -9999 ind11872 2 2RS
2013 2 AB -9999 ind16680 2 2RS
2013 2 AB -9999 ind17926 2 2RS
2013 2 AB -9999 ind20920 1 2RS
2013 2 AB -9999 ind20297 2 2RS
2013 2 AB -9999 ind25015 1 2RS
2013 2 AB -9999 ind30252 2 2RS
2013 2 AB -9999 ind4516 1 2RS
2013 2 AB -9999 ind10134 2 2RS
2013 2 AB -9999 ind2561 2 2RS
2013 2 AB -9999 ind10508 2 2RS
2013 2 AB -9999 ind17921 2 2RS
2013 2 AB -9999 ind7968 2 2RS
2013 2 AB -9999 ind7556 2 2RS
2013 2 AB -9999 ind3756 2 2RS
2013 2 AB -9999 ind13473 2 2RS
2013 2 AB -9999 ind3171 2 2RS
2013 2 AB -9999 ind1779 2 2RS
2013 2 AB -9999 ind5177 2 2RS
2013 2 AB -9999 ind30184 2 2RS
2013 2 AB -9999 ind4953 2 2RS
2013 2 AB -9999 ind28666 2 2RS
2013 2 AB -9999 ind24976 2 2RS
2013 2 AB -9999 ind22684 2 2RS
2013 2 AB -9999 ind7282 2 2RS
2013 2 AB -9999 ind16097 2 2RS
2013 2 AB -9999 ind29187 1 2RS
2013 2 AB -9999 ind2514 2 2RS
2013 2 AB -9999 ind15706 2 2RS
2013 2 AB -9999 ind2783 1 2RS
2013 2 AB -9999 ind20448 1 2RS
2013 2 AB -9999 ind28759 1 2RS
2013 2 AB -9999 ind20982 2 2RS
2013 2 AB -9999 ind11385 1 2RS
2013 2 AB -9999 ind2888 1 2RS
2013 2 AB -9999 ind20814 1 2RS
2013 2 AB -9999 ind12081 1 2RS
2013 2 AB -9999 ind17176 2 2RS
2013 2 AB -9999 ind28502 1 2RS
2013 2 AB -9999 ind22525 1 2RS
2013 2 AB -9999 ind21724 2 2RS
2013 2 AB -9999 ind24435 2 2RS
2013 2 AB -9999 ind16843 2 2RS
2013 2 AB -9999 ind16660 2 2RS
2013 2 AB -9999 ind6296 2 2RS
2013 2 AB -9999 ind8998 2 2RS
2013 2 AB -9999 ind6339 2 2RS
2013 2 AB -9999 ind1296 2 2RS
2013 2 AB -9999 ind8116 2 2RS
2013 2 AB -9999 ind5550 2 2RS
2013 2 AB -9999 ind10747 2 2RS
2013 2 AB -9999 ind16957 2 2RS
2013 2 AB -9999 ind1486 2 2RS
2013 2 AB -9999 ind7157 2 2RS
2013 2 AB -9999 ind2784 2 2RS
2013 2 AB -9999 ind9849 3 2RS
2013 2 AB -9999 ind30328 2 2RS
2013 2 AB -9999 ind9626 2 2RS
2013 2 AB -9999 ind25670 2 2RS
2013 2 AB -9999 ind9470 2 2RS
2013 2 AB -9999 ind25173 2 2RS
2013 2 AB -9999 ind5980 2 2RS
2013 2 AB -9999 ind11546 2 2RS
2013 2 AB -9999 ind21498 2 2RS
2013 2 AB -9999 ind5605 2 2RS
2013 2 AB -9999 ind25770 2 2RS
2013 2 AB -9999 ind28191 2 2RS
2013 2 AB -9999 ind1996 2 2RS
2013 2 AB -9999 ind9300 2 2RS
2013 2 AB -9999 ind17257 1 2RS
2013 2 AB -9999 ind12915 2 2RS
2013 2 AB -9999 ind7783 3 2RS
2013 2 AB -9999 ind4127 2 2RS
2013 2 AB -9999 ind25562 3 2RS
2013 2 AB -9999 ind14218 2 2RS
2013 2 AB -9999 ind20875 2 2RS
2013 2 AB -9999 ind15499 2 2RS
2013 2 AB -9999 ind30287 2 2RS
2013 2 AB -9999 ind7380 2 2RS
2013 2 AB -9999 ind17300 2 2RS
2013 2 AB -9999 ind20108 2 2RS
2013 2 AB -9999 ind6960 2 2RS
2013 2 AB -9999 ind20809 2 2RS
2013 2 AB -9999 ind1899 2 2RS
2013 2 AB -9999 ind13094 2 2RS
2013 2 AB -9999 ind7221 3 2RS
2013 2 AB -9999 ind21837 2 2RS
2013 2 AB -9999 ind1432 2 2RS
2013 2 AB -9999 ind9771 2 2RS
2013 2 AB -9999 ind18287 2 2RS
2013 2 AB -9999 ind7622 2 2RS
2013 2 AB -9999 ind10289 2 2RS
2013 2 AB -9999 ind26130 2 2RS
2013 2 AB -9999 ind21823 2 2RS
2013 2 AB -9999 ind4007 2 2RS
2013 2 AB -9999 ind18589 2 2RS
2013 2 AB -9999 ind25398 2 2RS
2013 2 AB -9999 ind23687 2 2RS
2013 2 AB -9999 ind20782 2 2RS
2013 2 AB -9999 ind18079 2 2RS
2013 2 AB -9999 ind11350 2 2RS
2013 2 AB -9999 ind12118 2 2RS
2013 2 AB -9999 ind1823 1 2RS
2013 2 AB -9999 ind16095 2 2RS
2013 2 AB -9999 ind29150 2 2RS
2013 2 AB -9999 ind20801 2 2RS
2013 2 AB -9999 ind684 1 2RS
2013 2 AB -9999 ind4760 1 2RS
2013 2 AB -9999 ind6254 1 2RS
2013 2 AB -9999 ind9970 1 2RS
2013 2 AB -9999 ind9648 1 2RS
2013 2 AB -9999 ind18783 1 2RS
2013 2 AB -9999 ind24698 1 2RS
2013 2 AB -9999 ind20469 1 2RS
2013 2 AB -9999 ind2310 1 2RS
2013 2 AB -9999 ind23507 1 2RS
2013 2 AB -9999 ind26772 1 2RS
2013 2 AB -9999 ind18475 1 2RS
2013 2 AB -9999 ind14319 1 2RS
2013 2 AB -9999 ind12657 1 2RS
2013 2 AB -9999 ind11062 1 2RS
2013 2 AB -9999 ind23368 1 2RS
2013 2 AB -9999 ind21556 2 2RS
2013 2 AB -9999 ind10392 1 2RS
2013 2 AB -9999 ind14776 3 2RS
2013 2 AB -9999 ind18143 1 2RS
2013 2 AB -9999 ind15755 1 2RS
2013 2 AB -9999 ind23690 1 2RS
2013 2 AB -9999 ind3191 1 2RS
2013 2 AB -9999 ind3933 1 2RS
2013 2 AB -9999 ind8982 1 2RS
2013 2 AB -9999 ind26113 1 2RS
2013 2 AB -9999 ind27186 1 2RS
2013 2 AB -9999 ind28078 1 2RS
2013 2 AB -9999 ind27753 1 2RS
2013 2 AB -9999 ind689 2 2RS
2013 2 AB -9999 ind13464 1 2RS
2013 2 AB -9999 ind25922 1 2RS
2013 2 AB -9999 ind26927 1 2RS
2013 2 AB -9999 ind8226 3 2RS
2013 2 AB -9999 ind18789 2 2RS
2013 2 AB -9999 ind8224 2 2RS
2013 2 AB -9999 ind4612 2 2RS
2013 2 AB -9999 ind8392 2 2RS
2013 2 AB -9999 ind6782 2 2RS
2013 2 AB -9999 ind24507 2 2RS
2013 2 AB -9999 ind24507 2 2RS
2013 2 AB -9999 ind16226 1 2RS
2013 2 AB -9999 ind8958 4 2RS
2013 2 AB -9999 ind2725 2 2RS
2013 2 AB -9999 ind815 2 2RS
2013 2 AB -9999 ind30075 2 2RS
2013 2 AB -9999 ind5211 2 2RS
2013 2 AB -9999 ind14396 1 2RS
2013 2 AB -9999 ind14066 2 2RS
2013 2 AB -9999 ind29346 2 2RS
2013 2 AB -9999 ind3735 2 2RS
2013 2 AB -9999 ind16158 2 2RS
2013 2 AB -9999 ind6182 2 2RS
2013 2 AB -9999 ind22237 2 2RS
2013 2 AB -9999 ind758 2 2RS
2013 2 AB -9999 ind11182 2 2RS
2013 2 AB -9999 ind22326 2 2RS
2013 2 AB -9999 ind24237 2 2RS
2013 2 AB -9999 ind19985 2 2RS
2013 2 AB -9999 ind19985 2 2RS
2013 2 AB -9999 ind4663 2 2RS
2013 2 AB -9999 ind8145 2 2RS
2013 2 AB -9999 ind22217 2 2RS
2013 2 AB -9999 ind24027 1 2RS
2013 2 AB -9999 ind2691 2 2RS
2013 2 AB -9999 ind3471 4 2RS
2014 2 AB -9999 ind2747 2 2RS
2014 2 AB -9999 ind2747 5 2RS
2014 2 AB -9999 ind15458 4 2RS
2014 2 AB -9999 ind15458 5 2RS
2014 2 AB -9999 ind25125 4 2RS
2014 2 AB -9999 ind25125 5 2RS
2014 2 AB -9999 ind10142 4 2RS
2014 2 AB -9999 ind10142 6 2RS
2014 2 AB -9999 ind18921 5 2RS
2014 2 AB -9999 ind18921 3 2RS
2014 2 AB -9999 ind13370 3 2RS
2014 2 AB -9999 ind13370 3 2RS
2014 2 AB -9999 ind25808 4 2RS
2014 2 AB -9999 ind25808 4 2RS
2014 2 AB -9999 ind13547 4 2RS
2014 2 AB -9999 ind13547 4 2RS
2014 2 AB -9999 ind6847 3 2RS
2014 2 AB -9999 ind6847 4 2RS
2014 2 AB -9999 ind10807 3 2RS
2014 2 AB -9999 ind10807 3 2RS
2014 2 AB -9999 ind24122 3 2RS
2014 2 AB -9999 ind24122 4 2RS
2014 2 AB -9999 ind16883 3 2RS
2014 2 AB -9999 ind16883 3 2RS
2014 2 AB -9999 ind11873 6 2RS
2014 2 AB -9999 ind11873 4 2RS
2014 2 AB -9999 ind14126 3 2RS
2014 2 AB -9999 ind14126 5 2RS
2014 2 AB -9999 ind10347 4 2RS
2014 2 AB -9999 ind10347 3 2RS
2014 2 AB -9999 ind10353 4 2RS
2014 2 AB -9999 ind10353 3 2RS
2014 2 AB -9999 ind4731 6 2RS
2014 2 AB -9999 ind4731 3 2RS
2014 2 AB -9999 ind26368 3 2RS
2014 2 AB -9999 ind26368 4 2RS
2014 2 AB -9999 ind8681 5 2RS
2014 2 AB -9999 ind8681 5 2RS
2014 2 AB -9999 ind27428 4 2RS
2014 2 AB -9999 ind27428 5 2RS
2014 2 AB -9999 ind21530 4 2RS
2014 2 AB -9999 ind21530 4 2RS
2014 2 AB -9999 ind17979 6 2RS
2014 2 AB -9999 ind17979 4 2RS
2014 2 AB -9999 ind22728 5 2RS
2014 2 AB -9999 ind22728 5 2RS
2014 2 AB -9999 ind23919 4 2RS
2014 2 AB -9999 ind23919 4 2RS
2014 2 AB -9999 ind13116 5 2RS
2014 2 AB -9999 ind13116 3 2RS
2014 2 AB -9999 ind2176 4 2RS
2014 2 AB -9999 ind2176 4 2RS
2014 2 AB -9999 ind13165 5 2RS
2014 2 AB -9999 ind13165 5 2RS
2014 2 AB -9999 ind8920 4 2RS
2014 2 AB -9999 ind8920 2 2RS
2014 2 AB -9999 ind22353 4 2RS
2014 2 AB -9999 ind22353 3 2RS
2014 2 AB -9999 ind13728 5 2RS
2014 2 AB -9999 ind13728 3 2RS
2014 2 AB -9999 ind29811 5 2RS
2014 2 AB -9999 ind29811 3 2RS
2014 2 AB -9999 ind12311 3 2RS
2014 2 AB -9999 ind12311 2 2RS
2014 2 AB -9999 ind3715 3 2RS
2014 2 AB -9999 ind3715 3 2RS
2014 2 AB -9999 ind3923 5 2RS
2014 2 AB -9999 ind3923 5 2RS
2014 2 AB -9999 ind12984 3 2RS
2014 2 AB -9999 ind12984 4 2RS
2014 2 AB -9999 ind30019 4 2RS
2014 2 AB -9999 ind30019 3 2RS
2014 2 AB -9999 ind9786 3 2RS
2014 2 AB -9999 ind9786 3 2RS
2014 2 AB -9999 ind13688 3 2RS
2014 2 AB -9999 ind13688 3 2RS
2014 2 AB -9999 ind2083 3 2RS
2014 2 AB -9999 ind2083 3 2RS
2014 2 AB -9999 ind25329 5 2RS
2014 2 AB -9999 ind25329 2 2RS
2014 2 AB -9999 ind18337 4 2RS
2014 2 AB -9999 ind18337 5 2RS
2014 2 AB -9999 ind18337 3 2RS
2014 2 AB -9999 ind18337 4 2RS
2014 2 AB -9999 ind22261 3 2RS
2014 2 AB -9999 ind22261 3 2RS
2014 2 AB -9999 ind27737 7 2RS
2014 2 AB -9999 ind27737 4 2RS
2014 2 AB -9999 ind12801 4 2RS
2014 2 AB -9999 ind12801 2 2RS
2014 2 AB -9999 ind2947 6 2RS
2014 2 AB -9999 ind2947 4 2RS
2014 2 AB -9999 ind18634 3 2RS
2014 2 AB -9999 ind18634 3 2RS
2014 2 AB -9999 ind502 3 2RS
2014 2 AB -9999 ind502 3 2RS
2014 2 AB -9999 ind848 5 2RS
2014 2 AB -9999 ind848 4 2RS
2014 2 AB -9999 ind21980 4 2RS
2014 2 AB -9999 ind21980 3 2RS
2014 2 AB -9999 ind17802 4 2RS
2014 2 AB -9999 ind17802 5 2RS
2014 2 AB -9999 ind15732 3 2RS
2014 2 AB -9999 ind15732 6 2RS
2014 2 AB -9999 ind19275 3 2RS
2014 2 AB -9999 ind19275 2 2RS
2014 2 AB -9999 ind19275 3 2RS
2014 2 AB -9999 ind19275 3 2RS
2014 2 AB -9999 ind21638 4 2RS
2014 2 AB -9999 ind21638 4 2RS
2014 2 AB -9999 ind26332 4 2RS
2014 2 AB -9999 ind26332 3 2RS
2014 2 AB -9999 ind7865 4 2RS
2014 2 AB -9999 ind7865 5 2RS
2014 2 AB -9999 ind8206 2 2RS
2014 2 AB -9999 ind8206 2 2RS
2014 2 AB -9999 ind9190 3 2RS
2014 2 AB -9999 ind9190 3 2RS
2014 2 AB -9999 ind21437 2 2RS
2014 2 AB -9999 ind21437 3 2RS
2014 2 AB -9999 ind9339 3 2RS
2014 2 AB -9999 ind9339 2 2RS
2014 2 AB -9999 ind21219 5 2RS
2014 2 AB -9999 ind21219 3 2RS
2014 2 AB -9999 ind6869 3 2RS
2014 2 AB -9999 ind6869 6 2RS
2014 2 AB -9999 ind13463 5 2RS
2014 2 AB -9999 ind13463 5 2RS
2014 2 AB -9999 ind15138 5 2RS
2014 2 AB -9999 ind15138 6 2RS
2014 2 AB -9999 ind9584 2 2RS
2014 2 AB -9999 ind9584 3 2RS
2014 2 AB -9999 ind3738 2 2RS
2014 2 AB -9999 ind3738 4 2RS
2014 2 AB -9999 ind17378 6 2RS
2014 2 AB -9999 ind17378 6 2RS
2014 2 AB -9999 ind8967 5 2RS
2014 2 AB -9999 ind8967 4 2RS
2014 2 AB -9999 ind11905 3 2RS
2014 2 AB -9999 ind11905 5 2RS
2014 2 AB -9999 ind2320 3 2RS
2014 2 AB -9999 ind2320 3 2RS
2014 2 AB -9999 ind17533 4 2RS
2014 2 AB -9999 ind17533 4 2RS
2014 2 AB -9999 ind23175 3 2RS
2014 2 AB -9999 ind23175 5 2RS
2014 2 AB -9999 ind12866 6 2RS
2014 2 AB -9999 ind12866 5 2RS
2014 2 AB -9999 ind11442 2 2RS
2014 2 AB -9999 ind11442 3 2RS
2014 2 AB -9999 ind22995 3 2RS
2014 2 AB -9999 ind22995 3 2RS
2014 2 AB -9999 ind2633 5 2RS
2014 2 AB -9999 ind2633 3 2RS
2014 2 AB -9999 ind6242 4 2RS
2014 2 AB -9999 ind6242 7 2RS
2014 2 AB -9999 ind27570 4 2RS
2014 2 AB -9999 ind27570 4 2RS
2014 2 AB -9999 ind23095 5 2RS
2014 2 AB -9999 ind23095 4 2RS
2014 2 AB -9999 ind868 3 2RS
2014 2 AB -9999 ind868 5 2RS
2014 2 AB -9999 ind11746 3 2RS
2014 2 AB -9999 ind11746 2 2RS
2014 2 AB -9999 ind8490 3 2RS
2014 2 AB -9999 ind8490 4 2RS
2014 2 AB -9999 ind1514 5 2RS
2014 2 AB -9999 ind1514 5 2RS
2014 2 AB -9999 ind20111 4 2RS
2014 2 AB -9999 ind20111 3 2RS
2014 2 AB -9999 ind7566 3 2RS
2014 2 AB -9999 ind7566 4 2RS
2014 2 AB -9999 ind4049 6 2RS
2014 2 AB -9999 ind4049 5 2RS
2014 2 AB -9999 ind14376 5 2RS
2014 2 AB -9999 ind14376 6 2RS
2014 2 AB -9999 ind19085 5 2RS
2014 2 AB -9999 ind19085 3 2RS
2014 2 AB -9999 ind22402 6 2RS
2014 2 AB -9999 ind22402 4 2RS
2014 2 AB -9999 ind19216 3 2RS
2014 2 AB -9999 ind19216 3 2RS
2014 2 AB -9999 ind6201 6 2RS
2014 2 AB -9999 ind6201 5 2RS
2014 2 AB -9999 ind21994 2 2RS
2014 2 AB -9999 ind21994 3 2RS
2014 2 AB -9999 ind26886 4 2RS
2014 2 AB -9999 ind26886 4 2RS
2014 2 AB -9999 ind23536 4 2RS
2014 2 AB -9999 ind23536 5 2RS
2014 2 AB -9999 ind18565 3 2RS
2014 2 AB -9999 ind18565 2 2RS
2014 2 AB -9999 ind24268 6 2RS
2014 2 AB -9999 ind24268 5 2RS
2014 2 AB -9999 ind13528 4 2RS
2014 2 AB -9999 ind13528 4 2RS
2014 2 AB -9999 ind19759 4 2RS
2014 2 AB -9999 ind19759 4 2RS
2014 2 AB -9999 ind12148 4 2RS
2014 2 AB -9999 ind12148 4 2RS
2014 2 AB -9999 ind28774 4 2RS
2014 2 AB -9999 ind28774 4 2RS
2014 2 AB -9999 ind14848 4 2RS
2014 2 AB -9999 ind14848 5 2RS
2014 2 AB -9999 ind13754 3 2RS
2014 2 AB -9999 ind13754 3 2RS
2014 2 AB -9999 ind12148 3 2RS
2014 2 AB -9999 ind12148 4 2RS
2014 2 AB -9999 ind10661 4 2RS
2014 2 AB -9999 ind10661 4 2RS
2014 2 AB -9999 ind20962 2 2RS
2014 2 AB -9999 ind20962 3 2RS
2014 2 AB -9999 ind13489 2 2RS
2014 2 AB -9999 ind13489 1 2RS
2014 2 AB -9999 ind12707 4 2RS
2014 2 AB -9999 ind12707 5 2RS
2014 2 AB -9999 ind20791 6 2RS
2014 2 AB -9999 ind20791 3 2RS
2014 2 AB -9999 ind11217 3 2RS
2014 2 AB -9999 ind11217 2 2RS
2014 2 AB -9999 ind20410 5 2RS
2014 2 AB -9999 ind20410 6 2RS
2014 2 AB -9999 ind13424 6 2RS
2014 2 AB -9999 ind13424 3 2RS
2014 2 AB -9999 ind845 6 2RS
2014 2 AB -9999 ind845 4 2RS
2014 2 AB -9999 ind14088 1 2RS
2014 2 AB -9999 ind14088 1 2RS
2014 2 AB -9999 ind27432 2 2RS
2014 2 AB -9999 ind27432 2 2RS
2014 2 AB -9999 ind13187 5 2RS
2014 2 AB -9999 ind13187 7 2RS
2014 2 AB -9999 ind19160 3 2RS
2014 2 AB -9999 ind23007 2 2RS
2014 2 AB -9999 ind18262 3 2RS
2014 2 AB -9999 ind6177 4 2RS
2014 2 AB -9999 ind11872 3 2RS
2014 2 AB -9999 ind16680 5 2RS
2014 2 AB -9999 ind17926 3 2RS
2014 2 AB -9999 ind20920 1 2RS
2014 2 AB -9999 ind20297 1 2RS
2014 2 AB -9999 ind25015 3 2RS
2014 2 AB -9999 ind30252 2 2RS
2014 2 AB -9999 ind4516 3 2RS
2014 2 AB -9999 ind10134 4 2RS
2014 2 AB -9999 ind2561 3 2RS
2014 2 AB -9999 ind10508 3 2RS
2014 2 AB -9999 ind17921 4 2RS
2014 2 AB -9999 ind7968 2 2RS
2014 2 AB -9999 ind7556 4 2RS
2014 2 AB -9999 ind3756 3 2RS
2014 2 AB -9999 ind13473 4 2RS
2014 2 AB -9999 ind3171 2 2RS
2014 2 AB -9999 ind1779 3 2RS
2014 2 AB -9999 ind5177 3 2RS
2014 2 AB -9999 ind5177 3 2RS
2014 2 AB -9999 ind30184 3 2RS
2014 2 AB -9999 ind30184 4 2RS
2014 2 AB -9999 ind4953 3 2RS
2014 2 AB -9999 ind4953 4 2RS
2014 2 AB -9999 ind28666 6 2RS
2014 2 AB -9999 ind28666 5 2RS
2014 2 AB -9999 ind24976 3 2RS
2014 2 AB -9999 ind24976 4 2RS
2014 2 AB -9999 ind22684 4 2RS
2014 2 AB -9999 ind22684 3 2RS
2014 2 AB -9999 ind7282 6 2RS
2014 2 AB -9999 ind7282 5 2RS
2014 2 AB -9999 ind16097 4 2RS
2014 2 AB -9999 ind16097 4 2RS
2014 2 AB -9999 ind29187 1 2RS
2014 2 AB -9999 ind29187 1 2RS
2014 2 AB -9999 ind2514 3 2RS
2014 2 AB -9999 ind2514 2 2RS
2014 2 AB -9999 ind15706 3 2RS
2014 2 AB -9999 ind15706 4 2RS
2014 2 AB -9999 ind2783 4 2RS
2014 2 AB -9999 ind2783 3 2RS
2014 2 AB -9999 ind20448 3 2RS
2014 2 AB -9999 ind20448 4 2RS
2014 2 AB -9999 ind28759 3 2RS
2014 2 AB -9999 ind28759 4 2RS
2014 2 AB -9999 ind20982 4 2RS
2014 2 AB -9999 ind20982 4 2RS
2014 2 AB -9999 ind11385 3 2RS
2014 2 AB -9999 ind11385 3 2RS
2014 2 AB -9999 ind2888 2 2RS
2014 2 AB -9999 ind2888 4 2RS
2014 2 AB -9999 ind20814 1 2RS
2014 2 AB -9999 ind20814 1 2RS
2014 2 AB -9999 ind12081 1 2RS
2014 2 AB -9999 ind12081 1 2RS
2014 2 AB -9999 ind17176 5 2RS
2014 2 AB -9999 ind17176 5 2RS
2014 2 AB -9999 ind28502 4 2RS
2014 2 AB -9999 ind28502 3 2RS
2014 2 AB -9999 ind22525 4 2RS
2014 2 AB -9999 ind22525 3 2RS
2014 2 AB -9999 ind21724 4 2RS
2014 2 AB -9999 ind21724 3 2RS
2014 2 AB -9999 ind24435 4 2RS
2014 2 AB -9999 ind24435 3 2RS
2014 2 AB -9999 ind16843 4 2RS
2014 2 AB -9999 ind16843 5 2RS
2014 2 AB -9999 ind16660 4 2RS
2014 2 AB -9999 ind16660 4 2RS
2014 2 AB -9999 ind6296 4 2RS
2014 2 AB -9999 ind6296 3 2RS
2014 2 AB -9999 ind8998 3 2RS
2014 2 AB -9999 ind8998 3 2RS
2014 2 AB -9999 ind6339 3 2RS
2014 2 AB -9999 ind6339 3 2RS
2014 2 AB -9999 ind1296 2 2RS
2014 2 AB -9999 ind1296 3 2RS
2014 2 AB -9999 ind8116 3 2RS
2014 2 AB -9999 ind8116 2 2RS
2014 2 AB -9999 ind5550 3 2RS
2014 2 AB -9999 ind5550 3 2RS
2014 2 AB -9999 ind10747 5 2RS
2014 2 AB -9999 ind10747 6 2RS
2014 2 AB -9999 ind16957 3 2RS
2014 2 AB -9999 ind16957 5 2RS
2014 2 AB -9999 ind1486 4 2RS
2014 2 AB -9999 ind1486 4 2RS
2014 2 AB -9999 ind7157 5 2RS
2014 2 AB -9999 ind7157 4 2RS
2014 2 AB -9999 ind2784 5 2RS
2014 2 AB -9999 ind2784 3 2RS
2014 2 AB -9999 ind9849 5 2RS
2014 2 AB -9999 ind9849 5 2RS
2014 2 AB -9999 ind30328 4 2RS
2014 2 AB -9999 ind30328 4 2RS
2014 2 AB -9999 ind9626 6 2RS
2014 2 AB -9999 ind9626 4 2RS
2014 2 AB -9999 ind25670 5 2RS
2014 2 AB -9999 ind25670 5 2RS
2014 2 AB -9999 ind9470 3 2RS
2014 2 AB -9999 ind9470 3 2RS
2014 2 AB -9999 ind25173 3 2RS
2014 2 AB -9999 ind25173 3 2RS
2014 2 AB -9999 ind5980 5 2RS
2014 2 AB -9999 ind5980 7 2RS
2014 2 AB -9999 ind11546 3 2RS
2014 2 AB -9999 ind11546 5 2RS
2014 2 AB -9999 ind21498 4 2RS
2014 2 AB -9999 ind21498 3 2RS
2014 2 AB -9999 ind5605 3 2RS
2014 2 AB -9999 ind5605 4 2RS
2014 2 AB -9999 ind25770 4 2RS
2014 2 AB -9999 ind25770 2 2RS
2014 2 AB -9999 ind28191 2 2RS
2014 2 AB -9999 ind28191 5 2RS
2014 2 AB -9999 ind1996 4 2RS
2014 2 AB -9999 ind1996 4 2RS
2014 2 AB -9999 ind9300 2 2RS
2014 2 AB -9999 ind9300 3 2RS
2014 2 AB -9999 ind17257 4 2RS
2014 2 AB -9999 ind17257 6 2RS
2014 2 AB -9999 ind12915 2 2RS
2014 2 AB -9999 ind12915 5 2RS
2014 2 AB -9999 ind7783 5 2RS
2014 2 AB -9999 ind7783 4 2RS
2014 2 AB -9999 ind4127 4 2RS
2014 2 AB -9999 ind4127 3 2RS
2014 2 AB -9999 ind25562 7 2RS
2014 2 AB -9999 ind25562 5 2RS
2014 2 AB -9999 ind14218 4 2RS
2014 2 AB -9999 ind14218 3 2RS
2014 2 AB -9999 ind20875 4 2RS
2014 2 AB -9999 ind20875 7 2RS
2014 2 AB -9999 ind15499 3 2RS
2014 2 AB -9999 ind15499 3 2RS
2014 2 AB -9999 ind30287 5 2RS
2014 2 AB -9999 ind30287 5 2RS
2014 2 AB -9999 ind7380 3 2RS
2014 2 AB -9999 ind7380 3 2RS
2014 2 AB -9999 ind17300 2 2RS
2014 2 AB -9999 ind17300 1 2RS
2014 2 AB -9999 ind20108 3 2RS
2014 2 AB -9999 ind20108 5 2RS
2014 2 AB -9999 ind6960 3 2RS
2014 2 AB -9999 ind6960 3 2RS
2014 2 AB -9999 ind20809 3 2RS
2014 2 AB -9999 ind20809 3 2RS
2014 2 AB -9999 ind1899 3 2RS
2014 2 AB -9999 ind1899 4 2RS
2014 2 AB -9999 ind13094 3 2RS
2014 2 AB -9999 ind13094 3 2RS
2014 2 AB -9999 ind7221 4 2RS
2014 2 AB -9999 ind7221 4 2RS
2014 2 AB -9999 ind21837 4 2RS
2014 2 AB -9999 ind21837 5 2RS
2014 2 AB -9999 ind1432 4 2RS
2014 2 AB -9999 ind1432 2 2RS
2014 2 AB -9999 ind9771 5 2RS
2014 2 AB -9999 ind9771 4 2RS
2014 2 AB -9999 ind18287 5 2RS
2014 2 AB -9999 ind18287 4 2RS
2014 2 AB -9999 ind7622 3 2RS
2014 2 AB -9999 ind7622 3 2RS
2014 2 AB -9999 ind10289 4 2RS
2014 2 AB -9999 ind10289 5 2RS
2014 2 AB -9999 ind26130 3 2RS
2014 2 AB -9999 ind26130 4 2RS
2014 2 AB -9999 ind21823 3 2RS
2014 2 AB -9999 ind21823 4 2RS
2014 2 AB -9999 ind4007 3 2RS
2014 2 AB -9999 ind4007 3 2RS
2014 2 AB -9999 ind18589 5 2RS
2014 2 AB -9999 ind18589 4 2RS
2014 2 AB -9999 ind25398 2 2RS
2014 2 AB -9999 ind25398 1 2RS
2014 2 AB -9999 ind23687 2 2RS
2014 2 AB -9999 ind23687 3 2RS
2014 2 AB -9999 ind20782 1 2RS
2014 2 AB -9999 ind20782 3 2RS
2014 2 AB -9999 ind18079 2 2RS
2014 2 AB -9999 ind18079 3 2RS
2014 2 AB -9999 ind11350 3 2RS
2014 2 AB -9999 ind11350 3 2RS
2014 2 AB -9999 ind12118 3 2RS
2014 2 AB -9999 ind12118 4 2RS
2014 2 AB -9999 ind1823 2 2RS
2014 2 AB -9999 ind1823 3 2RS
2014 2 AB -9999 ind16095 4 2RS
2014 2 AB -9999 ind16095 3 2RS
2014 2 AB -9999 ind29150 4 2RS
2014 2 AB -9999 ind29150 6 2RS
2014 2 AB -9999 ind20801 3 2RS
2014 2 AB -9999 ind20801 3 2RS
2014 2 AB -9999 ind684 4 2RS
2014 2 AB -9999 ind684 4 2RS
2014 2 AB -9999 ind4760 4 2RS
2014 2 AB -9999 ind4760 4 2RS
2014 2 AB -9999 ind6254 5 2RS
2014 2 AB -9999 ind6254 4 2RS
2014 2 AB -9999 ind9970 1 2RS
2014 2 AB -9999 ind9970 4 2RS
2014 2 AB -9999 ind9648 5 2RS
2014 2 AB -9999 ind9648 5 2RS
2014 2 AB -9999 ind18783 4 2RS
2014 2 AB -9999 ind18783 4 2RS
2014 2 AB -9999 ind24698 5 2RS
2014 2 AB -9999 ind24698 4 2RS
2014 2 AB -9999 ind20469 5 2RS
2014 2 AB -9999 ind20469 5 2RS
2014 2 AB -9999 ind2310 2 2RS
2014 2 AB -9999 ind2310 4 2RS
2014 2 AB -9999 ind23507 3 2RS
2014 2 AB -9999 ind23507 4 2RS
2014 2 AB -9999 ind26772 3 2RS
2014 2 AB -9999 ind26772 4 2RS
2014 2 AB -9999 ind18475 2 2RS
2014 2 AB -9999 ind18475 4 2RS
2014 2 AB -9999 ind14319 3 2RS
2014 2 AB -9999 ind14319 4 2RS
2014 2 AB -9999 ind12657 6 2RS
2014 2 AB -9999 ind12657 5 2RS
2014 2 AB -9999 ind11062 5 2RS
2014 2 AB -9999 ind11062 4 2RS
2014 2 AB -9999 ind23368 6 2RS
2014 2 AB -9999 ind23368 4 2RS
2014 2 AB -9999 ind21556 7 2RS
2014 2 AB -9999 ind21556 4 2RS
2014 2 AB -9999 ind10392 5 2RS
2014 2 AB -9999 ind10392 4 2RS
2014 2 AB -9999 ind14776 4 2RS
2014 2 AB -9999 ind14776 6 2RS
2014 2 AB -9999 ind18143 4 2RS
2014 2 AB -9999 ind18143 5 2RS
2014 2 AB -9999 ind15755 3 2RS
2014 2 AB -9999 ind15755 4 2RS
2014 2 AB -9999 ind23690 5 2RS
2014 2 AB -9999 ind23690 5 2RS
2014 2 AB -9999 ind3191 3 2RS
2014 2 AB -9999 ind3191 4 2RS
2014 2 AB -9999 ind3933 6 2RS
2014 2 AB -9999 ind3933 5 2RS
2014 2 AB -9999 ind8982 4 2RS
2014 2 AB -9999 ind8982 3 2RS
2014 2 AB -9999 ind26113 3 2RS
2014 2 AB -9999 ind26113 5 2RS
2014 2 AB -9999 ind27186 5 2RS
2014 2 AB -9999 ind27186 4 2RS
2014 2 AB -9999 ind28078 3 2RS
2014 2 AB -9999 ind28078 4 2RS
2014 2 AB -9999 ind27753 4 2RS
2014 2 AB -9999 ind27753 5 2RS
2014 2 AB -9999 ind689 5 2RS
2014 2 AB -9999 ind689 4 2RS
2014 2 AB -9999 ind13464 6 2RS
2014 2 AB -9999 ind13464 6 2RS
2014 2 AB -9999 ind25922 4 2RS
2014 2 AB -9999 ind25922 5 2RS
2014 2 AB -9999 ind26927 4 2RS
2014 2 AB -9999 ind26927 6 2RS
2014 2 AB -9999 ind8226 7 2RS
2014 2 AB -9999 ind8226 5 2RS
2014 2 AB -9999 ind18789 5 2RS
2014 2 AB -9999 ind18789 6 2RS
2014 2 AB -9999 ind8224 4 2RS
2014 2 AB -9999 ind8224 7 2RS
2014 2 AB -9999 ind4612 5 2RS
2014 2 AB -9999 ind4612 5 2RS
2014 2 AB -9999 ind8392 6 2RS
2014 2 AB -9999 ind8392 5 2RS
2014 2 AB -9999 ind6782 3 2RS
2014 2 AB -9999 ind6782 5 2RS
2014 2 AB -9999 ind24507 5 2RS
2014 2 AB -9999 ind24507 5 2RS
2014 2 AB -9999 ind24507 4 2RS
2014 2 AB -9999 ind24507 6 2RS
2014 2 AB -9999 ind16226 3 2RS
2014 2 AB -9999 ind16226 4 2RS
2014 2 AB -9999 ind8958 3 2RS
2014 2 AB -9999 ind8958 4 2RS
2014 2 AB -9999 ind2725 4 2RS
2014 2 AB -9999 ind2725 5 2RS
2014 2 AB -9999 ind815 3 2RS
2014 2 AB -9999 ind815 4 2RS
2014 2 AB -9999 ind30075 5 2RS
2014 2 AB -9999 ind30075 6 2RS
2014 2 AB -9999 ind5211 4 2RS
2014 2 AB -9999 ind5211 3 2RS
2014 2 AB -9999 ind14396 4 2RS
2014 2 AB -9999 ind14396 5 2RS
2014 2 AB -9999 ind14066 3 2RS
2014 2 AB -9999 ind14066 5 2RS
2014 2 AB -9999 ind29346 4 2RS
2014 2 AB -9999 ind29346 4 2RS
2014 2 AB -9999 ind3735 5 2RS
2014 2 AB -9999 ind3735 4 2RS
2014 2 AB -9999 ind16158 4 2RS
2014 2 AB -9999 ind16158 3 2RS
2014 2 AB -9999 ind6182 4 2RS
2014 2 AB -9999 ind6182 4 2RS
2014 2 AB -9999 ind22237 5 2RS
2014 2 AB -9999 ind22237 5 2RS
2014 2 AB -9999 ind758 5 2RS
2014 2 AB -9999 ind758 5 2RS
2014 2 AB -9999 ind11182 4 2RS
2014 2 AB -9999 ind11182 5 2RS
2014 2 AB -9999 ind22326 4 2RS
2014 2 AB -9999 ind22326 5 2RS
2014 2 AB -9999 ind24237 5 2RS
2014 2 AB -9999 ind24237 4 2RS
2014 2 AB -9999 ind19985 3 2RS
2014 2 AB -9999 ind19985 4 2RS
2014 2 AB -9999 ind19985 4 2RS
2014 2 AB -9999 ind19985 4 2RS
2014 2 AB -9999 ind4663 5 2RS
2014 2 AB -9999 ind4663 6 2RS
2014 2 AB -9999 ind8145 5 2RS
2014 2 AB -9999 ind8145 4 2RS
2014 2 AB -9999 ind22217 5 2RS
2014 2 AB -9999 ind22217 5 2RS
2014 2 AB -9999 ind24027 4 2RS
2014 2 AB -9999 ind24027 4 2RS
2014 2 AB -9999 ind2691 6 2RS
2014 2 AB -9999 ind2691 7 2RS
2014 2 AB -9999 ind3471 6 2RS
2014 2 AB -9999 ind3471 5 2RS
2014 2 AB -9999 ind4828 4 2RS
2014 2 AB -9999 ind4828 4 2RS
2014 2 AB -9999 ind16457 6 2RS
2014 2 AB -9999 ind16457 4 2RS
2014 2 AB -9999 ind28789 5 2RS
2014 2 AB -9999 ind28789 3 2RS
2014 2 AB -9999 ind19789 5 2RS
2014 2 AB -9999 ind19789 2 2RS
2014 2 AB -9999 ind10466 5 2RS
2014 2 AB -9999 ind10466 4 2RS
2014 2 AB -9999 ind29923 4 2RS
2014 2 AB -9999 ind29923 5 2RS
2014 2 AB -9999 ind16316 4 2RS
2014 2 AB -9999 ind16316 4 2RS
2014 2 AB -9999 ind5277 4 2RS
2014 2 AB -9999 ind5277 4 2RS
2014 2 AB -9999 ind10717 4 2RS
2014 2 AB -9999 ind10717 5 2RS
2014 2 AB -9999 ind3451 4 2RS
2014 2 AB -9999 ind3451 5 2RS
2014 2 AB -9999 ind3568 6 2RS
2014 2 AB -9999 ind3568 5 2RS
2014 2 AB -9999 ind8469 4 2RS
2014 2 AB -9999 ind8469 6 2RS
2014 2 AB -9999 ind8309 3 2RS
2014 2 AB -9999 ind8309 4 2RS
2014 2 AB -9999 ind11501 5 2RS
2014 2 AB -9999 ind11501 4 2RS
2014 2 AB -9999 ind6114 5 2RS
2014 2 AB -9999 ind6114 4 2RS
2014 2 AB -9999 ind22378 7 2RS
2014 2 AB -9999 ind22378 7 2RS
2014 2 AB -9999 ind27386 5 2RS
2014 2 AB -9999 ind27386 3 2RS
2014 2 AB -9999 ind8497 5 2RS
2014 2 AB -9999 ind8497 4 2RS
2014 2 AB -9999 ind9373 5 2RS
2014 2 AB -9999 ind9373 5 2RS
2014 2 AB -9999 ind28242 4 2RS
2014 2 AB -9999 ind28242 4 2RS
2014 2 AB -9999 ind25710 4 2RS
2014 2 AB -9999 ind25710 3 2RS
2014 2 AB -9999 ind23033 5 2RS
2014 2 AB -9999 ind23033 4 2RS
2014 2 AB -9999 ind11389 6 2RS
2014 2 AB -9999 ind11389 4 2RS
2014 2 AB -9999 ind26496 5 2RS
2014 2 AB -9999 ind26496 3 2RS
2014 2 AB -9999 ind2213 3 2RS
2014 2 AB -9999 ind2213 3 2RS
2014 2 AB -9999 ind25818 5 2RS
2014 2 AB -9999 ind25818 5 2RS
2014 2 AB -9999 ind9268 4 2RS
2014 2 AB -9999 ind9268 3 2RS
2014 2 AB -9999 ind6326 3 2RS
2014 2 AB -9999 ind6326 2 2RS
2014 2 AB -9999 ind30421 3 2RS
2014 2 AB -9999 ind30421 3 2RS
2014 2 AB -9999 ind20664 3 2RS
2014 2 AB -9999 ind20664 3 2RS
2014 2 AB -9999 ind25127 3 2RS
2014 2 AB -9999 ind25127 4 2RS
2014 2 AB -9999 ind7768 5 2RS
2014 2 AB -9999 ind7768 4 2RS
2014 2 AB -9999 ind9825 4 2RS
2014 2 AB -9999 ind9825 3 2RS
2014 2 AB -9999 ind29414 5 2RS
2014 2 AB -9999 ind29414 4 2RS
2014 2 AB -9999 ind24206 5 2RS
2014 2 AB -9999 ind24206 4 2RS
2014 2 AB -9999 ind4620 5 2RS
2014 2 AB -9999 ind4620 3 2RS
2014 2 AB -9999 ind27552 5 2RS
2014 2 AB -9999 ind27552 3 2RS
2014 2 AB -9999 ind6854 4 2RS
2014 2 AB -9999 ind6854 5 2RS
2014 2 AB -9999 ind25776 4 2RS
2014 2 AB -9999 ind25776 4 2RS
2014 2 AB -9999 ind7808 3 2RS
2014 2 AB -9999 ind7808 5 2RS
2014 2 AB -9999 ind14553 3 2RS
2014 2 AB -9999 ind14553 3 2RS
2014 2 AB -9999 ind9337 5 2RS
2014 2 AB -9999 ind9337 5 2RS
2014 2 AB -9999 ind22055 6 2RS
2014 2 AB -9999 ind22055 5 2RS
2014 2 AB -9999 ind4311 1 2RS
2014 2 AB -9999 ind4311 4 2RS
2014 2 AB -9999 ind27481 5 2RS
2014 2 AB -9999 ind27481 4 2RS
2014 2 AB -9999 ind19367 2 2RS
2014 2 AB -9999 ind19367 4 2RS
2014 2 AB -9999 ind2607 6 2RS
2014 2 AB -9999 ind2607 2 2RS
2014 2 AB -9999 ind23281 4 2RS
2014 2 AB -9999 ind23281 3 2RS
2014 2 AB -9999 ind16044 4 2RS
2014 2 AB -9999 ind16044 3 2RS
2014 2 AB -9999 ind23503 4 2RS
2014 2 AB -9999 ind23503 5 2RS
2014 2 AB -9999 ind23503 5 2RS
2014 2 AB -9999 ind23503 5 2RS
2014 2 AB -9999 ind30064 4 2RS
2014 2 AB -9999 ind30064 4 2RS
2014 2 AB -9999 ind23501 3 2RS
2014 2 AB -9999 ind23501 1 2RS
2014 2 AB -9999 ind11645 4 2RS
2014 2 AB -9999 ind11645 1 2RS
2014 2 AB -9999 ind14813 5 2RS
2014 2 AB -9999 ind14813 2 2RS
2014 2 AB -9999 ind8163 5 2RS
2014 2 AB -9999 ind8163 3 2RS
2014 2 AB -9999 ind9237 2 2RS
2014 2 AB -9999 ind9237 1 2RS
2014 2 AB -9999 ind523 2 2RS
2014 2 AB -9999 ind523 2 2RS
2014 2 AB -9999 ind18569 2 2RS
2014 2 AB -9999 ind18569 1 2RS
2014 2 AB -9999 ind19489 2 2RS
2014 2 AB -9999 ind19489 3 2RS
2014 2 AB -9999 ind17475 5 2RS
2014 2 AB -9999 ind17475 5 2RS
2014 2 AB -9999 ind23097 1 2RS
2014 2 AB -9999 ind23097 3 2RS
2014 2 AB -9999 ind22419 1 2RS
2014 2 AB -9999 ind22419 4 2RS
2014 2 AB -9999 ind6691 3 2RS
2014 2 AB -9999 ind6691 4 2RS
2014 2 AB -9999 ind1623 4 2RS
2014 2 AB -9999 ind1623 4 2RS
2014 2 AB -9999 ind11391 4 2RS
2014 2 AB -9999 ind11391 7 2RS
2014 2 AB -9999 ind9902 5 2RS
2014 2 AB -9999 ind9902 4 2RS
2014 2 AB -9999 ind17547 4 2RS
2014 2 AB -9999 ind17547 2 2RS
2014 2 AB -9999 ind867 5 2RS
2014 2 AB -9999 ind867 3 2RS
2014 2 AB -9999 ind14459 3 2RS
2014 2 AB -9999 ind14459 4 2RS
2014 2 AB -9999 ind25276 1 2RS
2014 2 AB -9999 ind25276 3 2RS
2014 2 AB -9999 ind24941 2 2RS
2014 2 AB -9999 ind24941 3 2RS
2014 2 AB -9999 ind21444 3 2RS
2014 2 AB -9999 ind21444 5 2RS
2014 2 AB -9999 ind30172 4 2RS
2014 2 AB -9999 ind30172 6 2RS
2014 2 AB -9999 ind11429 3 2RS
2014 2 AB -9999 ind11429 5 2RS
2014 2 AB -9999 ind15621 4 2RS
2014 2 AB -9999 ind15621 6 2RS
2014 2 AB -9999 ind11541 5 2RS
2014 2 AB -9999 ind11541 4 2RS
2014 2 AB -9999 ind20018 6 2RS
2014 2 AB -9999 ind20018 8 2RS
2014 2 AB -9999 ind5074 4 2RS
2014 2 AB -9999 ind5074 5 2RS
2014 2 AB -9999 ind14560 4 2RS
2014 2 AB -9999 ind14560 6 2RS
2014 2 AB -9999 ind28141 7 2RS
2014 2 AB -9999 ind28141 5 2RS
2014 2 AB -9999 ind13241 5 2RS
2014 2 AB -9999 ind13241 5 2RS
2014 2 AB -9999 ind516 7 2RS
2014 2 AB -9999 ind516 6 2RS
2014 2 AB -9999 ind516 6 2RS
2014 2 AB -9999 ind516 6 2RS
2014 2 AB -9999 ind25762 4 2RS
2014 2 AB -9999 ind25762 6 2RS
2014 2 AB -9999 ind4359 6 2RS
2014 2 AB -9999 ind4359 5 2RS
2014 2 AB -9999 ind85 4 2RS
2014 2 AB -9999 ind85 4 2RS
2014 2 AB -9999 ind17898 6 2RS
2014 2 AB -9999 ind17898 6 2RS
2014 2 AB -9999 ind8402 5 2RS
2014 2 AB -9999 ind8402 5 2RS
2014 2 AB -9999 ind4826 7 2RS
2014 2 AB -9999 ind4826 5 2RS
2014 2 AB -9999 ind23939 4 2RS
2014 2 AB -9999 ind23939 5 2RS
2014 2 AB -9999 ind21985 5 2RS
2014 2 AB -9999 ind21985 5 2RS
2014 2 AB -9999 ind11480 4 2RS
2014 2 AB -9999 ind11480 3 2RS
2014 2 AB -9999 ind10893 4 2RS
2014 2 AB -9999 ind10893 3 2RS
2014 2 AB -9999 ind14201 4 2RS
2014 2 AB -9999 ind14201 3 2RS
2014 2 AB -9999 ind28391 3 2RS
2014 2 AB -9999 ind28391 4 2RS
2014 2 AB -9999 ind18994 4 2RS
2014 2 AB -9999 ind18994 3 2RS
2014 2 AB -9999 ind24757 5 2RS
2014 2 AB -9999 ind24757 4 2RS
2014 2 AB -9999 ind22968 5 2RS
2014 2 AB -9999 ind22968 6 2RS
2014 2 AB -9999 ind12343 5 2RS
2014 2 AB -9999 ind12343 6 2RS
2014 2 AB -9999 ind15204 6 2RS
2014 2 AB -9999 ind15204 6 2RS
2014 2 AB -9999 ind10908 4 2RS
2014 2 AB -9999 ind10908 4 2RS
2014 2 AB -9999 ind29290 3 2RS
2014 2 AB -9999 ind29290 2 2RS
2014 2 AB -9999 ind17049 5 2RS
2014 2 AB -9999 ind17049 4 2RS
2014 2 AB -9999 ind18180 4 2RS
2014 2 AB -9999 ind18180 4 2RS
2014 2 AB -9999 ind7127 4 2RS
2014 2 AB -9999 ind7127 5 2RS
2014 2 AB -9999 ind10950 5 2RS
2014 2 AB -9999 ind10950 5 2RS
2014 2 AB -9999 ind20208 3 2RS
2014 2 AB -9999 ind20208 3 2RS
2014 2 AB -9999 ind13134 5 2RS
2014 2 AB -9999 ind13134 5 2RS
2014 2 AB -9999 ind518 5 2RS
2014 2 AB -9999 ind518 6 2RS
2014 2 AB -9999 ind978 5 2RS
2014 2 AB -9999 ind978 5 2RS
2014 2 AB -9999 ind23005 4 2RS
2014 2 AB -9999 ind23005 3 2RS
2014 2 AB -9999 ind21572 4 2RS
2014 2 AB -9999 ind21572 5 2RS
2014 2 AB -9999 ind13423 5 2RS
2014 2 AB -9999 ind13423 4 2RS
2014 2 AB -9999 ind6033 3 2RS
2014 2 AB -9999 ind6033 4 2RS
2014 2 AB -9999 ind8470 5 2RS
2014 2 AB -9999 ind8470 5 2RS
2014 2 AB -9999 ind13644 5 2RS
2014 2 AB -9999 ind13644 4 2RS
2014 2 AB -9999 ind11780 5 2RS
2014 2 AB -9999 ind11780 5 2RS
2014 2 AB -9999 ind17279 5 2RS
2014 2 AB -9999 ind17279 5 2RS
2014 2 AB -9999 ind11259 4 2RS
2014 2 AB -9999 ind11259 6 2RS
2014 2 AB -9999 ind8739 4 2RS
2014 2 AB -9999 ind8739 5 2RS
2014 2 AB -9999 ind12959 6 2RS
2014 2 AB -9999 ind12959 5 2RS
2014 2 AB -9999 ind24180 5 2RS
2014 2 AB -9999 ind24180 5 2RS
2014 2 AB -9999 ind8140 6 2RS
2014 2 AB -9999 ind8140 4 2RS
2014 2 AB -9999 ind3518 5 2RS
2014 2 AB -9999 ind3518 5 2RS
2014 2 AB -9999 ind25212 6 2RS
2014 2 AB -9999 ind25212 5 2RS
2014 2 AB -9999 ind11322 5 2RS
2014 2 AB -9999 ind11322 3 2RS
2014 2 AB -9999 ind2101 5 2RS
2014 2 AB -9999 ind2101 4 2RS
2014 2 AB -9999 ind7260 2 2RS
2014 2 AB -9999 ind7260 3 2RS
2014 2 AB -9999 ind24418 5 2RS
2014 2 AB -9999 ind24418 4 2RS
2014 2 AB -9999 ind14180 4 2RS
2014 2 AB -9999 ind14180 4 2RS
2014 2 AB -9999 ind27893 4 2RS
2014 2 AB -9999 ind27893 5 2RS
2014 2 AB -9999 ind30380 5 2RS
2014 2 AB -9999 ind30380 5 2RS
2014 2 AB -9999 ind2763 3 2RS
2014 2 AB -9999 ind2763 3 2RS
2014 2 AB -9999 ind20308 4 2RS
2014 2 AB -9999 ind20308 3 2RS
2014 2 AB -9999 ind4553 5 2RS
2014 2 AB -9999 ind4553 5 2RS
2014 2 AB -9999 ind25071 3 2RS
2014 2 AB -9999 ind25071 3 2RS
2014 2 AB -9999 ind29806 4 2RS
2014 2 AB -9999 ind29806 5 2RS
2014 2 AB -9999 ind7643 2 2RS
2014 2 AB -9999 ind7643 3 2RS
2014 2 AB -9999 ind20722 6 2RS
2014 2 AB -9999 ind20722 6 2RS
2014 2 AB -9999 ind8094 4 2RS
2014 2 AB -9999 ind8094 4 2RS
2014 2 AB -9999 ind23612 4 2RS
2014 2 AB -9999 ind23612 4 2RS
2014 2 AB -9999 ind25538 6 2RS
2014 2 AB -9999 ind25538 5 2RS
2014 2 AB -9999 ind29321 4 2RS
2014 2 AB -9999 ind29321 4 2RS
2014 2 AB -9999 ind4339 4 2RS
2014 2 AB -9999 ind4339 4 2RS
2014 2 AB -9999 ind25392 6 2RS
2014 2 AB -9999 ind25392 5 2RS
2014 2 AB -9999 ind1751 5 2RS
2014 2 AB -9999 ind1751 3 2RS
2014 2 AB -9999 ind10543 5 2RS
2014 2 AB -9999 ind10543 5 2RS
2014 2 AB -9999 ind12102 3 2RS
2014 2 AB -9999 ind12102 4 2RS
2014 2 AB -9999 ind14604 4 2RS
2014 2 AB -9999 ind14604 3 2RS
2014 2 AB -9999 ind19307 4 2RS
2014 2 AB -9999 ind19307 5 2RS
2014 2 AB -9999 ind17225 4 2RS
2014 2 AB -9999 ind17225 2 2RS
2014 2 AB -9999 ind23648 5 2RS
2014 2 AB -9999 ind23648 4 2RS
2014 2 AB -9999 ind10012 5 2RS
2014 2 AB -9999 ind10012 4 2RS
2014 2 AB -9999 ind190 5 2RS
2014 2 AB -9999 ind190 6 2RS
2014 2 AB -9999 ind30291 5 2RS
2014 2 AB -9999 ind30291 6 2RS
2014 2 AB -9999 ind29357 5 2RS
2014 2 AB -9999 ind29357 5 2RS
2014 2 AB -9999 ind16581 5 2RS
2014 2 AB -9999 ind16581 5 2RS
2014 2 AB -9999 ind28449 4 2RS
2014 2 AB -9999 ind28449 4 2RS
2014 2 AB -9999 ind13764 3 2RS
2014 2 AB -9999 ind13764 3 2RS
2014 2 AB -9999 ind24112 4 2RS
2014 2 AB -9999 ind24112 5 2RS
2014 2 AB -9999 ind2789 4 2RS
2014 2 AB -9999 ind2789 3 2RS
2014 2 AB -9999 ind271 5 2RS
2014 2 AB -9999 ind271 4 2RS
2014 2 AB -9999 ind15992 4 2RS
2014 2 AB -9999 ind15992 4 2RS
2014 2 AB -9999 ind13531 4 2RS
2014 2 AB -9999 ind13531 5 2RS
2014 2 AB -9999 ind8679 5 2RS
2014 2 AB -9999 ind8679 5 2RS
2014 2 AB -9999 ind25517 4 2RS
2014 2 AB -9999 ind25517 4 2RS
2014 2 AB -9999 ind3930 4 2RS
2014 2 AB -9999 ind3930 3 2RS
2014 2 AB -9999 ind19319 3 2RS
2014 2 AB -9999 ind19319 2 2RS
2014 2 AB -9999 ind27272 3 2RS
2014 2 AB -9999 ind27272 3 2RS
2014 2 AB -9999 ind129 4 2RS
2014 2 AB -9999 ind129 4 2RS
2014 2 AB -9999 ind13325 2 2RS
2014 2 AB -9999 ind13325 3 2RS
2014 2 AB -9999 ind7815 5 2RS
2014 2 AB -9999 ind7815 6 2RS
2014 2 AB -9999 ind26899 5 2RS
2014 2 AB -9999 ind26899 6 2RS
2014 2 AB -9999 ind18864 5 2RS
2014 2 AB -9999 ind18864 5 2RS
2014 2 AB -9999 ind17113 6 2RS
2014 2 AB -9999 ind17113 5 2RS
2014 2 AB -9999 ind8147 6 2RS
2014 2 AB -9999 ind8147 6 2RS
2014 2 AB -9999 ind11263 5 2RS
2014 2 AB -9999 ind11263 5 2RS
2014 2 AB -9999 ind29238 6 2RS
2014 2 AB -9999 ind29238 5 2RS
2014 2 AB -9999 ind17141 4 2RS
2014 2 AB -9999 ind17141 4 2RS
2014 2 AB -9999 ind15395 4 2RS
2014 2 AB -9999 ind15395 4 2RS
2014 2 AB -9999 ind5409 3 2RS
2014 2 AB -9999 ind5409 5 2RS
2014 2 AB -9999 ind3793 3 2RS
2014 2 AB -9999 ind3793 3 2RS
2014 2 AB -9999 ind15597 3 2RS
2014 2 AB -9999 ind15597 4 2RS
2014 2 AB -9999 ind23858 3 2RS
2014 2 AB -9999 ind23858 5 2RS
2014 2 AB -9999 ind8585 6 2RS
2014 2 AB -9999 ind8585 3 2RS
2014 2 AB -9999 ind26464 3 2RS
2014 2 AB -9999 ind26464 4 2RS
2014 2 AB -9999 ind4803 2 2RS
2014 2 AB -9999 ind4803 3 2RS
2014 2 AB -9999 ind6956 4 2RS
2014 2 AB -9999 ind6956 5 2RS
2014 2 AB -9999 ind25187 5 2RS
2014 2 AB -9999 ind25187 4 2RS
2014 2 AB -9999 ind19223 5 2RS
2014 2 AB -9999 ind19223 5 2RS
2014 2 AB -9999 ind11703 5 2RS
2014 2 AB -9999 ind11703 4 2RS
2014 2 AB -9999 ind3740 4 2RS
2014 2 AB -9999 ind3740 5 2RS
2014 2 AB -9999 ind26464 5 2RS
2014 2 AB -9999 ind26464 6 2RS
2014 2 AB -9999 ind4803 4 2RS
2014 2 AB -9999 ind4803 4 2RS
2014 2 AB -9999 ind6956 5 2RS
2014 2 AB -9999 ind6956 4 2RS
2014 2 AB -9999 ind25187 4 2RS
2014 2 AB -9999 ind25187 4 2RS
2014 2 AB -9999 ind19223 4 2RS
2014 2 AB -9999 ind19223 3 2RS
2014 2 AB -9999 ind21254 3 2RS
2014 2 AB -9999 ind21254 5 2RS
2014 2 AB -9999 ind11703 2 2RS
2014 2 AB -9999 ind11703 4 2RS
2014 2 AB -9999 ind3740 4 2RS
2014 2 AB -9999 ind3740 5 2RS
2014 2 AB -9999 ind22516 4 2RS
2014 2 AB -9999 ind22516 4 2RS
2014 2 AB -9999 ind19192 3 2RS
2014 2 AB -9999 ind19192 4 2RS
2014 2 AB -9999 ind16822 3 2RS
2014 2 AB -9999 ind16822 5 2RS
2014 2 AB -9999 ind13695 3 2RS
2014 2 AB -9999 ind13695 3 2RS
2014 2 AB -9999 ind28686 3 2RS
2014 2 AB -9999 ind28686 5 2RS
2014 2 AB -9999 ind20610 4 2RS
2014 2 AB -9999 ind20610 4 2RS
2014 2 AB -9999 ind6350 4 2RS
2014 2 AB -9999 ind6350 4 2RS
2014 2 AB -9999 ind18035 3 2RS
2014 2 AB -9999 ind18035 5 2RS
2014 2 AB -9999 ind17182 5 2RS
2014 2 AB -9999 ind17182 4 2RS
2014 2 AB -9999 ind24761 5 2RS
2014 2 AB -9999 ind24761 3 2RS
2014 2 AB -9999 ind27897 3 2RS
2014 2 AB -9999 ind27897 4 2RS
2014 2 AB -9999 ind18568 5 2RS
2014 2 AB -9999 ind18568 2 2RS
2014 2 AB -9999 ind1025 4 2RS
2014 2 AB -9999 ind1025 5 2RS
2014 2 AB -9999 ind7906 5 2RS
2014 2 AB -9999 ind7906 5 2RS
2014 2 AB -9999 ind29545 4 2RS
2014 2 AB -9999 ind29545 5 2RS
2014 2 AB -9999 ind21562 4 2RS
2014 2 AB -9999 ind21562 6 2RS
2014 2 AB -9999 ind6959 5 2RS
2014 2 AB -9999 ind6959 4 2RS
2014 2 AB -9999 ind14503 2 2RS
2014 2 AB -9999 ind14503 3 2RS
2014 2 AB -9999 ind29098 2 2RS
2014 2 AB -9999 ind29098 4 2RS
2014 2 AB -9999 ind19383 3 2RS
2014 2 AB -9999 ind19383 4 2RS
2014 2 AB -9999 ind29947 5 2RS
2014 2 AB -9999 ind29947 7 2RS
2014 2 AB -9999 ind22671 3 2RS
2014 2 AB -9999 ind22671 2 2RS
2014 2 AB -9999 ind27993 3 2RS
2014 2 AB -9999 ind27993 3 2RS
2014 2 AB -9999 ind3730 3 2RS
2014 2 AB -9999 ind3730 3 2RS
2014 2 AB -9999 ind3326 3 2RS
2014 2 AB -9999 ind3326 2 2RS
2014 2 AB -9999 ind17753 3 2RS
2014 2 AB -9999 ind17753 3 2RS
2014 2 AB -9999 ind12798 4 2RS
2014 2 AB -9999 ind12798 4 2RS
2014 2 AB -9999 ind7411 2 2RS
2014 2 AB -9999 ind7411 4 2RS
2014 2 AB -9999 ind29764 4 2RS
2014 2 AB -9999 ind29764 3 2RS
2014 2 AB -9999 ind22547 3 2RS
2014 2 AB -9999 ind22547 4 2RS
2014 2 AB -9999 ind1471 3 2RS
2014 2 AB -9999 ind1471 3 2RS
2014 2 AB -9999 ind21030 4 2RS
2014 2 AB -9999 ind21030 4 2RS
2014 2 AB -9999 ind29903 4 2RS
2014 2 AB -9999 ind29903 4 2RS
2014 2 AB -9999 ind28442 5 2RS
2014 2 AB -9999 ind28442 5 2RS
2014 2 AB -9999 ind10814 2 2RS
2014 2 AB -9999 ind10814 3 2RS
2014 2 AB -9999 ind23492 4 2RS
2014 2 AB -9999 ind23492 5 2RS
2014 2 AB -9999 ind22193 3 2RS
2014 2 AB -9999 ind22193 3 2RS
2014 2 AB -9999 ind4303 3 2RS
2014 2 AB -9999 ind4303 4 2RS
2014 2 AB -9999 ind1280 4 2RS
2014 2 AB -9999 ind1280 3 2RS
2014 2 AB -9999 ind29287 4 2RS
2014 2 AB -9999 ind29287 5 2RS
2014 2 AB -9999 ind15449 4 2RS
2014 2 AB -9999 ind15449 5 2RS
2014 2 AB -9999 ind11132 3 2RS
2014 2 AB -9999 ind11132 4 2RS
2014 2 AB -9999 ind15666 4 2RS
2014 2 AB -9999 ind15666 5 2RS
2014 2 AB -9999 ind20190 4 2RS
2014 2 AB -9999 ind20190 3 2RS
2014 2 AB -9999 ind19880 6 2RS
2014 2 AB -9999 ind19880 4 2RS
2014 2 AB -9999 ind15570 4 2RS
2014 2 AB -9999 ind15570 4 2RS
2014 2 AB -9999 ind50 3 2RS
2014 2 AB -9999 ind50 4 2RS
2014 2 AB -9999 ind7718 5 2RS
2014 2 AB -9999 ind7718 3 2RS
2014 2 AB -9999 ind1857 3 2RS
2014 2 AB -9999 ind1857 3 2RS
2014 2 AB -9999 ind23169 6 2RS
2014 2 AB -9999 ind23169 5 2RS
2014 2 AB -9999 ind6662 4 2RS
2014 2 AB -9999 ind6662 6 2RS
2014 2 AB -9999 ind15533 4 2RS
2014 2 AB -9999 ind15533 3 2RS
2014 2 AB -9999 ind26860 4 2RS
2014 2 AB -9999 ind26860 5 2RS
2014 2 AB -9999 ind21653 5 2RS
2014 2 AB -9999 ind21653 4 2RS
2014 2 AB -9999 ind20660 4 2RS
2014 2 AB -9999 ind20660 6 2RS
2014 2 AB -9999 ind26578 6 2RS
2014 2 AB -9999 ind26578 6 2RS
2014 2 AB -9999 ind18703 4 2RS
2014 2 AB -9999 ind18703 4 2RS
2014 2 AB -9999 ind11183 6 2RS
2014 2 AB -9999 ind11183 5 2RS
2014 2 AB -9999 ind19700 4 2RS
2014 2 AB -9999 ind19700 4 2RS
2014 2 AB -9999 ind11109 3 2RS
2014 2 AB -9999 ind11109 5 2RS
2014 2 AB -9999 ind6138 3 2RS
2014 2 AB -9999 ind6138 5 2RS
2014 2 AB -9999 ind15461 6 2RS
2014 2 AB -9999 ind15461 5 2RS
2014 2 AB -9999 ind4759 6 2RS
2014 2 AB -9999 ind4759 4 2RS
2014 2 AB -9999 ind4446 5 2RS
2014 2 AB -9999 ind4446 4 2RS
2014 2 AB -9999 ind2007 4 2RS
2014 2 AB -9999 ind2007 6 2RS
2014 2 AB -9999 ind3792 5 2RS
2014 2 AB -9999 ind3792 4 2RS
2014 2 AB -9999 ind20337 4 2RS
2014 2 AB -9999 ind20337 3 2RS
2014 2 AB -9999 ind20400 3 2RS
2014 2 AB -9999 ind20400 3 2RS
2014 2 AB -9999 ind6961 5 2RS
2014 2 AB -9999 ind6961 4 2RS
2014 2 AB -9999 ind5378 4 2RS
2014 2 AB -9999 ind5378 3 2RS
2014 2 AB -9999 ind7061 5 2RS
2014 2 AB -9999 ind7061 5 2RS
2014 2 AB -9999 ind5705 5 2RS
2014 2 AB -9999 ind5705 4 2RS
2014 2 AB -9999 ind27194 4 2RS
2014 2 AB -9999 ind27194 4 2RS
2014 2 AB -9999 ind18490 4 2RS
2014 2 AB -9999 ind18490 1 2RS
2014 2 AB -9999 ind16096 5 2RS
2014 2 AB -9999 ind16096 5 2RS
2014 2 AB -9999 ind20048 4 2RS
2014 2 AB -9999 ind20048 3 2RS
2014 2 AB -9999 ind8178 3 2RS
2014 2 AB -9999 ind8178 3 2RS
2014 2 AB -9999 ind6630 4 2RS
2014 2 AB -9999 ind6630 3 2RS
2014 2 AB -9999 ind8445 1 2RS
2014 2 AB -9999 ind8445 4 2RS
2014 2 AB -9999 ind34 4 2RS
2014 2 AB -9999 ind34 5 2RS
2014 2 AB -9999 ind30 2 2RS
2014 2 AB -9999 ind30 4 2RS
2014 2 AB -9999 ind11731 5 2RS
2014 2 AB -9999 ind11731 4 2RS
2014 2 AB -9999 ind26488 3 2RS
2014 2 AB -9999 ind26488 5 2RS
2014 2 AB -9999 ind12137 5 2RS
2014 2 AB -9999 ind12137 6 2RS
2014 2 AB -9999 ind20646 4 2RS
2014 2 AB -9999 ind20646 5 2RS
2014 2 AB -9999 ind18516 5 2RS
2014 2 AB -9999 ind18516 5 2RS
2014 2 AB -9999 ind10639 4 2RS
2014 2 AB -9999 ind10639 5 2RS
2014 2 AB -9999 ind9047 2 2RS
2014 2 AB -9999 ind9047 5 2RS
2014 2 AB -9999 ind19298 3 2RS
2014 2 AB -9999 ind19298 2 2RS
2014 2 AB -9999 ind23583 7 2RS
2014 2 AB -9999 ind23583 6 2RS
2014 2 AB -9999 ind11934 5 2RS
2014 2 AB -9999 ind11934 6 2RS
2014 2 AB -9999 ind2378 6 2RS
2014 2 AB -9999 ind2378 6 2RS
2014 2 AB -9999 ind1318 5 2RS
2014 2 AB -9999 ind1318 4 2RS
2014 2 AB -9999 ind19565 5 2RS
2014 2 AB -9999 ind19565 6 2RS
2014 2 AB -9999 ind7452 4 2RS
2014 2 AB -9999 ind7452 4 2RS
2014 2 AB -9999 ind9680 5 2RS
2014 2 AB -9999 ind9680 6 2RS
2014 2 AB -9999 ind3398 6 2RS
2014 2 AB -9999 ind3398 5 2RS
2014 2 AB -9999 ind25425 7 2RS
2014 2 AB -9999 ind25425 5 2RS
2014 2 AB -9999 ind1562 6 2RS
2014 2 AB -9999 ind1562 5 2RS
2014 2 AB -9999 ind1907 5 2RS
2014 2 AB -9999 ind1907 5 2RS
2014 2 AB -9999 ind5135 4 2RS
2014 2 AB -9999 ind5135 3 2RS
2014 2 AB -9999 ind25986 3 2RS
2014 2 AB -9999 ind25986 5 2RS
2014 2 AB -9999 ind21519 5 2RS
2014 2 AB -9999 ind21519 6 2RS
2014 2 AB -9999 ind20913 5 2RS
2014 2 AB -9999 ind20913 5 2RS
2014 2 AB -9999 ind17343 5 2RS
2014 2 AB -9999 ind17343 5 2RS
2014 2 AB -9999 ind18285 5 2RS
2014 2 AB -9999 ind18285 6 2RS
2014 2 AB -9999 ind18349 5 2RS
2014 2 AB -9999 ind18349 6 2RS
2014 2 AB -9999 ind6607 7 2RS
2014 2 AB -9999 ind6607 5 2RS
2014 2 AB -9999 ind14445 6 2RS
2014 2 AB -9999 ind14445 4 2RS
2014 2 AB -9999 ind25394 3 2RS
2014 2 AB -9999 ind25394 3 2RS
2014 2 AB -9999 ind23305 3 2RS
2014 2 AB -9999 ind23305 4 2RS
2014 2 AB -9999 ind8712 3 2RS
2014 2 AB -9999 ind8712 4 2RS
2014 2 AB -9999 ind18288 5 2RS
2014 2 AB -9999 ind18288 4 2RS
2014 2 AB -9999 ind6767 3 2RS
2014 2 AB -9999 ind6767 4 2RS
2014 2 AB -9999 ind30237 4 2RS
2014 2 AB -9999 ind30237 6 2RS
2014 2 AB -9999 ind13154 4 2RS
2014 2 AB -9999 ind13154 4 2RS
2014 2 AB -9999 ind6531 4 2RS
2014 2 AB -9999 ind6531 5 2RS
2014 2 AB -9999 ind13406 6 2RS
2014 2 AB -9999 ind13406 5 2RS
2014 2 AB -9999 ind1139 4 2RS
2014 2 AB -9999 ind1139 5 2RS
2014 2 AB -9999 ind18146 4 2RS
2014 2 AB -9999 ind18146 4 2RS
2014 2 AB -9999 ind8696 4 2RS
2014 2 AB -9999 ind8696 6 2RS
2014 2 AB -9999 ind16017 6 2RS
2014 2 AB -9999 ind16017 4 2RS
2014 2 AB -9999 ind16478 4 2RS
2014 2 AB -9999 ind16478 3 2RS
2014 2 AB -9999 ind4493 7 2RS
2014 2 AB -9999 ind4493 4 2RS
2014 2 AB -9999 ind30204 3 2RS
2014 2 AB -9999 ind30204 3 2RS
2014 2 AB -9999 ind8210 6 2RS
2014 2 AB -9999 ind8210 6 2RS
2014 2 AB -9999 ind9067 4 2RS
2014 2 AB -9999 ind9067 3 2RS
2015 2 AB -9999 ind4828 4 2RS
2015 2 AB -9999 ind4828 3 2RS
2015 2 AB -9999 ind16457 5 2RS
2015 2 AB -9999 ind16457 4 2RS
2015 2 AB -9999 ind28789 5 2RS
2015 2 AB -9999 ind28789 5 2RS
2015 2 AB -9999 ind19789 3 2RS
2015 2 AB -9999 ind19789 3 2RS
2015 2 AB -9999 ind10466 4 2RS
2015 2 AB -9999 ind10466 4 2RS
2015 2 AB -9999 ind29923 3 2RS
2015 2 AB -9999 ind29923 3 2RS
2015 2 AB -9999 ind29923 3 2RS
2015 2 AB -9999 ind29923 3 2RS
2015 2 AB -9999 ind16316 5 2RS
2015 2 AB -9999 ind16316 5 2RS
2015 2 AB -9999 ind5277 4 2RS
2015 2 AB -9999 ind5277 4 2RS
2015 2 AB -9999 ind10717 4 2RS
2015 2 AB -9999 ind10717 6 2RS
2015 2 AB -9999 ind3451 5 2RS
2015 2 AB -9999 ind3451 3 2RS
2015 2 AB -9999 ind3568 3 2RS
2015 2 AB -9999 ind3568 3 2RS
2015 2 AB -9999 ind8469 3 2RS
2015 2 AB -9999 ind8469 3 2RS
2015 2 AB -9999 ind8309 3 2RS
2015 2 AB -9999 ind8309 3 2RS
2015 2 AB -9999 ind11501 4 2RS
2015 2 AB -9999 ind11501 4 2RS
2015 2 AB -9999 ind6114 3 2RS
2015 2 AB -9999 ind6114 4 2RS
2015 2 AB -9999 ind22378 3 2RS
2015 2 AB -9999 ind22378 4 2RS
2015 2 AB -9999 ind27386 3 2RS
2015 2 AB -9999 ind27386 3 2RS
2015 2 AB -9999 ind8497 3 2RS
2015 2 AB -9999 ind8497 4 2RS
2015 2 AB -9999 ind9373 4 2RS
2015 2 AB -9999 ind9373 4 2RS
2015 2 AB -9999 ind28242 3 2RS
2015 2 AB -9999 ind28242 4 2RS
2015 2 AB -9999 ind25710 3 2RS
2015 2 AB -9999 ind25710 4 2RS
2015 2 AB -9999 ind23033 3 2RS
2015 2 AB -9999 ind23033 4 2RS
2015 2 AB -9999 ind11389 3 2RS
2015 2 AB -9999 ind11389 3 2RS
2015 2 AB -9999 ind26496 3 2RS
2015 2 AB -9999 ind26496 3 2RS
2015 2 AB -9999 ind2213 3 2RS
2015 2 AB -9999 ind2213 3 2RS
2015 2 AB -9999 ind25818 3 2RS
2015 2 AB -9999 ind25818 3 2RS
2015 2 AB -9999 ind9268 3 2RS
2015 2 AB -9999 ind9268 3 2RS
2015 2 AB -9999 ind6326 2 2RS
2015 2 AB -9999 ind6326 2 2RS
2015 2 AB -9999 ind30421 4 2RS
2015 2 AB -9999 ind30421 3 2RS
2015 2 AB -9999 ind20664 3 2RS
2015 2 AB -9999 ind20664 3 2RS
2015 2 AB -9999 ind25127 4 2RS
2015 2 AB -9999 ind25127 4 2RS
2015 2 AB -9999 ind7768 4 2RS
2015 2 AB -9999 ind7768 5 2RS
2015 2 AB -9999 ind9825 3 2RS
2015 2 AB -9999 ind9825 4 2RS
2015 2 AB -9999 ind29414 4 2RS
2015 2 AB -9999 ind29414 4 2RS
2015 2 AB -9999 ind24206 4 2RS
2015 2 AB -9999 ind24206 3 2RS
2015 2 AB -9999 ind4620 4 2RS
2015 2 AB -9999 ind4620 3 2RS
2015 2 AB -9999 ind4620 4 2RS
2015 2 AB -9999 ind4620 4 2RS
2015 2 AB -9999 ind27552 4 2RS
2015 2 AB -9999 ind27552 4 2RS
2015 2 AB -9999 ind6854 3 2RS
2015 2 AB -9999 ind6854 4 2RS
2015 2 AB -9999 ind25776 4 2RS
2015 2 AB -9999 ind25776 4 2RS
2015 2 AB -9999 ind7808 4 2RS
2015 2 AB -9999 ind7808 3 2RS
2015 2 AB -9999 ind14553 3 2RS
2015 2 AB -9999 ind14553 3 2RS
2015 2 AB -9999 ind14553 3 2RS
2015 2 AB -9999 ind14553 3 2RS
2015 2 AB -9999 ind9337 4 2RS
2015 2 AB -9999 ind9337 5 2RS
2015 2 AB -9999 ind22055 4 2RS
2015 2 AB -9999 ind22055 3 2RS
2015 2 AB -9999 ind4311 5 2RS
2015 2 AB -9999 ind4311 3 2RS
2015 2 AB -9999 ind27481 4 2RS
2015 2 AB -9999 ind27481 6 2RS
2015 2 AB -9999 ind19367 3 2RS
2015 2 AB -9999 ind19367 3 2RS
2015 2 AB -9999 ind2607 4 2RS
2015 2 AB -9999 ind2607 4 2RS
2015 2 AB -9999 ind23281 3 2RS
2015 2 AB -9999 ind23281 4 2RS
2015 2 AB -9999 ind16044 3 2RS
2015 2 AB -9999 ind16044 4 2RS
2015 2 AB -9999 ind23503 6 2RS
2015 2 AB -9999 ind23503 5 2RS
2015 2 AB -9999 ind23503 4 2RS
2015 2 AB -9999 ind23503 5 2RS
2015 2 AB -9999 ind30064 4 2RS
2015 2 AB -9999 ind30064 4 2RS
2015 2 AB -9999 ind23501 4 2RS
2015 2 AB -9999 ind23501 4 2RS
2015 2 AB -9999 ind23501 3 2RS
2015 2 AB -9999 ind23501 3 2RS
2015 2 AB -9999 ind11645 4 2RS
2015 2 AB -9999 ind11645 4 2RS
2015 2 AB -9999 ind14813 4 2RS
2015 2 AB -9999 ind14813 3 2RS
2015 2 AB -9999 ind8163 3 2RS
2015 2 AB -9999 ind8163 3 2RS
2015 2 AB -9999 ind9237 3 2RS
2015 2 AB -9999 ind9237 4 2RS
2015 2 AB -9999 ind523 2 2RS
2015 2 AB -9999 ind523 3 2RS
2015 2 AB -9999 ind18569 4 2RS
2015 2 AB -9999 ind18569 3 2RS
2015 2 AB -9999 ind19489 4 2RS
2015 2 AB -9999 ind19489 3 2RS
2015 2 AB -9999 ind17475 4 2RS
2015 2 AB -9999 ind17475 4 2RS
2015 2 AB -9999 ind23097 4 2RS
2015 2 AB -9999 ind23097 5 2RS
2015 2 AB -9999 ind22419 6 2RS
2015 2 AB -9999 ind22419 3 2RS
2015 2 AB -9999 ind6691 3 2RS
2015 2 AB -9999 ind6691 4 2RS
2015 2 AB -9999 ind1623 4 2RS
2015 2 AB -9999 ind1623 4 2RS
2015 2 AB -9999 ind11391 5 2RS
2015 2 AB -9999 ind11391 5 2RS
2015 2 AB -9999 ind9902 4 2RS
2015 2 AB -9999 ind9902 4 2RS
2015 2 AB -9999 ind17547 3 2RS
2015 2 AB -9999 ind17547 5 2RS
2015 2 AB -9999 ind867 3 2RS
2015 2 AB -9999 ind867 4 2RS
2015 2 AB -9999 ind14459 4 2RS
2015 2 AB -9999 ind14459 4 2RS
2015 2 AB -9999 ind25276 4 2RS
2015 2 AB -9999 ind25276 3 2RS
2015 2 AB -9999 ind24941 4 2RS
2015 2 AB -9999 ind24941 4 2RS
2015 2 AB -9999 ind21444 4 2RS
2015 2 AB -9999 ind21444 5 2RS
2015 2 AB -9999 ind30172 5 2RS
2015 2 AB -9999 ind30172 4 2RS
2015 2 AB -9999 ind11429 3 2RS
2015 2 AB -9999 ind11429 3 2RS
2015 2 AB -9999 ind15621 3 2RS
2015 2 AB -9999 ind15621 4 2RS
2015 2 AB -9999 ind11541 4 2RS
2015 2 AB -9999 ind11541 3 2RS
2015 2 AB -9999 ind20018 6 2RS
2015 2 AB -9999 ind20018 6 2RS
2015 2 AB -9999 ind5074 4 2RS
2015 2 AB -9999 ind5074 4 2RS
2015 2 AB -9999 ind14560 4 2RS
2015 2 AB -9999 ind14560 4 2RS
2015 2 AB -9999 ind28141 5 2RS
2015 2 AB -9999 ind28141 4 2RS
2015 2 AB -9999 ind13241 5 2RS
2015 2 AB -9999 ind13241 5 2RS
2015 2 AB -9999 ind516 4 2RS
2015 2 AB -9999 ind516 6 2RS
2015 2 AB -9999 ind516 5 2RS
2015 2 AB -9999 ind516 5 2RS
2015 2 AB -9999 ind516 3 2RS
2015 2 AB -9999 ind516 5 2RS
2015 2 AB -9999 ind25762 5 2RS
2015 2 AB -9999 ind25762 4 2RS
2015 2 AB -9999 ind4359 4 2RS
2015 2 AB -9999 ind4359 4 2RS
2015 2 AB -9999 ind85 4 2RS
2015 2 AB -9999 ind85 3 2RS
2015 2 AB -9999 ind17898 5 2RS
2015 2 AB -9999 ind17898 4 2RS
2015 2 AB -9999 ind8402 4 2RS
2015 2 AB -9999 ind8402 3 2RS
2015 2 AB -9999 ind4826 4 2RS
2015 2 AB -9999 ind4826 4 2RS
2015 2 AB -9999 ind23939 5 2RS
2015 2 AB -9999 ind23939 3 2RS
2015 2 AB -9999 ind21985 4 2RS
2015 2 AB -9999 ind21985 3 2RS
2015 2 AB -9999 ind11480 4 2RS
2015 2 AB -9999 ind11480 4 2RS
2015 2 AB -9999 ind10893 4 2RS
2015 2 AB -9999 ind10893 3 2RS
2015 2 AB -9999 ind14201 3 2RS
2015 2 AB -9999 ind14201 3 2RS
2015 2 AB -9999 ind28391 4 2RS
2015 2 AB -9999 ind28391 3 2RS
2015 2 AB -9999 ind18994 5 2RS
2015 2 AB -9999 ind18994 4 2RS
2015 2 AB -9999 ind24757 5 2RS
2015 2 AB -9999 ind24757 4 2RS
2015 2 AB -9999 ind22968 5 2RS
2015 2 AB -9999 ind22968 4 2RS
2015 2 AB -9999 ind12343 4 2RS
2015 2 AB -9999 ind12343 4 2RS
2015 2 AB -9999 ind15204 4 2RS
2015 2 AB -9999 ind15204 5 2RS
2015 2 AB -9999 ind10908 4 2RS
2015 2 AB -9999 ind10908 3 2RS
2015 2 AB -9999 ind29290 3 2RS
2015 2 AB -9999 ind29290 3 2RS
2015 2 AB -9999 ind17049 4 2RS
2015 2 AB -9999 ind17049 5 2RS
2015 2 AB -9999 ind17049 4 2RS
2015 2 AB -9999 ind17049 4 2RS
2015 2 AB -9999 ind18180 3 2RS
2015 2 AB -9999 ind18180 4 2RS
2015 2 AB -9999 ind7127 4 2RS
2015 2 AB -9999 ind7127 3 2RS
2015 2 AB -9999 ind10950 3 2RS
2015 2 AB -9999 ind10950 4 2RS
2015 2 AB -9999 ind20208 3 2RS
2015 2 AB -9999 ind20208 3 2RS
2015 2 AB -9999 ind13134 3 2RS
2015 2 AB -9999 ind13134 3 2RS
2015 2 AB -9999 ind518 4 2RS
2015 2 AB -9999 ind518 3 2RS
2015 2 AB -9999 ind978 3 2RS
2015 2 AB -9999 ind978 3 2RS
2015 2 AB -9999 ind23005 2 2RS
2015 2 AB -9999 ind23005 3 2RS
2015 2 AB -9999 ind21572 4 2RS
2015 2 AB -9999 ind21572 4 2RS
2015 2 AB -9999 ind13423 4 2RS
2015 2 AB -9999 ind13423 4 2RS
2015 2 AB -9999 ind6033 4 2RS
2015 2 AB -9999 ind6033 4 2RS
2015 2 AB -9999 ind8470 4 2RS
2015 2 AB -9999 ind8470 4 2RS
2015 2 AB -9999 ind13644 4 2RS
2015 2 AB -9999 ind13644 4 2RS
2015 2 AB -9999 ind11780 3 2RS
2015 2 AB -9999 ind11780 3 2RS
2015 2 AB -9999 ind17279 4 2RS
2015 2 AB -9999 ind17279 3 2RS
2015 2 AB -9999 ind11259 4 2RS
2015 2 AB -9999 ind11259 3 2RS
2015 2 AB -9999 ind8739 4 2RS
2015 2 AB -9999 ind8739 4 2RS
2015 2 AB -9999 ind8739 4 2RS
2015 2 AB -9999 ind8739 4 2RS
2015 2 AB -9999 ind12959 3 2RS
2015 2 AB -9999 ind12959 4 2RS
2015 2 AB -9999 ind24180 3 2RS
2015 2 AB -9999 ind24180 3 2RS
2015 2 AB -9999 ind8140 4 2RS
2015 2 AB -9999 ind8140 4 2RS
2015 2 AB -9999 ind3518 5 2RS
2015 2 AB -9999 ind3518 4 2RS
2015 2 AB -9999 ind25212 4 2RS
2015 2 AB -9999 ind25212 4 2RS
2015 2 AB -9999 ind11322 4 2RS
2015 2 AB -9999 ind11322 3 2RS
2015 2 AB -9999 ind2101 4 2RS
2015 2 AB -9999 ind2101 4 2RS
2015 2 AB -9999 ind7260 3 2RS
2015 2 AB -9999 ind7260 3 2RS
2015 2 AB -9999 ind24418 4 2RS
2015 2 AB -9999 ind24418 4 2RS
2015 2 AB -9999 ind14180 4 2RS
2015 2 AB -9999 ind14180 3 2RS
2015 2 AB -9999 ind27893 4 2RS
2015 2 AB -9999 ind27893 4 2RS
2015 2 AB -9999 ind30380 4 2RS
2015 2 AB -9999 ind30380 5 2RS
2015 2 AB -9999 ind2763 3 2RS
2015 2 AB -9999 ind2763 4 2RS
2015 2 AB -9999 ind20308 4 2RS
2015 2 AB -9999 ind20308 4 2RS
2015 2 AB -9999 ind4553 4 2RS
2015 2 AB -9999 ind4553 5 2RS
2015 2 AB -9999 ind25071 4 2RS
2015 2 AB -9999 ind25071 5 2RS
2015 2 AB -9999 ind29806 4 2RS
2015 2 AB -9999 ind29806 4 2RS
2015 2 AB -9999 ind7643 6 2RS
2015 2 AB -9999 ind7643 4 2RS
2015 2 AB -9999 ind20722 5 2RS
2015 2 AB -9999 ind20722 4 2RS
2015 2 AB -9999 ind8094 4 2RS
2015 2 AB -9999 ind8094 3 2RS
2015 2 AB -9999 ind23612 4 2RS
2015 2 AB -9999 ind23612 4 2RS
2015 2 AB -9999 ind23612 5 2RS
2015 2 AB -9999 ind23612 4 2RS
2015 2 AB -9999 ind25538 5 2RS
2015 2 AB -9999 ind25538 5 2RS
2015 2 AB -9999 ind25538 6 2RS
2015 2 AB -9999 ind25538 6 2RS
2015 2 AB -9999 ind29321 3 2RS
2015 2 AB -9999 ind29321 3 2RS
2015 2 AB -9999 ind4339 4 2RS
2015 2 AB -9999 ind4339 4 2RS
2015 2 AB -9999 ind25392 3 2RS
2015 2 AB -9999 ind25392 4 2RS
2015 2 AB -9999 ind25392 4 2RS
2015 2 AB -9999 ind25392 5 2RS
2015 2 AB -9999 ind1751 4 2RS
2015 2 AB -9999 ind1751 4 2RS
2015 2 AB -9999 ind10543 4 2RS
2015 2 AB -9999 ind10543 4 2RS
2015 2 AB -9999 ind12102 3 2RS
2015 2 AB -9999 ind12102 2 2RS
2015 2 AB -9999 ind14604 4 2RS
2015 2 AB -9999 ind14604 3 2RS
2015 2 AB -9999 ind19307 3 2RS
2015 2 AB -9999 ind17225 4 2RS
2015 2 AB -9999 ind23648 3 2RS
2015 2 AB -9999 ind10012 4 2RS
2015 2 AB -9999 ind190 4 2RS
2015 2 AB -9999 ind30291 3 2RS
2015 2 AB -9999 ind29357 3 2RS
2015 2 AB -9999 ind16581 4 2RS
2015 2 AB -9999 ind28449 3 2RS
2015 2 AB -9999 ind13764 3 2RS
2015 2 AB -9999 ind24112 4 2RS
2015 2 AB -9999 ind2789 3 2RS
2015 2 AB -9999 ind271 4 2RS
2015 2 AB -9999 ind15992 4 2RS
2015 2 AB -9999 ind13531 4 2RS
2015 2 AB -9999 ind8679 4 2RS
2015 2 AB -9999 ind25517 5 2RS
2015 2 AB -9999 ind3930 4 2RS
2015 2 AB -9999 ind19319 3 2RS
2015 2 AB -9999 ind27272 3 2RS
2015 2 AB -9999 ind129 4 2RS
2015 2 AB -9999 ind13325 3 2RS
2015 2 AB -9999 ind7815 4 2RS
2015 2 AB -9999 ind7815 4 2RS
2015 2 AB -9999 ind26899 4 2RS
2015 2 AB -9999 ind26899 4 2RS
2015 2 AB -9999 ind18864 4 2RS
2015 2 AB -9999 ind18864 4 2RS
2015 2 AB -9999 ind17113 4 2RS
2015 2 AB -9999 ind17113 4 2RS
2015 2 AB -9999 ind8147 5 2RS
2015 2 AB -9999 ind8147 4 2RS
2015 2 AB -9999 ind11263 4 2RS
2015 2 AB -9999 ind11263 4 2RS
2015 2 AB -9999 ind29238 5 2RS
2015 2 AB -9999 ind29238 3 2RS
2015 2 AB -9999 ind17141 4 2RS
2015 2 AB -9999 ind17141 5 2RS
2015 2 AB -9999 ind5409 4 2RS
2015 2 AB -9999 ind5409 4 2RS
2015 2 AB -9999 ind3793 4 2RS
2015 2 AB -9999 ind3793 4 2RS
2015 2 AB -9999 ind15597 4 2RS
2015 2 AB -9999 ind15597 3 2RS
2015 2 AB -9999 ind23858 4 2RS
2015 2 AB -9999 ind23858 5 2RS
2015 2 AB -9999 ind8585 4 2RS
2015 2 AB -9999 ind8585 4 2RS
2015 2 AB -9999 ind26464 4 2RS
2015 2 AB -9999 ind26464 4 2RS
2015 2 AB -9999 ind4803 4 2RS
2015 2 AB -9999 ind4803 4 2RS
2015 2 AB -9999 ind6956 4 2RS
2015 2 AB -9999 ind6956 5 2RS
2015 2 AB -9999 ind25187 4 2RS
2015 2 AB -9999 ind25187 5 2RS
2015 2 AB -9999 ind25187 4 2RS
2015 2 AB -9999 ind25187 4 2RS
2015 2 AB -9999 ind19223 5 2RS
2015 2 AB -9999 ind19223 6 2RS
2015 2 AB -9999 ind11703 4 2RS
2015 2 AB -9999 ind11703 5 2RS
2015 2 AB -9999 ind3740 5 2RS
2015 2 AB -9999 ind3740 5 2RS
2015 2 AB -9999 ind26464 3 2RS
2015 2 AB -9999 ind26464 4 2RS
2015 2 AB -9999 ind4803 4 2RS
2015 2 AB -9999 ind4803 4 2RS
2015 2 AB -9999 ind4803 4 2RS
2015 2 AB -9999 ind4803 4 2RS
2015 2 AB -9999 ind6956 5 2RS
2015 2 AB -9999 ind6956 4 2RS
2015 2 AB -9999 ind25187 5 2RS
2015 2 AB -9999 ind25187 4 2RS
2015 2 AB -9999 ind25187 4 2RS
2015 2 AB -9999 ind25187 4 2RS
2015 2 AB -9999 ind19223 3 2RS
2015 2 AB -9999 ind19223 4 2RS
2015 2 AB -9999 ind21254 4 2RS
2015 2 AB -9999 ind21254 4 2RS
2015 2 AB -9999 ind11703 6 2RS
2015 2 AB -9999 ind11703 3 2RS
2015 2 AB -9999 ind3740 4 2RS
2015 2 AB -9999 ind3740 5 2RS
2015 2 AB -9999 ind22516 4 2RS
2015 2 AB -9999 ind22516 5 2RS
2015 2 AB -9999 ind19192 4 2RS
2015 2 AB -9999 ind19192 5 2RS
2015 2 AB -9999 ind16822 4 2RS
2015 2 AB -9999 ind16822 4 2RS
2015 2 AB -9999 ind13695 4 2RS
2015 2 AB -9999 ind13695 4 2RS
2015 2 AB -9999 ind28686 4 2RS
2015 2 AB -9999 ind28686 6 2RS
2015 2 AB -9999 ind20610 3 2RS
2015 2 AB -9999 ind20610 5 2RS
2015 2 AB -9999 ind6350 4 2RS
2015 2 AB -9999 ind6350 4 2RS
2015 2 AB -9999 ind18035 4 2RS
2015 2 AB -9999 ind18035 4 2RS
2015 2 AB -9999 ind17182 4 2RS
2015 2 AB -9999 ind17182 4 2RS
2015 2 AB -9999 ind24761 4 2RS
2015 2 AB -9999 ind24761 4 2RS
2015 2 AB -9999 ind27897 5 2RS
2015 2 AB -9999 ind27897 4 2RS
2015 2 AB -9999 ind18568 5 2RS
2015 2 AB -9999 ind18568 4 2RS
2015 2 AB -9999 ind1025 5 2RS
2015 2 AB -9999 ind1025 4 2RS
2015 2 AB -9999 ind7906 4 2RS
2015 2 AB -9999 ind7906 4 2RS
2015 2 AB -9999 ind29545 4 2RS
2015 2 AB -9999 ind29545 3 2RS
2015 2 AB -9999 ind21562 4 2RS
2015 2 AB -9999 ind21562 4 2RS
2015 2 AB -9999 ind21562 4 2RS
2015 2 AB -9999 ind21562 3 2RS
2015 2 AB -9999 ind6959 4 2RS
2015 2 AB -9999 ind6959 5 2RS
2015 2 AB -9999 ind6959 4 2RS
2015 2 AB -9999 ind6959 4 2RS
2015 2 AB -9999 ind14503 3 2RS
2015 2 AB -9999 ind14503 4 2RS
2015 2 AB -9999 ind14503 3 2RS
2015 2 AB -9999 ind14503 4 2RS
2015 2 AB -9999 ind29098 4 2RS
2015 2 AB -9999 ind29098 5 2RS
2015 2 AB -9999 ind19383 4 2RS
2015 2 AB -9999 ind19383 3 2RS
2015 2 AB -9999 ind29947 5 2RS
2015 2 AB -9999 ind29947 5 2RS
2015 2 AB -9999 ind22671 4 2RS
2015 2 AB -9999 ind22671 3 2RS
2015 2 AB -9999 ind27993 3 2RS
2015 2 AB -9999 ind27993 3 2RS
2015 2 AB -9999 ind3730 4 2RS
2015 2 AB -9999 ind3730 3 2RS
2015 2 AB -9999 ind3326 3 2RS
2015 2 AB -9999 ind3326 4 2RS
2015 2 AB -9999 ind3326 4 2RS
2015 2 AB -9999 ind3326 2 2RS
2015 2 AB -9999 ind17753 4 2RS
2015 2 AB -9999 ind17753 4 2RS
2015 2 AB -9999 ind17753 3 2RS
2015 2 AB -9999 ind17753 4 2RS
2015 2 AB -9999 ind12798 5 2RS
2015 2 AB -9999 ind12798 4 2RS
2015 2 AB -9999 ind7411 4 2RS
2015 2 AB -9999 ind7411 2 2RS
2015 2 AB -9999 ind29764 4 2RS
2015 2 AB -9999 ind29764 5 2RS
2015 2 AB -9999 ind22547 3 2RS
2015 2 AB -9999 ind22547 3 2RS
2015 2 AB -9999 ind1471 4 2RS
2015 2 AB -9999 ind1471 4 2RS
2015 2 AB -9999 ind1471 4 2RS
2015 2 AB -9999 ind1471 3 2RS
2015 2 AB -9999 ind21030 4 2RS
2015 2 AB -9999 ind21030 4 2RS
2015 2 AB -9999 ind21030 4 2RS
2015 2 AB -9999 ind21030 5 2RS
2015 2 AB -9999 ind29903 3 2RS
2015 2 AB -9999 ind29903 3 2RS
2015 2 AB -9999 ind28442 3 2RS
2015 2 AB -9999 ind28442 4 2RS
2015 2 AB -9999 ind28442 5 2RS
2015 2 AB -9999 ind28442 4 2RS
2015 2 AB -9999 ind10814 3 2RS
2015 2 AB -9999 ind10814 3 2RS
2015 2 AB -9999 ind23492 3 2RS
2015 2 AB -9999 ind23492 4 2RS
2015 2 AB -9999 ind23492 5 2RS
2015 2 AB -9999 ind23492 5 2RS
2015 2 AB -9999 ind22193 3 2RS
2015 2 AB -9999 ind22193 3 2RS
2015 2 AB -9999 ind4303 4 2RS
2015 2 AB -9999 ind4303 4 2RS
2015 2 AB -9999 ind1280 3 2RS
2015 2 AB -9999 ind1280 3 2RS
2015 2 AB -9999 ind29287 4 2RS
2015 2 AB -9999 ind29287 4 2RS
2015 2 AB -9999 ind15449 4 2RS
2015 2 AB -9999 ind15449 4 2RS
2015 2 AB -9999 ind11132 4 2RS
2015 2 AB -9999 ind11132 3 2RS
2015 2 AB -9999 ind15666 4 2RS
2015 2 AB -9999 ind15666 4 2RS
2015 2 AB -9999 ind20190 4 2RS
2015 2 AB -9999 ind20190 4 2RS
2015 2 AB -9999 ind19880 3 2RS
2015 2 AB -9999 ind19880 4 2RS
2015 2 AB -9999 ind15570 4 2RS
2015 2 AB -9999 ind15570 4 2RS
2015 2 AB -9999 ind50 3 2RS
2015 2 AB -9999 ind50 4 2RS
2015 2 AB -9999 ind7718 4 2RS
2015 2 AB -9999 ind7718 3 2RS
2015 2 AB -9999 ind1857 4 2RS
2015 2 AB -9999 ind1857 4 2RS
2015 2 AB -9999 ind23169 5 2RS
2015 2 AB -9999 ind23169 4 2RS
2015 2 AB -9999 ind23169 4 2RS
2015 2 AB -9999 ind23169 4 2RS
2015 2 AB -9999 ind6662 4 2RS
2015 2 AB -9999 ind6662 3 2RS
2015 2 AB -9999 ind15533 4 2RS
2015 2 AB -9999 ind15533 4 2RS
2015 2 AB -9999 ind26860 4 2RS
2015 2 AB -9999 ind26860 4 2RS
2015 2 AB -9999 ind21653 3 2RS
2015 2 AB -9999 ind21653 4 2RS
2015 2 AB -9999 ind20660 4 2RS
2015 2 AB -9999 ind20660 3 2RS
2015 2 AB -9999 ind26578 3 2RS
2015 2 AB -9999 ind26578 4 2RS
2015 2 AB -9999 ind18703 3 2RS
2015 2 AB -9999 ind18703 3 2RS
2015 2 AB -9999 ind11183 3 2RS
2015 2 AB -9999 ind11183 3 2RS
2015 2 AB -9999 ind19700 4 2RS
2015 2 AB -9999 ind19700 3 2RS
2015 2 AB -9999 ind11109 4 2RS
2015 2 AB -9999 ind11109 4 2RS
2015 2 AB -9999 ind6138 4 2RS
2015 2 AB -9999 ind6138 3 2RS
2015 2 AB -9999 ind15461 3 2RS
2015 2 AB -9999 ind15461 4 2RS
2015 2 AB -9999 ind4759 4 2RS
2015 2 AB -9999 ind4759 4 2RS
2015 2 AB -9999 ind4446 5 2RS
2015 2 AB -9999 ind4446 4 2RS
2015 2 AB -9999 ind2007 6 2RS
2015 2 AB -9999 ind2007 4 2RS
2015 2 AB -9999 ind3792 5 2RS
2015 2 AB -9999 ind3792 4 2RS
2015 2 AB -9999 ind20337 4 2RS
2015 2 AB -9999 ind20337 4 2RS
2015 2 AB -9999 ind20337 4 2RS
2015 2 AB -9999 ind20337 5 2RS
2015 2 AB -9999 ind20400 4 2RS
2015 2 AB -9999 ind20400 5 2RS
2015 2 AB -9999 ind20400 3 2RS
2015 2 AB -9999 ind20400 4 2RS
2015 2 AB -9999 ind6961 5 2RS
2015 2 AB -9999 ind6961 4 2RS
2015 2 AB -9999 ind5378 4 2RS
2015 2 AB -9999 ind5378 3 2RS
2015 2 AB -9999 ind5378 4 2RS
2015 2 AB -9999 ind5378 4 2RS
2015 2 AB -9999 ind7061 5 2RS
2015 2 AB -9999 ind7061 4 2RS
2015 2 AB -9999 ind5705 4 2RS
2015 2 AB -9999 ind5705 5 2RS
2015 2 AB -9999 ind5705 4 2RS
2015 2 AB -9999 ind5705 4 2RS
2015 2 AB -9999 ind27194 4 2RS
2015 2 AB -9999 ind27194 4 2RS
2015 2 AB -9999 ind18490 4 2RS
2015 2 AB -9999 ind18490 4 2RS
2015 2 AB -9999 ind16096 4 2RS
2015 2 AB -9999 ind16096 4 2RS
2015 2 AB -9999 ind20048 4 2RS
2015 2 AB -9999 ind20048 5 2RS
2015 2 AB -9999 ind20048 4 2RS
2015 2 AB -9999 ind20048 4 2RS
2015 2 AB -9999 ind8178 4 2RS
2015 2 AB -9999 ind8178 4 2RS
2015 2 AB -9999 ind6630 4 2RS
2015 2 AB -9999 ind6630 4 2RS
2015 2 AB -9999 ind8445 3 2RS
2015 2 AB -9999 ind8445 2 2RS
2015 2 AB -9999 ind34 4 2RS
2015 2 AB -9999 ind34 3 2RS
2015 2 AB -9999 ind30 4 2RS
2015 2 AB -9999 ind30 3 2RS
2015 2 AB -9999 ind30 4 2RS
2015 2 AB -9999 ind30 3 2RS
2015 2 AB -9999 ind11731 4 2RS
2015 2 AB -9999 ind11731 4 2RS
2015 2 AB -9999 ind26488 4 2RS
2015 2 AB -9999 ind26488 3 2RS
2015 2 AB -9999 ind12137 4 2RS
2015 2 AB -9999 ind12137 3 2RS
2015 2 AB -9999 ind20646 3 2RS
2015 2 AB -9999 ind20646 3 2RS
2015 2 AB -9999 ind18516 4 2RS
2015 2 AB -9999 ind18516 4 2RS
2015 2 AB -9999 ind10639 3 2RS
2015 2 AB -9999 ind10639 3 2RS
2015 2 AB -9999 ind9047 4 2RS
2015 2 AB -9999 ind9047 3 2RS
2015 2 AB -9999 ind9047 2 2RS
2015 2 AB -9999 ind9047 4 2RS
2015 2 AB -9999 ind19298 3 2RS
2015 2 AB -9999 ind19298 4 2RS
2015 2 AB -9999 ind23583 4 2RS
2015 2 AB -9999 ind23583 4 2RS
2015 2 AB -9999 ind23583 4 2RS
2015 2 AB -9999 ind23583 4 2RS
2015 2 AB -9999 ind11934 4 2RS
2015 2 AB -9999 ind11934 4 2RS
2015 2 AB -9999 ind11934 3 2RS
2015 2 AB -9999 ind11934 4 2RS
2015 2 AB -9999 ind2378 4 2RS
2015 2 AB -9999 ind2378 4 2RS
2015 2 AB -9999 ind2378 4 2RS
2015 2 AB -9999 ind2378 4 2RS
2015 2 AB -9999 ind1318 3 2RS
2015 2 AB -9999 ind1318 4 2RS
2015 2 AB -9999 ind1318 4 2RS
2015 2 AB -9999 ind1318 4 2RS
2015 2 AB -9999 ind19565 3 2RS
2015 2 AB -9999 ind19565 5 2RS
2015 2 AB -9999 ind19565 5 2RS
2015 2 AB -9999 ind19565 5 2RS
2015 2 AB -9999 ind7452 4 2RS
2015 2 AB -9999 ind7452 4 2RS
2015 2 AB -9999 ind7452 4 2RS
2015 2 AB -9999 ind7452 4 2RS
2015 2 AB -9999 ind9680 4 2RS
2015 2 AB -9999 ind9680 3 2RS
2015 2 AB -9999 ind3398 5 2RS
2015 2 AB -9999 ind3398 4 2RS
2015 2 AB -9999 ind3398 4 2RS
2015 2 AB -9999 ind3398 4 2RS
2015 2 AB -9999 ind25425 4 2RS
2015 2 AB -9999 ind25425 4 2RS
2015 2 AB -9999 ind1562 3 2RS
2015 2 AB -9999 ind1562 3 2RS
2015 2 AB -9999 ind1907 4 2RS
2015 2 AB -9999 ind1907 5 2RS
2015 2 AB -9999 ind1907 4 2RS
2015 2 AB -9999 ind1907 5 2RS
2015 2 AB -9999 ind5135 3 2RS
2015 2 AB -9999 ind5135 3 2RS
2015 2 AB -9999 ind5135 3 2RS
2015 2 AB -9999 ind5135 3 2RS
2015 2 AB -9999 ind25986 3 2RS
2015 2 AB -9999 ind25986 3 2RS
2015 2 AB -9999 ind25986 3 2RS
2015 2 AB -9999 ind25986 4 2RS
2015 2 AB -9999 ind21519 5 2RS
2015 2 AB -9999 ind21519 3 2RS
2015 2 AB -9999 ind21519 4 2RS
2015 2 AB -9999 ind21519 4 2RS
2015 2 AB -9999 ind20913 3 2RS
2015 2 AB -9999 ind20913 4 2RS
2015 2 AB -9999 ind17343 4 2RS
2015 2 AB -9999 ind17343 3 2RS
2015 2 AB -9999 ind17343 5 2RS
2015 2 AB -9999 ind17343 3 2RS
2015 2 AB -9999 ind18285 3 2RS
2015 2 AB -9999 ind18285 4 2RS
2015 2 AB -9999 ind18349 4 2RS
2015 2 AB -9999 ind18349 5 2RS
2015 2 AB -9999 ind6607 4 2RS
2015 2 AB -9999 ind6607 4 2RS
2015 2 AB -9999 ind14445 5 2RS
2015 2 AB -9999 ind14445 5 2RS
2015 2 AB -9999 ind25394 4 2RS
2015 2 AB -9999 ind25394 4 2RS
2015 2 AB -9999 ind23305 4 2RS
2015 2 AB -9999 ind23305 3 2RS
2015 2 AB -9999 ind8712 4 2RS
2015 2 AB -9999 ind8712 4 2RS
2015 2 AB -9999 ind18288 3 2RS
2015 2 AB -9999 ind18288 4 2RS
2015 2 AB -9999 ind6767 3 2RS
2015 2 AB -9999 ind6767 4 2RS
2015 2 AB -9999 ind30237 4 2RS
2015 2 AB -9999 ind30237 4 2RS
2015 2 AB -9999 ind13154 3 2RS
2015 2 AB -9999 ind13154 4 2RS
2015 2 AB -9999 ind6531 4 2RS
2015 2 AB -9999 ind6531 4 2RS
2015 2 AB -9999 ind13406 4 2RS
2015 2 AB -9999 ind13406 5 2RS
2015 2 AB -9999 ind1139 4 2RS
2015 2 AB -9999 ind1139 4 2RS
2015 2 AB -9999 ind18146 5 2RS
2015 2 AB -9999 ind18146 4 2RS
2015 2 AB -9999 ind8696 4 2RS
2015 2 AB -9999 ind8696 4 2RS
2015 2 AB -9999 ind16017 5 2RS
2015 2 AB -9999 ind16017 6 2RS
2015 2 AB -9999 ind16478 5 2RS
2015 2 AB -9999 ind16478 3 2RS
2015 2 AB -9999 ind16478 4 2RS
2015 2 AB -9999 ind16478 3 2RS
2015 2 AB -9999 ind4493 4 2RS
2015 2 AB -9999 ind4493 4 2RS
2015 2 AB -9999 ind30204 4 2RS
2015 2 AB -9999 ind30204 3 2RS
2015 2 AB -9999 ind8210 6 2RS
2015 2 AB -9999 ind8210 4 2RS
2015 2 AB -9999 ind9067 4 2RS
2015 2 AB -9999 ind9067 3 2RS
2015 2 AB -9999 ind29391 5 2RS
2015 2 AB -9999 ind29391 5 2RS
2015 2 AB -9999 ind29460 5 2RS
2015 2 AB -9999 ind29460 5 2RS
2015 2 AB -9999 ind24743 4 2RS
2015 2 AB -9999 ind24743 5 2RS
2015 2 AB -9999 ind7145 4 2RS
2015 2 AB -9999 ind7145 4 2RS
2015 2 AB -9999 ind8155 5 2RS
2015 2 AB -9999 ind8155 4 2RS
2015 2 AB -9999 ind19715 3 2RS
2015 2 AB -9999 ind19715 6 2RS
2015 2 AB -9999 ind20080 3 2RS
2015 2 AB -9999 ind20080 4 2RS
2015 2 AB -9999 ind29137 3 2RS
2015 2 AB -9999 ind29137 4 2RS
2015 2 AB -9999 ind2373 3 2RS
2015 2 AB -9999 ind2373 5 2RS
2015 2 AB -9999 ind24646 4 2RS
2015 2 AB -9999 ind24646 4 2RS
2015 2 AB -9999 ind3137 4 2RS
2015 2 AB -9999 ind3137 4 2RS
2015 2 AB -9999 ind17409 3 2RS
2015 2 AB -9999 ind17409 5 2RS
2015 2 AB -9999 ind27430 5 2RS
2015 2 AB -9999 ind27430 5 2RS
2015 2 AB -9999 ind17312 4 2RS
2015 2 AB -9999 ind17312 5 2RS
2015 2 AB -9999 ind9506 4 2RS
2015 2 AB -9999 ind9506 4 2RS
2015 2 AB -9999 ind14067 4 2RS
2015 2 AB -9999 ind14067 3 2RS
2015 2 AB -9999 ind28126 4 2RS
2015 2 AB -9999 ind28126 4 2RS
2015 2 AB -9999 ind15482 3 2RS
2015 2 AB -9999 ind15482 4 2RS
2015 2 AB -9999 ind23787 3 2RS
2015 2 AB -9999 ind23787 3 2RS
2015 2 AB -9999 ind22257 4 2RS
2015 2 AB -9999 ind22257 3 2RS
2015 2 AB -9999 ind5291 3 2RS
2015 2 AB -9999 ind5291 5 2RS
2015 2 AB -9999 ind8992 4 2RS
2015 2 AB -9999 ind8992 3 2RS
2015 2 AB -9999 ind5185 4 2RS
2015 2 AB -9999 ind5185 4 2RS
2015 2 AB -9999 ind14518 4 2RS
2015 2 AB -9999 ind14518 5 2RS
2015 2 AB -9999 ind24857 5 2RS
2015 2 AB -9999 ind24857 5 2RS
2015 2 AB -9999 ind2614 4 2RS
2015 2 AB -9999 ind2614 4 2RS
2015 2 AB -9999 ind389 4 2RS
2015 2 AB -9999 ind389 4 2RS
2015 2 AB -9999 ind432 3 2RS
2015 2 AB -9999 ind432 3 2RS
2015 2 AB -9999 ind10778 5 2RS
2015 2 AB -9999 ind10778 4 2RS
2015 2 AB -9999 ind7677 4 2RS
2015 2 AB -9999 ind7677 4 2RS
2015 2 AB -9999 ind2363 4 2RS
2015 2 AB -9999 ind2363 4 2RS
2015 2 AB -9999 ind10360 4 2RS
2015 2 AB -9999 ind10360 4 2RS
2015 2 AB -9999 ind11233 4 2RS
2015 2 AB -9999 ind11233 4 2RS
2015 2 AB -9999 ind3405 3 2RS
2015 2 AB -9999 ind3405 4 2RS
2015 2 AB -9999 ind30266 4 2RS
2015 2 AB -9999 ind30266 5 2RS
2015 2 AB -9999 ind13313 4 2RS
2015 2 AB -9999 ind13313 4 2RS
2015 2 AB -9999 ind8853 4 2RS
2015 2 AB -9999 ind8853 4 2RS
2015 2 AB -9999 ind3370 5 2RS
2015 2 AB -9999 ind3370 5 2RS
2015 2 AB -9999 ind14600 4 2RS
2015 2 AB -9999 ind14600 3 2RS
2015 2 AB -9999 ind2649 4 2RS
2015 2 AB -9999 ind2649 3 2RS
2015 2 AB -9999 ind25335 4 2RS
2015 2 AB -9999 ind25335 4 2RS
2015 2 AB -9999 ind650 5 2RS
2015 2 AB -9999 ind650 4 2RS
2015 2 AB -9999 ind2253 5 2RS
2015 2 AB -9999 ind2253 4 2RS
2015 2 AB -9999 ind24191 4 2RS
2015 2 AB -9999 ind24191 4 2RS
2015 2 AB -9999 ind14077 5 2RS
2015 2 AB -9999 ind14077 5 2RS
2015 2 AB -9999 ind29472 4 2RS
2015 2 AB -9999 ind29472 5 2RS
2015 2 AB -9999 ind19934 4 2RS
2015 2 AB -9999 ind19934 5 2RS
2015 2 AB -9999 ind11404 3 2RS
2015 2 AB -9999 ind11404 4 2RS
2015 2 AB -9999 ind5507 3 2RS
2015 2 AB -9999 ind5507 5 2RS
2015 2 AB -9999 ind13340 4 2RS
2015 2 AB -9999 ind13340 5 2RS
2015 2 AB -9999 ind20406 5 2RS
2015 2 AB -9999 ind20406 4 2RS
2015 2 AB -9999 ind27648 5 2RS
2015 2 AB -9999 ind27648 5 2RS
2015 2 AB -9999 ind10262 5 2RS
2015 2 AB -9999 ind10262 5 2RS
2015 2 AB -9999 ind7749 3 2RS
2015 2 AB -9999 ind7749 5 2RS
2015 2 AB -9999 ind18894 5 2RS
2015 2 AB -9999 ind18894 5 2RS
2015 2 AB -9999 ind13022 5 2RS
2015 2 AB -9999 ind13022 5 2RS
2015 2 AB -9999 ind14455 4 2RS
2015 2 AB -9999 ind14455 5 2RS
2015 2 AB -9999 ind27460 5 2RS
2015 2 AB -9999 ind27460 5 2RS
2015 2 AB -9999 ind12228 5 2RS
2015 2 AB -9999 ind12228 5 2RS
2015 2 AB -9999 ind25612 5 2RS
2015 2 AB -9999 ind25612 6 2RS
2015 2 AB -9999 ind13013 4 2RS
2015 2 AB -9999 ind13013 5 2RS
2015 2 AB -9999 ind8222 5 2RS
2015 2 AB -9999 ind8222 5 2RS
2015 2 AB -9999 ind29732 5 2RS
2015 2 AB -9999 ind29732 5 2RS
2015 2 AB -9999 ind20309 5 2RS
2015 2 AB -9999 ind20309 5 2RS
2015 2 AB -9999 ind18271 5 2RS
2015 2 AB -9999 ind18271 5 2RS
2015 2 AB -9999 ind8298 3 2RS
2015 2 AB -9999 ind8298 4 2RS
2015 2 AB -9999 ind2431 4 2RS
2015 2 AB -9999 ind2431 5 2RS
2015 2 AB -9999 ind20805 4 2RS
2015 2 AB -9999 ind20805 4 2RS
2015 2 AB -9999 ind9104 4 2RS
2015 2 AB -9999 ind9104 5 2RS
2015 2 AB -9999 ind5106 5 2RS
2015 2 AB -9999 ind5106 4 2RS
2015 2 AB -9999 ind10212 4 2RS
2015 2 AB -9999 ind10212 4 2RS
2015 2 AB -9999 ind4031 5 2RS
2015 2 AB -9999 ind4031 4 2RS
2015 2 AB -9999 ind16611 4 2RS
2015 2 AB -9999 ind16611 3 2RS
2015 2 AB -9999 ind15906 5 2RS
2015 2 AB -9999 ind15906 5 2RS
2015 2 AB -9999 ind15906 5 2RS
2015 2 AB -9999 ind15906 5 2RS
2015 2 AB -9999 ind24349 4 2RS
2015 2 AB -9999 ind24349 4 2RS
2015 2 AB -9999 ind5228 3 2RS
2015 2 AB -9999 ind5228 4 2RS
2015 2 AB -9999 ind1547 4 2RS
2015 2 AB -9999 ind1547 5 2RS
2015 2 AB -9999 ind16039 4 2RS
2015 2 AB -9999 ind16039 4 2RS
2015 2 AB -9999 ind29167 4 2RS
2015 2 AB -9999 ind29167 5 2RS
2015 2 AB -9999 ind19012 4 2RS
2015 2 AB -9999 ind19012 4 2RS
2015 2 AB -9999 ind24363 4 2RS
2015 2 AB -9999 ind24363 3 2RS
2015 2 AB -9999 ind30268 6 2RS
2015 2 AB -9999 ind30268 5 2RS
2015 2 AB -9999 ind22985 5 2RS
2015 2 AB -9999 ind22985 4 2RS
2015 2 AB -9999 ind24289 5 2RS
2015 2 AB -9999 ind24289 4 2RS
2015 2 AB -9999 ind568 4 2RS
2015 2 AB -9999 ind568 3 2RS
2015 2 AB -9999 ind4023 4 2RS
2015 2 AB -9999 ind4023 4 2RS
2015 2 AB -9999 ind23502 4 2RS
2015 2 AB -9999 ind23502 5 2RS
2015 2 AB -9999 ind23994 5 2RS
2015 2 AB -9999 ind23994 5 2RS
2015 2 AB -9999 ind23733 4 2RS
2015 2 AB -9999 ind23733 5 2RS
2015 2 AB -9999 ind29429 3 2RS
2015 2 AB -9999 ind29429 4 2RS
2015 2 AB -9999 ind1743 4 2RS
2015 2 AB -9999 ind1743 4 2RS
2015 2 AB -9999 ind11227 5 2RS
2015 2 AB -9999 ind11227 5 2RS
2015 2 AB -9999 ind8603 5 2RS
2015 2 AB -9999 ind8603 5 2RS
2015 2 AB -9999 ind16751 3 2RS
2015 2 AB -9999 ind16751 3 2RS
2015 2 AB -9999 ind810 4 2RS
2015 2 AB -9999 ind810 3 2RS
2015 2 AB -9999 ind18479 5 2RS
2015 2 AB -9999 ind18479 4 2RS
2015 2 AB -9999 ind10009 4 2RS
2015 2 AB -9999 ind10009 5 2RS
2015 2 AB -9999 ind23022 4 2RS
2015 2 AB -9999 ind23022 4 2RS
2015 2 AB -9999 ind9964 5 2RS
2015 2 AB -9999 ind9964 6 2RS
2015 2 AB -9999 ind2684 3 2RS
2015 2 AB -9999 ind2684 3 2RS
2015 2 AB -9999 ind21193 5 2RS
2015 2 AB -9999 ind21193 4 2RS
2015 2 AB -9999 ind21019 5 2RS
2015 2 AB -9999 ind21019 4 2RS
2015 2 AB -9999 ind25811 5 2RS
2015 2 AB -9999 ind25811 5 2RS
2015 2 AB -9999 ind27158 5 2RS
2015 2 AB -9999 ind27158 5 2RS
2015 2 AB -9999 ind10877 4 2RS
2015 2 AB -9999 ind10877 4 2RS
2015 2 AB -9999 ind10568 4 2RS
2015 2 AB -9999 ind10568 5 2RS
2015 2 AB -9999 ind147 5 2RS
2015 2 AB -9999 ind147 5 2RS
2015 2 AB -9999 ind21228 5 2RS
2015 2 AB -9999 ind21228 5 2RS
2015 2 AB -9999 ind16264 4 2RS
2015 2 AB -9999 ind16264 5 2RS
2015 2 AB -9999 ind14806 6 2RS
2015 2 AB -9999 ind14806 5 2RS
2015 2 AB -9999 ind26017 3 2RS
2015 2 AB -9999 ind26017 6 2RS
2015 2 AB -9999 ind13309 5 2RS
2015 2 AB -9999 ind13309 5 2RS
2015 2 AB -9999 ind22857 5 2RS
2015 2 AB -9999 ind22857 5 2RS
2015 2 AB -9999 ind13227 5 2RS
2015 2 AB -9999 ind13227 5 2RS
2015 2 AB -9999 ind6894 5 2RS
2015 2 AB -9999 ind6894 5 2RS
2015 2 AB -9999 ind9252 4 2RS
2015 2 AB -9999 ind9252 5 2RS
2015 2 AB -9999 ind320 3 2RS
2015 2 AB -9999 ind320 3 2RS
2015 2 AB -9999 ind7773 5 2RS
2015 2 AB -9999 ind7773 5 2RS
2015 2 AB -9999 ind1131 5 2RS
2015 2 AB -9999 ind1131 4 2RS
2015 2 AB -9999 ind28638 4 2RS
2015 2 AB -9999 ind28638 5 2RS
2015 2 AB -9999 ind2790 5 2RS
2015 2 AB -9999 ind2790 5 2RS
2015 2 AB -9999 ind19272 4 2RS
2015 2 AB -9999 ind19272 6 2RS
2015 2 AB -9999 ind1375 4 2RS
2015 2 AB -9999 ind1375 5 2RS
2015 2 AB -9999 ind17559 5 2RS
2015 2 AB -9999 ind17559 4 2RS
2015 2 AB -9999 ind16034 6 2RS
2015 2 AB -9999 ind16034 6 2RS
2015 2 AB -9999 ind28065 4 2RS
2015 2 AB -9999 ind28065 4 2RS
2015 2 AB -9999 ind12262 5 2RS
2015 2 AB -9999 ind12262 5 2RS
2015 2 AB -9999 ind13981 4 2RS
2015 2 AB -9999 ind13981 5 2RS
2015 2 AB -9999 ind26688 4 2RS
2015 2 AB -9999 ind26688 5 2RS
2015 2 AB -9999 ind13899 5 2RS
2015 2 AB -9999 ind13899 5 2RS
2015 2 AB -9999 ind20636 4 2RS
2015 2 AB -9999 ind20636 4 2RS
2015 2 AB -9999 ind7506 5 2RS
2015 2 AB -9999 ind7506 5 2RS
2015 2 AB -9999 ind20985 5 2RS
2015 2 AB -9999 ind20985 4 2RS
2015 2 AB -9999 ind17015 4 2RS
2015 2 AB -9999 ind17015 4 2RS
2015 2 AB -9999 ind21252 4 2RS
2015 2 AB -9999 ind21252 4 2RS
2015 2 AB -9999 ind13438 6 2RS
2015 2 AB -9999 ind13438 5 2RS
2015 2 AB -9999 ind13345 5 2RS
2015 2 AB -9999 ind13345 5 2RS
2015 2 AB -9999 ind15885 4 2RS
2015 2 AB -9999 ind15885 4 2RS
2015 2 AB -9999 ind12600 4 2RS
2015 2 AB -9999 ind12600 5 2RS
2015 2 AB -9999 ind6217 5 2RS
2015 2 AB -9999 ind6217 5 2RS
2015 2 AB -9999 ind7715 5 2RS
2015 2 AB -9999 ind7715 5 2RS
2015 2 AB -9999 ind4449 5 2RS
2015 2 AB -9999 ind4449 4 2RS
2015 2 AB -9999 ind16291 5 2RS
2015 2 AB -9999 ind16291 4 2RS
2015 2 AB -9999 ind22375 5 2RS
2015 2 AB -9999 ind22375 5 2RS
2015 2 AB -9999 ind14623 5 2RS
2015 2 AB -9999 ind14623 5 2RS
2015 2 AB -9999 ind17739 4 2RS
2015 2 AB -9999 ind17739 5 2RS
2015 2 AB -9999 ind10801 6 2RS
2015 2 AB -9999 ind10801 5 2RS
2015 2 AB -9999 ind17739 5 2RS
2015 2 AB -9999 ind17739 5 2RS
2015 2 AB -9999 ind13113 4 2RS
2015 2 AB -9999 ind13113 5 2RS
2015 2 AB -9999 ind17739 3 2RS
2015 2 AB -9999 ind17739 5 2RS
2015 2 AB -9999 ind16047 5 2RS
2015 2 AB -9999 ind16047 5 2RS
2015 2 AB -9999 ind3943 5 2RS
2015 2 AB -9999 ind3943 4 2RS
2015 2 AB -9999 ind1333 4 2RS
2015 2 AB -9999 ind1333 4 2RS
2015 2 AB -9999 ind2491 4 2RS
2015 2 AB -9999 ind2491 3 2RS
2015 2 AB -9999 ind29028 4 2RS
2015 2 AB -9999 ind29028 4 2RS
2015 2 AB -9999 ind22382 3 2RS
2015 2 AB -9999 ind22382 4 2RS
2015 2 AB -9999 ind22239 5 2RS
2015 2 AB -9999 ind22239 4 2RS
2015 2 AB -9999 ind23616 6 2RS
2015 2 AB -9999 ind23616 5 2RS
2015 2 AB -9999 ind1819 5 2RS
2015 2 AB -9999 ind1819 4 2RS
2015 2 AB -9999 ind277 5 2RS
2015 2 AB -9999 ind277 4 2RS
2015 2 AB -9999 ind14076 5 2RS
2015 2 AB -9999 ind14076 4 2RS
2015 2 AB -9999 ind26771 4 2RS
2015 2 AB -9999 ind26771 4 2RS
2015 2 AB -9999 ind12656 4 2RS
2015 2 AB -9999 ind12656 4 2RS
2015 2 AB -9999 ind20423 5 2RS
2015 2 AB -9999 ind20423 4 2RS
2015 2 AB -9999 ind62 4 2RS
2015 2 AB -9999 ind62 4 2RS
2015 2 AB -9999 ind10185 5 2RS
2015 2 AB -9999 ind10185 5 2RS
2015 2 AB -9999 ind13852 5 2RS
2015 2 AB -9999 ind13852 4 2RS
2015 2 AB -9999 ind9407 5 2RS
2015 2 AB -9999 ind9407 4 2RS
2015 2 AB -9999 ind4263 4 2RS
2015 2 AB -9999 ind4263 5 2RS
2015 2 AB -9999 ind12884 5 2RS
2015 2 AB -9999 ind12884 3 2RS
2015 2 AB -9999 ind17621 4 2RS
2015 2 AB -9999 ind17621 4 2RS
2015 2 AB -9999 ind25031 5 2RS
2015 2 AB -9999 ind25031 4 2RS
2015 2 AB -9999 ind5832 5 2RS
2015 2 AB -9999 ind5832 4 2RS
2015 2 AB -9999 ind16730 4 2RS
2015 2 AB -9999 ind16730 4 2RS
2015 2 AB -9999 ind526 4 2RS
2015 2 AB -9999 ind526 3 2RS
2015 2 AB -9999 ind18696 4 2RS
2015 2 AB -9999 ind18696 4 2RS
2015 2 AB -9999 ind1147 4 2RS
2015 2 AB -9999 ind1147 5 2RS
2015 2 AB -9999 ind16898 4 2RS
2015 2 AB -9999 ind16898 5 2RS
2015 2 AB -9999 ind28941 4 2RS
2015 2 AB -9999 ind28941 5 2RS
2015 2 AB -9999 ind12052 4 2RS
2015 2 AB -9999 ind12052 5 2RS
2015 2 AB -9999 ind4184 5 2RS
2015 2 AB -9999 ind4184 5 2RS
2015 2 AB -9999 ind20942 4 2RS
2015 2 AB -9999 ind20942 4 2RS
2015 2 AB -9999 ind1528 6 2RS
2015 2 AB -9999 ind1528 6 2RS
2015 2 AB -9999 ind5803 4 2RS
2015 2 AB -9999 ind5803 5 2RS
2015 2 AB -9999 ind29185 5 2RS
2015 2 AB -9999 ind29185 4 2RS
2015 2 AB -9999 ind13102 3 2RS
2015 2 AB -9999 ind13102 4 2RS
2015 2 AB -9999 ind16180 6 2RS
2015 2 AB -9999 ind16180 6 2RS
2015 2 AB -9999 ind12648 6 2RS
2015 2 AB -9999 ind12648 6 2RS
2015 2 AB -9999 ind25252 6 2RS
2015 2 AB -9999 ind25252 5 2RS
2015 2 AB -9999 ind14808 5 2RS
2015 2 AB -9999 ind14808 5 2RS
2015 2 AB -9999 ind15201 4 2RS
2015 2 AB -9999 ind15201 5 2RS
2015 2 AB -9999 ind15099 5 2RS
2015 2 AB -9999 ind15099 5 2RS
2015 2 AB -9999 ind28083 6 2RS
2015 2 AB -9999 ind28083 5 2RS
2015 2 AB -9999 ind4079 4 2RS
2015 2 AB -9999 ind4079 5 2RS
2015 2 AB -9999 ind10301 4 2RS
2015 2 AB -9999 ind10301 5 2RS
2015 2 AB -9999 ind20604 5 2RS
2015 2 AB -9999 ind20604 5 2RS
2015 2 AB -9999 ind27395 4 2RS
2015 2 AB -9999 ind27395 5 2RS
2015 2 AB -9999 ind1086 5 2RS
2015 2 AB -9999 ind1086 4 2RS
2015 2 AB -9999 ind10014 5 2RS
2015 2 AB -9999 ind10014 5 2RS
2015 2 AB -9999 ind23189 4 2RS
2015 2 AB -9999 ind23189 5 2RS
2015 2 AB -9999 ind29258 4 2RS
2015 2 AB -9999 ind29258 5 2RS
2015 2 AB -9999 ind20527 5 2RS
2015 2 AB -9999 ind20527 5 2RS
2015 2 AB -9999 ind7790 5 2RS
2015 2 AB -9999 ind7790 5 2RS
2015 2 AB -9999 ind10521 4 2RS
2015 2 AB -9999 ind10521 4 2RS
2015 2 AB -9999 ind2613 5 2RS
2015 2 AB -9999 ind2613 5 2RS
2015 2 AB -9999 ind25600 4 2RS
2015 2 AB -9999 ind25600 4 2RS
2015 2 AB -9999 ind23185 5 2RS
2015 2 AB -9999 ind23185 4 2RS
2015 2 AB -9999 ind24758 5 2RS
2015 2 AB -9999 ind24758 4 2RS
2015 2 AB -9999 ind27535 5 2RS
2015 2 AB -9999 ind27535 5 2RS
2015 2 AB -9999 ind24570 5 2RS
2015 2 AB -9999 ind24570 5 2RS
2015 2 AB -9999 ind19248 5 2RS
2015 2 AB -9999 ind19248 4 2RS
2015 2 AB -9999 ind24685 4 2RS
2015 2 AB -9999 ind24685 4 2RS
2015 2 AB -9999 ind16510 5 2RS
2015 2 AB -9999 ind16510 5 2RS
2015 2 AB -9999 ind27497 6 2RS
2015 2 AB -9999 ind27497 5 2RS
2015 2 AB -9999 ind1742 5 2RS
2015 2 AB -9999 ind1742 5 2RS
2015 2 AB -9999 ind10803 4 2RS
2015 2 AB -9999 ind10803 4 2RS
2015 2 AB -9999 ind5471 5 2RS
2015 2 AB -9999 ind5471 5 2RS
2015 2 AB -9999 ind8880 4 2RS
2015 2 AB -9999 ind8880 4 2RS
2015 2 AB -9999 ind10865 5 2RS
2015 2 AB -9999 ind10865 4 2RS
2015 2 AB -9999 ind28876 4 2RS
2015 2 AB -9999 ind28876 4 2RS
2015 2 AB -9999 ind2545 4 2RS
2015 2 AB -9999 ind2545 3 2RS
2015 2 AB -9999 ind16545 4 2RS
2015 2 AB -9999 ind16545 4 2RS
2015 2 AB -9999 ind6031 4 2RS
2015 2 AB -9999 ind6031 4 2RS
2015 2 AB -9999 ind18939 5 2RS
2015 2 AB -9999 ind18939 4 2RS
2015 2 AB -9999 ind27631 5 2RS
2015 2 AB -9999 ind27631 4 2RS
2015 2 AB -9999 ind25033 4 2RS
2015 2 AB -9999 ind25033 3 2RS
2015 2 AB -9999 ind13758 4 2RS
2015 2 AB -9999 ind13758 5 2RS
2015 2 AB -9999 ind19014 4 2RS
2015 2 AB -9999 ind19014 5 2RS
2015 2 AB -9999 ind9312 5 2RS
2015 2 AB -9999 ind9312 6 2RS
2015 2 AB -9999 ind25077 5 2RS
2015 2 AB -9999 ind25077 4 2RS
2015 2 AB -9999 ind25114 4 2RS
2015 2 AB -9999 ind25114 4 2RS
2015 2 AB -9999 ind26210 4 2RS
2015 2 AB -9999 ind26210 4 2RS
2015 2 AB -9999 ind17267 4 2RS
2015 2 AB -9999 ind17267 5 2RS
2015 2 AB -9999 ind20069 5 2RS
2015 2 AB -9999 ind20069 5 2RS
2015 2 AB -9999 ind1022 5 2RS
2015 2 AB -9999 ind1022 4 2RS
2015 2 AB -9999 ind14488 5 2RS
2015 2 AB -9999 ind14488 5 2RS
2015 2 AB -9999 ind24093 5 2RS
2015 2 AB -9999 ind24093 5 2RS
2015 2 AB -9999 ind20494 5 2RS
2015 2 AB -9999 ind20494 5 2RS
2015 2 AB -9999 ind7924 4 2RS
2015 2 AB -9999 ind7924 4 2RS
2015 2 AB -9999 ind4298 4 2RS
2015 2 AB -9999 ind4298 3 2RS
2015 2 AB -9999 ind16111 4 2RS
2015 2 AB -9999 ind16111 4 2RS
2015 2 AB -9999 ind17439 4 2RS
2015 2 AB -9999 ind17439 4 2RS
2015 2 AB -9999 ind20071 3 2RS
2015 2 AB -9999 ind20071 3 2RS
2015 2 AB -9999 ind4209 4 2RS
2015 2 AB -9999 ind4209 4 2RS
2015 2 AB -9999 ind162 3 2RS
2015 2 AB -9999 ind162 5 2RS
2015 2 AB -9999 ind26396 4 2RS
2015 2 AB -9999 ind26396 3 2RS
2015 2 AB -9999 ind21084 4 2RS
2015 2 AB -9999 ind21084 6 2RS
2015 2 AB -9999 ind28122 5 2RS
2015 2 AB -9999 ind28122 3 2RS
2015 2 AB -9999 ind22681 4 2RS
2015 2 AB -9999 ind22681 5 2RS
2015 2 AB -9999 ind11909 5 2RS
2015 2 AB -9999 ind11909 3 2RS
2015 2 AB -9999 ind8597 4 2RS
2015 2 AB -9999 ind8597 4 2RS
2015 2 AB -9999 ind27278 4 2RS
2015 2 AB -9999 ind27278 3 2RS
2015 2 AB -9999 ind15995 4 2RS
2015 2 AB -9999 ind15995 5 2RS
2015 2 AB -9999 ind29542 3 2RS
2015 2 AB -9999 ind29542 4 2RS
2015 2 AB -9999 ind5623 4 2RS
2015 2 AB -9999 ind5623 4 2RS
2015 2 AB -9999 ind29918 4 2RS
2015 2 AB -9999 ind29918 4 2RS
2015 2 AB -9999 ind26569 4 2RS
2015 2 AB -9999 ind26569 4 2RS
2015 2 AB -9999 ind28684 4 2RS
2015 2 AB -9999 ind28684 4 2RS
2015 2 AB -9999 ind16254 5 2RS
2015 2 AB -9999 ind16254 4 2RS
2015 2 AB -9999 ind12389 4 2RS
2015 2 AB -9999 ind12389 4 2RS
2015 2 AB -9999 ind25983 5 2RS
2015 2 AB -9999 ind25983 4 2RS
2015 2 AB -9999 ind5888 5 2RS
2015 2 AB -9999 ind5888 3 2RS
2015 2 AB -9999 ind3528 4 2RS
2015 2 AB -9999 ind3528 5 2RS
2015 2 AB -9999 ind3385 4 2RS
2015 2 AB -9999 ind3385 3 2RS
2015 2 AB -9999 ind8397 4 2RS
2015 2 AB -9999 ind8397 4 2RS
2015 2 AB -9999 ind9758 4 2RS
2015 2 AB -9999 ind9758 5 2RS
2015 2 AB -9999 ind8806 5 2RS
2015 2 AB -9999 ind8806 5 2RS
2015 2 AB -9999 ind11408 4 2RS
2015 2 AB -9999 ind11408 4 2RS
2015 2 AB -9999 ind425 4 2RS
2015 2 AB -9999 ind425 4 2RS
2015 2 AB -9999 ind10092 4 2RS
2015 2 AB -9999 ind10092 4 2RS
2015 2 AB -9999 ind9096 5 2RS
2015 2 AB -9999 ind9096 6 2RS
2015 2 AB -9999 ind2662 4 2RS
2015 2 AB -9999 ind2662 6 2RS
2015 2 AB -9999 ind19181 5 2RS
2015 2 AB -9999 ind19181 5 2RS
2015 2 AB -9999 ind22286 5 2RS
2015 2 AB -9999 ind22286 5 2RS
2015 2 AB -9999 ind12647 4 2RS
2015 2 AB -9999 ind12647 4 2RS
2015 2 AB -9999 ind2555 4 2RS
2015 2 AB -9999 ind2555 4 2RS
2015 2 AB -9999 ind17154 4 2RS
2015 2 AB -9999 ind17154 4 2RS
2015 2 AB -9999 ind7999 4 2RS
2015 2 AB -9999 ind7999 3 2RS
2015 2 AB -9999 ind13157 5 2RS
2015 2 AB -9999 ind13157 5 2RS
2015 2 AB -9999 ind25000 5 2RS
2015 2 AB -9999 ind25000 5 2RS
2015 2 AB -9999 ind12269 5 2RS
2015 2 AB -9999 ind12269 5 2RS
2015 2 AB -9999 ind11484 5 2RS
2015 2 AB -9999 ind11484 5 2RS
2015 2 AB -9999 ind996 5 2RS
2015 2 AB -9999 ind996 4 2RS
2015 2 AB -9999 ind11593 5 2RS
2015 2 AB -9999 ind11593 4 2RS
2015 2 AB -9999 ind3234 5 2RS
2015 2 AB -9999 ind3234 5 2RS
2015 2 AB -9999 ind23783 4 2RS
2015 2 AB -9999 ind23783 3 2RS
2015 2 AB -9999 ind29839 5 2RS
2015 2 AB -9999 ind29839 5 2RS
2015 2 AB -9999 ind12645 5 2RS
2015 2 AB -9999 ind12645 4 2RS
2015 2 AB -9999 ind23565 5 2RS
2015 2 AB -9999 ind23565 4 2RS
2015 2 AB -9999 ind7203 4 2RS
2015 2 AB -9999 ind7203 4 2RS
2015 2 AB -9999 ind8129 5 2RS
2015 2 AB -9999 ind8129 4 2RS
2015 2 AB -9999 ind29463 5 2RS
2015 2 AB -9999 ind29463 5 2RS
2015 2 AB -9999 ind14747 4 2RS
2015 2 AB -9999 ind14747 4 2RS
2015 2 AB -9999 ind11720 5 2RS
2015 2 AB -9999 ind11720 5 2RS
2015 2 AB -9999 ind22006 5 2RS
2015 2 AB -9999 ind22006 4 2RS
2015 2 AB -9999 ind9371 5 2RS
2015 2 AB -9999 ind9371 3 2RS
2015 2 AB -9999 ind1342 4 2RS
2015 2 AB -9999 ind1342 4 2RS
2015 2 AB -9999 ind14463 4 2RS
2015 2 AB -9999 ind14463 4 2RS
2015 2 AB -9999 ind11188 4 2RS
2015 2 AB -9999 ind11188 3 2RS
2015 2 AB -9999 ind29267 5 2RS
2015 2 AB -9999 ind29267 5 2RS
2015 2 AB -9999 ind17958 5 2RS
2015 2 AB -9999 ind17958 3 2RS
2015 2 AB -9999 ind5528 5 2RS
2015 2 AB -9999 ind5528 4 2RS
2015 2 AB -9999 ind27572 4 2RS
2015 2 AB -9999 ind27572 5 2RS
2015 2 AB -9999 ind4195 5 2RS
2015 2 AB -9999 ind4195 5 2RS
2015 2 AB -9999 ind5276 5 2RS
2015 2 AB -9999 ind5276 3 2RS
2015 2 AB -9999 ind13157 5 2RS
2015 2 AB -9999 ind13157 4 2RS
2015 2 AB -9999 ind12491 4 2RS
2015 2 AB -9999 ind12491 4 2RS
2015 2 AB -9999 ind15578 4 2RS
2015 2 AB -9999 ind15578 4 2RS
2015 2 AB -9999 ind8177 4 2RS
2015 2 AB -9999 ind8177 4 2RS
2015 2 AB -9999 ind7183 4 2RS
2015 2 AB -9999 ind7183 4 2RS
2015 2 AB -9999 ind14183 4 2RS
2015 2 AB -9999 ind14183 3 2RS
2015 2 AB -9999 ind3594 5 2RS
2015 2 AB -9999 ind3594 4 2RS
2015 2 AB -9999 ind15412 5 2RS
2015 2 AB -9999 ind15412 5 2RS
2015 2 AB -9999 ind26069 5 2RS
2015 2 AB -9999 ind26069 4 2RS
2015 2 AB -9999 ind9798 4 2RS
2015 2 AB -9999 ind9798 5 2RS
2015 2 AB -9999 ind24210 4 2RS
2015 2 AB -9999 ind24210 5 2RS
2015 2 AB -9999 ind29280 5 2RS
2015 2 AB -9999 ind29280 5 2RS
2015 2 AB -9999 ind26089 5 2RS
2015 2 AB -9999 ind26089 5 2RS
2015 2 AB -9999 ind1764 4 2RS
2015 2 AB -9999 ind1764 4 2RS
2015 2 AB -9999 ind2138 4 2RS
2015 2 AB -9999 ind2138 4 2RS
2015 2 AB -9999 ind23087 4 2RS
2015 2 AB -9999 ind23087 5 2RS
2015 2 AB -9999 ind7128 4 2RS
2015 2 AB -9999 ind7128 4 2RS
2015 2 AB -9999 ind13422 5 2RS
2015 2 AB -9999 ind13422 4 2RS
2015 2 AB -9999 ind12757 4 2RS
2015 2 AB -9999 ind12757 4 2RS
2015 2 AB -9999 ind26036 4 2RS
2015 2 AB -9999 ind26036 3 2RS
2015 2 AB -9999 ind8997 4 2RS
2015 2 AB -9999 ind8997 4 2RS
2015 2 AB -9999 ind29558 4 2RS
2015 2 AB -9999 ind29558 4 2RS
2015 2 AB -9999 ind7587 4 2RS
2015 2 AB -9999 ind7587 5 2RS
2015 2 AB -9999 ind5677 5 2RS
2015 2 AB -9999 ind5677 5 2RS
2016 2 AB -9999 ind28876 1 2RS
2016 2 AB -9999 ind28876 2 2RS
2016 2 AB -9999 ind2545 1 2RS
2016 2 AB -9999 ind2545 1 2RS
2016 2 AB -9999 ind16545 2 2RS
2016 2 AB -9999 ind16545 2 2RS
2016 2 AB -9999 ind6031 2 2RS
2016 2 AB -9999 ind6031 1 2RS
2016 2 AB -9999 ind18939 2 2RS
2016 2 AB -9999 ind18939 3 2RS
2016 2 AB -9999 ind27631 1 2RS
2016 2 AB -9999 ind27631 2 2RS
2016 2 AB -9999 ind25033 1 2RS
2016 2 AB -9999 ind25033 1 2RS
2016 2 AB -9999 ind13758 1 2RS
2016 2 AB -9999 ind13758 2 2RS
2016 2 AB -9999 ind19014 2 2RS
2016 2 AB -9999 ind19014 3 2RS
2016 2 AB -9999 ind9312 3 2RS
2016 2 AB -9999 ind9312 4 2RS
2016 2 AB -9999 ind25077 4 2RS
2016 2 AB -9999 ind25077 3 2RS
2016 2 AB -9999 ind25114 3 2RS
2016 2 AB -9999 ind25114 4 2RS
2016 2 AB -9999 ind26210 3 2RS
2016 2 AB -9999 ind26210 4 2RS
2016 2 AB -9999 ind17267 3 2RS
2016 2 AB -9999 ind17267 3 2RS
2016 2 AB -9999 ind20069 3 2RS
2016 2 AB -9999 ind20069 2 2RS
2016 2 AB -9999 ind1022 2 2RS
2016 2 AB -9999 ind1022 3 2RS
2016 2 AB -9999 ind14488 2 2RS
2016 2 AB -9999 ind14488 2 2RS
2016 2 AB -9999 ind24093 5 2RS
2016 2 AB -9999 ind24093 4 2RS
2016 2 AB -9999 ind20494 4 2RS
2016 2 AB -9999 ind20494 3 2RS
2016 2 AB -9999 ind7924 4 2RS
2016 2 AB -9999 ind7924 3 2RS
2016 2 AB -9999 ind4298 3 2RS
2016 2 AB -9999 ind4298 3 2RS
2016 2 AB -9999 ind16111 3 2RS
2016 2 AB -9999 ind16111 4 2RS
2016 2 AB -9999 ind17439 4 2RS
2016 2 AB -9999 ind17439 3 2RS
2016 2 AB -9999 ind20071 1 2RS
2016 2 AB -9999 ind20071 2 2RS
2016 2 AB -9999 ind4209 2 2RS
2016 2 AB -9999 ind4209 3 2RS
2016 2 AB -9999 ind162 3 2RS
2016 2 AB -9999 ind162 4 2RS
2016 2 AB -9999 ind26396 3 2RS
2016 2 AB -9999 ind26396 3 2RS
2016 2 AB -9999 ind21084 3 2RS
2016 2 AB -9999 ind21084 4 2RS
2016 2 AB -9999 ind22681 3 2RS
2016 2 AB -9999 ind22681 6 2RS
2016 2 AB -9999 ind11909 2 2RS
2016 2 AB -9999 ind11909 4 2RS
2016 2 AB -9999 ind8597 3 2RS
2016 2 AB -9999 ind8597 5 2RS
2016 2 AB -9999 ind27278 2 2RS
2016 2 AB -9999 ind27278 2 2RS
2016 2 AB -9999 ind15995 5 2RS
2016 2 AB -9999 ind15995 5 2RS
2016 2 AB -9999 ind29542 3 2RS
2016 2 AB -9999 ind29542 4 2RS
2016 2 AB -9999 ind5623 4 2RS
2016 2 AB -9999 ind5623 4 2RS
2016 2 AB -9999 ind29918 3 2RS
2016 2 AB -9999 ind29918 3 2RS
2016 2 AB -9999 ind26569 3 2RS
2016 2 AB -9999 ind26569 4 2RS
2016 2 AB -9999 ind28684 3 2RS
2016 2 AB -9999 ind28684 3 2RS
2016 2 AB -9999 ind16254 4 2RS
2016 2 AB -9999 ind16254 4 2RS
2016 2 AB -9999 ind12389 4 2RS
2016 2 AB -9999 ind12389 5 2RS
2016 2 AB -9999 ind25983 4 2RS
2016 2 AB -9999 ind25983 3 2RS
2016 2 AB -9999 ind5888 3 2RS
2016 2 AB -9999 ind5888 3 2RS
2016 2 AB -9999 ind3528 3 2RS
2016 2 AB -9999 ind3528 2 2RS
2016 2 AB -9999 ind3385 4 2RS
2016 2 AB -9999 ind3385 4 2RS
2016 2 AB -9999 ind8397 3 2RS
2016 2 AB -9999 ind8397 4 2RS
2016 2 AB -9999 ind9758 4 2RS
2016 2 AB -9999 ind9758 5 2RS
2016 2 AB -9999 ind8806 3 2RS
2016 2 AB -9999 ind8806 3 2RS
2016 2 AB -9999 ind11408 3 2RS
2016 2 AB -9999 ind11408 4 2RS
2016 2 AB -9999 ind425 3 2RS
2016 2 AB -9999 ind425 3 2RS
2016 2 AB -9999 ind10092 3 2RS
2016 2 AB -9999 ind10092 5 2RS
2016 2 AB -9999 ind9096 5 2RS
2016 2 AB -9999 ind9096 4 2RS
2016 2 AB -9999 ind2662 5 2RS
2016 2 AB -9999 ind2662 5 2RS
2016 2 AB -9999 ind29391 4 2RS
2016 2 AB -9999 ind29391 3 2RS
2016 2 AB -9999 ind29460 5 2RS
2016 2 AB -9999 ind29460 4 2RS
2016 2 AB -9999 ind24743 4 2RS
2016 2 AB -9999 ind24743 3 2RS
2016 2 AB -9999 ind7145 5 2RS
2016 2 AB -9999 ind7145 3 2RS
2016 2 AB -9999 ind8155 4 2RS
2016 2 AB -9999 ind8155 5 2RS
2016 2 AB -9999 ind19715 2 2RS
2016 2 AB -9999 ind19715 2 2RS
2016 2 AB -9999 ind20080 3 2RS
2016 2 AB -9999 ind20080 5 2RS
2016 2 AB -9999 ind29137 4 2RS
2016 2 AB -9999 ind29137 5 2RS
2016 2 AB -9999 ind2373 3 2RS
2016 2 AB -9999 ind2373 4 2RS
2016 2 AB -9999 ind24646 2 2RS
2016 2 AB -9999 ind24646 5 2RS
2016 2 AB -9999 ind3137 4 2RS
2016 2 AB -9999 ind3137 5 2RS
2016 2 AB -9999 ind19181 5 2RS
2016 2 AB -9999 ind19181 5 2RS
2016 2 AB -9999 ind17409 3 2RS
2016 2 AB -9999 ind17409 3 2RS
2016 2 AB -9999 ind27430 5 2RS
2016 2 AB -9999 ind27430 3 2RS
2016 2 AB -9999 ind17312 5 2RS
2016 2 AB -9999 ind17312 6 2RS
2016 2 AB -9999 ind9506 5 2RS
2016 2 AB -9999 ind9506 6 2RS
2016 2 AB -9999 ind14067 6 2RS
2016 2 AB -9999 ind14067 4 2RS
2016 2 AB -9999 ind28126 5 2RS
2016 2 AB -9999 ind28126 6 2RS
2016 2 AB -9999 ind15482 6 2RS
2016 2 AB -9999 ind15482 3 2RS
2016 2 AB -9999 ind23787 5 2RS
2016 2 AB -9999 ind23787 5 2RS
2016 2 AB -9999 ind22257 5 2RS
2016 2 AB -9999 ind22257 3 2RS
2016 2 AB -9999 ind5291 4 2RS
2016 2 AB -9999 ind5291 6 2RS
2016 2 AB -9999 ind8992 5 2RS
2016 2 AB -9999 ind8992 5 2RS
2016 2 AB -9999 ind5185 2 2RS
2016 2 AB -9999 ind5185 3 2RS
2016 2 AB -9999 ind14518 4 2RS
2016 2 AB -9999 ind14518 3 2RS
2016 2 AB -9999 ind24857 4 2RS
2016 2 AB -9999 ind24857 3 2RS
2016 2 AB -9999 ind2614 4 2RS
2016 2 AB -9999 ind2614 3 2RS
2016 2 AB -9999 ind389 4 2RS
2016 2 AB -9999 ind389 2 2RS
2016 2 AB -9999 ind432 2 2RS
2016 2 AB -9999 ind432 2 2RS
2016 2 AB -9999 ind10778 3 2RS
2016 2 AB -9999 ind10778 1 2RS
2016 2 AB -9999 ind7677 3 2RS
2016 2 AB -9999 ind7677 2 2RS
2016 2 AB -9999 ind2363 3 2RS
2016 2 AB -9999 ind2363 2 2RS
2016 2 AB -9999 ind10360 4 2RS
2016 2 AB -9999 ind10360 4 2RS
2016 2 AB -9999 ind11233 2 2RS
2016 2 AB -9999 ind11233 3 2RS
2016 2 AB -9999 ind3405 2 2RS
2016 2 AB -9999 ind3405 3 2RS
2016 2 AB -9999 ind30266 4 2RS
2016 2 AB -9999 ind30266 3 2RS
2016 2 AB -9999 ind13313 4 2RS
2016 2 AB -9999 ind13313 3 2RS
2016 2 AB -9999 ind8853 4 2RS
2016 2 AB -9999 ind8853 5 2RS
2016 2 AB -9999 ind3370 4 2RS
2016 2 AB -9999 ind3370 4 2RS
2016 2 AB -9999 ind14600 3 2RS
2016 2 AB -9999 ind14600 2 2RS
2016 2 AB -9999 ind2649 4 2RS
2016 2 AB -9999 ind2649 2 2RS
2016 2 AB -9999 ind22286 4 2RS
2016 2 AB -9999 ind22286 4 2RS
2016 2 AB -9999 ind12647 4 2RS
2016 2 AB -9999 ind12647 3 2RS
2016 2 AB -9999 ind2555 4 2RS
2016 2 AB -9999 ind2555 3 2RS
2016 2 AB -9999 ind17154 3 2RS
2016 2 AB -9999 ind17154 3 2RS
2016 2 AB -9999 ind7999 2 2RS
2016 2 AB -9999 ind7999 4 2RS
2016 2 AB -9999 ind25335 5 2RS
2016 2 AB -9999 ind25335 2 2RS
2016 2 AB -9999 ind650 4 2RS
2016 2 AB -9999 ind650 3 2RS
2016 2 AB -9999 ind13157 4 2RS
2016 2 AB -9999 ind13157 3 2RS
2016 2 AB -9999 ind2253 4 2RS
2016 2 AB -9999 ind2253 3 2RS
2016 2 AB -9999 ind24191 4 2RS
2016 2 AB -9999 ind24191 2 2RS
2016 2 AB -9999 ind14077 4 2RS
2016 2 AB -9999 ind14077 4 2RS
2016 2 AB -9999 ind29472 5 2RS
2016 2 AB -9999 ind29472 6 2RS
2016 2 AB -9999 ind19934 4 2RS
2016 2 AB -9999 ind19934 2 2RS
2016 2 AB -9999 ind11404 5 2RS
2016 2 AB -9999 ind11404 4 2RS
2016 2 AB -9999 ind5507 4 2RS
2016 2 AB -9999 ind5507 1 2RS
2016 2 AB -9999 ind13340 5 2RS
2016 2 AB -9999 ind13340 5 2RS
2016 2 AB -9999 ind20406 4 2RS
2016 2 AB -9999 ind20406 3 2RS
2016 2 AB -9999 ind27648 4 2RS
2016 2 AB -9999 ind27648 5 2RS
2016 2 AB -9999 ind10262 4 2RS
2016 2 AB -9999 ind10262 4 2RS
2016 2 AB -9999 ind7749 4 2RS
2016 2 AB -9999 ind7749 4 2RS
2016 2 AB -9999 ind18894 5 2RS
2016 2 AB -9999 ind18894 5 2RS
2016 2 AB -9999 ind13022 2 2RS
2016 2 AB -9999 ind13022 3 2RS
2016 2 AB -9999 ind14455 1 2RS
2016 2 AB -9999 ind14455 5 2RS
2016 2 AB -9999 ind25000 4 2RS
2016 2 AB -9999 ind25000 4 2RS
2016 2 AB -9999 ind12269 4 2RS
2016 2 AB -9999 ind12269 3 2RS
2016 2 AB -9999 ind11484 5 2RS
2016 2 AB -9999 ind11484 5 2RS
2016 2 AB -9999 ind996 4 2RS
2016 2 AB -9999 ind996 5 2RS
2016 2 AB -9999 ind11593 4 2RS
2016 2 AB -9999 ind11593 5 2RS
2016 2 AB -9999 ind3234 4 2RS
2016 2 AB -9999 ind3234 4 2RS
2016 2 AB -9999 ind27460 2 2RS
2016 2 AB -9999 ind27460 3 2RS
2016 2 AB -9999 ind12228 3 2RS
2016 2 AB -9999 ind12228 4 2RS
2016 2 AB -9999 ind25612 2 2RS
2016 2 AB -9999 ind25612 4 2RS
2016 2 AB -9999 ind13013 3 2RS
2016 2 AB -9999 ind13013 4 2RS
2016 2 AB -9999 ind8222 2 2RS
2016 2 AB -9999 ind8222 3 2RS
2016 2 AB -9999 ind29732 2 2RS
2016 2 AB -9999 ind29732 2 2RS
2016 2 AB -9999 ind20309 1 2RS
2016 2 AB -9999 ind20309 4 2RS
2016 2 AB -9999 ind18271 3 2RS
2016 2 AB -9999 ind18271 2 2RS
2016 2 AB -9999 ind8298 3 2RS
2016 2 AB -9999 ind8298 3 2RS
2016 2 AB -9999 ind2431 5 2RS
2016 2 AB -9999 ind2431 4 2RS
2016 2 AB -9999 ind20805 5 2RS
2016 2 AB -9999 ind20805 4 2RS
2016 2 AB -9999 ind9104 6 2RS
2016 2 AB -9999 ind9104 4 2RS
2016 2 AB -9999 ind5106 6 2RS
2016 2 AB -9999 ind5106 3 2RS
2016 2 AB -9999 ind10212 5 2RS
2016 2 AB -9999 ind10212 5 2RS
2016 2 AB -9999 ind23783 3 2RS
2016 2 AB -9999 ind23783 3 2RS
2016 2 AB -9999 ind29839 4 2RS
2016 2 AB -9999 ind29839 4 2RS
2016 2 AB -9999 ind12645 3 2RS
2016 2 AB -9999 ind12645 4 2RS
2016 2 AB -9999 ind23565 4 2RS
2016 2 AB -9999 ind23565 3 2RS
2016 2 AB -9999 ind7203 3 2RS
2016 2 AB -9999 ind7203 4 2RS
2016 2 AB -9999 ind4031 5 2RS
2016 2 AB -9999 ind4031 4 2RS
2016 2 AB -9999 ind16611 5 2RS
2016 2 AB -9999 ind16611 5 2RS
2016 2 AB -9999 ind8129 4 2RS
2016 2 AB -9999 ind8129 4 2RS
2016 2 AB -9999 ind29463 3 2RS
2016 2 AB -9999 ind29463 4 2RS
2016 2 AB -9999 ind14747 3 2RS
2016 2 AB -9999 ind14747 4 2RS
2016 2 AB -9999 ind11720 4 2RS
2016 2 AB -9999 ind11720 3 2RS
2016 2 AB -9999 ind22006 5 2RS
2016 2 AB -9999 ind22006 4 2RS
2016 2 AB -9999 ind9371 3 2RS
2016 2 AB -9999 ind9371 3 2RS
2016 2 AB -9999 ind15906 5 2RS
2016 2 AB -9999 ind15906 5 2RS
2016 2 AB -9999 ind15906 4 2RS
2016 2 AB -9999 ind15906 3 2RS
2016 2 AB -9999 ind1342 3 2RS
2016 2 AB -9999 ind1342 3 2RS
2016 2 AB -9999 ind24349 3 2RS
2016 2 AB -9999 ind24349 2 2RS
2016 2 AB -9999 ind5228 2 2RS
2016 2 AB -9999 ind5228 1 2RS
2016 2 AB -9999 ind1547 5 2RS
2016 2 AB -9999 ind1547 5 2RS
2016 2 AB -9999 ind16039 4 2RS
2016 2 AB -9999 ind16039 4 2RS
2016 2 AB -9999 ind29167 4 2RS
2016 2 AB -9999 ind29167 4 2RS
2016 2 AB -9999 ind19012 3 2RS
2016 2 AB -9999 ind19012 2 2RS
2016 2 AB -9999 ind24363 4 2RS
2016 2 AB -9999 ind24363 3 2RS
2016 2 AB -9999 ind14463 4 2RS
2016 2 AB -9999 ind14463 5 2RS
2016 2 AB -9999 ind11188 3 2RS
2016 2 AB -9999 ind11188 4 2RS
2016 2 AB -9999 ind30268 3 2RS
2016 2 AB -9999 ind30268 2 2RS
2016 2 AB -9999 ind22985 5 2RS
2016 2 AB -9999 ind22985 3 2RS
2016 2 AB -9999 ind24289 4 2RS
2016 2 AB -9999 ind24289 4 2RS
2016 2 AB -9999 ind568 3 2RS
2016 2 AB -9999 ind568 3 2RS
2016 2 AB -9999 ind4023 5 2RS
2016 2 AB -9999 ind4023 5 2RS
2016 2 AB -9999 ind23502 5 2RS
2016 2 AB -9999 ind23502 3 2RS
2016 2 AB -9999 ind23994 3 2RS
2016 2 AB -9999 ind23994 4 2RS
2016 2 AB -9999 ind23733 4 2RS
2016 2 AB -9999 ind23733 3 2RS
2016 2 AB -9999 ind29267 3 2RS
2016 2 AB -9999 ind29267 5 2RS
2016 2 AB -9999 ind29429 3 2RS
2016 2 AB -9999 ind29429 1 2RS
2016 2 AB -9999 ind1743 3 2RS
2016 2 AB -9999 ind1743 2 2RS
2016 2 AB -9999 ind11227 3 2RS
2016 2 AB -9999 ind11227 2 2RS
2016 2 AB -9999 ind8603 3 2RS
2016 2 AB -9999 ind8603 3 2RS
2016 2 AB -9999 ind16751 2 2RS
2016 2 AB -9999 ind16751 1 2RS
2016 2 AB -9999 ind810 2 2RS
2016 2 AB -9999 ind810 2 2RS
2016 2 AB -9999 ind18479 2 2RS
2016 2 AB -9999 ind18479 2 2RS
2016 2 AB -9999 ind10009 4 2RS
2016 2 AB -9999 ind10009 3 2RS
2016 2 AB -9999 ind23022 1 2RS
2016 2 AB -9999 ind23022 2 2RS
2016 2 AB -9999 ind9964 2 2RS
2016 2 AB -9999 ind9964 4 2RS
2016 2 AB -9999 ind17958 4 2RS
2016 2 AB -9999 ind17958 4 2RS
2016 2 AB -9999 ind5528 3 2RS
2016 2 AB -9999 ind5528 3 2RS
2016 2 AB -9999 ind2684 2 2RS
2016 2 AB -9999 ind2684 2 2RS
2016 2 AB -9999 ind21193 4 2RS
2016 2 AB -9999 ind21193 3 2RS
2016 2 AB -9999 ind21019 2 2RS
2016 2 AB -9999 ind21019 4 2RS
2016 2 AB -9999 ind25811 3 2RS
2016 2 AB -9999 ind25811 3 2RS
2016 2 AB -9999 ind27158 3 2RS
2016 2 AB -9999 ind27158 3 2RS
2016 2 AB -9999 ind10877 3 2RS
2016 2 AB -9999 ind10877 3 2RS
2016 2 AB -9999 ind10568 4 2RS
2016 2 AB -9999 ind10568 3 2RS
2016 2 AB -9999 ind147 3 2RS
2016 2 AB -9999 ind147 4 2RS
2016 2 AB -9999 ind21228 4 2RS
2016 2 AB -9999 ind21228 3 2RS
2016 2 AB -9999 ind16264 3 2RS
2016 2 AB -9999 ind16264 3 2RS
2016 2 AB -9999 ind17559 2 2RS
2016 2 AB -9999 ind17559 3 2RS
2016 2 AB -9999 ind16034 3 2RS
2016 2 AB -9999 ind16034 5 2RS
2016 2 AB -9999 ind28065 2 2RS
2016 2 AB -9999 ind28065 3 2RS
2016 2 AB -9999 ind12262 3 2RS
2016 2 AB -9999 ind12262 2 2RS
2016 2 AB -9999 ind13981 4 2RS
2016 2 AB -9999 ind13981 3 2RS
2016 2 AB -9999 ind14806 2 2RS
2016 2 AB -9999 ind14806 3 2RS
2016 2 AB -9999 ind26017 3 2RS
2016 2 AB -9999 ind26017 3 2RS
2016 2 AB -9999 ind13309 3 2RS
2016 2 AB -9999 ind13309 4 2RS
2016 2 AB -9999 ind22857 2 2RS
2016 2 AB -9999 ind22857 3 2RS
2016 2 AB -9999 ind13227 3 2RS
2016 2 AB -9999 ind13227 4 2RS
2016 2 AB -9999 ind6894 3 2RS
2016 2 AB -9999 ind6894 3 2RS
2016 2 AB -9999 ind9252 3 2RS
2016 2 AB -9999 ind9252 3 2RS
2016 2 AB -9999 ind320 2 2RS
2016 2 AB -9999 ind320 3 2RS
2016 2 AB -9999 ind27572 6 2RS
2016 2 AB -9999 ind27572 4 2RS
2016 2 AB -9999 ind4195 4 2RS
2016 2 AB -9999 ind4195 4 2RS
2016 2 AB -9999 ind7773 3 2RS
2016 2 AB -9999 ind7773 3 2RS
2016 2 AB -9999 ind1131 3 2RS
2016 2 AB -9999 ind1131 3 2RS
2016 2 AB -9999 ind28638 2 2RS
2016 2 AB -9999 ind28638 4 2RS
2016 2 AB -9999 ind2790 3 2RS
2016 2 AB -9999 ind2790 3 2RS
2016 2 AB -9999 ind26688 2 2RS
2016 2 AB -9999 ind26688 4 2RS
2016 2 AB -9999 ind13899 3 2RS
2016 2 AB -9999 ind13899 3 2RS
2016 2 AB -9999 ind20636 3 2RS
2016 2 AB -9999 ind20636 3 2RS
2016 2 AB -9999 ind7506 2 2RS
2016 2 AB -9999 ind7506 3 2RS
2016 2 AB -9999 ind20985 3 2RS
2016 2 AB -9999 ind20985 2 2RS
2016 2 AB -9999 ind17015 4 2RS
2016 2 AB -9999 ind17015 3 2RS
2016 2 AB -9999 ind5276 5 2RS
2016 2 AB -9999 ind5276 3 2RS
2016 2 AB -9999 ind13157 4 2RS
2016 2 AB -9999 ind13157 4 2RS
2016 2 AB -9999 ind12491 4 2RS
2016 2 AB -9999 ind12491 4 2RS
2016 2 AB -9999 ind15578 5 2RS
2016 2 AB -9999 ind15578 6 2RS
2016 2 AB -9999 ind21252 3 2RS
2016 2 AB -9999 ind21252 3 2RS
2016 2 AB -9999 ind13438 3 2RS
2016 2 AB -9999 ind13438 3 2RS
2016 2 AB -9999 ind13345 4 2RS
2016 2 AB -9999 ind13345 3 2RS
2016 2 AB -9999 ind15885 3 2RS
2016 2 AB -9999 ind15885 4 2RS
2016 2 AB -9999 ind12600 4 2RS
2016 2 AB -9999 ind12600 4 2RS
2016 2 AB -9999 ind8177 3 2RS
2016 2 AB -9999 ind8177 4 2RS
2016 2 AB -9999 ind19272 4 2RS
2016 2 AB -9999 ind19272 5 2RS
2016 2 AB -9999 ind1375 3 2RS
2016 2 AB -9999 ind1375 4 2RS
2016 2 AB -9999 ind6217 3 2RS
2016 2 AB -9999 ind6217 4 2RS
2016 2 AB -9999 ind7715 5 2RS
2016 2 AB -9999 ind7715 5 2RS
2016 2 AB -9999 ind4449 3 2RS
2016 2 AB -9999 ind4449 3 2RS
2016 2 AB -9999 ind16291 4 2RS
2016 2 AB -9999 ind16291 4 2RS
2016 2 AB -9999 ind22375 4 2RS
2016 2 AB -9999 ind22375 2 2RS
2016 2 AB -9999 ind14623 5 2RS
2016 2 AB -9999 ind14623 4 2RS
2016 2 AB -9999 ind7183 3 2RS
2016 2 AB -9999 ind7183 4 2RS
2016 2 AB -9999 ind14183 4 2RS
2016 2 AB -9999 ind14183 4 2RS
2016 2 AB -9999 ind3594 5 2RS
2016 2 AB -9999 ind3594 4 2RS
2016 2 AB -9999 ind15412 3 2RS
2016 2 AB -9999 ind15412 5 2RS
2016 2 AB -9999 ind26069 5 2RS
2016 2 AB -9999 ind26069 4 2RS
2016 2 AB -9999 ind9798 3 2RS
2016 2 AB -9999 ind9798 5 2RS
2016 2 AB -9999 ind24210 4 2RS
2016 2 AB -9999 ind24210 5 2RS
2016 2 AB -9999 ind17739 6 2RS
2016 2 AB -9999 ind17739 5 2RS
2016 2 AB -9999 ind10801 6 2RS
2016 2 AB -9999 ind10801 5 2RS
2016 2 AB -9999 ind17739 5 2RS
2016 2 AB -9999 ind17739 4 2RS
2016 2 AB -9999 ind13113 5 2RS
2016 2 AB -9999 ind13113 3 2RS
2016 2 AB -9999 ind17739 4 2RS
2016 2 AB -9999 ind17739 4 2RS
2016 2 AB -9999 ind16047 5 2RS
2016 2 AB -9999 ind16047 4 2RS
2016 2 AB -9999 ind3943 5 2RS
2016 2 AB -9999 ind3943 5 2RS
2016 2 AB -9999 ind1333 5 2RS
2016 2 AB -9999 ind1333 4 2RS
2016 2 AB -9999 ind2491 4 2RS
2016 2 AB -9999 ind2491 5 2RS
2016 2 AB -9999 ind29028 6 2RS
2016 2 AB -9999 ind29028 5 2RS
2016 2 AB -9999 ind22382 5 2RS
2016 2 AB -9999 ind22382 3 2RS
2016 2 AB -9999 ind29280 3 2RS
2016 2 AB -9999 ind29280 4 2RS
2016 2 AB -9999 ind26089 4 2RS
2016 2 AB -9999 ind26089 4 2RS
2016 2 AB -9999 ind1764 4 2RS
2016 2 AB -9999 ind1764 4 2RS
2016 2 AB -9999 ind23087 4 2RS
2016 2 AB -9999 ind23087 4 2RS
2016 2 AB -9999 ind7128 4 2RS
2016 2 AB -9999 ind7128 5 2RS
2016 2 AB -9999 ind22239 4 2RS
2016 2 AB -9999 ind22239 3 2RS
2016 2 AB -9999 ind23616 5 2RS
2016 2 AB -9999 ind23616 4 2RS
2016 2 AB -9999 ind1819 5 2RS
2016 2 AB -9999 ind1819 5 2RS
2016 2 AB -9999 ind277 4 2RS
2016 2 AB -9999 ind277 4 2RS
2016 2 AB -9999 ind14076 4 2RS
2016 2 AB -9999 ind14076 3 2RS
2016 2 AB -9999 ind26771 4 2RS
2016 2 AB -9999 ind26771 3 2RS
2016 2 AB -9999 ind12656 4 2RS
2016 2 AB -9999 ind12656 4 2RS
2016 2 AB -9999 ind20423 3 2RS
2016 2 AB -9999 ind20423 4 2RS
2016 2 AB -9999 ind62 3 2RS
2016 2 AB -9999 ind62 3 2RS
2016 2 AB -9999 ind10185 4 2RS
2016 2 AB -9999 ind10185 4 2RS
2016 2 AB -9999 ind13852 3 2RS
2016 2 AB -9999 ind13852 3 2RS
2016 2 AB -9999 ind9407 3 2RS
2016 2 AB -9999 ind9407 3 2RS
2016 2 AB -9999 ind4263 3 2RS
2016 2 AB -9999 ind4263 4 2RS
2016 2 AB -9999 ind12884 3 2RS
2016 2 AB -9999 ind12884 4 2RS
2016 2 AB -9999 ind17621 4 2RS
2016 2 AB -9999 ind17621 5 2RS
2016 2 AB -9999 ind25031 3 2RS
2016 2 AB -9999 ind25031 3 2RS
2016 2 AB -9999 ind5832 2 2RS
2016 2 AB -9999 ind5832 4 2RS
2016 2 AB -9999 ind16730 2 2RS
2016 2 AB -9999 ind16730 2 2RS
2016 2 AB -9999 ind526 3 2RS
2016 2 AB -9999 ind526 4 2RS
2016 2 AB -9999 ind18696 3 2RS
2016 2 AB -9999 ind18696 1 2RS
2016 2 AB -9999 ind1147 3 2RS
2016 2 AB -9999 ind1147 4 2RS
2016 2 AB -9999 ind16898 3 2RS
2016 2 AB -9999 ind16898 5 2RS
2016 2 AB -9999 ind28941 2 2RS
2016 2 AB -9999 ind28941 4 2RS
2016 2 AB -9999 ind12052 4 2RS
2016 2 AB -9999 ind12052 3 2RS
2016 2 AB -9999 ind4184 3 2RS
2016 2 AB -9999 ind4184 4 2RS
2016 2 AB -9999 ind20942 4 2RS
2016 2 AB -9999 ind20942 3 2RS
2016 2 AB -9999 ind1528 4 2RS
2016 2 AB -9999 ind1528 5 2RS
2016 2 AB -9999 ind13422 4 2RS
2016 2 AB -9999 ind13422 4 2RS
2016 2 AB -9999 ind12757 4 2RS
2016 2 AB -9999 ind12757 5 2RS
2016 2 AB -9999 ind26036 4 2RS
2016 2 AB -9999 ind26036 5 2RS
2016 2 AB -9999 ind5803 4 2RS
2016 2 AB -9999 ind5803 4 2RS
2016 2 AB -9999 ind29185 3 2RS
2016 2 AB -9999 ind29185 4 2RS
2016 2 AB -9999 ind13102 1 2RS
2016 2 AB -9999 ind13102 1 2RS
2016 2 AB -9999 ind16180 3 2RS
2016 2 AB -9999 ind16180 4 2RS
2016 2 AB -9999 ind12648 3 2RS
2016 2 AB -9999 ind12648 4 2RS
2016 2 AB -9999 ind25252 3 2RS
2016 2 AB -9999 ind25252 4 2RS
2016 2 AB -9999 ind14808 3 2RS
2016 2 AB -9999 ind14808 3 2RS
2016 2 AB -9999 ind15201 5 2RS
2016 2 AB -9999 ind15201 4 2RS
2016 2 AB -9999 ind28083 3 2RS
2016 2 AB -9999 ind28083 4 2RS
2016 2 AB -9999 ind4079 3 2RS
2016 2 AB -9999 ind4079 4 2RS
2016 2 AB -9999 ind10301 4 2RS
2016 2 AB -9999 ind10301 3 2RS
2016 2 AB -9999 ind20604 5 2RS
2016 2 AB -9999 ind20604 3 2RS
2016 2 AB -9999 ind27395 6 2RS
2016 2 AB -9999 ind27395 5 2RS
2016 2 AB -9999 ind29558 5 2RS
2016 2 AB -9999 ind29558 5 2RS
2016 2 AB -9999 ind7587 5 2RS
2016 2 AB -9999 ind7587 4 2RS
2016 2 AB -9999 ind5677 5 2RS
2016 2 AB -9999 ind5677 5 2RS
2016 2 AB -9999 ind1086 2 2RS
2016 2 AB -9999 ind1086 1 2RS
2016 2 AB -9999 ind10014 3 2RS
2016 2 AB -9999 ind10014 2 2RS
2016 2 AB -9999 ind23189 3 2RS
2016 2 AB -9999 ind23189 3 2RS
2016 2 AB -9999 ind29258 4 2RS
2016 2 AB -9999 ind29258 3 2RS
2016 2 AB -9999 ind20527 3 2RS
2016 2 AB -9999 ind20527 2 2RS
2016 2 AB -9999 ind7790 4 2RS
2016 2 AB -9999 ind7790 4 2RS
2016 2 AB -9999 ind10521 4 2RS
2016 2 AB -9999 ind10521 1 2RS
2016 2 AB -9999 ind2613 5 2RS
2016 2 AB -9999 ind2613 4 2RS
2016 2 AB -9999 ind25600 3 2RS
2016 2 AB -9999 ind25600 2 2RS
2016 2 AB -9999 ind23185 2 2RS
2016 2 AB -9999 ind23185 2 2RS
2016 2 AB -9999 ind24758 3 2RS
2016 2 AB -9999 ind24758 2 2RS
2016 2 AB -9999 ind27535 4 2RS
2016 2 AB -9999 ind27535 3 2RS
2016 2 AB -9999 ind24570 5 2RS
2016 2 AB -9999 ind24570 2 2RS
2016 2 AB -9999 ind19248 3 2RS
2016 2 AB -9999 ind19248 3 2RS
2016 2 AB -9999 ind24685 2 2RS
2016 2 AB -9999 ind24685 2 2RS
2016 2 AB -9999 ind5471 3 2RS
2016 2 AB -9999 ind5471 3 2RS
2016 2 AB -9999 ind8880 1 2RS
2016 2 AB -9999 ind8880 1 2RS
2016 2 AB -9999 ind10865 5 2RS
2016 2 AB -9999 ind10865 3 2RS
2016 2 AB -9999 ind16510 4 2RS
2016 2 AB -9999 ind16510 3 2RS
2016 2 AB -9999 ind27497 4 2RS
2016 2 AB -9999 ind27497 3 2RS
2016 2 AB -9999 ind1742 3 2RS
2016 2 AB -9999 ind1742 4 2RS
2016 2 AB -9999 ind10803 3 2RS
2016 2 AB -9999 ind10803 3 2RS
2016 2 AB -9999 ind4726 4 2RS
2016 2 AB -9999 ind4726 4 2RS
2016 2 AB -9999 ind27573 4 2RS
2016 2 AB -9999 ind27573 3 2RS
2016 2 AB -9999 ind24839 4 2RS
2016 2 AB -9999 ind24839 3 2RS
2016 2 AB -9999 ind7881 4 2RS
2016 2 AB -9999 ind7881 4 2RS
2016 2 AB -9999 ind25339 3 2RS
2016 2 AB -9999 ind25339 4 2RS
2016 2 AB -9999 ind7022 5 2RS
2016 2 AB -9999 ind7022 4 2RS
2016 2 AB -9999 ind27488 3 2RS
2016 2 AB -9999 ind27488 4 2RS
2016 2 AB -9999 ind16630 4 2RS
2016 2 AB -9999 ind16630 5 2RS
2016 2 AB -9999 ind1643 4 2RS
2016 2 AB -9999 ind1643 4 2RS
2016 2 AB -9999 ind17997 4 2RS
2016 2 AB -9999 ind17997 4 2RS
2016 2 AB -9999 ind28453 4 2RS
2016 2 AB -9999 ind28453 4 2RS
2016 2 AB -9999 ind8652 4 2RS
2016 2 AB -9999 ind8652 4 2RS
2016 2 AB -9999 ind648 3 2RS
2016 2 AB -9999 ind648 4 2RS
2016 2 AB -9999 ind22770 3 2RS
2016 2 AB -9999 ind22770 3 2RS
2016 2 AB -9999 ind9671 4 2RS
2016 2 AB -9999 ind9671 4 2RS
2016 2 AB -9999 ind26074 3 2RS
2016 2 AB -9999 ind26074 4 2RS
2016 2 AB -9999 ind6735 4 2RS
2016 2 AB -9999 ind6735 4 2RS
2016 2 AB -9999 ind22553 4 2RS
2016 2 AB -9999 ind22553 2 2RS
2016 2 AB -9999 ind26547 4 2RS
2016 2 AB -9999 ind26547 4 2RS
2016 2 AB -9999 ind27283 4 2RS
2016 2 AB -9999 ind27283 4 2RS
2016 2 AB -9999 ind5753 4 2RS
2016 2 AB -9999 ind5753 4 2RS
2016 2 AB -9999 ind9653 3 2RS
2016 2 AB -9999 ind9653 3 2RS
2016 2 AB -9999 ind13941 4 2RS
2016 2 AB -9999 ind13941 4 2RS
2016 2 AB -9999 ind11649 4 2RS
2016 2 AB -9999 ind11649 4 2RS
2016 2 AB -9999 ind22638 3 2RS
2016 2 AB -9999 ind22638 3 2RS
2016 2 AB -9999 ind2175 4 2RS
2016 2 AB -9999 ind2175 5 2RS
2016 2 AB -9999 ind13975 3 2RS
2016 2 AB -9999 ind13975 3 2RS
2016 2 AB -9999 ind23871 4 2RS
2016 2 AB -9999 ind23871 5 2RS
2016 2 AB -9999 ind27486 4 2RS
2016 2 AB -9999 ind27486 3 2RS
2016 2 AB -9999 ind16154 4 2RS
2016 2 AB -9999 ind16154 4 2RS
2016 2 AB -9999 ind21140 3 2RS
2016 2 AB -9999 ind21140 5 2RS
2016 2 AB -9999 ind21434 4 2RS
2016 2 AB -9999 ind21434 4 2RS
2016 2 AB -9999 ind20631 4 2RS
2016 2 AB -9999 ind20631 5 2RS
2016 2 AB -9999 ind15628 5 2RS
2016 2 AB -9999 ind15628 5 2RS
2016 2 AB -9999 ind21277 4 2RS
2016 2 AB -9999 ind21277 4 2RS
2016 2 AB -9999 ind26455 4 2RS
2016 2 AB -9999 ind26455 4 2RS
2016 2 AB -9999 ind5853 4 2RS
2016 2 AB -9999 ind5853 5 2RS
2016 2 AB -9999 ind29021 3 2RS
2016 2 AB -9999 ind29021 4 2RS
2016 2 AB -9999 ind3129 3 2RS
2016 2 AB -9999 ind3129 5 2RS
2016 2 AB -9999 ind29432 4 2RS
2016 2 AB -9999 ind29432 5 2RS
2016 2 AB -9999 ind3063 4 2RS
2016 2 AB -9999 ind3063 4 2RS
2016 2 AB -9999 ind2032 3 2RS
2016 2 AB -9999 ind2032 4 2RS
2016 2 AB -9999 ind26736 4 2RS
2016 2 AB -9999 ind26736 4 2RS
2016 2 AB -9999 ind11943 4 2RS
2016 2 AB -9999 ind11943 6 2RS
2016 2 AB -9999 ind21641 3 2RS
2016 2 AB -9999 ind21641 3 2RS
2016 2 AB -9999 ind7932 3 2RS
2016 2 AB -9999 ind7932 4 2RS
2016 2 AB -9999 ind30350 4 2RS
2016 2 AB -9999 ind30350 4 2RS
2016 2 AB -9999 ind17529 4 2RS
2016 2 AB -9999 ind17529 4 2RS
2016 2 AB -9999 ind12782 4 2RS
2016 2 AB -9999 ind12782 5 2RS
2016 2 AB -9999 ind23031 3 2RS
2016 2 AB -9999 ind23031 4 2RS
2016 2 AB -9999 ind5397 4 2RS
2016 2 AB -9999 ind5397 4 2RS
2016 2 AB -9999 ind30130 3 2RS
2016 2 AB -9999 ind30130 3 2RS
2016 2 AB -9999 ind28306 3 2RS
2016 2 AB -9999 ind28306 3 2RS
2016 2 AB -9999 ind12384 4 2RS
2016 2 AB -9999 ind12384 4 2RS
2016 2 AB -9999 ind27223 4 2RS
2016 2 AB -9999 ind27223 3 2RS
2016 2 AB -9999 ind4682 3 2RS
2016 2 AB -9999 ind4682 3 2RS
2016 2 AB -9999 ind23267 4 2RS
2016 2 AB -9999 ind23267 4 2RS
2016 2 AB -9999 ind5239 4 2RS
2016 2 AB -9999 ind5239 4 2RS
2016 2 AB -9999 ind24806 3 2RS
2016 2 AB -9999 ind24806 4 2RS
2016 2 AB -9999 ind26581 3 2RS
2016 2 AB -9999 ind26581 3 2RS
2016 2 AB -9999 ind8978 4 2RS
2016 2 AB -9999 ind8978 4 2RS
2016 2 AB -9999 ind17655 3 2RS
2016 2 AB -9999 ind17655 3 2RS
2016 2 AB -9999 ind3828 3 2RS
2016 2 AB -9999 ind3828 4 2RS
2016 2 AB -9999 ind14929 3 2RS
2016 2 AB -9999 ind14929 4 2RS
2016 2 AB -9999 ind19851 3 2RS
2016 2 AB -9999 ind19851 3 2RS
2016 2 AB -9999 ind7467 4 2RS
2016 2 AB -9999 ind7467 4 2RS
2016 2 AB -9999 ind9003 3 2RS
2016 2 AB -9999 ind9003 6 2RS
2016 2 AB -9999 ind205 4 2RS
2016 2 AB -9999 ind205 6 2RS
2016 2 AB -9999 ind26178 4 2RS
2016 2 AB -9999 ind26178 5 2RS
2016 2 AB -9999 ind25936 5 2RS
2016 2 AB -9999 ind25936 6 2RS
2016 2 AB -9999 ind10330 3 2RS
2016 2 AB -9999 ind10330 4 2RS
2016 2 AB -9999 ind9415 4 2RS
2016 2 AB -9999 ind9415 5 2RS
2016 2 AB -9999 ind5467 4 2RS
2016 2 AB -9999 ind5467 4 2RS
2016 2 AB -9999 ind17387 4 2RS
2016 2 AB -9999 ind17387 4 2RS
2016 2 AB -9999 ind4262 4 2RS
2016 2 AB -9999 ind4262 6 2RS
2016 2 AB -9999 ind1738 4 2RS
2016 2 AB -9999 ind1738 5 2RS
2016 2 AB -9999 ind9614 4 2RS
2016 2 AB -9999 ind9614 5 2RS
2016 2 AB -9999 ind9770 4 2RS
2016 2 AB -9999 ind9770 5 2RS
2016 2 AB -9999 ind30356 4 2RS
2016 2 AB -9999 ind30356 5 2RS
2016 2 AB -9999 ind24529 4 2RS
2016 2 AB -9999 ind24529 5 2RS
2016 2 AB -9999 ind1291 3 2RS
2016 2 AB -9999 ind1291 4 2RS
2016 2 AB -9999 ind10039 4 2RS
2016 2 AB -9999 ind10039 4 2RS
2016 2 AB -9999 ind24041 4 2RS
2016 2 AB -9999 ind24041 5 2RS
2016 2 AB -9999 ind14762 4 2RS
2016 2 AB -9999 ind14762 6 2RS
2016 2 AB -9999 ind25087 4 2RS
2016 2 AB -9999 ind25087 4 2RS
2016 2 AB -9999 ind23655 3 2RS
2016 2 AB -9999 ind23655 4 2RS
2016 2 AB -9999 ind4013 3 2RS
2016 2 AB -9999 ind4013 4 2RS
2016 2 AB -9999 ind26977 3 2RS
2016 2 AB -9999 ind26977 4 2RS
2016 2 AB -9999 ind30372 4 2RS
2016 2 AB -9999 ind30372 4 2RS
2016 2 AB -9999 ind29259 4 2RS
2016 2 AB -9999 ind29259 4 2RS
2016 2 AB -9999 ind30243 3 2RS
2016 2 AB -9999 ind30243 3 2RS
2016 2 AB -9999 ind23178 4 2RS
2016 2 AB -9999 ind23178 3 2RS
2016 2 AB -9999 ind22965 4 2RS
2016 2 AB -9999 ind22965 5 2RS
2016 2 AB -9999 ind6905 3 2RS
2016 2 AB -9999 ind6905 4 2RS
2016 2 AB -9999 ind24380 4 2RS
2016 2 AB -9999 ind24380 4 2RS
2016 2 AB -9999 ind20366 4 2RS
2016 2 AB -9999 ind20366 4 2RS
2016 2 AB -9999 ind8629 4 2RS
2016 2 AB -9999 ind8629 3 2RS
2016 2 AB -9999 ind11334 4 2RS
2016 2 AB -9999 ind11334 5 2RS
2016 2 AB -9999 ind16911 4 2RS
2016 2 AB -9999 ind16911 4 2RS
2016 2 AB -9999 ind28549 5 2RS
2016 2 AB -9999 ind28549 4 2RS
2016 2 AB -9999 ind3179 6 2RS
2016 2 AB -9999 ind3179 3 2RS
2016 2 AB -9999 ind17670 6 2RS
2016 2 AB -9999 ind17670 6 2RS
2016 2 AB -9999 ind19972 3 2RS
2016 2 AB -9999 ind19972 4 2RS
2016 2 AB -9999 ind23716 4 2RS
2016 2 AB -9999 ind23716 4 2RS
2016 2 AB -9999 ind9894 5 2RS
2016 2 AB -9999 ind9894 4 2RS
2016 2 AB -9999 ind18938 5 2RS
2016 2 AB -9999 ind18938 5 2RS
2016 2 AB -9999 ind18067 5 2RS
2016 2 AB -9999 ind18067 4 2RS
2016 2 AB -9999 ind10789 4 2RS
2016 2 AB -9999 ind10789 3 2RS
2016 2 AB -9999 ind28894 5 2RS
2016 2 AB -9999 ind28894 4 2RS
2016 2 AB -9999 ind19988 5 2RS
2016 2 AB -9999 ind19988 5 2RS
2016 2 AB -9999 ind20520 4 2RS
2016 2 AB -9999 ind20520 3 2RS
2016 2 AB -9999 ind28574 4 2RS
2016 2 AB -9999 ind28574 4 2RS
2016 2 AB -9999 ind8642 4 2RS
2016 2 AB -9999 ind8642 3 2RS
2016 2 AB -9999 ind2902 4 2RS
2016 2 AB -9999 ind2902 4 2RS
2016 2 AB -9999 ind27217 3 2RS
2016 2 AB -9999 ind27217 4 2RS
2016 2 AB -9999 ind16746 4 2RS
2016 2 AB -9999 ind16746 3 2RS
2016 2 AB -9999 ind3020 3 2RS
2016 2 AB -9999 ind3020 4 2RS
2016 2 AB -9999 ind2511 5 2RS
2016 2 AB -9999 ind2511 5 2RS
2016 2 AB -9999 ind12718 4 2RS
2016 2 AB -9999 ind12718 3 2RS
2016 2 AB -9999 ind2721 4 2RS
2016 2 AB -9999 ind2721 5 2RS
2016 2 AB -9999 ind18897 4 2RS
2016 2 AB -9999 ind18897 4 2RS
2016 2 AB -9999 ind7737 5 2RS
2016 2 AB -9999 ind7737 4 2RS
2016 2 AB -9999 ind9484 4 2RS
2016 2 AB -9999 ind9484 4 2RS
2016 2 AB -9999 ind21178 5 2RS
2016 2 AB -9999 ind21178 4 2RS
2016 2 AB -9999 ind4232 5 2RS
2016 2 AB -9999 ind4232 5 2RS
2016 2 AB -9999 ind15776 4 2RS
2016 2 AB -9999 ind15776 4 2RS
2016 2 AB -9999 ind6113 5 2RS
2016 2 AB -9999 ind6113 5 2RS
2016 2 AB -9999 ind29233 5 2RS
2016 2 AB -9999 ind29233 4 2RS
2016 2 AB -9999 ind14624 5 2RS
2016 2 AB -9999 ind14624 4 2RS
2016 2 AB -9999 ind3526 6 2RS
2016 2 AB -9999 ind3526 4 2RS
2016 2 AB -9999 ind1732 5 2RS
2016 2 AB -9999 ind1732 4 2RS
2016 2 AB -9999 ind827 5 2RS
2016 2 AB -9999 ind827 4 2RS
2016 2 AB -9999 ind23254 3 2RS
2016 2 AB -9999 ind23254 5 2RS
2016 2 AB -9999 ind13433 4 2RS
2016 2 AB -9999 ind13433 4 2RS
2016 2 AB -9999 ind19182 4 2RS
2016 2 AB -9999 ind19182 4 2RS
2016 2 AB -9999 ind21646 3 2RS
2016 2 AB -9999 ind21646 4 2RS
2016 2 AB -9999 ind21808 4 2RS
2016 2 AB -9999 ind21808 4 2RS
2016 2 AB -9999 ind7495 4 2RS
2016 2 AB -9999 ind7495 5 2RS
2016 2 AB -9999 ind13240 3 2RS
2016 2 AB -9999 ind13240 4 2RS
2016 2 AB -9999 ind20086 4 2RS
2016 2 AB -9999 ind20086 4 2RS
2016 2 AB -9999 ind12867 5 2RS
2016 2 AB -9999 ind12867 5 2RS
2016 2 AB -9999 ind17564 4 2RS
2016 2 AB -9999 ind17564 4 2RS
2016 2 AB -9999 ind26473 4 2RS
2016 2 AB -9999 ind26473 5 2RS
2016 2 AB -9999 ind20141 4 2RS
2016 2 AB -9999 ind20141 4 2RS
2016 2 AB -9999 ind14386 4 2RS
2016 2 AB -9999 ind14386 4 2RS
2016 2 AB -9999 ind23866 4 2RS
2016 2 AB -9999 ind23866 4 2RS
2016 2 AB -9999 ind26730 4 2RS
2016 2 AB -9999 ind26730 6 2RS
2016 2 AB -9999 ind24196 4 2RS
2016 2 AB -9999 ind24196 4 2RS
2016 2 AB -9999 ind15924 4 2RS
2016 2 AB -9999 ind15924 3 2RS
2016 2 AB -9999 ind5998 4 2RS
2016 2 AB -9999 ind5998 4 2RS
2016 2 AB -9999 ind1710 4 2RS
2016 2 AB -9999 ind1710 4 2RS
2016 2 AB -9999 ind27124 4 2RS
2016 2 AB -9999 ind27124 4 2RS
2016 2 AB -9999 ind5038 4 2RS
2016 2 AB -9999 ind5038 4 2RS
2016 2 AB -9999 ind8508 4 2RS
2016 2 AB -9999 ind8508 4 2RS
2016 2 AB -9999 ind7829 5 2RS
2016 2 AB -9999 ind7829 4 2RS
2016 2 AB -9999 ind633 4 2RS
2016 2 AB -9999 ind633 4 2RS
2016 2 AB -9999 ind6809 4 2RS
2016 2 AB -9999 ind6809 3 2RS
2016 2 AB -9999 ind10851 4 2RS
2016 2 AB -9999 ind10851 4 2RS
2016 2 AB -9999 ind19124 4 2RS
2016 2 AB -9999 ind19124 3 2RS
2016 2 AB -9999 ind25388 5 2RS
2016 2 AB -9999 ind25388 5 2RS
2016 2 AB -9999 ind5806 4 2RS
2016 2 AB -9999 ind5806 4 2RS
2016 2 AB -9999 ind16371 4 2RS
2016 2 AB -9999 ind16371 5 2RS
2016 2 AB -9999 ind16521 4 2RS
2016 2 AB -9999 ind16521 5 2RS
2016 2 AB -9999 ind29469 4 2RS
2016 2 AB -9999 ind29469 4 2RS
2016 2 AB -9999 ind1214 4 2RS
2016 2 AB -9999 ind1214 5 2RS
2016 2 AB -9999 ind23666 5 2RS
2016 2 AB -9999 ind23666 5 2RS
2016 2 AB -9999 ind5318 4 2RS
2016 2 AB -9999 ind5318 4 2RS
2016 2 AB -9999 ind10145 4 2RS
2016 2 AB -9999 ind10145 5 2RS
2016 2 AB -9999 ind22860 5 2RS
2016 2 AB -9999 ind22860 5 2RS
2016 2 AB -9999 ind29772 5 2RS
2016 2 AB -9999 ind29772 4 2RS
2016 2 AB -9999 ind5056 4 2RS
2016 2 AB -9999 ind5056 5 2RS
2016 2 AB -9999 ind3185 4 2RS
2016 2 AB -9999 ind3185 5 2RS
2016 2 AB -9999 ind13375 4 2RS
2016 2 AB -9999 ind13375 4 2RS
2016 2 AB -9999 ind8165 6 2RS
2016 2 AB -9999 ind8165 4 2RS
2016 2 AB -9999 ind8212 5 2RS
2016 2 AB -9999 ind8212 4 2RS
2016 2 AB -9999 ind11923 5 2RS
2016 2 AB -9999 ind11923 4 2RS
2016 2 AB -9999 ind28194 4 2RS
2016 2 AB -9999 ind28194 3 2RS
2016 2 AB -9999 ind3872 3 2RS
2016 2 AB -9999 ind3872 3 2RS
2016 2 AB -9999 ind17640 4 2RS
2016 2 AB -9999 ind17640 4 2RS
2016 2 AB -9999 ind9147 3 2RS
2016 2 AB -9999 ind9147 4 2RS
2016 2 AB -9999 ind26629 3 2RS
2016 2 AB -9999 ind26629 4 2RS
2016 2 AB -9999 ind17850 4 2RS
2016 2 AB -9999 ind17850 5 2RS
2016 2 AB -9999 ind10763 4 2RS
2016 2 AB -9999 ind10763 4 2RS
2016 2 AB -9999 ind13627 4 2RS
2016 2 AB -9999 ind13627 3 2RS
2016 2 AB -9999 ind981 4 2RS
2016 2 AB -9999 ind981 2 2RS
2016 2 AB -9999 ind12177 4 2RS
2016 2 AB -9999 ind12177 3 2RS
2016 2 AB -9999 ind18424 4 2RS
2016 2 AB -9999 ind18424 4 2RS
2016 2 AB -9999 ind10308 4 2RS
2016 2 AB -9999 ind10308 4 2RS
2016 2 AB -9999 ind28285 5 2RS
2016 2 AB -9999 ind28285 4 2RS
2016 2 AB -9999 ind22036 5 2RS
2016 2 AB -9999 ind22036 4 2RS
2016 2 AB -9999 ind2208 4 2RS
2016 2 AB -9999 ind2208 2 2RS
2016 2 AB -9999 ind20690 4 2RS
2016 2 AB -9999 ind20690 4 2RS
2016 2 AB -9999 ind8484 4 2RS
2016 2 AB -9999 ind8484 3 2RS
2016 2 AB -9999 ind17108 4 2RS
2016 2 AB -9999 ind17108 4 2RS
2016 2 AB -9999 ind28809 4 2RS
2016 2 AB -9999 ind28809 4 2RS
2016 2 AB -9999 ind11176 5 2RS
2016 2 AB -9999 ind11176 4 2RS
2016 2 AB -9999 ind685 4 2RS
2016 2 AB -9999 ind685 4 2RS
2016 2 AB -9999 ind10063 4 2RS
2016 2 AB -9999 ind10063 4 2RS
2016 2 AB -9999 ind7295 4 2RS
2016 2 AB -9999 ind7295 4 2RS
2016 2 AB -9999 ind6059 3 2RS
2016 2 AB -9999 ind6059 4 2RS
2016 2 AB -9999 ind6002 4 2RS
2016 2 AB -9999 ind6002 3 2RS
2016 2 AB -9999 ind9271 4 2RS
2016 2 AB -9999 ind9271 3 2RS
2016 2 AB -9999 ind16030 4 2RS
2016 2 AB -9999 ind16030 4 2RS
2016 2 AB -9999 ind15382 4 2RS
2016 2 AB -9999 ind15382 3 2RS
2016 2 AB -9999 ind30118 4 2RS
2016 2 AB -9999 ind30118 4 2RS
2016 2 AB -9999 ind9971 4 2RS
2016 2 AB -9999 ind9971 3 2RS
2016 2 AB -9999 ind27761 4 2RS
2016 2 AB -9999 ind27761 4 2RS
2016 2 AB -9999 ind15162 3 2RS
2016 2 AB -9999 ind15162 4 2RS
2016 2 AB -9999 ind9863 4 2RS
2016 2 AB -9999 ind9863 3 2RS
2016 2 AB -9999 ind142 4 2RS
2016 2 AB -9999 ind142 4 2RS
2016 2 AB -9999 ind12659 3 2RS
2016 2 AB -9999 ind12659 4 2RS
2016 2 AB -9999 ind12795 4 2RS
2016 2 AB -9999 ind12795 4 2RS
2016 2 AB -9999 ind3328 4 2RS
2016 2 AB -9999 ind3328 4 2RS
2016 2 AB -9999 ind16056 4 2RS
2016 2 AB -9999 ind16056 3 2RS
2016 2 AB -9999 ind25924 4 2RS
2016 2 AB -9999 ind25924 4 2RS
2016 2 AB -9999 ind4710 4 2RS
2016 2 AB -9999 ind4710 4 2RS
2016 2 AB -9999 ind522 4 2RS
2016 2 AB -9999 ind522 3 2RS
2016 2 AB -9999 ind14526 4 2RS
2016 2 AB -9999 ind14526 5 2RS
2016 2 AB -9999 ind27721 3 2RS
2016 2 AB -9999 ind27721 3 2RS
2016 2 AB -9999 ind157 4 2RS
2016 2 AB -9999 ind157 4 2RS
2016 2 AB -9999 ind9969 4 2RS
2016 2 AB -9999 ind9969 5 2RS
2016 2 AB -9999 ind29079 4 2RS
2016 2 AB -9999 ind29079 5 2RS
2016 2 AB -9999 ind26438 4 2RS
2016 2 AB -9999 ind26438 5 2RS
2016 2 AB -9999 ind22562 3 2RS
2016 2 AB -9999 ind22562 4 2RS
2016 2 AB -9999 ind21613 5 2RS
2016 2 AB -9999 ind21613 4 2RS
2016 2 AB -9999 ind13157 4 2RS
2016 2 AB -9999 ind13157 5 2RS
2016 2 AB -9999 ind21549 2 2RS
2016 2 AB -9999 ind21549 2 2RS
2016 2 AB -9999 ind19358 4 2RS
2016 2 AB -9999 ind19358 4 2RS
2016 2 AB -9999 ind12591 3 2RS
2016 2 AB -9999 ind12591 4 2RS
2016 2 AB -9999 ind28399 4 2RS
2016 2 AB -9999 ind28399 5 2RS
2016 2 AB -9999 ind3416 4 2RS
2016 2 AB -9999 ind3416 5 2RS
2016 2 AB -9999 ind26042 4 2RS
2016 2 AB -9999 ind26042 5 2RS
2016 2 AB -9999 ind7993 4 2RS
2016 2 AB -9999 ind7993 4 2RS
2016 2 AB -9999 ind12278 4 2RS
2016 2 AB -9999 ind12278 5 2RS
2016 2 AB -9999 ind4684 5 2RS
2016 2 AB -9999 ind4684 5 2RS
2016 2 AB -9999 ind12888 4 2RS
2016 2 AB -9999 ind12888 4 2RS
2016 2 AB -9999 ind8548 4 2RS
2016 2 AB -9999 ind8548 5 2RS
2016 2 AB -9999 ind19727 3 2RS
2016 2 AB -9999 ind19727 3 2RS
2016 2 AB -9999 ind13192 4 2RS
2016 2 AB -9999 ind13192 4 2RS
2016 2 AB -9999 ind27618 3 2RS
2016 2 AB -9999 ind27618 4 2RS
2016 2 AB -9999 ind28713 3 2RS
2016 2 AB -9999 ind28713 4 2RS
2016 2 AB -9999 ind23149 3 2RS
2016 2 AB -9999 ind23149 3 2RS
2016 2 AB -9999 ind15593 3 2RS
2016 2 AB -9999 ind15593 3 2RS
2016 2 AB -9999 ind4015 4 2RS
2016 2 AB -9999 ind4015 4 2RS
2016 2 AB -9999 ind25975 5 2RS
2016 2 AB -9999 ind25975 4 2RS
2016 2 AB -9999 ind80 5 2RS
2016 2 AB -9999 ind80 4 2RS
2016 2 AB -9999 ind30125 2 2RS
2016 2 AB -9999 ind30125 4 2RS
2016 2 AB -9999 ind21932 4 2RS
2016 2 AB -9999 ind21932 4 2RS
2016 2 AB -9999 ind27933 3 2RS
2016 2 AB -9999 ind27933 4 2RS
2016 2 AB -9999 ind18853 4 2RS
2016 2 AB -9999 ind18853 3 2RS
2016 2 AB -9999 ind23508 3 2RS
2016 2 AB -9999 ind23508 5 2RS
2016 2 AB -9999 ind29165 5 2RS
2016 2 AB -9999 ind29165 4 2RS
2016 2 AB -9999 ind26878 5 2RS
2016 2 AB -9999 ind26878 5 2RS
2016 2 AB -9999 ind7007 4 2RS
2016 2 AB -9999 ind7007 4 2RS
2016 2 AB -9999 ind7584 4 2RS
2016 2 AB -9999 ind7584 3 2RS
2016 2 AB -9999 ind10820 4 2RS
2016 2 AB -9999 ind10820 3 2RS
2016 2 AB -9999 ind688 3 2RS
2016 2 AB -9999 ind688 3 2RS
2016 2 AB -9999 ind8112 4 2RS
2016 2 AB -9999 ind8112 3 2RS
2016 2 AB -9999 ind1680 5 2RS
2016 2 AB -9999 ind1680 4 2RS
2016 2 AB -9999 ind6592 5 2RS
2016 2 AB -9999 ind6592 3 2RS
2016 2 AB -9999 ind26909 5 2RS
2016 2 AB -9999 ind26909 5 2RS
2016 2 AB -9999 ind14846 5 2RS
2016 2 AB -9999 ind14846 5 2RS
2016 2 AB -9999 ind30106 5 2RS
2016 2 AB -9999 ind30106 6 2RS
2016 2 AB -9999 ind1840 5 2RS
2016 2 AB -9999 ind1840 5 2RS
2016 2 AB -9999 ind9349 5 2RS
2016 2 AB -9999 ind9349 4 2RS
2016 2 AB -9999 ind3678 5 2RS
2016 2 AB -9999 ind3678 5 2RS
2016 2 AB -9999 ind16004 5 2RS
2016 2 AB -9999 ind16004 4 2RS
2016 2 AB -9999 ind19710 3 2RS
2016 2 AB -9999 ind19710 4 2RS
2016 2 AB -9999 ind5846 4 2RS
2016 2 AB -9999 ind5846 4 2RS
2016 2 AB -9999 ind15081 3 2RS
2016 2 AB -9999 ind15081 3 2RS
2016 2 AB -9999 ind11494 4 2RS
2016 2 AB -9999 ind11494 4 2RS
2016 2 AB -9999 ind29738 5 2RS
2016 2 AB -9999 ind29738 4 2RS
2016 2 AB -9999 ind4596 3 2RS
2016 2 AB -9999 ind4596 4 2RS
2016 2 AB -9999 ind5059 5 2RS
2016 2 AB -9999 ind5059 5 2RS
2016 2 AB -9999 ind9497 5 2RS
2016 2 AB -9999 ind9497 4 2RS
2016 2 AB -9999 ind21793 4 2RS
2016 2 AB -9999 ind21793 4 2RS
2016 2 AB -9999 ind12397 5 2RS
2016 2 AB -9999 ind12397 4 2RS
2016 2 AB -9999 ind26233 6 2RS
2016 2 AB -9999 ind26233 4 2RS
2016 2 AB -9999 ind14557 4 2RS
2016 2 AB -9999 ind14557 3 2RS
2016 2 AB -9999 ind3039 2 2RS
2016 2 AB -9999 ind3039 3 2RS
2016 2 AB -9999 ind12210 3 2RS
2016 2 AB -9999 ind12210 3 2RS
2016 2 AB -9999 ind20787 4 2RS
2016 2 AB -9999 ind20787 4 2RS
2016 2 AB -9999 ind15668 5 2RS
2016 2 AB -9999 ind15668 5 2RS
2016 2 AB -9999 ind10847 4 2RS
2016 2 AB -9999 ind10847 4 2RS
2016 2 AB -9999 ind12722 4 2RS
2016 2 AB -9999 ind12722 4 2RS
2016 2 AB -9999 ind16901 3 2RS
2016 2 AB -9999 ind16901 3 2RS
2016 2 AB -9999 ind9943 4 2RS
2016 2 AB -9999 ind9943 4 2RS
2016 2 AB -9999 ind12464 4 2RS
2016 2 AB -9999 ind12464 4 2RS
2016 2 AB -9999 ind27955 3 2RS
2016 2 AB -9999 ind27955 4 2RS
2016 2 AB -9999 ind26461 4 2RS
2016 2 AB -9999 ind26461 3 2RS
2016 2 AB -9999 ind19639 5 2RS
2016 2 AB -9999 ind19639 4 2RS
2016 2 AB -9999 ind22980 4 2RS
2016 2 AB -9999 ind22980 4 2RS
2016 2 AB -9999 ind13814 5 2RS
2016 2 AB -9999 ind13814 5 2RS
2016 2 AB -9999 ind9627 4 2RS
2016 2 AB -9999 ind9627 4 2RS
2016 2 AB -9999 ind1604 4 2RS
2016 2 AB -9999 ind1604 4 2RS
2016 2 AB -9999 ind17993 3 2RS
2016 2 AB -9999 ind17993 5 2RS
2016 2 AB -9999 ind20649 3 2RS
2016 2 AB -9999 ind20649 4 2RS
2016 2 AB -9999 ind8253 3 2RS
2016 2 AB -9999 ind8253 3 2RS
2016 2 AB -9999 ind19987 4 2RS
2016 2 AB -9999 ind19987 3 2RS
2016 2 AB -9999 ind23404 3 2RS
2016 2 AB -9999 ind23404 4 2RS
2016 2 AB -9999 ind20202 4 2RS
2016 2 AB -9999 ind20202 4 2RS
2016 2 AB -9999 ind1381 5 2RS
2016 2 AB -9999 ind1381 4 2RS
2016 2 AB -9999 ind535 3 2RS
2016 2 AB -9999 ind535 4 2RS
2016 2 AB -9999 ind3476 4 2RS
2016 2 AB -9999 ind3476 4 2RS
2016 2 AB -9999 ind26513 5 2RS
2016 2 AB -9999 ind26513 4 2RS
2016 2 AB -9999 ind28108 5 2RS
2016 2 AB -9999 ind28108 5 2RS
2016 2 AB -9999 ind18632 4 2RS
2016 2 AB -9999 ind18632 5 2RS
2016 2 AB -9999 ind13828 4 2RS
2016 2 AB -9999 ind13828 3 2RS
2016 2 AB -9999 ind17223 5 2RS
2016 2 AB -9999 ind17223 4 2RS
2016 2 AB -9999 ind3030 4 2RS
2016 2 AB -9999 ind3030 3 2RS
2016 2 AB -9999 ind18026 3 2RS
2016 2 AB -9999 ind18026 3 2RS
2016 2 AB -9999 ind18293 6 2RS
2016 2 AB -9999 ind18293 5 2RS
2016 2 AB -9999 ind8546 4 2RS
2016 2 AB -9999 ind8546 5 2RS
2016 2 AB -9999 ind2043 5 2RS
2016 2 AB -9999 ind2043 4 2RS
2016 2 AB -9999 ind4027 6 2RS
2016 2 AB -9999 ind4027 4 2RS
2016 2 AB -9999 ind23719 4 2RS
2016 2 AB -9999 ind23719 4 2RS
2016 2 AB -9999 ind6040 4 2RS
2016 2 AB -9999 ind6040 4 2RS
2016 2 AB -9999 ind495 4 2RS
2016 2 AB -9999 ind495 3 2RS
2016 2 AB -9999 ind11327 4 2RS
2016 2 AB -9999 ind11327 4 2RS
2016 2 AB -9999 ind29354 4 2RS
2016 2 AB -9999 ind29354 4 2RS
2016 2 AB -9999 ind8970 3 2RS
2016 2 AB -9999 ind8970 3 2RS
2016 2 AB -9999 ind2913 5 2RS
2016 2 AB -9999 ind2913 4 2RS
2016 2 AB -9999 ind18385 3 2RS
2016 2 AB -9999 ind18385 4 2RS
2016 2 AB -9999 ind10744 4 2RS
2016 2 AB -9999 ind10744 4 2RS
2016 2 AB -9999 ind22627 4 2RS
2016 2 AB -9999 ind22627 4 2RS
2016 2 AB -9999 ind10808 4 2RS
2016 2 AB -9999 ind10808 5 2RS
2016 2 AB -9999 ind24214 4 2RS
2016 2 AB -9999 ind24214 3 2RS
2016 2 AB -9999 ind29296 4 2RS
2016 2 AB -9999 ind29296 5 2RS
2016 2 AB -9999 ind2168 4 2RS
2016 2 AB -9999 ind2168 4 2RS
2016 2 AB -9999 ind6133 4 2RS
2016 2 AB -9999 ind6133 3 2RS
2017 2 AB -9999 ind4726 3 2RS
2017 2 AB -9999 ind4726 3 2RS
2017 2 AB -9999 ind27573 2 2RS
2017 2 AB -9999 ind27573 3 2RS
2017 2 AB -9999 ind24839 2 2RS
2017 2 AB -9999 ind24839 2 2RS
2017 2 AB -9999 ind7881 5 2RS
2017 2 AB -9999 ind7881 2 2RS
2017 2 AB -9999 ind25339 3 2RS
2017 2 AB -9999 ind25339 4 2RS
2017 2 AB -9999 ind7022 3 2RS
2017 2 AB -9999 ind7022 4 2RS
2017 2 AB -9999 ind27488 4 2RS
2017 2 AB -9999 ind27488 4 2RS
2017 2 AB -9999 ind16630 4 2RS
2017 2 AB -9999 ind16630 2 2RS
2017 2 AB -9999 ind17997 3 2RS
2017 2 AB -9999 ind17997 4 2RS
2017 2 AB -9999 ind28453 4 2RS
2017 2 AB -9999 ind28453 5 2RS
2017 2 AB -9999 ind8652 3 2RS
2017 2 AB -9999 ind8652 2 2RS
2017 2 AB -9999 ind648 3 2RS
2017 2 AB -9999 ind648 3 2RS
2017 2 AB -9999 ind22770 4 2RS
2017 2 AB -9999 ind22770 4 2RS
2017 2 AB -9999 ind9671 4 2RS
2017 2 AB -9999 ind9671 3 2RS
2017 2 AB -9999 ind9671 4 2RS
2017 2 AB -9999 ind9671 4 2RS
2017 2 AB -9999 ind26074 3 2RS
2017 2 AB -9999 ind26074 4 2RS
2017 2 AB -9999 ind6735 5 2RS
2017 2 AB -9999 ind6735 5 2RS
2017 2 AB -9999 ind22553 5 2RS
2017 2 AB -9999 ind22553 2 2RS
2017 2 AB -9999 ind26547 6 2RS
2017 2 AB -9999 ind26547 5 2RS
2017 2 AB -9999 ind27283 4 2RS
2017 2 AB -9999 ind27283 2 2RS
2017 2 AB -9999 ind5753 5 2RS
2017 2 AB -9999 ind5753 6 2RS
2017 2 AB -9999 ind9653 3 2RS
2017 2 AB -9999 ind9653 5 2RS
2017 2 AB -9999 ind26178 5 2RS
2017 2 AB -9999 ind26178 4 2RS
2017 2 AB -9999 ind13941 5 2RS
2017 2 AB -9999 ind13941 4 2RS
2017 2 AB -9999 ind11649 4 2RS
2017 2 AB -9999 ind11649 5 2RS
2017 2 AB -9999 ind22638 4 2RS
2017 2 AB -9999 ind22638 4 2RS
2017 2 AB -9999 ind2175 5 2RS
2017 2 AB -9999 ind2175 4 2RS
2017 2 AB -9999 ind13975 4 2RS
2017 2 AB -9999 ind13975 3 2RS
2017 2 AB -9999 ind23871 4 2RS
2017 2 AB -9999 ind23871 4 2RS
2017 2 AB -9999 ind23871 4 2RS
2017 2 AB -9999 ind23871 3 2RS
2017 2 AB -9999 ind27486 4 2RS
2017 2 AB -9999 ind27486 3 2RS
2017 2 AB -9999 ind16154 5 2RS
2017 2 AB -9999 ind16154 5 2RS
2017 2 AB -9999 ind21140 4 2RS
2017 2 AB -9999 ind21140 4 2RS
2017 2 AB -9999 ind21434 5 2RS
2017 2 AB -9999 ind21434 5 2RS
2017 2 AB -9999 ind25936 3 2RS
2017 2 AB -9999 ind25936 4 2RS
2017 2 AB -9999 ind10330 3 2RS
2017 2 AB -9999 ind10330 3 2RS
2017 2 AB -9999 ind9415 3 2RS
2017 2 AB -9999 ind9415 3 2RS
2017 2 AB -9999 ind20631 5 2RS
2017 2 AB -9999 ind20631 6 2RS
2017 2 AB -9999 ind20631 4 2RS
2017 2 AB -9999 ind20631 4 2RS
2017 2 AB -9999 ind15628 5 2RS
2017 2 AB -9999 ind15628 5 2RS
2017 2 AB -9999 ind21277 5 2RS
2017 2 AB -9999 ind21277 4 2RS
2017 2 AB -9999 ind26455 4 2RS
2017 2 AB -9999 ind26455 4 2RS
2017 2 AB -9999 ind5853 4 2RS
2017 2 AB -9999 ind5853 3 2RS
2017 2 AB -9999 ind5853 4 2RS
2017 2 AB -9999 ind5853 4 2RS
2017 2 AB -9999 ind29021 4 2RS
2017 2 AB -9999 ind29021 4 2RS
2017 2 AB -9999 ind3129 5 2RS
2017 2 AB -9999 ind3129 4 2RS
2017 2 AB -9999 ind29432 5 2RS
2017 2 AB -9999 ind29432 5 2RS
2017 2 AB -9999 ind3063 4 2RS
2017 2 AB -9999 ind3063 3 2RS
2017 2 AB -9999 ind2032 4 2RS
2017 2 AB -9999 ind2032 4 2RS
2017 2 AB -9999 ind26736 4 2RS
2017 2 AB -9999 ind26736 4 2RS
2017 2 AB -9999 ind11943 5 2RS
2017 2 AB -9999 ind21641 4 2RS
2017 2 AB -9999 ind21641 6 2RS
2017 2 AB -9999 ind7932 4 2RS
2017 2 AB -9999 ind7932 7 2RS
2017 2 AB -9999 ind30350 6 2RS
2017 2 AB -9999 ind30350 4 2RS
2017 2 AB -9999 ind30350 4 2RS
2017 2 AB -9999 ind30350 4 2RS
2017 2 AB -9999 ind17529 7 2RS
2017 2 AB -9999 ind17529 4 2RS
2017 2 AB -9999 ind12782 5 2RS
2017 2 AB -9999 ind12782 5 2RS
2017 2 AB -9999 ind12782 7 2RS
2017 2 AB -9999 ind12782 5 2RS
2017 2 AB -9999 ind23031 6 2RS
2017 2 AB -9999 ind23031 4 2RS
2017 2 AB -9999 ind5397 8 2RS
2017 2 AB -9999 ind5397 4 2RS
2017 2 AB -9999 ind30130 4 2RS
2017 2 AB -9999 ind30130 3 2RS
2017 2 AB -9999 ind5467 4 2RS
2017 2 AB -9999 ind5467 4 2RS
2017 2 AB -9999 ind28306 4 2RS
2017 2 AB -9999 ind28306 6 2RS
2017 2 AB -9999 ind12384 7 2RS
2017 2 AB -9999 ind12384 4 2RS
2017 2 AB -9999 ind17387 3 2RS
2017 2 AB -9999 ind17387 3 2RS
2017 2 AB -9999 ind17387 4 2RS
2017 2 AB -9999 ind17387 4 2RS
2017 2 AB -9999 ind4262 3 2RS
2017 2 AB -9999 ind4262 3 2RS
2017 2 AB -9999 ind1738 4 2RS
2017 2 AB -9999 ind1738 4 2RS
2017 2 AB -9999 ind9614 4 2RS
2017 2 AB -9999 ind9614 5 2RS
2017 2 AB -9999 ind9770 4 2RS
2017 2 AB -9999 ind9770 3 2RS
2017 2 AB -9999 ind30356 5 2RS
2017 2 AB -9999 ind30356 5 2RS
2017 2 AB -9999 ind24529 5 2RS
2017 2 AB -9999 ind24529 4 2RS
2017 2 AB -9999 ind1291 5 2RS
2017 2 AB -9999 ind1291 4 2RS
2017 2 AB -9999 ind1291 5 2RS
2017 2 AB -9999 ind1291 5 2RS
2017 2 AB -9999 ind10039 4 2RS
2017 2 AB -9999 ind10039 5 2RS
2017 2 AB -9999 ind24041 5 2RS
2017 2 AB -9999 ind24041 3 2RS
2017 2 AB -9999 ind14762 4 2RS
2017 2 AB -9999 ind14762 4 2RS
2017 2 AB -9999 ind25087 2 2RS
2017 2 AB -9999 ind25087 4 2RS
2017 2 AB -9999 ind23655 3 2RS
2017 2 AB -9999 ind23655 3 2RS
2017 2 AB -9999 ind27223 3 2RS
2017 2 AB -9999 ind27223 6 2RS
2017 2 AB -9999 ind4682 6 2RS
2017 2 AB -9999 ind4682 3 2RS
2017 2 AB -9999 ind23267 7 2RS
2017 2 AB -9999 ind23267 4 2RS
2017 2 AB -9999 ind5239 7 2RS
2017 2 AB -9999 ind5239 3 2RS
2017 2 AB -9999 ind24806 3 2RS
2017 2 AB -9999 ind24806 6 2RS
2017 2 AB -9999 ind26581 7 2RS
2017 2 AB -9999 ind26581 4 2RS
2017 2 AB -9999 ind4013 3 2RS
2017 2 AB -9999 ind4013 3 2RS
2017 2 AB -9999 ind4013 4 2RS
2017 2 AB -9999 ind4013 4 2RS
2017 2 AB -9999 ind30372 2 2RS
2017 2 AB -9999 ind30372 3 2RS
2017 2 AB -9999 ind29259 2 2RS
2017 2 AB -9999 ind29259 3 2RS
2017 2 AB -9999 ind30243 3 2RS
2017 2 AB -9999 ind30243 4 2RS
2017 2 AB -9999 ind8978 7 2RS
2017 2 AB -9999 ind8978 4 2RS
2017 2 AB -9999 ind23178 4 2RS
2017 2 AB -9999 ind23178 3 2RS
2017 2 AB -9999 ind22965 3 2RS
2017 2 AB -9999 ind22965 2 2RS
2017 2 AB -9999 ind6905 3 2RS
2017 2 AB -9999 ind6905 3 2RS
2017 2 AB -9999 ind24380 3 2RS
2017 2 AB -9999 ind24380 4 2RS
2017 2 AB -9999 ind20366 4 2RS
2017 2 AB -9999 ind20366 3 2RS
2017 2 AB -9999 ind8629 3 2RS
2017 2 AB -9999 ind8629 3 2RS
2017 2 AB -9999 ind11334 4 2RS
2017 2 AB -9999 ind11334 3 2RS
2017 2 AB -9999 ind17655 4 2RS
2017 2 AB -9999 ind17655 6 2RS
2017 2 AB -9999 ind3828 7 2RS
2017 2 AB -9999 ind3828 4 2RS
2017 2 AB -9999 ind14929 8 2RS
2017 2 AB -9999 ind14929 4 2RS
2017 2 AB -9999 ind19851 8 2RS
2017 2 AB -9999 ind19851 4 2RS
2017 2 AB -9999 ind7467 7 2RS
2017 2 AB -9999 ind7467 5 2RS
2017 2 AB -9999 ind16911 3 2RS
2017 2 AB -9999 ind16911 4 2RS
2017 2 AB -9999 ind28549 3 2RS
2017 2 AB -9999 ind28549 3 2RS
2017 2 AB -9999 ind3179 3 2RS
2017 2 AB -9999 ind3179 3 2RS
2017 2 AB -9999 ind9003 3 2RS
2017 2 AB -9999 ind9003 4 2RS
2017 2 AB -9999 ind205 4 2RS
2017 2 AB -9999 ind205 4 2RS
2017 2 AB -9999 ind17670 4 2RS
2017 2 AB -9999 ind17670 5 2RS
2017 2 AB -9999 ind19972 3 2RS
2017 2 AB -9999 ind19972 3 2RS
2017 2 AB -9999 ind23716 3 2RS
2017 2 AB -9999 ind23716 3 2RS
2017 2 AB -9999 ind9894 2 2RS
2017 2 AB -9999 ind9894 4 2RS
2017 2 AB -9999 ind18938 4 2RS
2017 2 AB -9999 ind18938 4 2RS
2017 2 AB -9999 ind18067 4 2RS
2017 2 AB -9999 ind18067 3 2RS
2017 2 AB -9999 ind10789 4 2RS
2017 2 AB -9999 ind10789 4 2RS
2017 2 AB -9999 ind28894 5 2RS
2017 2 AB -9999 ind28894 5 2RS
2017 2 AB -9999 ind28894 4 2RS
2017 2 AB -9999 ind28894 4 2RS
2017 2 AB -9999 ind19988 5 2RS
2017 2 AB -9999 ind19988 5 2RS
2017 2 AB -9999 ind20520 4 2RS
2017 2 AB -9999 ind20520 5 2RS
2017 2 AB -9999 ind28574 3 2RS
2017 2 AB -9999 ind28574 5 2RS
2017 2 AB -9999 ind8642 4 2RS
2017 2 AB -9999 ind8642 4 2RS
2017 2 AB -9999 ind2902 4 2RS
2017 2 AB -9999 ind2902 3 2RS
2017 2 AB -9999 ind27217 5 2RS
2017 2 AB -9999 ind27217 4 2RS
2017 2 AB -9999 ind16746 3 2RS
2017 2 AB -9999 ind16746 4 2RS
2017 2 AB -9999 ind3020 4 2RS
2017 2 AB -9999 ind3020 5 2RS
2017 2 AB -9999 ind2511 4 2RS
2017 2 AB -9999 ind2511 5 2RS
2017 2 AB -9999 ind12718 4 2RS
2017 2 AB -9999 ind12718 4 2RS
2017 2 AB -9999 ind2721 4 2RS
2017 2 AB -9999 ind2721 5 2RS
2017 2 AB -9999 ind18897 4 2RS
2017 2 AB -9999 ind18897 5 2RS
2017 2 AB -9999 ind7737 3 2RS
2017 2 AB -9999 ind7737 4 2RS
2017 2 AB -9999 ind9484 4 2RS
2017 2 AB -9999 ind9484 4 2RS
2017 2 AB -9999 ind21178 5 2RS
2017 2 AB -9999 ind21178 5 2RS
2017 2 AB -9999 ind4232 4 2RS
2017 2 AB -9999 ind4232 4 2RS
2017 2 AB -9999 ind4232 5 2RS
2017 2 AB -9999 ind4232 5 2RS
2017 2 AB -9999 ind15776 5 2RS
2017 2 AB -9999 ind15776 5 2RS
2017 2 AB -9999 ind6113 4 2RS
2017 2 AB -9999 ind6113 4 2RS
2017 2 AB -9999 ind6113 4 2RS
2017 2 AB -9999 ind6113 3 2RS
2017 2 AB -9999 ind29233 3 2RS
2017 2 AB -9999 ind29233 3 2RS
2017 2 AB -9999 ind14624 3 2RS
2017 2 AB -9999 ind14624 4 2RS
2017 2 AB -9999 ind3526 6 2RS
2017 2 AB -9999 ind3526 6 2RS
2017 2 AB -9999 ind1732 3 2RS
2017 2 AB -9999 ind1732 4 2RS
2017 2 AB -9999 ind1732 3 2RS
2017 2 AB -9999 ind1732 4 2RS
2017 2 AB -9999 ind827 4 2RS
2017 2 AB -9999 ind827 4 2RS
2017 2 AB -9999 ind23254 2 2RS
2017 2 AB -9999 ind23254 3 2RS
2017 2 AB -9999 ind13433 4 2RS
2017 2 AB -9999 ind13433 4 2RS
2017 2 AB -9999 ind19182 5 2RS
2017 2 AB -9999 ind19182 4 2RS
2017 2 AB -9999 ind21646 4 2RS
2017 2 AB -9999 ind21646 5 2RS
2017 2 AB -9999 ind21808 4 2RS
2017 2 AB -9999 ind21808 3 2RS
2017 2 AB -9999 ind21808 3 2RS
2017 2 AB -9999 ind21808 3 2RS
2017 2 AB -9999 ind7495 4 2RS
2017 2 AB -9999 ind7495 4 2RS
2017 2 AB -9999 ind7495 3 2RS
2017 2 AB -9999 ind7495 3 2RS
2017 2 AB -9999 ind13240 3 2RS
2017 2 AB -9999 ind13240 3 2RS
2017 2 AB -9999 ind13240 2 2RS
2017 2 AB -9999 ind13240 3 2RS
2017 2 AB -9999 ind20086 3 2RS
2017 2 AB -9999 ind20086 3 2RS
2017 2 AB -9999 ind12867 3 2RS
2017 2 AB -9999 ind12867 3 2RS
2017 2 AB -9999 ind17564 4 2RS
2017 2 AB -9999 ind17564 4 2RS
2017 2 AB -9999 ind20141 5 2RS
2017 2 AB -9999 ind20141 4 2RS
2017 2 AB -9999 ind14386 3 2RS
2017 2 AB -9999 ind14386 4 2RS
2017 2 AB -9999 ind23866 4 2RS
2017 2 AB -9999 ind23866 3 2RS
2017 2 AB -9999 ind26730 4 2RS
2017 2 AB -9999 ind26730 5 2RS
2017 2 AB -9999 ind24196 2 2RS
2017 2 AB -9999 ind24196 3 2RS
2017 2 AB -9999 ind24196 3 2RS
2017 2 AB -9999 ind24196 2 2RS
2017 2 AB -9999 ind15924 3 2RS
2017 2 AB -9999 ind15924 3 2RS
2017 2 AB -9999 ind5998 3 2RS
2017 2 AB -9999 ind5998 3 2RS
2017 2 AB -9999 ind1710 3 2RS
2017 2 AB -9999 ind1710 3 2RS
2017 2 AB -9999 ind27124 4 2RS
2017 2 AB -9999 ind27124 3 2RS
2017 2 AB -9999 ind27124 3 2RS
2017 2 AB -9999 ind27124 3 2RS
2017 2 AB -9999 ind5038 5 2RS
2017 2 AB -9999 ind5038 5 2RS
2017 2 AB -9999 ind8508 4 2RS
2017 2 AB -9999 ind8508 3 2RS
2017 2 AB -9999 ind8508 4 2RS
2017 2 AB -9999 ind8508 4 2RS
2017 2 AB -9999 ind7829 3 2RS
2017 2 AB -9999 ind7829 3 2RS
2017 2 AB -9999 ind7829 3 2RS
2017 2 AB -9999 ind7829 3 2RS
2017 2 AB -9999 ind633 3 2RS
2017 2 AB -9999 ind633 3 2RS
2017 2 AB -9999 ind6809 4 2RS
2017 2 AB -9999 ind6809 5 2RS
2017 2 AB -9999 ind6809 4 2RS
2017 2 AB -9999 ind6809 4 2RS
2017 2 AB -9999 ind10851 3 2RS
2017 2 AB -9999 ind10851 4 2RS
2017 2 AB -9999 ind19124 4 2RS
2017 2 AB -9999 ind19124 4 2RS
2017 2 AB -9999 ind25388 5 2RS
2017 2 AB -9999 ind25388 4 2RS
2017 2 AB -9999 ind5806 3 2RS
2017 2 AB -9999 ind5806 2 2RS
2017 2 AB -9999 ind16371 2 2RS
2017 2 AB -9999 ind16371 4 2RS
2017 2 AB -9999 ind16521 2 2RS
2017 2 AB -9999 ind16521 3 2RS
2017 2 AB -9999 ind16521 3 2RS
2017 2 AB -9999 ind16521 3 2RS
2017 2 AB -9999 ind29469 3 2RS
2017 2 AB -9999 ind29469 4 2RS
2017 2 AB -9999 ind29469 3 2RS
2017 2 AB -9999 ind29469 4 2RS
2017 2 AB -9999 ind1214 4 2RS
2017 2 AB -9999 ind1214 3 2RS
2017 2 AB -9999 ind23666 3 2RS
2017 2 AB -9999 ind23666 4 2RS
2017 2 AB -9999 ind23666 4 2RS
2017 2 AB -9999 ind23666 3 2RS
2017 2 AB -9999 ind5318 4 2RS
2017 2 AB -9999 ind5318 4 2RS
2017 2 AB -9999 ind10145 3 2RS
2017 2 AB -9999 ind10145 5 2RS
2017 2 AB -9999 ind22860 4 2RS
2017 2 AB -9999 ind22860 4 2RS
2017 2 AB -9999 ind29772 4 2RS
2017 2 AB -9999 ind29772 3 2RS
2017 2 AB -9999 ind29772 5 2RS
2017 2 AB -9999 ind29772 3 2RS
2017 2 AB -9999 ind5056 4 2RS
2017 2 AB -9999 ind5056 4 2RS
2017 2 AB -9999 ind3185 4 2RS
2017 2 AB -9999 ind3185 4 2RS
2017 2 AB -9999 ind13375 3 2RS
2017 2 AB -9999 ind13375 3 2RS
2017 2 AB -9999 ind8165 5 2RS
2017 2 AB -9999 ind8165 5 2RS
2017 2 AB -9999 ind8165 5 2RS
2017 2 AB -9999 ind8165 4 2RS
2017 2 AB -9999 ind8212 4 2RS
2017 2 AB -9999 ind8212 4 2RS
2017 2 AB -9999 ind11923 4 2RS
2017 2 AB -9999 ind11923 5 2RS
2017 2 AB -9999 ind28194 4 2RS
2017 2 AB -9999 ind28194 4 2RS
2017 2 AB -9999 ind3872 3 2RS
2017 2 AB -9999 ind3872 3 2RS
2017 2 AB -9999 ind17640 3 2RS
2017 2 AB -9999 ind17640 4 2RS
2017 2 AB -9999 ind9147 3 2RS
2017 2 AB -9999 ind9147 4 2RS
2017 2 AB -9999 ind26629 5 2RS
2017 2 AB -9999 ind26629 4 2RS
2017 2 AB -9999 ind17850 5 2RS
2017 2 AB -9999 ind17850 4 2RS
2017 2 AB -9999 ind17850 5 2RS
2017 2 AB -9999 ind17850 4 2RS
2017 2 AB -9999 ind10763 4 2RS
2017 2 AB -9999 ind10763 4 2RS
2017 2 AB -9999 ind13627 3 2RS
2017 2 AB -9999 ind13627 4 2RS
2017 2 AB -9999 ind981 4 2RS
2017 2 AB -9999 ind981 5 2RS
2017 2 AB -9999 ind12177 4 2RS
2017 2 AB -9999 ind12177 3 2RS
2017 2 AB -9999 ind18424 4 2RS
2017 2 AB -9999 ind18424 5 2RS
2017 2 AB -9999 ind10308 4 2RS
2017 2 AB -9999 ind10308 4 2RS
2017 2 AB -9999 ind28285 3 2RS
2017 2 AB -9999 ind28285 3 2RS
2017 2 AB -9999 ind22036 6 2RS
2017 2 AB -9999 ind22036 5 2RS
2017 2 AB -9999 ind2208 3 2RS
2017 2 AB -9999 ind2208 3 2RS
2017 2 AB -9999 ind2208 3 2RS
2017 2 AB -9999 ind2208 3 2RS
2017 2 AB -9999 ind20690 3 2RS
2017 2 AB -9999 ind20690 3 2RS
2017 2 AB -9999 ind8484 3 2RS
2017 2 AB -9999 ind8484 3 2RS
2017 2 AB -9999 ind8484 3 2RS
2017 2 AB -9999 ind8484 3 2RS
2017 2 AB -9999 ind17108 3 2RS
2017 2 AB -9999 ind17108 4 2RS
2017 2 AB -9999 ind28809 4 2RS
2017 2 AB -9999 ind28809 5 2RS
2017 2 AB -9999 ind11176 3 2RS
2017 2 AB -9999 ind11176 4 2RS
2017 2 AB -9999 ind11176 4 2RS
2017 2 AB -9999 ind11176 3 2RS
2017 2 AB -9999 ind685 2 2RS
2017 2 AB -9999 ind685 3 2RS
2017 2 AB -9999 ind10063 3 2RS
2017 2 AB -9999 ind10063 3 2RS
2017 2 AB -9999 ind7295 4 2RS
2017 2 AB -9999 ind7295 4 2RS
2017 2 AB -9999 ind6059 3 2RS
2017 2 AB -9999 ind6059 2 2RS
2017 2 AB -9999 ind6002 3 2RS
2017 2 AB -9999 ind6002 2 2RS
2017 2 AB -9999 ind9271 4 2RS
2017 2 AB -9999 ind9271 4 2RS
2017 2 AB -9999 ind16030 3 2RS
2017 2 AB -9999 ind16030 4 2RS
2017 2 AB -9999 ind15382 2 2RS
2017 2 AB -9999 ind15382 3 2RS
2017 2 AB -9999 ind30118 3 2RS
2017 2 AB -9999 ind30118 4 2RS
2017 2 AB -9999 ind9971 3 2RS
2017 2 AB -9999 ind9971 2 2RS
2017 2 AB -9999 ind27761 5 2RS
2017 2 AB -9999 ind27761 4 2RS
2017 2 AB -9999 ind15162 4 2RS
2017 2 AB -9999 ind15162 4 2RS
2017 2 AB -9999 ind9863 4 2RS
2017 2 AB -9999 ind9863 5 2RS
2017 2 AB -9999 ind142 4 2RS
2017 2 AB -9999 ind142 2 2RS
2017 2 AB -9999 ind12659 4 2RS
2017 2 AB -9999 ind12659 3 2RS
2017 2 AB -9999 ind12795 4 2RS
2017 2 AB -9999 ind12795 4 2RS
2017 2 AB -9999 ind3328 3 2RS
2017 2 AB -9999 ind3328 3 2RS
2017 2 AB -9999 ind16056 4 2RS
2017 2 AB -9999 ind16056 4 2RS
2017 2 AB -9999 ind25924 3 2RS
2017 2 AB -9999 ind25924 4 2RS
2017 2 AB -9999 ind4710 2 2RS
2017 2 AB -9999 ind4710 4 2RS
2017 2 AB -9999 ind522 2 2RS
2017 2 AB -9999 ind522 3 2RS
2017 2 AB -9999 ind14526 4 2RS
2017 2 AB -9999 ind14526 3 2RS
2017 2 AB -9999 ind27721 4 2RS
2017 2 AB -9999 ind27721 3 2RS
2017 2 AB -9999 ind27721 3 2RS
2017 2 AB -9999 ind27721 3 2RS
2017 2 AB -9999 ind157 4 2RS
2017 2 AB -9999 ind157 4 2RS
2017 2 AB -9999 ind157 5 2RS
2017 2 AB -9999 ind157 4 2RS
2017 2 AB -9999 ind9969 5 2RS
2017 2 AB -9999 ind9969 4 2RS
2017 2 AB -9999 ind29079 5 2RS
2017 2 AB -9999 ind29079 4 2RS
2017 2 AB -9999 ind26438 4 2RS
2017 2 AB -9999 ind26438 5 2RS
2017 2 AB -9999 ind26438 5 2RS
2017 2 AB -9999 ind26438 5 2RS
2017 2 AB -9999 ind22562 5 2RS
2017 2 AB -9999 ind22562 4 2RS
2017 2 AB -9999 ind22562 5 2RS
2017 2 AB -9999 ind22562 5 2RS
2017 2 AB -9999 ind21613 5 2RS
2017 2 AB -9999 ind21613 4 2RS
2017 2 AB -9999 ind13157 5 2RS
2017 2 AB -9999 ind13157 5 2RS
2017 2 AB -9999 ind13157 5 2RS
2017 2 AB -9999 ind13157 4 2RS
2017 2 AB -9999 ind21549 4 2RS
2017 2 AB -9999 ind21549 3 2RS
2017 2 AB -9999 ind19358 4 2RS
2017 2 AB -9999 ind19358 4 2RS
2017 2 AB -9999 ind12591 5 2RS
2017 2 AB -9999 ind12591 4 2RS
2017 2 AB -9999 ind12591 4 2RS
2017 2 AB -9999 ind12591 5 2RS
2017 2 AB -9999 ind28399 4 2RS
2017 2 AB -9999 ind28399 4 2RS
2017 2 AB -9999 ind28399 3 2RS
2017 2 AB -9999 ind28399 4 2RS
2017 2 AB -9999 ind3416 4 2RS
2017 2 AB -9999 ind3416 4 2RS
2017 2 AB -9999 ind26042 3 2RS
2017 2 AB -9999 ind26042 4 2RS
2017 2 AB -9999 ind7993 4 2RS
2017 2 AB -9999 ind7993 4 2RS
2017 2 AB -9999 ind12278 3 2RS
2017 2 AB -9999 ind12278 3 2RS
2017 2 AB -9999 ind4684 3 2RS
2017 2 AB -9999 ind4684 4 2RS
2017 2 AB -9999 ind12888 4 2RS
2017 2 AB -9999 ind12888 3 2RS
2017 2 AB -9999 ind8548 4 2RS
2017 2 AB -9999 ind8548 3 2RS
2017 2 AB -9999 ind19727 2 2RS
2017 2 AB -9999 ind19727 4 2RS
2017 2 AB -9999 ind13192 3 2RS
2017 2 AB -9999 ind13192 3 2RS
2017 2 AB -9999 ind27618 3 2RS
2017 2 AB -9999 ind27618 4 2RS
2017 2 AB -9999 ind28713 3 2RS
2017 2 AB -9999 ind28713 3 2RS
2017 2 AB -9999 ind23149 3 2RS
2017 2 AB -9999 ind23149 3 2RS
2017 2 AB -9999 ind15593 3 2RS
2017 2 AB -9999 ind15593 2 2RS
2017 2 AB -9999 ind4015 4 2RS
2017 2 AB -9999 ind4015 4 2RS
2017 2 AB -9999 ind25975 3 2RS
2017 2 AB -9999 ind25975 3 2RS
2017 2 AB -9999 ind80 3 2RS
2017 2 AB -9999 ind80 4 2RS
2017 2 AB -9999 ind30125 4 2RS
2017 2 AB -9999 ind30125 3 2RS
2017 2 AB -9999 ind21932 2 2RS
2017 2 AB -9999 ind21932 3 2RS
2017 2 AB -9999 ind27933 3 2RS
2017 2 AB -9999 ind27933 3 2RS
2017 2 AB -9999 ind18853 4 2RS
2017 2 AB -9999 ind18853 3 2RS
2017 2 AB -9999 ind23508 3 2RS
2017 2 AB -9999 ind23508 3 2RS
2017 2 AB -9999 ind29165 4 2RS
2017 2 AB -9999 ind29165 4 2RS
2017 2 AB -9999 ind26878 4 2RS
2017 2 AB -9999 ind26878 4 2RS
2017 2 AB -9999 ind7007 3 2RS
2017 2 AB -9999 ind7007 3 2RS
2017 2 AB -9999 ind7584 2 2RS
2017 2 AB -9999 ind7584 2 2RS
2017 2 AB -9999 ind10820 2 2RS
2017 2 AB -9999 ind10820 2 2RS
2017 2 AB -9999 ind688 2 2RS
2017 2 AB -9999 ind688 3 2RS
2017 2 AB -9999 ind8112 2 2RS
2017 2 AB -9999 ind8112 2 2RS
2017 2 AB -9999 ind1680 4 2RS
2017 2 AB -9999 ind1680 4 2RS
2017 2 AB -9999 ind1680 5 2RS
2017 2 AB -9999 ind1680 5 2RS
2017 2 AB -9999 ind6592 2 2RS
2017 2 AB -9999 ind6592 4 2RS
2017 2 AB -9999 ind26909 4 2RS
2017 2 AB -9999 ind26909 4 2RS
2017 2 AB -9999 ind26909 4 2RS
2017 2 AB -9999 ind26909 4 2RS
2017 2 AB -9999 ind14846 4 2RS
2017 2 AB -9999 ind14846 4 2RS
2017 2 AB -9999 ind30106 4 2RS
2017 2 AB -9999 ind30106 4 2RS
2017 2 AB -9999 ind1840 4 2RS
2017 2 AB -9999 ind1840 3 2RS
2017 2 AB -9999 ind1840 4 2RS
2017 2 AB -9999 ind1840 3 2RS
2017 2 AB -9999 ind9349 3 2RS
2017 2 AB -9999 ind9349 4 2RS
2017 2 AB -9999 ind3678 4 2RS
2017 2 AB -9999 ind3678 5 2RS
2017 2 AB -9999 ind16004 4 2RS
2017 2 AB -9999 ind16004 3 2RS
2017 2 AB -9999 ind19710 4 2RS
2017 2 AB -9999 ind19710 3 2RS
2017 2 AB -9999 ind5846 3 2RS
2017 2 AB -9999 ind5846 3 2RS
2017 2 AB -9999 ind15081 3 2RS
2017 2 AB -9999 ind15081 4 2RS
2017 2 AB -9999 ind11494 4 2RS
2017 2 AB -9999 ind11494 4 2RS
2017 2 AB -9999 ind29738 4 2RS
2017 2 AB -9999 ind29738 4 2RS
2017 2 AB -9999 ind4596 3 2RS
2017 2 AB -9999 ind4596 4 2RS
2017 2 AB -9999 ind5059 3 2RS
2017 2 AB -9999 ind5059 4 2RS
2017 2 AB -9999 ind9497 3 2RS
2017 2 AB -9999 ind9497 2 2RS
2017 2 AB -9999 ind21793 3 2RS
2017 2 AB -9999 ind21793 3 2RS
2017 2 AB -9999 ind12397 3 2RS
2017 2 AB -9999 ind12397 3 2RS
2017 2 AB -9999 ind26233 2 2RS
2017 2 AB -9999 ind26233 4 2RS
2017 2 AB -9999 ind14557 3 2RS
2017 2 AB -9999 ind14557 2 2RS
2017 2 AB -9999 ind3039 2 2RS
2017 2 AB -9999 ind3039 2 2RS
2017 2 AB -9999 ind12210 2 2RS
2017 2 AB -9999 ind12210 2 2RS
2017 2 AB -9999 ind20787 2 2RS
2017 2 AB -9999 ind20787 3 2RS
2017 2 AB -9999 ind15668 4 2RS
2017 2 AB -9999 ind15668 5 2RS
2017 2 AB -9999 ind10847 4 2RS
2017 2 AB -9999 ind10847 3 2RS
2017 2 AB -9999 ind12722 3 2RS
2017 2 AB -9999 ind12722 4 2RS
2017 2 AB -9999 ind16901 4 2RS
2017 2 AB -9999 ind16901 4 2RS
2017 2 AB -9999 ind9943 2 2RS
2017 2 AB -9999 ind9943 3 2RS
2017 2 AB -9999 ind12464 4 2RS
2017 2 AB -9999 ind12464 4 2RS
2017 2 AB -9999 ind27955 3 2RS
2017 2 AB -9999 ind27955 4 2RS
2017 2 AB -9999 ind26461 3 2RS
2017 2 AB -9999 ind26461 4 2RS
2017 2 AB -9999 ind26461 3 2RS
2017 2 AB -9999 ind26461 4 2RS
2017 2 AB -9999 ind19639 4 2RS
2017 2 AB -9999 ind19639 2 2RS
2017 2 AB -9999 ind22980 3 2RS
2017 2 AB -9999 ind22980 3 2RS
2017 2 AB -9999 ind13814 4 2RS
2017 2 AB -9999 ind13814 3 2RS
2017 2 AB -9999 ind9627 3 2RS
2017 2 AB -9999 ind9627 3 2RS
2017 2 AB -9999 ind1604 5 2RS
2017 2 AB -9999 ind1604 4 2RS
2017 2 AB -9999 ind17993 4 2RS
2017 2 AB -9999 ind17993 3 2RS
2017 2 AB -9999 ind20649 3 2RS
2017 2 AB -9999 ind20649 4 2RS
2017 2 AB -9999 ind8253 3 2RS
2017 2 AB -9999 ind8253 3 2RS
2017 2 AB -9999 ind19987 3 2RS
2017 2 AB -9999 ind19987 4 2RS
2017 2 AB -9999 ind19987 3 2RS
2017 2 AB -9999 ind19987 4 2RS
2017 2 AB -9999 ind23404 3 2RS
2017 2 AB -9999 ind23404 3 2RS
2017 2 AB -9999 ind20202 4 2RS
2017 2 AB -9999 ind20202 3 2RS
2017 2 AB -9999 ind1381 2 2RS
2017 2 AB -9999 ind1381 4 2RS
2017 2 AB -9999 ind535 4 2RS
2017 2 AB -9999 ind535 3 2RS
2017 2 AB -9999 ind3476 4 2RS
2017 2 AB -9999 ind3476 2 2RS
2017 2 AB -9999 ind26513 3 2RS
2017 2 AB -9999 ind26513 3 2RS
2017 2 AB -9999 ind28108 4 2RS
2017 2 AB -9999 ind28108 2 2RS
2017 2 AB -9999 ind18632 3 2RS
2017 2 AB -9999 ind18632 2 2RS
2017 2 AB -9999 ind13828 2 2RS
2017 2 AB -9999 ind13828 2 2RS
2017 2 AB -9999 ind17223 2 2RS
2017 2 AB -9999 ind17223 3 2RS
2017 2 AB -9999 ind3030 4 2RS
2017 2 AB -9999 ind3030 3 2RS
2017 2 AB -9999 ind18026 4 2RS
2017 2 AB -9999 ind18026 3 2RS
2017 2 AB -9999 ind18293 3 2RS
2017 2 AB -9999 ind18293 3 2RS
2017 2 AB -9999 ind8546 2 2RS
2017 2 AB -9999 ind8546 3 2RS
2017 2 AB -9999 ind2043 4 2RS
2017 2 AB -9999 ind2043 4 2RS
2017 2 AB -9999 ind4027 4 2RS
2017 2 AB -9999 ind4027 4 2RS
2017 2 AB -9999 ind23719 3 2RS
2017 2 AB -9999 ind23719 3 2RS
2017 2 AB -9999 ind6040 2 2RS
2017 2 AB -9999 ind6040 3 2RS
2017 2 AB -9999 ind495 3 2RS
2017 2 AB -9999 ind495 2 2RS
2017 2 AB -9999 ind11327 4 2RS
2017 2 AB -9999 ind11327 3 2RS
2017 2 AB -9999 ind29354 3 2RS
2017 2 AB -9999 ind29354 3 2RS
2017 2 AB -9999 ind29354 2 2RS
2017 2 AB -9999 ind29354 2 2RS
2017 2 AB -9999 ind8970 2 2RS
2017 2 AB -9999 ind8970 2 2RS
2017 2 AB -9999 ind2913 4 2RS
2017 2 AB -9999 ind2913 4 2RS
2017 2 AB -9999 ind18385 2 2RS
2017 2 AB -9999 ind18385 3 2RS
2017 2 AB -9999 ind10744 3 2RS
2017 2 AB -9999 ind10744 2 2RS
2017 2 AB -9999 ind22627 3 2RS
2017 2 AB -9999 ind22627 3 2RS
2017 2 AB -9999 ind10808 3 2RS
2017 2 AB -9999 ind10808 3 2RS
2017 2 AB -9999 ind24214 3 2RS
2017 2 AB -9999 ind24214 3 2RS
2017 2 AB -9999 ind29296 3 2RS
2017 2 AB -9999 ind29296 3 2RS
2017 2 AB -9999 ind2168 2 2RS
2017 2 AB -9999 ind2168 2 2RS
2017 2 AB -9999 ind6133 3 2RS
2017 2 AB -9999 ind6133 3 2RS
2017 2 AB -9999 ind6133 2 2RS
2017 2 AB -9999 ind6133 2 2RS
2017 2 AB -9999 ind20567 3 2RS
2017 2 AB -9999 ind4352 5 2RS
2017 2 AB -9999 ind22545 4 2RS
2017 2 AB -9999 ind30170 4 2RS
2017 2 AB -9999 ind28552 4 2RS
2017 2 AB -9999 ind12563 5 2RS
2017 2 AB -9999 ind27042 5 2RS
2017 2 AB -9999 ind2761 4 2RS
2017 2 AB -9999 ind28124 5 2RS
2017 2 AB -9999 ind11079 4 2RS
2017 2 AB -9999 ind28783 4 2RS
2017 2 AB -9999 ind25256 4 2RS
2017 2 AB -9999 ind23495 4 2RS
2017 2 AB -9999 ind4189 3 2RS
2017 2 AB -9999 ind22121 4 2RS
2017 2 AB -9999 ind27042 4 2RS
2017 2 AB -9999 ind4352 4 2RS
2017 2 AB -9999 ind28124 4 2RS
2017 2 AB -9999 ind25256 4 2RS
2017 2 AB -9999 ind2761 3 2RS
2017 2 AB -9999 ind4189 3 2RS
2017 2 AB -9999 ind28783 2 2RS
2017 2 AB -9999 ind22545 4 2RS
2017 2 AB -9999 ind12563 4 2RS
2017 2 AB -9999 ind28552 5 2RS
2017 2 AB -9999 ind11079 3 2RS
2017 2 AB -9999 ind23495 4 2RS
2017 2 AB -9999 ind22121 3 2RS
2017 2 AB -9999 ind20567 3 2RS
2017 2 AB -9999 ind30170 4 2RS
2017 2 AB -9999 ind7952 3 2RS
2017 2 AB -9999 ind1997 4 2RS
2017 2 AB -9999 ind9683 4 2RS
2017 2 AB -9999 ind5908 5 2RS
2017 2 AB -9999 ind1122 4 2RS
2017 2 AB -9999 ind16149 3 2RS
2017 2 AB -9999 ind11095 4 2RS
2017 2 AB -9999 ind19494 5 2RS
2017 2 AB -9999 ind5247 4 2RS
2017 2 AB -9999 ind22725 4 2RS
2017 2 AB -9999 ind1997 4 2RS
2017 2 AB -9999 ind7952 4 2RS
2017 2 AB -9999 ind19494 4 2RS
2017 2 AB -9999 ind16149 4 2RS
2017 2 AB -9999 ind5908 5 2RS
2017 2 AB -9999 ind1122 4 2RS
2017 2 AB -9999 ind22725 4 2RS
2017 2 AB -9999 ind11095 4 2RS
2017 2 AB -9999 ind5247 5 2RS
2017 2 AB -9999 ind9683 4 2RS
2017 2 AB -9999 ind891 5 2RS
2017 2 AB -9999 ind13189 4 2RS
2017 2 AB -9999 ind14854 4 2RS
2017 2 AB -9999 ind7800 4 2RS
2017 2 AB -9999 ind11487 5 2RS
2017 2 AB -9999 ind1097 5 2RS
2017 2 AB -9999 ind19045 4 2RS
2017 2 AB -9999 ind25653 5 2RS
2017 2 AB -9999 ind22170 5 2RS
2017 2 AB -9999 ind20607 4 2RS
2017 2 AB -9999 ind20165 4 2RS
2017 2 AB -9999 ind16026 2 2RS
2017 2 AB -9999 ind11041 3 2RS
2017 2 AB -9999 ind19045 4 2RS
2017 2 AB -9999 ind14854 4 2RS
2017 2 AB -9999 ind25653 4 2RS
2017 2 AB -9999 ind16026 3 2RS
2017 2 AB -9999 ind20165 4 2RS
2017 2 AB -9999 ind13189 4 2RS
2017 2 AB -9999 ind7800 4 2RS
2017 2 AB -9999 ind20607 4 2RS
2017 2 AB -9999 ind11487 5 2RS
2017 2 AB -9999 ind1097 4 2RS
2017 2 AB -9999 ind22170 4 2RS
2017 2 AB -9999 ind891 4 2RS
2017 2 AB -9999 ind11041 3 2RS
2017 2 AB -9999 ind28856 4 2RS
2017 2 AB -9999 ind29967 4 2RS
2017 2 AB -9999 ind15150 4 2RS
2017 2 AB -9999 ind11722 4 2RS
2017 2 AB -9999 ind24616 2 2RS
2017 2 AB -9999 ind22188 2 2RS
2017 2 AB -9999 ind26001 3 2RS
2017 2 AB -9999 ind4740 3 2RS
2017 2 AB -9999 ind20953 4 2RS
2017 2 AB -9999 ind25129 3 2RS
2017 2 AB -9999 ind7664 4 2RS
2017 2 AB -9999 ind9704 3 2RS
2017 2 AB -9999 ind7313 4 2RS
2017 2 AB -9999 ind11722 3 2RS
2017 2 AB -9999 ind20953 4 2RS
2017 2 AB -9999 ind4740 2 2RS
2017 2 AB -9999 ind29967 3 2RS
2017 2 AB -9999 ind24616 2 2RS
2017 2 AB -9999 ind22188 2 2RS
2017 2 AB -9999 ind7664 4 2RS
2017 2 AB -9999 ind9704 3 2RS
2017 2 AB -9999 ind26001 2 2RS
2017 2 AB -9999 ind15150 4 2RS
2017 2 AB -9999 ind25129 3 2RS
2017 2 AB -9999 ind28856 3 2RS
2017 2 AB -9999 ind7313 3 2RS
2017 2 AB -9999 ind20750 3 2RS
2017 2 AB -9999 ind238 4 2RS
2017 2 AB -9999 ind9482 3 2RS
2017 2 AB -9999 ind19061 3 2RS
2017 2 AB -9999 ind14361 4 2RS
2017 2 AB -9999 ind1868 4 2RS
2017 2 AB -9999 ind9954 3 2RS
2017 2 AB -9999 ind11403 3 2RS
2017 2 AB -9999 ind17913 3 2RS
2017 2 AB -9999 ind24105 2 2RS
2017 2 AB -9999 ind384 3 2RS
2017 2 AB -9999 ind16145 3 2RS
2017 2 AB -9999 ind9489 3 2RS
2017 2 AB -9999 ind11403 3 2RS
2017 2 AB -9999 ind238 4 2RS
2017 2 AB -9999 ind20750 3 2RS
2017 2 AB -9999 ind16145 4 2RS
2017 2 AB -9999 ind24105 3 2RS
2017 2 AB -9999 ind1868 4 2RS
2017 2 AB -9999 ind19061 3 2RS
2017 2 AB -9999 ind14361 3 2RS
2017 2 AB -9999 ind384 3 2RS
2017 2 AB -9999 ind9489 3 2RS
2017 2 AB -9999 ind9954 4 2RS
2017 2 AB -9999 ind17913 3 2RS
2017 2 AB -9999 ind9482 3 2RS
2017 2 AB -9999 ind29992 3 2RS
2017 2 AB -9999 ind24217 3 2RS
2017 2 AB -9999 ind30245 3 2RS
2017 2 AB -9999 ind14821 3 2RS
2017 2 AB -9999 ind9150 3 2RS
2017 2 AB -9999 ind7152 3 2RS
2017 2 AB -9999 ind23268 3 2RS
2017 2 AB -9999 ind15365 3 2RS
2017 2 AB -9999 ind23801 2 2RS
2017 2 AB -9999 ind8922 2 2RS
2017 2 AB -9999 ind21231 2 2RS
2017 2 AB -9999 ind11966 3 2RS
2017 2 AB -9999 ind12858 3 2RS
2017 2 AB -9999 ind8314 2 2RS
2017 2 AB -9999 ind16592 4 2RS
2017 2 AB -9999 ind11222 2 2RS
2017 2 AB -9999 ind25009 2 2RS
2017 2 AB -9999 ind8922 2 2RS
2017 2 AB -9999 ind14821 3 2RS
2017 2 AB -9999 ind24217 4 2RS
2017 2 AB -9999 ind21231 3 2RS
2017 2 AB -9999 ind8314 3 2RS
2017 2 AB -9999 ind11222 2 2RS
2017 2 AB -9999 ind12858 3 2RS
2017 2 AB -9999 ind7152 3 2RS
2017 2 AB -9999 ind23268 2 2RS
2017 2 AB -9999 ind16592 3 2RS
2017 2 AB -9999 ind15365 4 2RS
2017 2 AB -9999 ind30245 3 2RS
2017 2 AB -9999 ind25009 2 2RS
2017 2 AB -9999 ind23801 2 2RS
2017 2 AB -9999 ind11966 3 2RS
2017 2 AB -9999 ind29992 2 2RS
2017 2 AB -9999 ind9150 3 2RS
2017 2 AB -9999 ind10840 2 2RS
2017 2 AB -9999 ind7436 2 2RS
2017 2 AB -9999 ind19075 2 2RS
2017 2 AB -9999 ind5377 2 2RS
2017 2 AB -9999 ind15983 3 2RS
2017 2 AB -9999 ind3444 2 2RS
2017 2 AB -9999 ind6268 3 2RS
2017 2 AB -9999 ind7472 3 2RS
2017 2 AB -9999 ind7190 3 2RS
2017 2 AB -9999 ind1660 3 2RS
2017 2 AB -9999 ind11171 2 2RS
2017 2 AB -9999 ind19075 2 2RS
2017 2 AB -9999 ind10840 2 2RS
2017 2 AB -9999 ind15983 3 2RS
2017 2 AB -9999 ind6268 4 2RS
2017 2 AB -9999 ind1660 3 2RS
2017 2 AB -9999 ind3444 3 2RS
2017 2 AB -9999 ind7436 2 2RS
2017 2 AB -9999 ind5377 2 2RS
2017 2 AB -9999 ind7472 2 2RS
2017 2 AB -9999 ind11171 3 2RS
2017 2 AB -9999 ind7190 3 2RS
2017 2 AB -9999 ind17983 4 2RS
2017 2 AB -9999 ind30168 4 2RS
2017 2 AB -9999 ind772 3 2RS
2017 2 AB -9999 ind13905 3 2RS
2017 2 AB -9999 ind19790 3 2RS
2017 2 AB -9999 ind15934 3 2RS
2017 2 AB -9999 ind16227 3 2RS
2017 2 AB -9999 ind26986 5 2RS
2017 2 AB -9999 ind1324 2 2RS
2017 2 AB -9999 ind13804 3 2RS
2017 2 AB -9999 ind20087 4 2RS
2017 2 AB -9999 ind28795 2 2RS
2017 2 AB -9999 ind29862 2 2RS
2017 2 AB -9999 ind30168 4 2RS
2017 2 AB -9999 ind29862 2 2RS
2017 2 AB -9999 ind13804 3 2RS
2017 2 AB -9999 ind772 2 2RS
2017 2 AB -9999 ind16227 2 2RS
2017 2 AB -9999 ind15934 3 2RS
2017 2 AB -9999 ind20087 3 2RS
2017 2 AB -9999 ind13905 2 2RS
2017 2 AB -9999 ind26986 3 2RS
2017 2 AB -9999 ind1324 3 2RS
2017 2 AB -9999 ind17983 3 2RS
2017 2 AB -9999 ind28795 3 2RS
2017 2 AB -9999 ind19790 3 2RS
2017 2 AB -9999 ind9883 3 2RS
2017 2 AB -9999 ind15635 2 2RS
2017 2 AB -9999 ind12980 2 2RS
2017 2 AB -9999 ind18961 2 2RS
2017 2 AB -9999 ind13715 2 2RS
2017 2 AB -9999 ind15282 2 2RS
2017 2 AB -9999 ind25882 2 2RS
2017 2 AB -9999 ind7109 3 2RS
2017 2 AB -9999 ind19121 2 2RS
2017 2 AB -9999 ind2393 2 2RS
2017 2 AB -9999 ind12980 3 2RS
2017 2 AB -9999 ind13715 2 2RS
2017 2 AB -9999 ind25882 3 2RS
2017 2 AB -9999 ind18961 2 2RS
2017 2 AB -9999 ind19121 2 2RS
2017 2 AB -9999 ind15282 3 2RS
2017 2 AB -9999 ind9883 2 2RS
2017 2 AB -9999 ind15635 3 2RS
2017 2 AB -9999 ind2393 2 2RS
2017 2 AB -9999 ind7109 3 2RS
2017 2 AB -9999 ind29809 2 2RS
2017 2 AB -9999 ind17148 3 2RS
2017 2 AB -9999 ind27906 3 2RS
2017 2 AB -9999 ind24241 3 2RS
2017 2 AB -9999 ind29540 3 2RS
2017 2 AB -9999 ind14057 2 2RS
2017 2 AB -9999 ind8537 3 2RS
2017 2 AB -9999 ind28167 3 2RS
2017 2 AB -9999 ind10181 3 2RS
2017 2 AB -9999 ind21009 3 2RS
2017 2 AB -9999 ind24241 3 2RS
2017 2 AB -9999 ind17148 2 2RS
2017 2 AB -9999 ind28167 2 2RS
2017 2 AB -9999 ind29540 2 2RS
2017 2 AB -9999 ind8537 3 2RS
2017 2 AB -9999 ind27906 3 2RS
2017 2 AB -9999 ind10181 3 2RS
2017 2 AB -9999 ind21009 2 2RS
2017 2 AB -9999 ind14057 2 2RS
2017 2 AB -9999 ind29809 2 2RS
2017 2 AB -9999 ind23808 3 2RS
2017 2 AB -9999 ind29493 2 2RS
2017 2 AB -9999 ind13518 2 2RS
2017 2 AB -9999 ind24247 2 2RS
2017 2 AB -9999 ind732 2 2RS
2017 2 AB -9999 ind8428 2 2RS
2017 2 AB -9999 ind18056 2 2RS
2017 2 AB -9999 ind8459 2 2RS
2017 2 AB -9999 ind3109 2 2RS
2017 2 AB -9999 ind5899 2 2RS
2017 2 AB -9999 ind21624 3 2RS
2017 2 AB -9999 ind23760 3 2RS
2017 2 AB -9999 ind29493 2 2RS
2017 2 AB -9999 ind3109 2 2RS
2017 2 AB -9999 ind8428 2 2RS
2017 2 AB -9999 ind21624 2 2RS
2017 2 AB -9999 ind13518 2 2RS
2017 2 AB -9999 ind24247 3 2RS
2017 2 AB -9999 ind8459 3 2RS
2017 2 AB -9999 ind732 3 2RS
2017 2 AB -9999 ind23760 3 2RS
2017 2 AB -9999 ind18056 2 2RS
2017 2 AB -9999 ind23808 3 2RS
2017 2 AB -9999 ind5899 2 2RS
2017 2 AB -9999 ind13278 3 2RS
2017 2 AB -9999 ind2966 3 2RS
2017 2 AB -9999 ind28753 2 2RS
2017 2 AB -9999 ind6300 4 2RS
2017 2 AB -9999 ind6504 3 2RS
2017 2 AB -9999 ind21894 3 2RS
2017 2 AB -9999 ind941 3 2RS
2017 2 AB -9999 ind22792 2 2RS
2017 2 AB -9999 ind13907 3 2RS
2017 2 AB -9999 ind18995 3 2RS
2017 2 AB -9999 ind6504 3 2RS
2017 2 AB -9999 ind2966 2 2RS
2017 2 AB -9999 ind21894 3 2RS
2017 2 AB -9999 ind13907 2 2RS
2017 2 AB -9999 ind941 3 2RS
2017 2 AB -9999 ind13278 2 2RS
2017 2 AB -9999 ind28753 2 2RS
2017 2 AB -9999 ind6300 2 2RS
2017 2 AB -9999 ind18995 4 2RS
2017 2 AB -9999 ind22792 3 2RS
2017 2 AB -9999 ind23291 3 2RS
2017 2 AB -9999 ind24401 3 2RS
2017 2 AB -9999 ind17749 2 2RS
2017 2 AB -9999 ind15259 2 2RS
2017 2 AB -9999 ind9283 2 2RS
2017 2 AB -9999 ind9428 3 2RS
2017 2 AB -9999 ind29149 2 2RS
2017 2 AB -9999 ind4598 2 2RS
2017 2 AB -9999 ind16704 3 2RS
2017 2 AB -9999 ind6451 2 2RS
2017 2 AB -9999 ind12048 3 2RS
2017 2 AB -9999 ind9283 2 2RS
2017 2 AB -9999 ind24401 3 2RS
2017 2 AB -9999 ind29149 2 2RS
2017 2 AB -9999 ind6451 3 2RS
2017 2 AB -9999 ind9428 2 2RS
2017 2 AB -9999 ind12048 2 2RS
2017 2 AB -9999 ind16704 2 2RS
2017 2 AB -9999 ind17749 3 2RS
2017 2 AB -9999 ind15259 2 2RS
2017 2 AB -9999 ind4598 3 2RS
2017 2 AB -9999 ind23291 3 2RS
2017 2 AB -9999 ind26768 3 2RS
2017 2 AB -9999 ind1560 3 2RS
2017 2 AB -9999 ind1156 2 2RS
2017 2 AB -9999 ind22511 3 2RS
2017 2 AB -9999 ind26814 2 2RS
2017 2 AB -9999 ind17192 4 2RS
2017 2 AB -9999 ind5174 2 2RS
2017 2 AB -9999 ind95 3 2RS
2017 2 AB -9999 ind5538 3 2RS
2017 2 AB -9999 ind19453 4 2RS
2017 2 AB -9999 ind9356 4 2RS
2017 2 AB -9999 ind5776 3 2RS
2017 2 AB -9999 ind5174 4 2RS
2017 2 AB -9999 ind1156 4 2RS
2017 2 AB -9999 ind5538 3 2RS
2017 2 AB -9999 ind9356 4 2RS
2017 2 AB -9999 ind17192 4 2RS
2017 2 AB -9999 ind22511 4 2RS
2017 2 AB -9999 ind26814 3 2RS
2017 2 AB -9999 ind95 3 2RS
2017 2 AB -9999 ind1560 4 2RS
2017 2 AB -9999 ind5776 4 2RS
2017 2 AB -9999 ind26768 6 2RS
2017 2 AB -9999 ind19453 4 2RS
2017 2 AB -9999 ind15091 3 2RS
2017 2 AB -9999 ind23748 3 2RS
2017 2 AB -9999 ind21733 4 2RS
2017 2 AB -9999 ind25219 3 2RS
2017 2 AB -9999 ind28542 4 2RS
2017 2 AB -9999 ind14766 2 2RS
2017 2 AB -9999 ind29859 2 2RS
2017 2 AB -9999 ind7305 6 2RS
2017 2 AB -9999 ind1865 4 2RS
2017 2 AB -9999 ind25450 4 2RS
2017 2 AB -9999 ind29399 5 2RS
2017 2 AB -9999 ind28542 3 2RS
2017 2 AB -9999 ind29859 3 2RS
2017 2 AB -9999 ind14766 2 2RS
2017 2 AB -9999 ind29399 5 2RS
2017 2 AB -9999 ind1865 3 2RS
2017 2 AB -9999 ind15091 3 2RS
2017 2 AB -9999 ind25219 3 2RS
2017 2 AB -9999 ind23748 2 2RS
2017 2 AB -9999 ind21733 4 2RS
2017 2 AB -9999 ind7305 5 2RS
2017 2 AB -9999 ind25450 4 2RS
2018 2 AB -9999 ind5587 5 2RS
2018 2 AB -9999 ind29628 4 2RS
2018 2 AB -9999 ind23495 5 2RS
2018 2 AB -9999 ind1997 3 2RS
2018 2 AB -9999 ind22725 1 2RS
2018 2 AB -9999 ind13189 4 2RS
2018 2 AB -9999 ind19045 5 2RS
2018 2 AB -9999 ind22170 1 2RS
2018 2 AB -9999 ind11041 2 2RS
2018 2 AB -9999 ind28856 2 2RS
2018 2 AB -9999 ind384 5 2RS
2018 2 AB -9999 ind30245 5 2RS
2018 2 AB -9999 ind8922 4 2RS
2018 2 AB -9999 ind25009 2 2RS
2018 2 AB -9999 ind7436 2 2RS
2018 2 AB -9999 ind15983 4 2RS
2018 2 AB -9999 ind3444 5 2RS
2018 2 AB -9999 ind7472 5 2RS
2018 2 AB -9999 ind7190 5 2RS
2018 2 AB -9999 ind1660 5 2RS
2018 2 AB -9999 ind11171 5 2RS
2018 2 AB -9999 ind17983 5 2RS
2018 2 AB -9999 ind30168 5 2RS
2018 2 AB -9999 ind3444 3 2RS
2018 2 AB -9999 ind22725 2 2RS
2018 2 AB -9999 ind11171 5 2RS
2018 2 AB -9999 ind25009 2 2RS
2018 2 AB -9999 ind23495 5 2RS
2018 2 AB -9999 ind19045 4 2RS
2018 2 AB -9999 ind8922 4 2RS
2018 2 AB -9999 ind7190 5 2RS
2018 2 AB -9999 ind1997 2 2RS
2018 2 AB -9999 ind7472 4 2RS
2018 2 AB -9999 ind7436 1 2RS
2018 2 AB -9999 ind28856 2 2RS
2018 2 AB -9999 ind30245 4 2RS
2018 2 AB -9999 ind384 4 2RS
2018 2 AB -9999 ind30168 5 2RS
2018 2 AB -9999 ind5587 4 2RS
2018 2 AB -9999 ind15983 4 2RS
2018 2 AB -9999 ind11041 1 2RS
2018 2 AB -9999 ind29628 4 2RS
2018 2 AB -9999 ind1660 5 2RS
2018 2 AB -9999 ind17983 6 2RS
2018 2 AB -9999 ind13189 2 2RS
2018 2 AB -9999 ind22170 2 2RS
2018 2 AB -9999 ind5587 5 2RS
2018 2 AB -9999 ind29628 6 2RS
2018 2 AB -9999 ind772 5 2RS
2018 2 AB -9999 ind19790 6 2RS
2018 2 AB -9999 ind15934 6 2RS
2018 2 AB -9999 ind16227 6 2RS
2018 2 AB -9999 ind25882 7 2RS
2018 2 AB -9999 ind2393 4 2RS
2018 2 AB -9999 ind17148 5 2RS
2018 2 AB -9999 ind14057 4 2RS
2018 2 AB -9999 ind23760 7 2RS
2018 2 AB -9999 ind28753 3 2RS
2018 2 AB -9999 ind21894 7 2RS
2018 2 AB -9999 ind22792 4 2RS
2018 2 AB -9999 ind13907 4 2RS
2018 2 AB -9999 ind18995 5 2RS
2018 2 AB -9999 ind15259 6 2RS
2018 2 AB -9999 ind9428 5 2RS
2018 2 AB -9999 ind29149 6 2RS
2018 2 AB -9999 ind6451 5 2RS
2018 2 AB -9999 ind12048 4 2RS
2018 2 AB -9999 ind17192 5 2RS
2018 2 AB -9999 ind23748 1 2RS
2018 2 AB -9999 ind15259 6 2RS
2018 2 AB -9999 ind15934 4 2RS
2018 2 AB -9999 ind12048 4 2RS
2018 2 AB -9999 ind22792 4 2RS
2018 2 AB -9999 ind772 6 2RS
2018 2 AB -9999 ind25882 6 2RS
2018 2 AB -9999 ind21894 7 2RS
2018 2 AB -9999 ind29149 6 2RS
2018 2 AB -9999 ind19790 4 2RS
2018 2 AB -9999 ind9428 5 2RS
2018 2 AB -9999 ind13907 4 2RS
2018 2 AB -9999 ind14057 3 2RS
2018 2 AB -9999 ind28753 3 2RS
2018 2 AB -9999 ind23760 7 2RS
2018 2 AB -9999 ind23748 3 2RS
2018 2 AB -9999 ind5587 5 2RS
2018 2 AB -9999 ind18995 5 2RS
2018 2 AB -9999 ind17148 5 2RS
2018 2 AB -9999 ind29628 5 2RS
2018 2 AB -9999 ind6451 5 2RS
2018 2 AB -9999 ind17192 5 2RS
2018 2 AB -9999 ind16227 5 2RS
2018 2 AB -9999 ind2393 3 2RS
2018 2 AB -9999 ind5587 5 2RS
2018 2 AB -9999 ind2870 5 2RS
2018 2 AB -9999 ind26972 3 2RS
2018 2 AB -9999 ind22134 6 2RS
2018 2 AB -9999 ind5697 3 2RS
2018 2 AB -9999 ind14819 3 2RS
2018 2 AB -9999 ind16151 5 2RS
2018 2 AB -9999 ind14845 6 2RS
2018 2 AB -9999 ind12605 2 2RS
2018 2 AB -9999 ind24681 5 2RS
2018 2 AB -9999 ind12941 1 2RS
2018 2 AB -9999 ind6227 2 2RS
2018 2 AB -9999 ind19461 4 2RS
2018 2 AB -9999 ind22580 1 2RS
2018 2 AB -9999 ind12918 2 2RS
2018 2 AB -9999 ind9380 3 2RS
2018 2 AB -9999 ind1851 2 2RS
2018 2 AB -9999 ind16529 3 2RS
2018 2 AB -9999 ind28096 5 2RS
2018 2 AB -9999 ind15948 4 2RS
2018 2 AB -9999 ind10660 4 2RS
2018 2 AB -9999 ind3564 5 2RS
2018 2 AB -9999 ind29812 3 2RS
2018 2 AB -9999 ind1851 2 2RS
2018 2 AB -9999 ind5697 3 2RS
2018 2 AB -9999 ind10660 5 2RS
2018 2 AB -9999 ind22580 3 2RS
2018 2 AB -9999 ind26972 3 2RS
2018 2 AB -9999 ind16151 6 2RS
2018 2 AB -9999 ind19461 6 2RS
2018 2 AB -9999 ind28096 5 2RS
2018 2 AB -9999 ind2870 5 2RS
2018 2 AB -9999 ind22134 6 2RS
2018 2 AB -9999 ind16529 3 2RS
2018 2 AB -9999 ind12918 3 2RS
2018 2 AB -9999 ind24681 4 2RS
2018 2 AB -9999 ind6227 5 2RS
2018 2 AB -9999 ind12941 2 2RS
2018 2 AB -9999 ind29812 3 2RS
2018 2 AB -9999 ind5587 5 2RS
2018 2 AB -9999 ind9380 3 2RS
2018 2 AB -9999 ind12605 1 2RS
2018 2 AB -9999 ind15948 5 2RS
2018 2 AB -9999 ind3564 6 2RS
2018 2 AB -9999 ind14819 3 2RS
2018 2 AB -9999 ind14845 4 2RS
2018 2 AB -9999 ind5587 5 2RS
2018 2 AB -9999 ind6099 1 2RS
2018 2 AB -9999 ind26114 4 2RS
2018 2 AB -9999 ind19030 4 2RS
2018 2 AB -9999 ind29649 3 2RS
2018 2 AB -9999 ind622 2 2RS
2018 2 AB -9999 ind27454 4 2RS
2018 2 AB -9999 ind5906 5 2RS
2018 2 AB -9999 ind29057 5 2RS
2018 2 AB -9999 ind30313 7 2RS
2018 2 AB -9999 ind12432 3 2RS
2018 2 AB -9999 ind13549 6 2RS
2018 2 AB -9999 ind25717 5 2RS
2018 2 AB -9999 ind2573 2 2RS
2018 2 AB -9999 ind6039 5 2RS
2018 2 AB -9999 ind15871 4 2RS
2018 2 AB -9999 ind6249 1 2RS
2018 2 AB -9999 ind28757 4 2RS
2018 2 AB -9999 ind11666 5 2RS
2018 2 AB -9999 ind28840 5 2RS
2018 2 AB -9999 ind17375 5 2RS
2018 2 AB -9999 ind4269 4 2RS
2018 2 AB -9999 ind28719 4 2RS
2018 2 AB -9999 ind6249 1 2RS
2018 2 AB -9999 ind29649 4 2RS
2018 2 AB -9999 ind17375 6 2RS
2018 2 AB -9999 ind2573 2 2RS
2018 2 AB -9999 ind26114 6 2RS
2018 2 AB -9999 ind27454 4 2RS
2018 2 AB -9999 ind25717 7 2RS
2018 2 AB -9999 ind11666 6 2RS
2018 2 AB -9999 ind6099 4 2RS
2018 2 AB -9999 ind19030 5 2RS
2018 2 AB -9999 ind28757 4 2RS
2018 2 AB -9999 ind6039 4 2RS
2018 2 AB -9999 ind30313 6 2RS
2018 2 AB -9999 ind13549 6 2RS
2018 2 AB -9999 ind12432 5 2RS
2018 2 AB -9999 ind28719 4 2RS
2018 2 AB -9999 ind5587 6 2RS
2018 2 AB -9999 ind15871 3 2RS
2018 2 AB -9999 ind29057 5 2RS
2018 2 AB -9999 ind28840 6 2RS
2018 2 AB -9999 ind4269 6 2RS
2018 2 AB -9999 ind622 2 2RS
2018 2 AB -9999 ind5906 5 2RS
2018 2 AB -9999 ind5587 5 2RS
2018 2 AB -9999 ind25217 6 2RS
2018 2 AB -9999 ind4376 6 2RS
2018 2 AB -9999 ind5945 6 2RS
2018 2 AB -9999 ind28203 5 2RS
2018 2 AB -9999 ind17221 4 2RS
2018 2 AB -9999 ind17530 5 2RS
2018 2 AB -9999 ind18840 4 2RS
2018 2 AB -9999 ind24121 5 2RS
2018 2 AB -9999 ind14865 5 2RS
2018 2 AB -9999 ind5879 7 2RS
2018 2 AB -9999 ind5285 6 2RS
2018 2 AB -9999 ind4497 5 2RS
2018 2 AB -9999 ind30151 6 2RS
2018 2 AB -9999 ind4571 3 2RS
2018 2 AB -9999 ind2326 1 2RS
2018 2 AB -9999 ind13324 3 2RS
2018 2 AB -9999 ind13067 5 2RS
2018 2 AB -9999 ind7859 5 2RS
2018 2 AB -9999 ind14509 6 2RS
2018 2 AB -9999 ind20901 5 2RS
2018 2 AB -9999 ind30329 2 2RS
2018 2 AB -9999 ind15659 5 2RS
2018 2 AB -9999 ind13324 3 2RS
2018 2 AB -9999 ind28203 5 2RS
2018 2 AB -9999 ind20901 5 2RS
2018 2 AB -9999 ind30151 6 2RS
2018 2 AB -9999 ind4376 5 2RS
2018 2 AB -9999 ind17530 5 2RS
2018 2 AB -9999 ind4497 3 2RS
2018 2 AB -9999 ind7859 5 2RS
2018 2 AB -9999 ind25217 6 2RS
2018 2 AB -9999 ind5945 5 2RS
2018 2 AB -9999 ind13067 6 2RS
2018 2 AB -9999 ind4571 3 2RS
2018 2 AB -9999 ind14865 6 2RS
2018 2 AB -9999 ind5285 6 2RS
2018 2 AB -9999 ind5879 7 2RS
2018 2 AB -9999 ind15659 7 2RS
2018 2 AB -9999 ind5587 5 2RS
2018 2 AB -9999 ind2326 1 2RS
2018 2 AB -9999 ind24121 6 2RS
2018 2 AB -9999 ind14509 5 2RS
2018 2 AB -9999 ind30329 2 2RS
2018 2 AB -9999 ind17221 5 2RS
2018 2 AB -9999 ind18840 4 2RS
2018 2 AB -9999 ind5587 5 2RS
2018 2 AB -9999 ind11961 4 2RS
2018 2 AB -9999 ind22409 4 2RS
2018 2 AB -9999 ind6965 4 2RS
2018 2 AB -9999 ind30406 5 2RS
2018 2 AB -9999 ind16229 6 2RS
2018 2 AB -9999 ind3506 5 2RS
2018 2 AB -9999 ind8623 4 2RS
2018 2 AB -9999 ind18263 6 2RS
2018 2 AB -9999 ind29926 6 2RS
2018 2 AB -9999 ind27988 2 2RS
2018 2 AB -9999 ind7025 3 2RS
2018 2 AB -9999 ind26788 4 2RS
2018 2 AB -9999 ind12325 5 2RS
2018 2 AB -9999 ind20365 6 2RS
2018 2 AB -9999 ind27917 5 2RS
2018 2 AB -9999 ind7259 4 2RS
2018 2 AB -9999 ind2922 6 2RS
2018 2 AB -9999 ind1724 4 2RS
2018 2 AB -9999 ind21772 7 2RS
2018 2 AB -9999 ind20353 6 2RS
2018 2 AB -9999 ind27352 5 2RS
2018 2 AB -9999 ind8450 6 2RS
2018 2 AB -9999 ind7259 3 2RS
2018 2 AB -9999 ind30406 5 2RS
2018 2 AB -9999 ind20353 6 2RS
2018 2 AB -9999 ind12325 4 2RS
2018 2 AB -9999 ind22409 5 2RS
2018 2 AB -9999 ind3506 6 2RS
2018 2 AB -9999 ind26788 5 2RS
2018 2 AB -9999 ind1724 4 2RS
2018 2 AB -9999 ind11961 3 2RS
2018 2 AB -9999 ind6965 5 2RS
2018 2 AB -9999 ind2922 6 2RS
2018 2 AB -9999 ind20365 7 2RS
2018 2 AB -9999 ind29926 5 2RS
2018 2 AB -9999 ind7025 3 2RS
2018 2 AB -9999 ind27988 4 2RS
2018 2 AB -9999 ind8450 6 2RS
2018 2 AB -9999 ind5587 5 2RS
2018 2 AB -9999 ind27917 4 2RS
2018 2 AB -9999 ind18263 7 2RS
2018 2 AB -9999 ind21772 8 2RS
2018 2 AB -9999 ind27352 6 2RS
2018 2 AB -9999 ind16229 5 2RS
2018 2 AB -9999 ind8623 3 2RS
2018 2 AB -9999 ind5587 4 2RS
2018 2 AB -9999 ind29069 4 2RS
2018 2 AB -9999 ind9641 1 2RS
2018 2 AB -9999 ind8120 3 2RS
2018 2 AB -9999 ind17766 2 2RS
2018 2 AB -9999 ind3929 3 2RS
2018 2 AB -9999 ind9181 2 2RS
2018 2 AB -9999 ind4789 4 2RS
2018 2 AB -9999 ind26713 4 2RS
2018 2 AB -9999 ind16942 4 2RS
2018 2 AB -9999 ind19246 5 2RS
2018 2 AB -9999 ind11821 7 2RS
2018 2 AB -9999 ind2802 6 2RS
2018 2 AB -9999 ind11379 5 2RS
2018 2 AB -9999 ind10590 5 2RS
2018 2 AB -9999 ind30267 6 2RS
2018 2 AB -9999 ind25441 5 2RS
2018 2 AB -9999 ind15821 6 2RS
2018 2 AB -9999 ind22097 5 2RS
2018 2 AB -9999 ind6922 7 2RS
2018 2 AB -9999 ind23915 6 2RS
2018 2 AB -9999 ind22919 4 2RS
2018 2 AB -9999 ind22420 4 2RS
2018 2 AB -9999 ind25441 5 2RS
2018 2 AB -9999 ind17766 2 2RS
2018 2 AB -9999 ind23915 7 2RS
2018 2 AB -9999 ind11379 6 2RS
2018 2 AB -9999 ind9641 2 2RS
2018 2 AB -9999 ind9181 3 2RS
2018 2 AB -9999 ind2802 7 2RS
2018 2 AB -9999 ind22097 5 2RS
2018 2 AB -9999 ind29069 4 2RS
2018 2 AB -9999 ind8120 4 2RS
2018 2 AB -9999 ind15821 6 2RS
2018 2 AB -9999 ind10590 5 2RS
2018 2 AB -9999 ind16942 5 2RS
2018 2 AB -9999 ind11821 8 2RS
2018 2 AB -9999 ind19246 6 2RS
2018 2 AB -9999 ind22420 5 2RS
2018 2 AB -9999 ind5587 5 2RS
2018 2 AB -9999 ind30267 6 2RS
2018 2 AB -9999 ind26713 3 2RS
2018 2 AB -9999 ind6922 5 2RS
2018 2 AB -9999 ind22919 4 2RS
2018 2 AB -9999 ind3929 3 2RS
2018 2 AB -9999 ind4789 4 2RS
2018 2 AB -9999 ind5587 5 2RS
2018 2 AB -9999 ind14415 5 2RS
2018 2 AB -9999 ind24277 5 2RS
2018 2 AB -9999 ind16317 6 2RS
2018 2 AB -9999 ind14832 3 2RS
2018 2 AB -9999 ind14433 3 2RS
2018 2 AB -9999 ind9048 6 2RS
2018 2 AB -9999 ind24522 5 2RS
2018 2 AB -9999 ind18052 6 2RS
2018 2 AB -9999 ind11314 5 2RS
2018 2 AB -9999 ind18654 4 2RS
2018 2 AB -9999 ind1539 5 2RS
2018 2 AB -9999 ind13127 4 2RS
2018 2 AB -9999 ind1902 3 2RS
2018 2 AB -9999 ind475 2 2RS
2018 2 AB -9999 ind4452 2 2RS
2018 2 AB -9999 ind29416 6 2RS
2018 2 AB -9999 ind28736 6 2RS
2018 2 AB -9999 ind6659 4 2RS
2018 2 AB -9999 ind1902 3 2RS
2018 2 AB -9999 ind14832 4 2RS
2018 2 AB -9999 ind28736 5 2RS
2018 2 AB -9999 ind13127 5 2RS
2018 2 AB -9999 ind24277 4 2RS
2018 2 AB -9999 ind9048 6 2RS
2018 2 AB -9999 ind1539 5 2RS
2018 2 AB -9999 ind4452 2 2RS
2018 2 AB -9999 ind14415 3 2RS
2018 2 AB -9999 ind16317 4 2RS
2018 2 AB -9999 ind475 3 2RS
2018 2 AB -9999 ind11314 5 2RS
2018 2 AB -9999 ind18654 4 2RS
2018 2 AB -9999 ind5587 6 2RS
2018 2 AB -9999 ind18052 6 2RS
2018 2 AB -9999 ind29416 5 2RS
2018 2 AB -9999 ind6659 3 2RS
2018 2 AB -9999 ind14433 3 2RS
2018 2 AB -9999 ind24522 5 2RS
2018 2 AB -9999 ind5587 5 2RS
2018 2 AB -9999 ind6396 6 2RS
2018 2 AB -9999 ind26374 5 2RS
2018 2 AB -9999 ind20914 3 2RS
2018 2 AB -9999 ind21993 4 2RS
2018 2 AB -9999 ind13520 1 2RS
2018 2 AB -9999 ind16300 5 2RS
2018 2 AB -9999 ind15484 4 2RS
2018 2 AB -9999 ind19839 6 2RS
2018 2 AB -9999 ind16849 1 2RS
2018 2 AB -9999 ind4514 3 2RS
2018 2 AB -9999 ind15810 4 2RS
2018 2 AB -9999 ind19235 3 2RS
2018 2 AB -9999 ind26009 2 2RS
2018 2 AB -9999 ind28397 6 2RS
2018 2 AB -9999 ind12176 6 2RS
2018 2 AB -9999 ind22372 6 2RS
2018 2 AB -9999 ind19660 5 2RS
2018 2 AB -9999 ind29620 4 2RS
2018 2 AB -9999 ind18364 4 2RS
2018 2 AB -9999 ind1236 4 2RS
2018 2 AB -9999 ind28979 2 2RS
2018 2 AB -9999 ind17595 3 2RS
2018 2 AB -9999 ind22372 4 2RS
2018 2 AB -9999 ind21993 5 2RS
2018 2 AB -9999 ind1236 2 2RS
2018 2 AB -9999 ind26009 3 2RS
2018 2 AB -9999 ind26374 6 2RS
2018 2 AB -9999 ind16300 5 2RS
2018 2 AB -9999 ind19235 4 2RS
2018 2 AB -9999 ind29620 5 2RS
2018 2 AB -9999 ind6396 5 2RS
2018 2 AB -9999 ind20914 5 2RS
2018 2 AB -9999 ind19660 6 2RS
2018 2 AB -9999 ind28397 5 2RS
2018 2 AB -9999 ind16849 2 2RS
2018 2 AB -9999 ind15810 4 2RS
2018 2 AB -9999 ind4514 2 2RS
2018 2 AB -9999 ind17595 4 2RS
2018 2 AB -9999 ind5587 6 2RS
2018 2 AB -9999 ind12176 5 2RS
2018 2 AB -9999 ind19839 5 2RS
2018 2 AB -9999 ind18364 3 2RS
2018 2 AB -9999 ind28979 3 2RS
2018 2 AB -9999 ind13520 2 2RS
2018 2 AB -9999 ind15484 3 2RS
2018 2 AB -9999 ind5587 5 2RS
2018 2 AB -9999 ind2508 4 2RS
2018 2 AB -9999 ind7376 4 2RS
2018 2 AB -9999 ind6996 5 2RS
2018 2 AB -9999 ind19459 6 2RS
2018 2 AB -9999 ind4271 4 2RS
2018 2 AB -9999 ind2634 6 2RS
2018 2 AB -9999 ind7699 5 2RS
2018 2 AB -9999 ind2510 6 2RS
2018 2 AB -9999 ind1259 5 2RS
2018 2 AB -9999 ind17219 4 2RS
2018 2 AB -9999 ind20931 5 2RS
2018 2 AB -9999 ind26959 5 2RS
2018 2 AB -9999 ind8700 4 2RS
2018 2 AB -9999 ind29476 4 2RS
2018 2 AB -9999 ind30155 2 2RS
2018 2 AB -9999 ind21637 7 2RS
2018 2 AB -9999 ind12164 6 2RS
2018 2 AB -9999 ind6447 6 2RS
2018 2 AB -9999 ind28271 4 2RS
2018 2 AB -9999 ind24478 4 2RS
2018 2 AB -9999 ind27868 3 2RS
2018 2 AB -9999 ind12912 5 2RS
2018 2 AB -9999 ind21637 6 2RS
2018 2 AB -9999 ind19459 6 2RS
2018 2 AB -9999 ind24478 5 2RS
2018 2 AB -9999 ind8700 4 2RS
2018 2 AB -9999 ind7376 4 2RS
2018 2 AB -9999 ind2634 6 2RS
2018 2 AB -9999 ind26959 6 2RS
2018 2 AB -9999 ind6447 6 2RS
2018 2 AB -9999 ind2508 4 2RS
2018 2 AB -9999 ind6996 5 2RS
2018 2 AB -9999 ind12164 5 2RS
2018 2 AB -9999 ind29476 4 2RS
2018 2 AB -9999 ind1259 6 2RS
2018 2 AB -9999 ind20931 4 2RS
2018 2 AB -9999 ind17219 5 2RS
2018 2 AB -9999 ind12912 5 2RS
2018 2 AB -9999 ind5587 5 2RS
2018 2 AB -9999 ind30155 3 2RS
2018 2 AB -9999 ind2510 5 2RS
2018 2 AB -9999 ind28271 4 2RS
2018 2 AB -9999 ind27868 4 2RS
2018 2 AB -9999 ind4271 5 2RS
2018 2 AB -9999 ind7699 4 2RS
2018 2 AB -9999 ind5587 4 2RS
2018 2 AB -9999 ind13196 3 2RS
2018 2 AB -9999 ind7650 6 2RS
2018 2 AB -9999 ind23551 3 2RS
2018 2 AB -9999 ind18792 3 2RS
2018 2 AB -9999 ind8421 5 2RS
2018 2 AB -9999 ind9620 5 2RS
2018 2 AB -9999 ind10900 3 2RS
2018 2 AB -9999 ind11272 3 2RS
2018 2 AB -9999 ind17987 4 2RS
2018 2 AB -9999 ind14166 4 2RS
2018 2 AB -9999 ind13050 6 2RS
2018 2 AB -9999 ind5964 4 2RS
2018 2 AB -9999 ind6353 5 2RS
2018 2 AB -9999 ind17421 5 2RS
2018 2 AB -9999 ind3498 4 2RS
2018 2 AB -9999 ind2977 3 2RS
2018 2 AB -9999 ind19995 4 2RS
2018 2 AB -9999 ind22254 6 2RS
2018 2 AB -9999 ind9175 4 2RS
2018 2 AB -9999 ind28597 6 2RS
2018 2 AB -9999 ind12068 5 2RS
2018 2 AB -9999 ind17239 4 2RS
2018 2 AB -9999 ind2977 3 2RS
2018 2 AB -9999 ind18792 3 2RS
2018 2 AB -9999 ind28597 6 2RS
2018 2 AB -9999 ind6353 5 2RS
2018 2 AB -9999 ind7650 6 2RS
2018 2 AB -9999 ind9620 4 2RS
2018 2 AB -9999 ind5964 4 2RS
2018 2 AB -9999 ind22254 4 2RS
2018 2 AB -9999 ind13196 3 2RS
2018 2 AB -9999 ind23551 1 2RS
2018 2 AB -9999 ind19995 5 2RS
2018 2 AB -9999 ind17421 6 2RS
2018 2 AB -9999 ind17987 4 2RS
2018 2 AB -9999 ind13050 6 2RS
2018 2 AB -9999 ind14166 4 2RS
2018 2 AB -9999 ind17239 4 2RS
2018 2 AB -9999 ind5587 6 2RS
2018 2 AB -9999 ind3498 4 2RS
2018 2 AB -9999 ind11272 4 2RS
2018 2 AB -9999 ind9175 4 2RS
2018 2 AB -9999 ind12068 4 2RS
2018 2 AB -9999 ind8421 4 2RS
2018 2 AB -9999 ind10900 3 2RS
2018 2 AB -9999 ind5587 6 2RS
2018 2 AB -9999 ind24769 7 2RS
2018 2 AB -9999 ind15285 6 2RS
2018 2 AB -9999 ind26198 5 2RS
2018 2 AB -9999 ind13690 5 2RS
2018 2 AB -9999 ind17952 5 2RS
2018 2 AB -9999 ind8745 5 2RS
2018 2 AB -9999 ind19964 6 2RS
2018 2 AB -9999 ind10412 5 2RS
2018 2 AB -9999 ind16949 4 2RS
2018 2 AB -9999 ind13405 4 2RS
2018 2 AB -9999 ind2270 4 2RS
2018 2 AB -9999 ind10143 6 2RS
2018 2 AB -9999 ind11963 5 2RS
2018 2 AB -9999 ind15815 7 2RS
2018 2 AB -9999 ind6876 5 2RS
2018 2 AB -9999 ind21917 5 2RS
2018 2 AB -9999 ind22768 5 2RS
2018 2 AB -9999 ind7589 5 2RS
2018 2 AB -9999 ind4327 6 2RS
2018 2 AB -9999 ind9942 7 2RS
2018 2 AB -9999 ind11979 5 2RS
2018 2 AB -9999 ind15270 6 2RS
2018 2 AB -9999 ind21917 3 2RS
2018 2 AB -9999 ind13690 6 2RS
2018 2 AB -9999 ind9942 6 2RS
2018 2 AB -9999 ind11963 4 2RS
2018 2 AB -9999 ind15285 6 2RS
2018 2 AB -9999 ind8745 6 2RS
2018 2 AB -9999 ind10143 5 2RS
2018 2 AB -9999 ind7589 5 2RS
2018 2 AB -9999 ind24769 6 2RS
2018 2 AB -9999 ind26198 5 2RS
2018 2 AB -9999 ind22768 4 2RS
2018 2 AB -9999 ind15815 6 2RS
2018 2 AB -9999 ind16949 3 2RS
2018 2 AB -9999 ind2270 5 2RS
2018 2 AB -9999 ind13405 3 2RS
2018 2 AB -9999 ind15270 5 2RS
2018 2 AB -9999 ind5587 6 2RS
2018 2 AB -9999 ind6876 4 2RS
2018 2 AB -9999 ind10412 4 2RS
2018 2 AB -9999 ind4327 5 2RS
2018 2 AB -9999 ind11979 3 2RS
2018 2 AB -9999 ind17952 5 2RS
2018 2 AB -9999 ind19964 2 2RS
2018 2 AB -9999 ind5587 5 2RS
2018 2 AB -9999 ind17145 5 2RS
2018 2 AB -9999 ind8386 6 2RS
2018 2 AB -9999 ind27870 6 2RS
2018 2 AB -9999 ind6825 5 2RS
2018 2 AB -9999 ind2509 2 2RS
2018 2 AB -9999 ind20288 2 2RS
2018 2 AB -9999 ind986 3 2RS
2018 2 AB -9999 ind27319 2 2RS
2018 2 AB -9999 ind1043 1 2RS
2018 2 AB -9999 ind9733 1 2RS
2018 2 AB -9999 ind29976 1 2RS
2018 2 AB -9999 ind3540 1 2RS
2018 2 AB -9999 ind3540 1 2RS
2018 2 AB -9999 ind23136 5 2RS
2018 2 AB -9999 ind28283 3 2RS
2018 2 AB -9999 ind14069 4 2RS
2018 2 AB -9999 ind27503 4 2RS
2018 2 AB -9999 ind19610 4 2RS
2018 2 AB -9999 ind3560 3 2RS
2018 2 AB -9999 ind4397 4 2RS
2018 2 AB -9999 ind10276 5 2RS
2018 2 AB -9999 ind24598 4 2RS
2018 2 AB -9999 ind14069 2 2RS
2018 2 AB -9999 ind6825 5 2RS
2018 2 AB -9999 ind4397 4 2RS
2018 2 AB -9999 ind3540 1 2RS
2018 2 AB -9999 ind8386 5 2RS
2018 2 AB -9999 ind20288 3 2RS
2018 2 AB -9999 ind3540 1 2RS
2018 2 AB -9999 ind19610 3 2RS
2018 2 AB -9999 ind17145 5 2RS
2018 2 AB -9999 ind27870 6 2RS
2018 2 AB -9999 ind27503 4 2RS
2018 2 AB -9999 ind23136 4 2RS
2018 2 AB -9999 ind1043 3 2RS
2018 2 AB -9999 ind29976 4 2RS
2018 2 AB -9999 ind9733 1 2RS
2018 2 AB -9999 ind24598 4 2RS
2018 2 AB -9999 ind5587 5 2RS
2018 2 AB -9999 ind28283 4 2RS
2018 2 AB -9999 ind27319 1 2RS
2018 2 AB -9999 ind3560 4 2RS
2018 2 AB -9999 ind10276 5 2RS
2018 2 AB -9999 ind2509 3 2RS
2018 2 AB -9999 ind986 3 2RS
2018 2 AB -9999 ind5587 3 2RS
2018 2 AB -9999 ind2297 2 2RS
2018 2 AB -9999 ind25693 2 2RS
2018 2 AB -9999 ind27935 4 2RS
2018 2 AB -9999 ind1928 2 2RS
2018 2 AB -9999 ind3540 1 2RS
2018 2 AB -9999 ind11762 3 2RS
2018 2 AB -9999 ind11577 2 2RS
2018 2 AB -9999 ind2515 2 2RS
2018 2 AB -9999 ind13682 3 2RS
2018 2 AB -9999 ind26292 2 2RS
2018 2 AB -9999 ind26292 2 2RS
2018 2 AB -9999 ind26292 2 2RS
2018 2 AB -9999 ind26292 2 2RS
2018 2 AB -9999 ind26292 1 2RS
2018 2 AB -9999 ind26292 2 2RS
2018 2 AB -9999 ind26292 2 2RS
2018 2 AB -9999 ind26292 1 2RS
2018 2 AB -9999 ind26292 2 2RS
2018 2 AB -9999 ind26292 1 2RS
2018 2 AB -9999 ind26292 1 2RS
2018 2 AB -9999 ind26292 1 2RS
2018 2 AB -9999 ind26292 1 2RS
2018 2 AB -9999 ind26292 3 2RS
2018 2 AB -9999 ind1928 3 2RS
2018 2 AB -9999 ind26292 4 2RS
2018 2 AB -9999 ind26292 3 2RS
2018 2 AB -9999 ind25693 3 2RS
2018 2 AB -9999 ind11762 2 2RS
2018 2 AB -9999 ind26292 3 2RS
2018 2 AB -9999 ind26292 3 2RS
2018 2 AB -9999 ind2297 2 2RS
2018 2 AB -9999 ind27935 3 2RS
2018 2 AB -9999 ind26292 4 2RS
2018 2 AB -9999 ind26292 3 2RS
2018 2 AB -9999 ind13682 3 2RS
2018 2 AB -9999 ind26292 3 2RS
2018 2 AB -9999 ind26292 3 2RS
2018 2 AB -9999 ind26292 4 2RS
2018 2 AB -9999 ind5587 4 2RS
2018 2 AB -9999 ind26292 1 2RS
2018 2 AB -9999 ind2515 2 2RS
2018 2 AB -9999 ind26292 1 2RS
2018 2 AB -9999 ind26292 2 2RS
2018 2 AB -9999 ind3540 1 2RS
2018 2 AB -9999 ind11577 2 2RS
2018 2 AB -9999 ind5587 4 2RS
2018 2 AB -9999 ind26292 4 2RS
2018 2 AB -9999 ind10629 3 2RS
2018 2 AB -9999 ind26292 4 2RS
2018 2 AB -9999 ind26292 3 2RS
2018 2 AB -9999 ind9876 4 2RS
2018 2 AB -9999 ind3815 5 2RS
2018 2 AB -9999 ind9829 2 2RS
2018 2 AB -9999 ind24675 4 2RS
2018 2 AB -9999 ind17785 4 2RS
2018 2 AB -9999 ind4837 2 2RS
2018 2 AB -9999 ind22889 4 2RS
2018 2 AB -9999 ind19318 5 2RS
2018 2 AB -9999 ind7521 6 2RS
2018 2 AB -9999 ind26403 4 2RS
2018 2 AB -9999 ind4924 6 2RS
2018 2 AB -9999 ind21790 5 2RS
2018 2 AB -9999 ind30043 5 2RS
2018 2 AB -9999 ind15862 4 2RS
2018 2 AB -9999 ind1799 5 2RS
2018 2 AB -9999 ind9649 5 2RS
2018 2 AB -9999 ind29724 5 2RS
2018 2 AB -9999 ind28208 5 2RS
2018 2 AB -9999 ind21790 3 2RS
2018 2 AB -9999 ind26292 3 2RS
2018 2 AB -9999 ind9649 2 2RS
2018 2 AB -9999 ind7521 6 2RS
2018 2 AB -9999 ind10629 1 2RS
2018 2 AB -9999 ind3815 4 2RS
2018 2 AB -9999 ind19318 3 2RS
2018 2 AB -9999 ind15862 4 2RS
2018 2 AB -9999 ind26292 1 2RS
2018 2 AB -9999 ind26292 3 2RS
2018 2 AB -9999 ind30043 6 2RS
2018 2 AB -9999 ind26403 2 2RS
2018 2 AB -9999 ind17785 2 2RS
2018 2 AB -9999 ind22889 2 2RS
2018 2 AB -9999 ind4837 4 2RS
2018 2 AB -9999 ind28208 4 2RS
2018 2 AB -9999 ind5587 5 2RS
2018 2 AB -9999 ind4924 5 2RS
2018 2 AB -9999 ind24675 4 2RS
2018 2 AB -9999 ind1799 5 2RS
2018 2 AB -9999 ind29724 4 2RS
2018 2 AB -9999 ind9876 4 2RS
2018 2 AB -9999 ind9829 3 2RS
2018 2 AB -9999 ind5587 5 2RS
2018 2 AB -9999 ind29512 3 2RS
2018 2 AB -9999 ind20437 4 2RS
2018 2 AB -9999 ind7973 4 2RS
2018 2 AB -9999 ind12054 3 2RS
2018 2 AB -9999 ind1734 1 2RS
2018 2 AB -9999 ind17517 6 2RS
2018 2 AB -9999 ind9545 6 2RS
2018 2 AB -9999 ind14727 2 2RS
2018 2 AB -9999 ind1106 5 2RS
2018 2 AB -9999 ind24625 4 2RS
2018 2 AB -9999 ind12123 5 2RS
2018 2 AB -9999 ind12185 4 2RS
2018 2 AB -9999 ind26269 2 2RS
2018 2 AB -9999 ind1420 4 2RS
2018 2 AB -9999 ind10901 4 2RS
2018 2 AB -9999 ind1420 4 2RS
2018 2 AB -9999 ind18643 3 2RS
2018 2 AB -9999 ind7322 4 2RS
2018 2 AB -9999 ind871 4 2RS
2018 2 AB -9999 ind24471 3 2RS
2018 2 AB -9999 ind24078 2 2RS
2018 2 AB -9999 ind27445 2 2RS
2018 2 AB -9999 ind1420 4 2RS
2018 2 AB -9999 ind12054 4 2RS
2018 2 AB -9999 ind24471 5 2RS
2018 2 AB -9999 ind26269 2 2RS
2018 2 AB -9999 ind20437 4 2RS
2018 2 AB -9999 ind17517 5 2RS
2018 2 AB -9999 ind12185 5 2RS
2018 2 AB -9999 ind7322 4 2RS
2018 2 AB -9999 ind29512 3 2RS
2018 2 AB -9999 ind7973 2 2RS
2018 2 AB -9999 ind18643 4 2RS
2018 2 AB -9999 ind1420 3 2RS
2018 2 AB -9999 ind1106 4 2RS
2018 2 AB -9999 ind12123 4 2RS
2018 2 AB -9999 ind24625 4 2RS
2018 2 AB -9999 ind27445 3 2RS
2018 2 AB -9999 ind5587 5 2RS
2018 2 AB -9999 ind10901 3 2RS
2018 2 AB -9999 ind14727 2 2RS
2018 2 AB -9999 ind871 3 2RS
2018 2 AB -9999 ind24078 2 2RS
2018 2 AB -9999 ind1734 2 2RS
2018 2 AB -9999 ind9545 3 2RS
2018 2 AB -9999 ind5587 4 2RS
2018 2 AB -9999 ind24051 6 2RS
2018 2 AB -9999 ind10051 5 2RS
2018 2 AB -9999 ind14889 7 2RS
2018 2 AB -9999 ind4131 6 2RS
2018 2 AB -9999 ind8492 4 2RS
2018 2 AB -9999 ind16322 5 2RS
2018 2 AB -9999 ind27078 5 2RS
2018 2 AB -9999 ind17307 5 2RS
2018 2 AB -9999 ind26723 4 2RS
2018 2 AB -9999 ind28378 6 2RS
2018 2 AB -9999 ind2847 6 2RS
2018 2 AB -9999 ind22543 6 2RS
2018 2 AB -9999 ind16072 4 2RS
2018 2 AB -9999 ind2820 5 2RS
2018 2 AB -9999 ind7563 1 2RS
2018 2 AB -9999 ind4437 2 2RS
2018 2 AB -9999 ind1488 2 2RS
2018 2 AB -9999 ind25188 3 2RS
2018 2 AB -9999 ind23437 1 2RS
2018 2 AB -9999 ind1583 4 2RS
2018 2 AB -9999 ind8260 3 2RS
2018 2 AB -9999 ind10200 4 2RS
2018 2 AB -9999 ind4437 3 2RS
2018 2 AB -9999 ind4131 5 2RS
2018 2 AB -9999 ind1583 4 2RS
2018 2 AB -9999 ind16072 3 2RS
2018 2 AB -9999 ind10051 5 2RS
2018 2 AB -9999 ind16322 5 2RS
2018 2 AB -9999 ind22543 7 2RS
2018 2 AB -9999 ind25188 4 2RS
2018 2 AB -9999 ind24051 6 2RS
2018 2 AB -9999 ind14889 5 2RS
2018 2 AB -9999 ind1488 4 2RS
2018 2 AB -9999 ind2820 6 2RS
2018 2 AB -9999 ind26723 5 2RS
2018 2 AB -9999 ind2847 7 2RS
2018 2 AB -9999 ind28378 6 2RS
2018 2 AB -9999 ind10200 5 2RS
2018 2 AB -9999 ind5587 6 2RS
2018 2 AB -9999 ind7563 1 2RS
2018 2 AB -9999 ind17307 4 2RS
2018 2 AB -9999 ind23437 3 2RS
2018 2 AB -9999 ind8260 3 2RS
2018 2 AB -9999 ind8492 2 2RS
2018 2 AB -9999 ind27078 5 2RS
2019 2 AB -9999 ind5587 6 2RS
2019 2 AB -9999 ind29812 4 2RS
2019 2 AB -9999 ind6099 3 2RS
2019 2 AB -9999 ind29649 3 2RS
2019 2 AB -9999 ind27454 3 2RS
2019 2 AB -9999 ind25717 5 2RS
2019 2 AB -9999 ind5285 6 2RS
2019 2 AB -9999 ind18263 5 2RS
2019 2 AB -9999 ind26788 4 2RS
2019 2 AB -9999 ind1724 4 2RS
2019 2 AB -9999 ind24277 4 2RS
2019 2 AB -9999 ind14832 4 2RS
2019 2 AB -9999 ind14433 4 2RS
2019 2 AB -9999 ind9048 5 2RS
2019 2 AB -9999 ind24522 4 2RS
2019 2 AB -9999 ind16300 5 2RS
2019 2 AB -9999 ind15484 4 2RS
2019 2 AB -9999 ind19235 4 2RS
2019 2 AB -9999 ind18364 4 2RS
2019 2 AB -9999 ind28979 4 2RS
2019 2 AB -9999 ind12164 5 2RS
2019 2 AB -9999 ind6447 6 2RS
2019 2 AB -9999 ind28979 4 2RS
2019 2 AB -9999 ind5587 6 2RS
2019 2 AB -9999 ind18263 6 2RS
2019 2 AB -9999 ind26788 5 2RS
2019 2 AB -9999 ind25717 5 2RS
2019 2 AB -9999 ind6099 4 2RS
2019 2 AB -9999 ind6447 5 2RS
2019 2 AB -9999 ind15484 5 2RS
2019 2 AB -9999 ind5285 5 2RS
2019 2 AB -9999 ind1724 5 2RS
2019 2 AB -9999 ind29812 5 2RS
2019 2 AB -9999 ind16300 5 2RS
2019 2 AB -9999 ind27454 3 2RS
2019 2 AB -9999 ind24277 4 2RS
2019 2 AB -9999 ind29649 5 2RS
2019 2 AB -9999 ind18364 5 2RS
2019 2 AB -9999 ind24522 4 2RS
2019 2 AB -9999 ind12164 5 2RS
2019 2 AB -9999 ind19235 5 2RS
2019 2 AB -9999 ind9048 6 2RS
2019 2 AB -9999 ind14832 5 2RS
2019 2 AB -9999 ind14433 4 2RS
2019 2 AB -9999 ind5587 6 2RS
2019 2 AB -9999 ind28271 4 2RS
2019 2 AB -9999 ind10900 4 2RS
2019 2 AB -9999 ind5964 5 2RS
2019 2 AB -9999 ind6353 5 2RS
2019 2 AB -9999 ind17421 5 2RS
2019 2 AB -9999 ind17239 6 2RS
2019 2 AB -9999 ind24769 6 2RS
2019 2 AB -9999 ind13690 6 2RS
2019 2 AB -9999 ind19964 5 2RS
2019 2 AB -9999 ind10412 5 2RS
2019 2 AB -9999 ind16949 5 2RS
2019 2 AB -9999 ind10143 6 2RS
2019 2 AB -9999 ind11963 4 2RS
2019 2 AB -9999 ind6876 6 2RS
2019 2 AB -9999 ind11762 4 2RS
2019 2 AB -9999 ind2515 5 2RS
2019 2 AB -9999 ind13682 5 2RS
2019 2 AB -9999 ind7521 6 2RS
2019 2 AB -9999 ind15862 7 2RS
2019 2 AB -9999 ind2847 6 2RS
2019 2 AB -9999 ind22543 5 2RS
2019 2 AB -9999 ind15862 6 2RS
2019 2 AB -9999 ind5587 7 2RS
2019 2 AB -9999 ind24769 6 2RS
2019 2 AB -9999 ind13690 5 2RS
2019 2 AB -9999 ind17421 5 2RS
2019 2 AB -9999 ind10900 4 2RS
2019 2 AB -9999 ind22543 5 2RS
2019 2 AB -9999 ind2515 4 2RS
2019 2 AB -9999 ind17239 5 2RS
2019 2 AB -9999 ind19964 5 2RS
2019 2 AB -9999 ind28271 5 2RS
2019 2 AB -9999 ind11762 5 2RS
2019 2 AB -9999 ind6353 4 2RS
2019 2 AB -9999 ind10412 5 2RS
2019 2 AB -9999 ind5964 6 2RS
2019 2 AB -9999 ind7521 6 2RS
2019 2 AB -9999 ind6876 5 2RS
2019 2 AB -9999 ind2847 5 2RS
2019 2 AB -9999 ind13682 6 2RS
2019 2 AB -9999 ind11963 4 2RS
2019 2 AB -9999 ind16949 5 2RS
2019 2 AB -9999 ind10143 6 2RS
2019 2 AB -9999 ind5587 6 2RS
2019 2 AB -9999 ind25262 6 2RS
2019 2 AB -9999 ind26981 4 2RS
2019 2 AB -9999 ind12582 6 2RS
2019 2 AB -9999 ind29320 5 2RS
2019 2 AB -9999 ind23413 6 2RS
2019 2 AB -9999 ind13472 5 2RS
2019 2 AB -9999 ind28232 6 2RS
2019 2 AB -9999 ind3372 5 2RS
2019 2 AB -9999 ind18360 3 2RS
2019 2 AB -9999 ind7747 3 2RS
2019 2 AB -9999 ind5554 5 2RS
2019 2 AB -9999 ind25800 2 2RS
2019 2 AB -9999 ind4025 2 2RS
2019 2 AB -9999 ind16797 2 2RS
2019 2 AB -9999 ind2229 3 2RS
2019 2 AB -9999 ind11953 3 2RS
2019 2 AB -9999 ind4602 3 2RS
2019 2 AB -9999 ind11462 3 2RS
[truncated: 152,531 more chars]
