# Supplementary material for: Genomic prediction in a small barley population can benefit from training on related populations
Source: G3 (Bethesda). 2025 Oct 23;15(11):jkaf218. doi: 10.1093/g3journal/jkaf218 (PMC12610402; doi:10.1093/g3journal/jkaf218)
Supplement: jkaf218_Supplementary_Data [file jkaf218_supplementary_data.zip › Table_S7_G3-2025-406199.txt]

SNP1
SNP2
SNP3
SNP4
SNP5
SNP6
SNP7
SNP8
SNP9
SNP10
SNP11
SNP12
SNP13
SNP14
SNP15
SNP16
SNP17
SNP18
SNP19
SNP20
SNP21
SNP22
SNP23
SNP24
SNP25
SNP26
SNP27
SNP28
SNP29
SNP30
SNP31
SNP32
SNP33
SNP34
SNP35
SNP36
SNP37
SNP38
SNP39
SNP40
SNP41
SNP42
SNP44
SNP45
SNP46
SNP47
SNP48
SNP49
SNP50
SNP51
SNP52
SNP53
SNP54
SNP55
SNP56
SNP57
SNP58
SNP59
SNP60
SNP61
SNP62
SNP63
SNP64
SNP65
SNP66
SNP67
SNP68
SNP69
SNP70
SNP71
SNP72
SNP73
SNP74
SNP75
SNP76
SNP77
SNP78
SNP79
SNP80
SNP81
SNP82
SNP83
SNP84
SNP85
SNP86
SNP87
SNP88
SNP89
SNP90
SNP91
SNP92
SNP93
SNP94
SNP95
SNP96
SNP97
SNP98
SNP99
SNP100
SNP101
SNP102
SNP103
SNP104
SNP105
SNP106
SNP107
SNP108
SNP109
SNP110
SNP111
SNP112
SNP113
SNP114
SNP115
SNP116
SNP117
SNP118
SNP119
SNP120
SNP121
SNP122
SNP123
SNP124
SNP125
SNP126
SNP127
SNP128
SNP129
SNP130
SNP131
SNP132
SNP133
SNP134
SNP135
SNP136
SNP138
SNP139
SNP140
SNP141
SNP142
SNP143
SNP144
SNP145
SNP146
SNP147
SNP148
SNP149
SNP150
SNP151
SNP152
SNP153
SNP154
SNP155
SNP156
SNP157
SNP159
SNP160
SNP161
SNP162
SNP163
SNP164
SNP165
SNP166
SNP167
SNP168
SNP169
SNP170
SNP171
SNP172
SNP173
SNP174
SNP175
SNP176
SNP177
SNP178
SNP179
SNP180
SNP181
SNP182
SNP183
SNP184
SNP185
SNP186
SNP187
SNP188
SNP189
SNP190
SNP191
SNP192
SNP193
SNP194
SNP195
SNP196
SNP197
SNP198
SNP199
SNP200
SNP201
SNP202
SNP203
SNP204
SNP205
SNP206
SNP207
SNP208
SNP209
SNP210
SNP211
SNP212
SNP213
SNP214
SNP215
SNP216
SNP217
SNP218
SNP219
SNP220
SNP221
SNP222
SNP223
SNP224
SNP225
SNP226
SNP227
SNP228
SNP229
SNP230
SNP231
SNP232
SNP233
SNP234
SNP235
SNP236
SNP237
SNP238
SNP239
SNP240
SNP241
SNP242
SNP243
SNP244
SNP245
SNP246
SNP247
SNP248
SNP249
SNP250
SNP251
SNP252
SNP253
SNP254
SNP255
SNP256
SNP257
SNP258
SNP259
SNP260
SNP261
SNP262
SNP263
SNP264
SNP265
SNP266
SNP267
SNP268
SNP269
SNP270
SNP271
SNP272
SNP273
SNP274
SNP275
SNP276
SNP277
SNP278
SNP279
SNP280
SNP281
SNP282
SNP283
SNP284
SNP285
SNP286
SNP287
SNP289
SNP290
SNP291
SNP292
SNP293
SNP294
SNP295
SNP296
SNP297
SNP298
SNP299
SNP300
SNP301
SNP302
SNP303
SNP304
SNP305
SNP306
SNP307
SNP308
SNP309
SNP310
SNP311
SNP312
SNP313
SNP314
SNP315
SNP316
SNP317
SNP318
SNP319
SNP320
SNP321
SNP322
SNP323
SNP324
SNP325
SNP326
SNP327
SNP328
SNP329
SNP330
SNP331
SNP332
SNP333
SNP334
SNP335
SNP336
SNP337
SNP338
SNP339
SNP340
SNP341
SNP342
SNP343
SNP344
SNP345
SNP346
SNP347
SNP348
SNP349
SNP350
SNP351
SNP352
SNP353
SNP354
SNP355
SNP356
SNP357
SNP358
SNP359
SNP360
SNP361
SNP362
SNP363
SNP364
SNP365
SNP366
SNP367
SNP368
SNP369
SNP370
SNP371
SNP372
SNP373
SNP374
SNP375
SNP376
SNP377
SNP378
SNP379
SNP380
SNP381
SNP382
SNP383
SNP384
SNP385
SNP386
SNP387
SNP388
SNP389
SNP390
SNP391
SNP392
SNP393
SNP394
SNP395
SNP396
SNP397
SNP398
SNP399
SNP400
SNP401
SNP402
SNP403
SNP404
SNP405
SNP406
SNP407
SNP408
SNP409
SNP410
SNP411
SNP412
SNP413
SNP414
SNP415
SNP416
SNP417
SNP418
SNP419
SNP420
SNP421
SNP422
SNP423
SNP424
SNP425
SNP426
SNP427
SNP428
SNP429
SNP430
SNP431
SNP432
SNP433
SNP434
SNP435
SNP436
SNP437
SNP438
SNP439
SNP440
SNP441
SNP442
SNP443
SNP444
SNP445
SNP446
SNP447
SNP448
SNP449
SNP450
SNP451
SNP452
SNP453
SNP454
SNP455
SNP456
SNP457
SNP458
SNP459
SNP460
SNP461
SNP462
SNP463
SNP464
SNP465
SNP466
SNP467
SNP468
SNP469
SNP470
SNP471
SNP472
SNP473
SNP474
SNP475
SNP476
SNP477
SNP478
SNP479
SNP480
SNP481
SNP482
SNP483
SNP484
SNP485
SNP486
SNP487
SNP488
SNP489
SNP490
SNP491
SNP492
SNP493
SNP494
SNP495
SNP496
SNP497
SNP498
SNP499
SNP500
SNP501
SNP502
SNP503
SNP504
SNP505
SNP506
SNP507
SNP508
SNP509
SNP510
SNP511
SNP512
SNP513
SNP514
SNP515
SNP516
SNP517
SNP518
SNP519
SNP520
SNP521
SNP522
SNP523
SNP524
SNP525
SNP526
SNP527
SNP528
SNP529
SNP530
SNP531
SNP532
SNP533
SNP534
SNP535
SNP536
SNP537
SNP538
SNP539
SNP540
SNP541
SNP542
SNP543
SNP544
SNP545
SNP546
SNP547
SNP548
SNP549
SNP550
SNP551
SNP552
SNP553
SNP554
SNP555
SNP556
SNP557
SNP558
SNP559
SNP560
SNP561
SNP562
SNP563
SNP564
SNP565
SNP566
SNP567
SNP568
SNP569
SNP570
SNP571
SNP572
SNP573
SNP574
SNP575
SNP576
SNP577
SNP578
SNP579
SNP580
SNP581
SNP582
SNP583
SNP584
SNP585
SNP586
SNP587
SNP588
SNP589
SNP590
SNP591
SNP592
SNP593
SNP594
SNP595
SNP596
SNP597
SNP598
SNP599
SNP600
SNP601
SNP602
SNP603
SNP604
SNP605
SNP606
SNP607
SNP608
SNP609
SNP610
SNP611
SNP612
SNP613
SNP614
SNP615
SNP616
SNP617
SNP618
SNP619
SNP620
SNP621
SNP622
SNP623
SNP624
SNP625
SNP626
SNP627
SNP628
SNP629
SNP630
SNP631
SNP632
SNP633
SNP634
SNP635
SNP636
SNP637
SNP638
SNP639
SNP640
SNP641
SNP642
SNP643
SNP644
SNP645
SNP646
SNP647
SNP648
SNP649
SNP650
SNP651
SNP652
SNP653
SNP654
SNP655
SNP656
SNP657
SNP658
SNP659
SNP660
SNP661
SNP662
SNP663
SNP664
SNP665
SNP666
SNP667
SNP668
SNP669
SNP670
SNP671
SNP672
SNP673
SNP674
SNP675
SNP676
SNP677
SNP678
SNP679
SNP680
SNP681
SNP682
SNP683
SNP684
SNP685
SNP686
SNP687
SNP688
SNP689
SNP690
SNP691
SNP692
SNP693
SNP694
SNP695
SNP696
SNP697
SNP698
SNP699
SNP700
SNP701
SNP702
SNP703
SNP704
SNP705
SNP706
SNP707
SNP708
SNP709
SNP710
SNP711
SNP712
SNP713
SNP714
SNP715
SNP716
SNP717
SNP718
SNP719
SNP720
SNP721
SNP722
SNP723
SNP724
SNP725
SNP726
SNP727
SNP728
SNP729
SNP730
SNP731
SNP732
SNP733
SNP734
SNP735
SNP736
SNP737
SNP738
SNP739
SNP740
SNP741
SNP742
SNP743
SNP744
SNP745
SNP746
SNP747
SNP748
SNP749
SNP750
SNP751
SNP752
SNP753
SNP754
SNP755
SNP756
SNP757
SNP758
SNP759
SNP760
SNP761
SNP762
SNP763
SNP764
SNP765
SNP766
SNP767
SNP768
SNP769
SNP770
SNP771
SNP772
SNP773
SNP774
SNP775
SNP776
SNP777
SNP778
SNP779
SNP780
SNP781
SNP782
SNP783
SNP784
SNP785
SNP786
SNP787
SNP788
SNP789
SNP790
SNP791
SNP792
SNP793
SNP794
SNP795
SNP796
SNP797
SNP798
SNP799
SNP800
SNP801
SNP802
SNP803
SNP804
SNP805
SNP806
SNP807
SNP808
SNP809
SNP810
SNP811
SNP812
SNP813
SNP814
SNP815
SNP816
SNP817
SNP818
SNP819
SNP820
SNP821
SNP822
SNP823
SNP824
SNP825
SNP826
SNP827
SNP828
SNP829
SNP830
SNP831
SNP832
SNP833
SNP834
SNP835
SNP836
SNP837
SNP838
SNP839
SNP840
SNP841
SNP842
SNP843
SNP844
SNP845
SNP846
SNP847
SNP848
SNP849
SNP851
SNP852
SNP853
SNP854
SNP855
SNP856
SNP857
SNP858
SNP859
SNP860
SNP861
SNP862
SNP863
SNP864
SNP865
SNP866
SNP867
SNP868
SNP869
SNP870
SNP871
SNP872
SNP873
SNP874
SNP875
SNP876
SNP877
SNP878
SNP879
SNP880
SNP881
SNP882
SNP883
SNP884
SNP885
SNP886
SNP887
SNP888
SNP889
SNP890
SNP891
SNP892
SNP893
SNP894
SNP895
SNP896
SNP897
SNP898
SNP899
SNP900
SNP901
SNP902
SNP903
SNP904
SNP905
SNP906
SNP907
SNP908
SNP909
SNP910
SNP911
SNP912
SNP913
SNP914
SNP915
SNP916
SNP917
SNP918
SNP919
SNP920
SNP921
SNP922
SNP923
SNP924
SNP925
SNP926
SNP927
SNP928
SNP929
SNP930
SNP931
SNP932
SNP933
SNP934
SNP935
SNP936
SNP937
SNP938
SNP939
SNP940
SNP941
SNP942
SNP943
SNP944
SNP945
SNP946
SNP947
SNP948
SNP949
SNP950
SNP951
SNP952
SNP953
SNP954
SNP955
SNP956
SNP957
SNP958
SNP959
SNP960
SNP961
SNP962
SNP963
SNP964
SNP965
SNP966
SNP967
SNP968
SNP969
SNP970
SNP971
SNP972
SNP973
SNP974
SNP975
SNP976
SNP977
SNP978
SNP979
SNP980
SNP981
SNP982
SNP983
SNP984
SNP985
SNP986
SNP987
SNP988
SNP989
SNP990
SNP991
SNP992
SNP993
SNP994
SNP995
SNP996
SNP997
SNP998
SNP999
SNP1000
SNP1001
SNP1002
SNP1003
SNP1004
SNP1005
SNP1006
SNP1007
SNP1008
SNP1009
SNP1010
SNP1011
SNP1012
SNP1013
SNP1014
SNP1015
SNP1016
SNP1017
SNP1018
SNP1019
SNP1020
SNP1021
SNP1022
SNP1023
SNP1024
SNP1025
SNP1026
SNP1027
SNP1028
SNP1029
SNP1030
SNP1031
SNP1032
SNP1033
SNP1034
SNP1035
SNP1036
SNP1037
SNP1038
SNP1039
SNP1040
SNP1041
SNP1042
SNP1043
SNP1044
SNP1045
SNP1046
SNP1047
SNP1048
SNP1049
SNP1050
SNP1051
SNP1052
SNP1053
SNP1054
SNP1055
SNP1056
SNP1057
SNP1058
SNP1059
SNP1060
SNP1061
SNP1062
SNP1063
SNP1064
SNP1065
SNP1066
SNP1067
SNP1068
SNP1069
SNP1070
SNP1071
SNP1072
SNP1073
SNP1074
SNP1075
SNP1076
SNP1077
SNP1078
SNP1079
SNP1080
SNP1081
SNP1082
SNP1083
SNP1084
SNP1085
SNP1086
SNP1087
SNP1088
SNP1089
SNP1090
SNP1091
SNP1092
SNP1093
SNP1094
SNP1095
SNP1096
SNP1097
SNP1098
SNP1099
SNP1100
SNP1101
SNP1102
SNP1103
SNP1104
SNP1105
SNP1106
SNP1107
SNP1108
SNP1109
SNP1110
SNP1111
SNP1112
SNP1113
SNP1114
SNP1115
SNP1116
SNP1117
SNP1118
SNP1119
SNP1120
SNP1121
SNP1122
SNP1123
SNP1124
SNP1125
SNP1126
SNP1127
SNP1128
SNP1129
SNP1130
SNP1131
SNP1132
SNP1133
SNP1134
SNP1135
SNP1136
SNP1137
SNP1138
SNP1139
SNP1140
SNP1141
SNP1142
SNP1143
SNP1144
SNP1145
SNP1146
SNP1147
SNP1148
SNP1149
SNP1150
SNP1151
SNP1152
SNP1153
SNP1154
SNP1155
SNP1156
SNP1157
SNP1158
SNP1159
SNP1160
SNP1161
SNP1162
SNP1163
SNP1164
SNP1165
SNP1166
SNP1167
SNP1168
SNP1169
SNP1170
SNP1171
SNP1172
SNP1173
SNP1174
SNP1175
SNP1176
SNP1177
SNP1178
SNP1179
SNP1180
SNP1181
SNP1182
SNP1183
SNP1184
SNP1185
SNP1186
SNP1187
SNP1188
SNP1189
SNP1190
SNP1191
SNP1192
SNP1193
SNP1194
SNP1195
SNP1196
SNP1197
SNP1198
SNP1199
SNP1200
SNP1201
SNP1202
SNP1203
SNP1204
SNP1205
SNP1206
SNP1207
SNP1208
SNP1209
SNP1210
SNP1211
SNP1212
SNP1213
SNP1214
SNP1215
SNP1216
SNP1217
SNP1218
SNP1219
SNP1220
SNP1221
SNP1222
SNP1223
SNP1224
SNP1225
SNP1226
SNP1227
SNP1228
SNP1229
SNP1230
SNP1231
SNP1232
SNP1233
SNP1234
SNP1235
SNP1236
SNP1237
SNP1238
SNP1239
SNP1240
SNP1241
SNP1242
SNP1243
SNP1244
SNP1245
SNP1246
SNP1247
SNP1248
SNP1249
SNP1250
SNP1251
SNP1252
SNP1253
SNP1254
SNP1255
SNP1256
SNP1257
SNP1258
SNP1259
SNP1260
SNP1261
SNP1262
SNP1263
SNP1264
SNP1265
SNP1266
SNP1267
SNP1268
SNP1269
SNP1270
SNP1271
SNP1272
SNP1273
SNP1275
SNP1276
SNP1277
SNP1278
SNP1279
SNP1280
SNP1281
SNP1282
SNP1283
SNP1284
SNP1285
SNP1286
SNP1287
SNP1288
SNP1289
SNP1290
SNP1291
SNP1292
SNP1293
SNP1294
SNP1295
SNP1296
SNP1297
SNP1298
SNP1299
SNP1300
SNP1301
SNP1302
SNP1303
SNP1304
SNP1305
SNP1306
SNP1307
SNP1308
SNP1309
SNP1310
SNP1311
SNP1312
SNP1313
SNP1314
SNP1315
SNP1316
SNP1317
SNP1318
SNP1319
SNP1320
SNP1321
SNP1322
SNP1323
SNP1324
SNP1325
SNP1326
SNP1327
SNP1328
SNP1329
SNP1330
SNP1331
SNP1332
SNP1333
SNP1334
SNP1335
SNP1336
SNP1337
SNP1338
SNP1339
SNP1340
SNP1341
SNP1342
SNP1343
SNP1344
SNP1345
SNP1346
SNP1347
SNP1348
SNP1349
SNP1350
SNP1351
SNP1352
SNP1353
SNP1354
SNP1355
SNP1356
SNP1358
SNP1359
SNP1360
SNP1361
SNP1362
SNP1363
SNP1364
SNP1365
SNP1366
SNP1367
SNP1368
SNP1369
SNP1370
SNP1371
SNP1372
SNP1373
SNP1374
SNP1375
SNP1376
SNP1377
SNP1378
SNP1379
SNP1380
SNP1381
SNP1382
SNP1383
SNP1384
SNP1385
SNP1386
SNP1387
SNP1388
SNP1389
SNP1390
SNP1391
SNP1392
SNP1393
SNP1394
SNP1395
SNP1396
SNP1397
SNP1398
SNP1399
SNP1400
SNP1401
SNP1402
SNP1403
SNP1404
SNP1405
SNP1406
SNP1407
SNP1408
SNP1409
SNP1410
SNP1411
SNP1412
SNP1413
SNP1414
SNP1415
SNP1416
SNP1417
SNP1418
SNP1419
SNP1420
SNP1421
SNP1422
SNP1423
SNP1424
SNP1425
SNP1426
SNP1427
SNP1428
SNP1429
SNP1430
SNP1431
SNP1432
SNP1433
SNP1434
SNP1435
SNP1436
SNP1437
SNP1438
SNP1439
SNP1440
SNP1441
SNP1442
SNP1443
SNP1444
SNP1445
SNP1446
SNP1447
SNP1448
SNP1449
SNP1450
SNP1451
SNP1452
SNP1453
SNP1454
SNP1455
SNP1456
SNP1457
SNP1458
SNP1459
SNP1460
SNP1461
SNP1462
SNP1463
SNP1464
SNP1465
SNP1466
SNP1467
SNP1468
SNP1469
SNP1470
SNP1471
SNP1473
SNP1474
SNP1475
SNP1476
SNP1477
SNP1478
SNP1479
SNP1480
SNP1481
SNP1482
SNP1483
SNP1484
SNP1485
SNP1486
SNP1487
SNP1488
SNP1489
SNP1490
SNP1491
SNP1492
SNP1493
SNP1494
SNP1495
SNP1496
SNP1497
SNP1498
SNP1499
SNP1500
SNP1501
SNP1502
SNP1503
SNP1504
SNP1505
SNP1506
SNP1507
SNP1508
SNP1509
SNP1510
SNP1511
SNP1512
SNP1513
SNP1514
SNP1515
SNP1516
SNP1517
SNP1518
SNP1519
SNP1520
SNP1521
SNP1522
SNP1523
SNP1524
SNP1525
SNP1526
SNP1527
SNP1528
SNP1529
SNP1530
SNP1531
SNP1532
SNP1533
SNP1534
SNP1535
SNP1536
SNP1537
SNP1538
SNP1539
SNP1540
SNP1541
SNP1542
SNP1543
SNP1544
SNP1545
SNP1546
SNP1547
SNP1548
SNP1549
SNP1550
SNP1551
SNP1552
SNP1553
SNP1554
SNP1555
SNP1556
SNP1557
SNP1558
SNP1559
SNP1560
SNP1561
SNP1562
SNP1563
SNP1564
SNP1565
SNP1566
SNP1567
SNP1568
SNP1569
SNP1570
SNP1571
SNP1572
SNP1573
SNP1574
SNP1575
SNP1576
SNP1577
SNP1578
SNP1579
SNP1580
SNP1581
SNP1582
SNP1583
SNP1584
SNP1585
SNP1586
SNP1587
SNP1588
SNP1589
SNP1590
SNP1591
SNP1592
SNP1593
SNP1594
SNP1595
SNP1596
SNP1597
SNP1598
SNP1599
SNP1600
SNP1601
SNP1602
SNP1603
SNP1604
SNP1605
SNP1606
SNP1607
SNP1608
SNP1609
SNP1610
SNP1611
SNP1612
SNP1613
SNP1614
SNP1615
SNP1616
SNP1617
SNP1618
SNP1619
SNP1620
SNP1621
SNP1622
SNP1623
SNP1624
SNP1625
SNP1626
SNP1627
SNP1628
SNP1629
SNP1630
SNP1631
SNP1632
SNP1633
SNP1634
SNP1635
SNP1636
SNP1637
SNP1638
SNP1639
SNP1640
SNP1641
SNP1642
SNP1643
SNP1644
SNP1645
SNP1646
SNP1647
SNP1648
SNP1649
SNP1650
SNP1651
SNP1652
SNP1653
SNP1654
SNP1655
SNP1656
SNP1657
SNP1658
SNP1659
SNP1660
SNP1661
SNP1662
SNP1663
SNP1664
SNP1665
SNP1666
SNP1667
SNP1668
SNP1669
SNP1670
SNP1671
SNP1672
SNP1673
SNP1674
SNP1675
SNP1676
SNP1677
SNP1678
SNP1679
SNP1680
SNP1681
SNP1682
SNP1683
SNP1684
SNP1685
SNP1686
SNP1687
SNP1688
SNP1689
SNP1690
SNP1691
SNP1692
SNP1693
SNP1694
SNP1695
SNP1696
SNP1697
SNP1698
SNP1699
SNP1701
SNP1702
SNP1703
SNP1704
SNP1705
SNP1706
SNP1707
SNP1708
SNP1709
SNP1710
SNP1711
SNP1712
SNP1713
SNP1714
SNP1715
SNP1716
SNP1717
SNP1718
SNP1719
SNP1720
SNP1721
SNP1722
SNP1723
SNP1724
SNP1725
SNP1726
SNP1727
SNP1728
SNP1729
SNP1730
SNP1731
SNP1732
SNP1733
SNP1734
SNP1735
SNP1736
SNP1737
SNP1738
SNP1739
SNP1740
SNP1741
SNP1742
SNP1743
SNP1744
SNP1745
SNP1746
SNP1747
SNP1748
SNP1749
SNP1750
SNP1751
SNP1752
SNP1753
SNP1754
SNP1755
SNP1756
SNP1757
SNP1759
SNP1760
SNP1761
SNP1762
SNP1763
SNP1764
SNP1765
SNP1766
SNP1767
SNP1768
SNP1769
SNP1771
SNP1772
SNP1773
SNP1774
SNP1775
SNP1776
SNP1777
SNP1778
SNP1779
SNP1780
SNP1781
SNP1782
SNP1783
SNP1784
SNP1785
SNP1786
SNP1787
SNP1788
SNP1789
SNP1790
SNP1791
SNP1792
SNP1793
SNP1794
SNP1795
SNP1796
SNP1798
SNP1799
SNP1800
SNP1801
SNP1802
SNP1803
SNP1804
SNP1805
SNP1806
SNP1807
SNP1808
SNP1809
SNP1810
SNP1811
SNP1812
SNP1814
SNP1815
SNP1816
SNP1817
SNP1818
SNP1819
SNP1820
SNP1821
SNP1822
SNP1823
SNP1824
SNP1825
SNP1827
SNP1828
SNP1829
SNP1830
SNP1831
SNP1832
SNP1834
SNP1835
SNP1836
SNP1837
SNP1838
SNP1839
SNP1840
SNP1841
SNP1842
SNP1843
SNP1844
SNP1845
SNP1846
SNP1847
SNP1848
SNP1849
SNP1850
SNP1851
SNP1852
SNP1853
SNP1854
SNP1855
SNP1856
SNP1857
SNP1858
SNP1859
SNP1860
SNP1861
SNP1862
SNP1863
SNP1864
SNP1865
SNP1866
SNP1867
SNP1868
SNP1869
SNP1870
SNP1871
SNP1872
SNP1873
SNP1874
SNP1875
SNP1876
SNP1877
SNP1878
SNP1879
SNP1880
SNP1881
SNP1882
SNP1883
SNP1884
SNP1885
SNP1886
SNP1887
SNP1888
SNP1889
SNP1890
SNP1891
SNP1892
SNP1893
SNP1894
SNP1895
SNP1896
SNP1897
SNP1898
SNP1899
SNP1900
SNP1901
SNP1902
SNP1903
SNP1904
SNP1905
SNP1906
SNP1907
SNP1908
SNP1909
SNP1910
SNP1911
SNP1912
SNP1913
SNP1914
SNP1915
SNP1916
SNP1917
SNP1918
SNP1919
SNP1920
SNP1921
SNP1922
SNP1923
SNP1924
SNP1925
SNP1926
SNP1927
SNP1928
SNP1929
SNP1930
SNP1931
SNP1932
SNP1933
SNP1934
SNP1935
SNP1936
SNP1937
SNP1938
SNP1939
SNP1940
SNP1941
SNP1942
SNP1943
SNP1944
SNP1945
SNP1946
SNP1947
SNP1948
SNP1949
SNP1950
SNP1951
SNP1952
SNP1953
SNP1954
SNP1955
SNP1956
SNP1957
SNP1958
SNP1959
SNP1960
SNP1961
SNP1962
SNP1963
SNP1964
SNP1965
SNP1966
SNP1967
SNP1968
SNP1969
SNP1970
SNP1971
SNP1972
SNP1973
SNP1974
SNP1975
SNP1976
SNP1977
SNP1978
SNP1979
SNP1980
SNP1981
SNP1983
SNP1984
SNP1985
SNP1986
SNP1987
SNP1988
SNP1989
SNP1990
SNP1991
SNP1992
SNP1993
SNP1994
SNP1995
SNP1996
SNP1997
SNP1998
SNP1999
SNP2000
SNP2001
SNP2002
SNP2003
SNP2004
SNP2005
SNP2006
SNP2007
SNP2008
SNP2009
SNP2010
SNP2011
SNP2012
SNP2013
SNP2014
SNP2015
SNP2016
SNP2017
SNP2018
SNP2019
SNP2020
SNP2021
SNP2022
SNP2023
SNP2024
SNP2025
SNP2026
SNP2027
SNP2028
SNP2029
SNP2030
SNP2031
SNP2032
SNP2033
SNP2034
SNP2035
SNP2036
SNP2037
SNP2038
SNP2039
SNP2040
SNP2041
SNP2042
SNP2043
SNP2044
SNP2045
SNP2046
SNP2047
SNP2048
SNP2049
SNP2050
SNP2051
SNP2052
SNP2053
SNP2054
SNP2055
SNP2056
SNP2057
SNP2058
SNP2059
SNP2060
SNP2061
SNP2062
SNP2063
SNP2064
SNP2065
SNP2066
SNP2067
SNP2068
SNP2069
SNP2070
SNP2071
SNP2072
SNP2073
SNP2074
SNP2075
SNP2076
SNP2077
SNP2078
SNP2079
SNP2080
SNP2081
SNP2082
SNP2083
SNP2084
SNP2085
SNP2086
SNP2087
SNP2088
SNP2089
SNP2090
SNP2091
SNP2092
SNP2093
SNP2094
SNP2095
SNP2096
SNP2097
SNP2098
SNP2099
SNP2100
SNP2101
SNP2102
SNP2103
SNP2104
SNP2105
SNP2106
SNP2107
SNP2108
SNP2109
SNP2110
SNP2111
SNP2112
SNP2113
SNP2114
SNP2115
SNP2116
SNP2117
SNP2118
SNP2119
SNP2120
SNP2121
SNP2122
SNP2123
SNP2124
SNP2125
SNP2126
SNP2127
SNP2128
SNP2129
SNP2130
SNP2132
SNP2133
SNP2134
SNP2135
SNP2136
SNP2137
SNP2138
SNP2139
SNP2140
SNP2141
SNP2142
SNP2143
SNP2144
SNP2145
SNP2146
SNP2147
SNP2148
SNP2149
SNP2150
SNP2151
SNP2152
SNP2153
SNP2154
SNP2155
SNP2156
SNP2157
SNP2158
SNP2159
SNP2160
SNP2161
SNP2162
SNP2163
SNP2164
SNP2165
SNP2166
SNP2167
SNP2168
SNP2169
SNP2170
SNP2171
SNP2172
SNP2173
SNP2174
SNP2175
SNP2176
SNP2177
SNP2178
SNP2179
SNP2180
SNP2181
SNP2182
SNP2183
SNP2184
SNP2185
SNP2186
SNP2187
SNP2188
SNP2189
SNP2190
SNP2191
SNP2192
SNP2193
SNP2194
SNP2195
SNP2196
SNP2197
SNP2198
SNP2199
SNP2200
SNP2201
SNP2202
SNP2203
SNP2204
SNP2205
SNP2206
SNP2207
SNP2208
SNP2209
SNP2210
SNP2211
SNP2212
SNP2213
SNP2214
SNP2215
SNP2216
SNP2217
SNP2218
SNP2219
SNP2220
SNP2221
SNP2222
SNP2223
SNP2224
SNP2225
SNP2226
SNP2227
SNP2228
SNP2229
SNP2230
SNP2231
SNP2232
SNP2233
SNP2234
SNP2235
SNP2236
SNP2237
SNP2238
SNP2239
SNP2240
SNP2241
SNP2242
SNP2243
SNP2244
SNP2245
SNP2246
SNP2247
SNP2248
SNP2249
SNP2250
SNP2251
SNP2252
SNP2253
SNP2254
SNP2255
SNP2256
SNP2257
SNP2258
SNP2259
SNP2260
SNP2261
SNP2262
SNP2263
SNP2264
SNP2265
SNP2266
SNP2267
SNP2268
SNP2269
SNP2270
SNP2271
SNP2272
SNP2273
SNP2274
SNP2275
SNP2276
SNP2277
SNP2278
SNP2279
SNP2280
SNP2281
SNP2282
SNP2283
SNP2284
SNP2285
SNP2286
SNP2287
SNP2288
SNP2289
SNP2290
SNP2291
SNP2292
SNP2293
SNP2294
SNP2295
SNP2296
SNP2297
SNP2298
SNP2299
SNP2300
SNP2301
SNP2302
SNP2303
SNP2304
SNP2305
SNP2306
SNP2307
SNP2308
SNP2309
SNP2310
SNP2311
SNP2312
SNP2313
SNP2314
SNP2315
SNP2316
SNP2317
SNP2318
SNP2319
SNP2320
SNP2321
SNP2322
SNP2323
SNP2324
SNP2325
SNP2326
SNP2327
SNP2328
SNP2329
SNP2330
SNP2331
SNP2332
SNP2333
SNP2334
SNP2335
SNP2336
SNP2337
SNP2338
SNP2339
SNP2340
SNP2341
SNP2342
SNP2343
SNP2344
SNP2345
SNP2346
SNP2347
SNP2348
SNP2349
SNP2350
SNP2351
SNP2352
SNP2353
SNP2354
SNP2355
SNP2356
SNP2357
SNP2358
SNP2359
SNP2360
SNP2361
SNP2362
SNP2363
SNP2364
SNP2365
SNP2366
SNP2367
SNP2368
SNP2369
SNP2370
SNP2371
SNP2372
SNP2373
SNP2374
SNP2375
SNP2376
SNP2377
SNP2378
SNP2379
SNP2380
SNP2381
SNP2383
SNP2384
SNP2385
SNP2386
SNP2387
SNP2388
SNP2389
SNP2390
SNP2391
SNP2392
SNP2393
SNP2394
SNP2395
SNP2396
SNP2397
SNP2398
SNP2399
SNP2400
SNP2401
SNP2402
SNP2403
SNP2404
SNP2405
SNP2406
SNP2407
SNP2408
SNP2409
SNP2410
SNP2411
SNP2412
SNP2413
SNP2414
SNP2415
SNP2416
SNP2417
SNP2418
SNP2419
SNP2420
SNP2421
SNP2422
SNP2423
SNP2424
SNP2425
SNP2426
SNP2427
SNP2428
SNP2429
SNP2430
SNP2431
SNP2432
SNP2433
SNP2434
SNP2435
SNP2436
SNP2437
SNP2438
SNP2439
SNP2440
SNP2441
SNP2442
SNP2443
SNP2444
SNP2445
SNP2446
SNP2447
SNP2448
SNP2449
SNP2450
SNP2451
SNP2452
SNP2453
SNP2454
SNP2455
SNP2456
SNP2457
SNP2458
SNP2459
SNP2460
SNP2461
SNP2462
SNP2463
SNP2464
SNP2465
SNP2466
SNP2467
SNP2468
SNP2469
SNP2470
SNP2471
SNP2472
SNP2473
SNP2474
SNP2475
SNP2476
SNP2477
SNP2478
SNP2479
SNP2480
SNP2481
SNP2482
SNP2483
SNP2484
SNP2485
SNP2486
SNP2487
SNP2488
SNP2489
SNP2490
SNP2491
SNP2492
SNP2493
SNP2494
SNP2495
SNP2496
SNP2497
SNP2498
SNP2499
SNP2500
SNP2501
SNP2502
SNP2503
SNP2504
SNP2505
SNP2506
SNP2507
SNP2508
SNP2509
SNP2510
SNP2511
SNP2512
SNP2513
SNP2514
SNP2515
SNP2516
SNP2517
SNP2518
SNP2519
SNP2520
SNP2521
SNP2522
SNP2523
SNP2524
SNP2525
SNP2526
SNP2527
SNP2528
SNP2529
SNP2530
SNP2531
SNP2532
SNP2533
SNP2534
SNP2535
SNP2536
SNP2537
SNP2538
SNP2539
SNP2540
SNP2541
SNP2542
SNP2543
SNP2544
SNP2545
SNP2546
SNP2547
SNP2548
SNP2549
SNP2550
SNP2551
SNP2552
SNP2553
SNP2554
SNP2555
SNP2556
SNP2557
SNP2558
SNP2559
SNP2560
SNP2561
SNP2562
SNP2563
SNP2564
SNP2565
SNP2566
SNP2567
SNP2568
SNP2569
SNP2570
SNP2571
SNP2573
SNP2574
SNP2575
SNP2576
SNP2577
SNP2578
SNP2579
SNP2580
SNP2581
SNP2582
SNP2583
SNP2584
SNP2585
SNP2586
SNP2587
SNP2588
SNP2589
SNP2590
SNP2591
SNP2592
SNP2593
SNP2594
SNP2595
SNP2596
SNP2597
SNP2598
SNP2599
SNP2600
SNP2601
SNP2602
SNP2603
SNP2604
SNP2605
SNP2606
SNP2607
SNP2608
SNP2609
SNP2610
SNP2611
SNP2612
SNP2613
SNP2614
SNP2615
SNP2616
SNP2617
SNP2618
SNP2619
SNP2620
SNP2621
SNP2622
SNP2623
SNP2624
SNP2625
SNP2626
SNP2627
SNP2628
SNP2629
SNP2630
SNP2631
SNP2632
SNP2633
SNP2634
SNP2635
SNP2636
SNP2637
SNP2638
SNP2639
SNP2640
SNP2641
SNP2642
SNP2643
SNP2644
SNP2645
SNP2646
SNP2647
SNP2648
SNP2649
SNP2650
SNP2651
SNP2652
SNP2653
SNP2654
SNP2655
SNP2656
SNP2657
SNP2658
SNP2659
SNP2660
SNP2661
SNP2662
SNP2663
SNP2664
SNP2665
SNP2666
SNP2667
SNP2668
SNP2669
SNP2670
SNP2671
SNP2672
SNP2673
SNP2674
SNP2675
SNP2676
SNP2677
SNP2678
SNP2679
SNP2680
SNP2681
SNP2682
SNP2683
SNP2684
SNP2685
SNP2686
SNP2687
SNP2688
SNP2689
SNP2690
SNP2691
SNP2692
SNP2693
SNP2694
SNP2695
SNP2696
SNP2697
SNP2698
SNP2699
SNP2700
SNP2701
SNP2702
SNP2703
SNP2704
SNP2705
SNP2706
SNP2707
SNP2708
SNP2709
SNP2710
SNP2711
SNP2712
SNP2713
SNP2714
SNP2715
SNP2716
SNP2717
SNP2718
SNP2719
SNP2720
SNP2721
SNP2722
SNP2723
SNP2724
SNP2725
SNP2726
SNP2727
SNP2728
SNP2729
SNP2730
SNP2731
SNP2732
SNP2734
SNP2735
SNP2736
SNP2737
SNP2738
SNP2739
SNP2740
SNP2741
SNP2742
SNP2743
SNP2744
SNP2745
SNP2746
SNP2747
SNP2748
SNP2749
SNP2750
SNP2751
SNP2752
SNP2753
SNP2754
SNP2755
SNP2756
SNP2757
SNP2758
SNP2759
SNP2760
SNP2761
SNP2762
SNP2763
SNP2764
SNP2765
SNP2766
SNP2767
SNP2768
SNP2769
SNP2770
SNP2771
SNP2772
SNP2773
SNP2774
SNP2775
SNP2776
SNP2777
SNP2778
SNP2779
SNP2780
SNP2781
SNP2782
SNP2783
SNP2784
SNP2785
SNP2786
SNP2787
SNP2788
SNP2789
SNP2791
SNP2792
SNP2793
SNP2794
SNP2795
SNP2796
SNP2797
SNP2798
SNP2799
SNP2800
SNP2801
SNP2802
SNP2803
SNP2804
SNP2805
SNP2806
SNP2807
SNP2808
SNP2809
SNP2810
SNP2811
SNP2812
SNP2813
SNP2814
SNP2815
SNP2816
SNP2817
SNP2818
SNP2819
SNP2820
SNP2821
SNP2822
SNP2823
SNP2824
SNP2825
SNP2826
SNP2827
SNP2828
SNP2829
SNP2830
SNP2831
SNP2832
SNP2833
SNP2834
SNP2835
SNP2836
SNP2837
SNP2838
SNP2839
SNP2840
SNP2841
SNP2842
SNP2843
SNP2844
SNP2845
SNP2846
SNP2847
SNP2848
SNP2849
SNP2850
SNP2851
SNP2852
SNP2853
SNP2854
SNP2855
SNP2856
SNP2857
SNP2858
SNP2859
SNP2860
SNP2861
SNP2862
SNP2863
SNP2864
SNP2865
SNP2866
SNP2867
SNP2868
SNP2869
SNP2870
SNP2871
SNP2872
SNP2873
SNP2874
SNP2875
SNP2876
SNP2877
SNP2878
SNP2879
SNP2880
SNP2881
SNP2882
SNP2883
SNP2884
SNP2885
SNP2886
SNP2887
SNP2888
SNP2889
SNP2890
SNP2891
SNP2892
SNP2893
SNP2894
SNP2895
SNP2896
SNP2897
SNP2898
SNP2899
SNP2900
SNP2901
SNP2902
SNP2903
SNP2904
SNP2905
SNP2906
SNP2907
SNP2908
SNP2909
SNP2910
SNP2911
SNP2912
SNP2913
SNP2914
SNP2915
SNP2916
SNP2917
SNP2918
SNP2919
SNP2920
SNP2921
SNP2922
SNP2923
SNP2924
SNP2925
SNP2926
SNP2927
SNP2928
SNP2929
SNP2930
SNP2931
SNP2932
SNP2933
SNP2934
SNP2935
SNP2936
SNP2937
SNP2939
SNP2940
SNP2941
SNP2942
SNP2943
SNP2944
SNP2945
SNP2946
SNP2947
SNP2948
SNP2949
SNP2950
SNP2951
SNP2952
SNP2953
SNP2954
SNP2955
SNP2956
SNP2957
SNP2958
SNP2959
SNP2960
SNP2961
SNP2962
SNP2963
SNP2964
SNP2965
SNP2966
SNP2967
SNP2968
SNP2969
SNP2970
SNP2971
SNP2972
SNP2973
SNP2974
SNP2975
SNP2976
SNP2977
SNP2978
SNP2979
SNP2980
SNP2981
SNP2982
SNP2983
SNP2984
SNP2985
SNP2986
SNP2987
SNP2988
SNP2989
SNP2990
SNP2991
SNP2992
SNP2993
SNP2994
SNP2995
SNP2996
SNP2997
SNP2998
SNP2999
SNP3000
SNP3001
SNP3002
SNP3003
SNP3004
SNP3005
SNP3006
SNP3007
SNP3008
SNP3009
SNP3010
SNP3011
SNP3012
SNP3013
SNP3014
SNP3015
SNP3016
SNP3017
SNP3018
SNP3019
SNP3020
SNP3021
SNP3022
SNP3023
SNP3024
SNP3025
SNP3026
SNP3027
SNP3028
SNP3029
SNP3030
SNP3031
SNP3032
SNP3033
SNP3034
SNP3035
SNP3036
SNP3037
SNP3038
SNP3039
SNP3040
SNP3041
SNP3042
SNP3043
SNP3044
SNP3045
SNP3046
SNP3047
SNP3048
SNP3049
SNP3050
SNP3051
SNP3052
SNP3053
SNP3054
SNP3055
SNP3056
SNP3057
SNP3058
SNP3059
SNP3060
SNP3061
SNP3062
SNP3063
SNP3064
SNP3065
SNP3066
SNP3067
SNP3068
SNP3069
SNP3070
SNP3071
SNP3072
SNP3073
SNP3074
SNP3075
SNP3076
SNP3077
SNP3078
SNP3079
SNP3080
SNP3081
SNP3082
SNP3083
SNP3084
SNP3085
SNP3086
SNP3087
SNP3088
SNP3089
SNP3090
SNP3091
SNP3092
SNP3093
SNP3094
SNP3095
SNP3096
SNP3097
SNP3098
SNP3099
SNP3100
SNP3101
SNP3102
SNP3103
SNP3104
SNP3106
SNP3107
SNP3108
SNP3109
SNP3110
SNP3111
SNP3112
SNP3113
SNP3114
SNP3115
SNP3116
SNP3117
SNP3118
SNP3119
SNP3120
SNP3121
SNP3122
SNP3123
SNP3124
SNP3125
SNP3126
SNP3127
SNP3128
SNP3129
SNP3130
SNP3131
SNP3132
SNP3133
SNP3134
SNP3135
SNP3136
SNP3137
SNP3138
SNP3139
SNP3140
SNP3141
SNP3142
SNP3143
SNP3144
SNP3145
SNP3146
SNP3147
SNP3148
SNP3149
SNP3150
SNP3151
SNP3152
SNP3153
SNP3154
SNP3155
SNP3156
SNP3157
SNP3158
SNP3159
SNP3160
SNP3161
SNP3162
SNP3163
SNP3164
SNP3166
SNP3167
SNP3168
SNP3169
SNP3170
SNP3171
SNP3172
SNP3173
SNP3174
SNP3175
SNP3176
SNP3177
SNP3178
SNP3179
SNP3180
SNP3181
SNP3182
SNP3183
SNP3184
SNP3185
SNP3187
SNP3188
SNP3189
SNP3190
SNP3191
SNP3192
SNP3193
SNP3194
SNP3195
SNP3196
SNP3197
SNP3198
SNP3199
SNP3200
SNP3201
SNP3202
SNP3203
SNP3204
SNP3205
SNP3206
SNP3207
SNP3208
SNP3209
SNP3210
SNP3211
SNP3212
SNP3213
SNP3214
SNP3215
SNP3216
SNP3217
SNP3218
SNP3219
SNP3220
SNP3221
SNP3222
SNP3223
SNP3224
SNP3225
SNP3226
SNP3227
SNP3228
SNP3229
SNP3230
SNP3231
SNP3232
SNP3233
SNP3234
SNP3235
SNP3236
SNP3237
SNP3238
SNP3239
SNP3240
SNP3241
SNP3242
SNP3243
SNP3244
SNP3245
SNP3246
SNP3247
SNP3248
SNP3249
SNP3250
SNP3251
SNP3252
SNP3253
SNP3254
SNP3255
SNP3256
SNP3257
SNP3259
SNP3260
SNP3261
SNP3262
SNP3263
SNP3264
SNP3265
SNP3266
SNP3267
SNP3268
SNP3269
SNP3270
SNP3271
SNP3272
SNP3273
SNP3274
SNP3275
SNP3276
SNP3277
SNP3278
SNP3279
SNP3280
SNP3281
SNP3282
SNP3283
SNP3284
SNP3285
SNP3286
SNP3287
SNP3288
SNP3289
SNP3291
SNP3292
SNP3293
SNP3294
SNP3295
SNP3296
SNP3297
SNP3298
SNP3299
SNP3300
SNP3301
SNP3302
SNP3303
SNP3304
SNP3305
SNP3306
SNP3307
SNP3308
SNP3309
SNP3310
SNP3311
SNP3312
SNP3313
SNP3314
SNP3315
SNP3316
SNP3317
SNP3318
SNP3319
SNP3320
SNP3321
SNP3322
SNP3323
SNP3324
SNP3325
SNP3326
SNP3327
SNP3328
SNP3329
SNP3330
SNP3331
SNP3332
SNP3333
SNP3334
SNP3335
SNP3336
SNP3337
SNP3338
SNP3339
SNP3340
SNP3341
SNP3342
SNP3343
SNP3344
SNP3345
SNP3346
SNP3347
SNP3348
SNP3349
SNP3350
SNP3351
SNP3352
SNP3353
SNP3354
SNP3355
SNP3356
SNP3357
SNP3358
SNP3359
SNP3360
SNP3361
SNP3362
SNP3363
SNP3364
SNP3365
SNP3366
SNP3367
SNP3368
SNP3369
SNP3370
SNP3371
SNP3372
SNP3373
SNP3374
SNP3375
SNP3376
SNP3377
SNP3378
SNP3379
SNP3380
SNP3381
SNP3382
SNP3383
SNP3384
SNP3385
SNP3386
SNP3387
SNP3388
SNP3389
SNP3390
SNP3391
SNP3392
SNP3393
SNP3394
SNP3395
SNP3396
SNP3397
SNP3398
SNP3399
SNP3400
SNP3401
SNP3402
SNP3403
SNP3404
SNP3405
SNP3406
SNP3407
SNP3408
SNP3409
SNP3410
SNP3411
SNP3412
SNP3413
SNP3414
SNP3415
SNP3416
SNP3417
SNP3418
SNP3419
SNP3420
SNP3421
SNP3422
SNP3423
SNP3424
SNP3425
SNP3426
SNP3427
SNP3428
SNP3429
SNP3430
SNP3431
SNP3432
SNP3433
SNP3434
SNP3435
SNP3436
SNP3437
SNP3438
SNP3439
SNP3440
SNP3441
SNP3442
SNP3443
SNP3444
SNP3445
SNP3446
SNP3447
SNP3448
SNP3449
SNP3450
SNP3451
SNP3452
SNP3453
SNP3454
SNP3455
SNP3456
SNP3457
SNP3458
SNP3459
SNP3460
SNP3461
SNP3462
SNP3463
SNP3464
SNP3465
SNP3466
SNP3467
SNP3468
SNP3469
SNP3470
SNP3471
SNP3472
SNP3473
SNP3474
SNP3475
SNP3476
SNP3477
SNP3478
SNP3479
SNP3480
SNP3481
SNP3482
SNP3483
SNP3484
SNP3485
SNP3486
SNP3487
SNP3488
SNP3489
SNP3490
SNP3491
SNP3492
SNP3493
SNP3494
SNP3495
SNP3496
SNP3497
SNP3498
SNP3499
SNP3500
SNP3501
SNP3502
SNP3503
SNP3504
SNP3505
SNP3506
SNP3507
SNP3508
SNP3509
SNP3510
SNP3511
SNP3512
SNP3513
SNP3514
SNP3515
SNP3516
SNP3517
SNP3518
SNP3519
SNP3520
SNP3521
SNP3522
SNP3523
SNP3524
SNP3525
SNP3526
SNP3527
SNP3528
SNP3529
SNP3530
SNP3531
SNP3532
SNP3533
SNP3534
SNP3535
SNP3536
SNP3537
SNP3538
SNP3539
SNP3540
SNP3541
SNP3542
SNP3543
SNP3544
SNP3545
SNP3546
SNP3547
SNP3548
SNP3549
SNP3550
SNP3551
SNP3552
SNP3553
SNP3554
SNP3555
SNP3556
SNP3557
SNP3558
SNP3559
SNP3560
SNP3561
SNP3562
SNP3563
SNP3564
SNP3565
SNP3566
SNP3567
SNP3568
SNP3569
SNP3570
SNP3571
SNP3572
SNP3573
SNP3574
SNP3575
SNP3576
SNP3577
SNP3578
SNP3579
SNP3580
SNP3581
SNP3582
SNP3583
SNP3584
SNP3585
SNP3586
SNP3587
SNP3588
SNP3589
SNP3590
SNP3591
SNP3592
SNP3593
SNP3594
SNP3595
SNP3596
SNP3597
SNP3598
SNP3599
SNP3600
SNP3601
SNP3602
SNP3603
SNP3604
SNP3605
SNP3606
SNP3607
SNP3608
SNP3609
SNP3610
SNP3611
SNP3612
SNP3613
SNP3614
SNP3615
SNP3616
SNP3617
SNP3618
SNP3619
SNP3620
SNP3621
SNP3622
SNP3623
SNP3624
SNP3625
SNP3626
SNP3627
SNP3628
SNP3629
SNP3630
SNP3631
SNP3632
SNP3633
SNP3634
SNP3635
SNP3636
SNP3637
SNP3638
SNP3639
SNP3640
SNP3641
SNP3642
SNP3643
SNP3644
SNP3645
SNP3646
SNP3647
SNP3648
SNP3649
SNP3650
SNP3651
SNP3652
SNP3653
SNP3654
SNP3655
SNP3656
SNP3657
SNP3658
SNP3659
SNP3660
SNP3661
SNP3662
SNP3663
SNP3664
SNP3665
SNP3666
SNP3667
SNP3668
SNP3669
SNP3670
SNP3671
SNP3672
SNP3673
SNP3674
SNP3675
SNP3676
SNP3677
SNP3678
SNP3679
SNP3680
SNP3681
SNP3682
SNP3683
SNP3684
SNP3685
SNP3686
SNP3687
SNP3688
SNP3689
SNP3690
SNP3691
SNP3692
SNP3693
SNP3694
SNP3695
SNP3696
SNP3697
SNP3698
SNP3699
SNP3700
SNP3701
SNP3702
SNP3703
SNP3704
SNP3705
SNP3706
SNP3707
SNP3708
SNP3709
SNP3710
SNP3711
SNP3712
SNP3713
SNP3714
SNP3715
SNP3716
SNP3717
SNP3718
SNP3719
SNP3720
SNP3721
SNP3722
SNP3723
SNP3724
SNP3725
SNP3726
SNP3727
SNP3728
SNP3729
SNP3730
SNP3731
SNP3732
SNP3733
SNP3734
SNP3735
SNP3736
SNP3737
SNP3738
SNP3739
SNP3740
SNP3741
SNP3742
SNP3743
SNP3744
SNP3745
SNP3746
SNP3747
SNP3748
SNP3749
SNP3750
SNP3751
SNP3752
SNP3753
SNP3754
SNP3755
SNP3756
SNP3757
SNP3758
SNP3759
SNP3760
SNP3761
SNP3762
SNP3763
SNP3764
SNP3765
SNP3766
SNP3767
SNP3768
SNP3769
SNP3770
SNP3771
SNP3772
SNP3773
SNP3774
SNP3775
SNP3777
SNP3778
SNP3779
SNP3780
SNP3781
SNP3782
SNP3783
SNP3784
SNP3785
SNP3786
SNP3787
SNP3788
SNP3789
SNP3790
SNP3791
SNP3792
SNP3793
SNP3794
SNP3795
SNP3796
SNP3797
SNP3798
SNP3799
SNP3800
SNP3801
SNP3802
SNP3803
SNP3804
SNP3805
SNP3806
SNP3807
SNP3808
SNP3809
SNP3810
SNP3811
SNP3812
SNP3813
SNP3814
SNP3815
SNP3816
SNP3817
SNP3818
SNP3819
SNP3820
SNP3821
SNP3822
SNP3823
SNP3824
SNP3825
SNP3826
SNP3827
SNP3828
SNP3829
SNP3830
SNP3831
SNP3832
SNP3833
SNP3834
SNP3835
SNP3836
SNP3837
SNP3838
SNP3839
SNP3840
SNP3841
SNP3842
SNP3843
SNP3844
SNP3845
SNP3846
SNP3847
SNP3848
SNP3849
SNP3850
SNP3851
SNP3852
SNP3853
SNP3854
SNP3855
SNP3856
SNP3857
SNP3858
SNP3859
SNP3860
SNP3861
SNP3862
SNP3863
SNP3864
SNP3865
SNP3866
SNP3867
SNP3868
SNP3869
SNP3870
SNP3871
SNP3872
SNP3873
SNP3874
SNP3875
SNP3876
SNP3877
SNP3878
SNP3879
SNP3880
SNP3881
SNP3882
SNP3883
SNP3884
SNP3885
SNP3886
SNP3887
SNP3888
SNP3889
SNP3890
SNP3891
SNP3892
SNP3893
SNP3894
SNP3895
SNP3896
SNP3897
SNP3898
SNP3899
SNP3900
SNP3901
SNP3902
SNP3904
SNP3905
SNP3906
SNP3907
SNP3908
SNP3909
SNP3910
SNP3911
SNP3912
SNP3913
SNP3914
SNP3915
SNP3916
SNP3917
SNP3918
SNP3919
SNP3920
SNP3921
SNP3922
SNP3923
SNP3924
SNP3925
SNP3926
SNP3927
SNP3928
SNP3929
SNP3930
SNP3931
SNP3932
SNP3933
SNP3934
SNP3935
SNP3936
SNP3937
SNP3938
SNP3939
SNP3940
SNP3941
SNP3942
SNP3943
SNP3944
SNP3945
SNP3946
SNP3947
SNP3948
SNP3949
SNP3950
SNP3951
SNP3952
SNP3953
SNP3954
SNP3955
SNP3956
SNP3957
SNP3958
SNP3959
SNP3960
SNP3961
SNP3962
SNP3963
SNP3964
SNP3965
SNP3966
SNP3967
SNP3968
SNP3969
SNP3970
SNP3971
SNP3972
SNP3973
SNP3974
SNP3975
SNP3976
SNP3977
SNP3978
SNP3979
SNP3980
SNP3981
SNP3982
SNP3983
SNP3984
SNP3985
SNP3986
SNP3987
SNP3988
SNP3989
SNP3990
SNP3991
SNP3992
SNP3993
SNP3994
SNP3995
SNP3996
SNP3997
SNP3998
SNP3999
SNP4000
SNP4001
SNP4002
SNP4003
SNP4004
SNP4005
SNP4006
SNP4007
SNP4008
SNP4009
SNP4010
SNP4011
SNP4012
SNP4013
SNP4014
SNP4015
SNP4016
SNP4017
SNP4018
SNP4019
SNP4020
SNP4021
SNP4022
SNP4023
SNP4024
SNP4025
SNP4026
SNP4027
SNP4028
SNP4029
SNP4030
SNP4031
SNP4032
SNP4033
SNP4034
SNP4035
SNP4036
SNP4037
SNP4038
SNP4039
SNP4040
SNP4041
SNP4042
SNP4043
SNP4044
SNP4045
SNP4046
SNP4047
SNP4048
SNP4049
SNP4050
SNP4051
SNP4052
SNP4053
SNP4054
SNP4055
SNP4056
SNP4057
SNP4058
SNP4059
SNP4060
SNP4061
SNP4062
SNP4063
SNP4064
SNP4065
SNP4066
SNP4067
SNP4068
SNP4069
SNP4070
SNP4071
SNP4072
SNP4073
SNP4074
SNP4075
SNP4076
SNP4077
SNP4078
SNP4079
SNP4080
SNP4081
SNP4082
SNP4083
SNP4084
SNP4085
SNP4086
SNP4087
SNP4088
SNP4089
SNP4090
SNP4091
SNP4092
SNP4093
SNP4094
SNP4095
SNP4096
SNP4097
SNP4098
SNP4099
SNP4100
SNP4101
SNP4102
SNP4104
SNP4105
SNP4106
SNP4107
SNP4108
SNP4109
SNP4110
SNP4111
SNP4112
SNP4113
SNP4114
SNP4115
SNP4116
SNP4117
SNP4118
SNP4119
SNP4120
SNP4121
SNP4122
SNP4123
SNP4124
SNP4125
SNP4126
SNP4127
SNP4128
SNP4129
SNP4130
SNP4131
SNP4132
SNP4133
SNP4134
SNP4135
SNP4136
SNP4137
SNP4138
SNP4139
SNP4140
SNP4141
SNP4142
SNP4143
SNP4144
SNP4145
SNP4146
SNP4147
SNP4148
SNP4149
SNP4150
SNP4151
SNP4152
SNP4153
SNP4154
SNP4155
SNP4156
SNP4157
SNP4158
SNP4159
SNP4160
SNP4161
SNP4162
SNP4163
SNP4164
SNP4165
SNP4166
SNP4167
SNP4168
SNP4169
SNP4170
SNP4171
SNP4172
SNP4173
SNP4174
SNP4175
SNP4176
SNP4177
SNP4178
SNP4179
SNP4180
SNP4181
SNP4182
SNP4183
SNP4184
SNP4185
SNP4186
SNP4187
SNP4188
SNP4189
SNP4190
SNP4191
SNP4192
SNP4193
SNP4194
SNP4195
SNP4196
SNP4198
SNP4199
SNP4200
SNP4201
SNP4202
SNP4203
SNP4204
SNP4205
SNP4206
SNP4207
SNP4208
SNP4209
SNP4210
SNP4211
SNP4212
SNP4213
SNP4214
SNP4215
SNP4216
SNP4217
SNP4218
SNP4219
SNP4220
SNP4221
SNP4222
SNP4223
SNP4224
SNP4225
SNP4226
SNP4227
SNP4228
SNP4229
SNP4230
SNP4231
SNP4232
SNP4233
SNP4234
SNP4235
SNP4236
SNP4237
SNP4238
SNP4239
SNP4240
SNP4241
SNP4242
SNP4243
SNP4244
SNP4245
SNP4246
SNP4247
SNP4248
SNP4249
SNP4250
SNP4252
SNP4253
SNP4254
SNP4255
SNP4256
SNP4257
SNP4258
SNP4259
SNP4260
SNP4261
SNP4262
SNP4263
SNP4264
SNP4265
SNP4266
SNP4267
SNP4268
SNP4269
SNP4270
SNP4271
SNP4272
SNP4273
SNP4274
SNP4275
SNP4276
SNP4277
SNP4278
SNP4279
SNP4280
SNP4281
SNP4282
SNP4283
SNP4284
SNP4285
SNP4286
SNP4287
SNP4288
SNP4289
SNP4290
SNP4291
SNP4292
SNP4293
SNP4294
SNP4295
SNP4296
SNP4297
SNP4298
SNP4299
SNP4300
SNP4301
SNP4302
SNP4303
SNP4304
SNP4305
SNP4306
SNP4307
SNP4308
SNP4309
SNP4310
SNP4311
SNP4312
SNP4313
SNP4314
SNP4315
SNP4316
SNP4317
SNP4318
SNP4319
SNP4321
SNP4322
SNP4323
SNP4324
SNP4325
SNP4326
SNP4327
SNP4328
SNP4329
SNP4330
SNP4331
SNP4332
SNP4333
SNP4334
SNP4335
SNP4336
SNP4337
SNP4338
SNP4339
SNP4340
SNP4341
SNP4342
SNP4343
SNP4344
SNP4345
SNP4346
SNP4347
SNP4348
SNP4349
SNP4350
SNP4351
SNP4352
SNP4353
SNP4354
SNP4355
SNP4356
SNP4358
SNP4359
SNP4360
SNP4361
SNP4362
SNP4363
SNP4364
SNP4365
SNP4366
SNP4367
SNP4369
SNP4370
SNP4371
SNP4372
SNP4373
SNP4374
SNP4375
SNP4376
SNP4377
SNP4378
SNP4379
SNP4380
SNP4381
SNP4382
SNP4383
SNP4384
SNP4385
SNP4386
SNP4387
SNP4388
SNP4389
SNP4390
SNP4391
SNP4392
SNP4393
SNP4394
SNP4395
SNP4396
SNP4397
SNP4398
SNP4399
SNP4400
SNP4401
SNP4402
SNP4403
SNP4404
SNP4405
SNP4406
SNP4407
SNP4408
SNP4409
SNP4410
SNP4411
SNP4412
SNP4413
SNP4414
SNP4415
SNP4416
SNP4417
SNP4418
SNP4419
SNP4420
SNP4421
SNP4422
SNP4423
SNP4424
SNP4425
SNP4426
SNP4427
SNP4428
SNP4429
SNP4430
SNP4431
SNP4432
SNP4433
SNP4434
SNP4435
SNP4436
SNP4437
SNP4438
SNP4439
SNP4440
SNP4441
SNP4442
SNP4443
SNP4444
SNP4445
SNP4446
SNP4447
SNP4448
SNP4449
SNP4450
SNP4451
SNP4452
SNP4453
SNP4454
SNP4455
SNP4456
SNP4457
SNP4458
SNP4459
SNP4460
SNP4461
SNP4462
SNP4463
SNP4464
SNP4465
SNP4466
SNP4467
SNP4468
SNP4469
SNP4470
SNP4471
SNP4472
SNP4473
SNP4474
SNP4475
SNP4476
SNP4477
SNP4478
SNP4479
SNP4480
SNP4481
SNP4482
SNP4483
SNP4484
SNP4485
SNP4486
SNP4487
SNP4488
SNP4489
SNP4490
SNP4491
SNP4492
SNP4493
SNP4494
SNP4495
SNP4496
SNP4497
SNP4498
SNP4499
SNP4500
SNP4501
SNP4502
SNP4503
SNP4504
SNP4505
SNP4506
SNP4507
SNP4508
SNP4509
SNP4510
SNP4511
SNP4512
SNP4513
SNP4514
SNP4515
SNP4516
SNP4517
SNP4518
SNP4519
SNP4520
SNP4521
SNP4522
SNP4523
SNP4524
SNP4525
SNP4526
SNP4527
SNP4528
SNP4529
SNP4530
SNP4531
SNP4532
SNP4533
SNP4534
SNP4535
SNP4536
SNP4537
SNP4538
SNP4539
SNP4540
SNP4541
SNP4542
SNP4543
SNP4544
SNP4545
SNP4546
SNP4547
SNP4548
SNP4549
SNP4550
SNP4551
SNP4552
SNP4553
SNP4554
SNP4555
SNP4556
SNP4557
SNP4558
SNP4559
SNP4560
SNP4561
SNP4562
SNP4563
SNP4564
SNP4565
SNP4566
SNP4567
SNP4568
SNP4569
SNP4570
SNP4571
SNP4572
SNP4573
SNP4574
SNP4575
SNP4576
SNP4577
SNP4578
SNP4579
SNP4580
SNP4581
SNP4582
SNP4583
SNP4584
SNP4585
SNP4586
SNP4587
SNP4588
SNP4589
SNP4590
SNP4591
SNP4592
SNP4593
SNP4594
SNP4595
SNP4596
SNP4597
SNP4598
SNP4599
SNP4600
SNP4601
SNP4602
SNP4603
SNP4604
SNP4605
SNP4606
SNP4607
SNP4608
SNP4609
SNP4610
SNP4611
SNP4612
SNP4613
SNP4614
SNP4615
SNP4616
SNP4617
SNP4618
SNP4619
SNP4620
SNP4621
SNP4622
SNP4623
SNP4624
SNP4625
SNP4626
SNP4627
SNP4628
SNP4629
SNP4630
SNP4631
SNP4632
SNP4633
SNP4634
SNP4635
SNP4636
SNP4637
SNP4638
SNP4639
SNP4640
SNP4641
SNP4642
SNP4643
SNP4644
SNP4645
SNP4646
SNP4647
SNP4648
SNP4649
SNP4650
SNP4651
SNP4652
SNP4653
SNP4654
SNP4655
SNP4656
SNP4657
SNP4658
SNP4659
SNP4660
SNP4661
SNP4662
SNP4663
SNP4664
SNP4665
SNP4666
SNP4667
SNP4668
SNP4669
SNP4670
SNP4671
SNP4672
SNP4673
SNP4674
SNP4675
SNP4676
SNP4677
SNP4678
SNP4679
SNP4680
SNP4681
SNP4682
SNP4683
SNP4684
SNP4685
SNP4686
SNP4687
SNP4688
SNP4689
SNP4690
SNP4691
SNP4692
SNP4693
SNP4694
SNP4695
SNP4696
SNP4697
SNP4698
SNP4699
SNP4700
SNP4701
SNP4702
SNP4703
SNP4704
SNP4705
SNP4706
SNP4707
SNP4708
SNP4709
SNP4710
SNP4711
SNP4712
SNP4713
SNP4714
SNP4715
SNP4716
SNP4717
SNP4718
SNP4719
SNP4720
SNP4721
SNP4722
SNP4723
SNP4724
SNP4725
SNP4726
SNP4727
SNP4728
SNP4729
SNP4730
SNP4731
SNP4732
SNP4733
SNP4734
SNP4735
SNP4736
SNP4737
SNP4738
SNP4739
SNP4740
SNP4741
SNP4742
SNP4743
SNP4744
SNP4745
SNP4746
SNP4747
SNP4748
SNP4749
SNP4750
SNP4751
SNP4753
SNP4754
SNP4755
SNP4756
SNP4757
SNP4758
SNP4759
SNP4760
SNP4761
SNP4762
SNP4763
SNP4764
SNP4765
SNP4766
SNP4767
SNP4768
SNP4769
SNP4770
SNP4771
SNP4772
SNP4773
SNP4774
SNP4775
SNP4776
SNP4777
SNP4778
SNP4779
SNP4780
SNP4781
SNP4782
SNP4783
SNP4784
SNP4785
SNP4786
SNP4787
SNP4788
SNP4789
SNP4790
SNP4791
SNP4792
SNP4793
SNP4794
SNP4795
SNP4796
SNP4797
SNP4798
SNP4799
SNP4800
SNP4801
SNP4802
SNP4803
SNP4804
SNP4805
SNP4806
SNP4807
SNP4808
SNP4809
SNP4810
SNP4811
SNP4812
SNP4813
SNP4814
SNP4815
SNP4816
SNP4817
SNP4818
SNP4819
SNP4820
SNP4821
SNP4822
SNP4823
SNP4824
SNP4825
SNP4826
SNP4827
SNP4828
SNP4829
SNP4830
SNP4831
SNP4832
SNP4833
SNP4834
SNP4835
SNP4836
SNP4837
SNP4838
SNP4839
SNP4840
SNP4841
SNP4842
SNP4843
SNP4844
SNP4845
SNP4846
SNP4847
SNP4848
SNP4849
SNP4850
SNP4851
SNP4852
SNP4853
SNP4854
SNP4855
SNP4856
SNP4857
SNP4858
SNP4859
SNP4860
SNP4861
SNP4862
SNP4863
SNP4864
SNP4865
SNP4866
SNP4867
SNP4868
SNP4869
SNP4870
SNP4871
SNP4872
SNP4873
SNP4874
SNP4875
SNP4876
SNP4877
SNP4878
SNP4879
SNP4880
SNP4881
SNP4882
SNP4883
SNP4884
SNP4885
SNP4886
SNP4887
SNP4888
SNP4889
SNP4890
SNP4891
SNP4892
SNP4893
SNP4894
SNP4895
SNP4896
SNP4897
SNP4898
SNP4900
SNP4901
SNP4902
SNP4903
SNP4904
SNP4905
SNP4906
SNP4907
SNP4908
SNP4909
SNP4910
SNP4911
SNP4913
SNP4914
SNP4915
SNP4916
SNP4917
SNP4918
SNP4919
SNP4920
SNP4921
SNP4922
SNP4923
SNP4924
SNP4925
SNP4926
SNP4927
SNP4928
SNP4930
SNP4931
SNP4932
SNP4933
SNP4934
SNP4935
SNP4936
SNP4937
SNP4938
SNP4939
SNP4940
SNP4941
SNP4942
SNP4943
SNP4944
SNP4945
SNP4946
SNP4947
SNP4948
SNP4949
SNP4950
SNP4951
SNP4952
SNP4953
SNP4954
SNP4955
SNP4956
SNP4957
SNP4958
SNP4959
SNP4960
SNP4961
SNP4962
SNP4963
SNP4964
SNP4965
SNP4966
SNP4967
SNP4968
SNP4969
SNP4970
SNP4971
SNP4972
SNP4973
SNP4974
SNP4975
SNP4976
SNP4977
SNP4978
SNP4979
SNP4980
SNP4981
SNP4982
SNP4983
SNP4984
SNP4985
SNP4986
SNP4987
SNP4988
SNP4989
SNP4990
SNP4991
SNP4992
SNP4993
SNP4994
SNP4995
SNP4996
SNP4998
SNP4999
SNP5000
SNP5001
SNP5002
SNP5003
SNP5004
SNP5005
SNP5006
SNP5007
SNP5008
SNP5009
SNP5010
SNP5011
SNP5012
SNP5013
SNP5014
SNP5015
SNP5016
SNP5017
SNP5018
SNP5019
SNP5020
SNP5021
SNP5022
SNP5023
SNP5024
SNP5025
SNP5026
SNP5027
SNP5028
SNP5029
SNP5030
SNP5031
SNP5032
SNP5033
SNP5034
SNP5035
SNP5036
SNP5037
SNP5038
SNP5039
SNP5040
SNP5041
SNP5042
SNP5043
SNP5044
SNP5045
SNP5046
SNP5047
SNP5048
SNP5049
SNP5050
SNP5051
SNP5052
SNP5053
SNP5054
SNP5055
SNP5056
SNP5057
SNP5058
SNP5059
SNP5060
SNP5061
SNP5062
SNP5063
SNP5064
SNP5065
SNP5066
SNP5067
SNP5068
SNP5069
SNP5070
SNP5071
SNP5072
SNP5073
SNP5074
SNP5075
SNP5077
SNP5078
SNP5079
SNP5080
SNP5081
SNP5082
SNP5083
SNP5084
SNP5085
SNP5086
SNP5087
SNP5088
SNP5089
SNP5090
SNP5091
SNP5092
SNP5093
SNP5094
SNP5095
SNP5096
SNP5097
SNP5098
SNP5099
SNP5100
SNP5101
SNP5102
SNP5103
SNP5105
SNP5106
SNP5107
SNP5108
SNP5109
SNP5110
SNP5111
SNP5112
SNP5113
SNP5115
SNP5116
SNP5117
SNP5118
SNP5119
SNP5120
SNP5121
SNP5122
SNP5123
SNP5124
SNP5125
SNP5126
SNP5127
SNP5128
SNP5129
SNP5130
SNP5131
SNP5132
SNP5133
SNP5134
SNP5135
SNP5136
SNP5137
SNP5138
SNP5139
SNP5140
SNP5141
SNP5142
SNP5143
SNP5144
SNP5145
SNP5146
SNP5147
SNP5148
SNP5149
SNP5150
SNP5151
SNP5152
SNP5153
SNP5154
SNP5155
SNP5156
SNP5157
SNP5158
SNP5159
SNP5160
SNP5161
SNP5162
SNP5163
SNP5164
SNP5165
SNP5166
SNP5167
SNP5168
SNP5169
SNP5170
SNP5171
SNP5172
SNP5173
SNP5174
SNP5175
SNP5176
SNP5177
SNP5178
SNP5179
SNP5180
SNP5181
SNP5183
SNP5184
SNP5185
SNP5186
SNP5187
SNP5188
SNP5189
SNP5190
SNP5191
SNP5192
SNP5193
SNP5194
SNP5195
SNP5196
SNP5197
SNP5198
SNP5199
SNP5200
SNP5201
SNP5202
SNP5203
SNP5204
SNP5205
SNP5206
SNP5207
SNP5208
SNP5209
SNP5210
SNP5211
SNP5212
SNP5213
SNP5214
SNP5215
SNP5216
SNP5217
SNP5218
SNP5219
SNP5220
SNP5221
SNP5222
SNP5223
SNP5224
SNP5225
SNP5226
SNP5227
SNP5228
SNP5229
SNP5230
SNP5231
SNP5232
SNP5233
SNP5234
SNP5235
SNP5236
SNP5237
SNP5238
SNP5239
SNP5240
SNP5241
SNP5242
SNP5243
SNP5244
SNP5245
SNP5246
SNP5247
SNP5248
SNP5249
SNP5250
SNP5251
SNP5252
SNP5253
SNP5254
SNP5255
SNP5256
SNP5257
SNP5258
SNP5259
SNP5260
SNP5261
SNP5262
SNP5263
SNP5264
SNP5265
SNP5266
SNP5267
SNP5268
SNP5269
SNP5270
SNP5271
SNP5272
SNP5273
SNP5274
SNP5275
SNP5276
SNP5277
SNP5278
SNP5279
SNP5280
SNP5281
SNP5282
SNP5283
SNP5284
SNP5285
SNP5286
SNP5287
SNP5288
SNP5289
SNP5290
SNP5291
SNP5292
SNP5293
SNP5294
SNP5295
SNP5296
SNP5297
SNP5298
SNP5299
SNP5300
SNP5301
SNP5302
SNP5303
SNP5304
SNP5305
SNP5306
SNP5307
SNP5308
SNP5309
SNP5310
SNP5311
SNP5312
SNP5313
SNP5314
SNP5315
SNP5316
SNP5317
SNP5318
SNP5319
SNP5320
SNP5321
SNP5322
SNP5323
SNP5324
SNP5325
SNP5326
SNP5327
SNP5328
SNP5329
SNP5330
SNP5331
SNP5332
SNP5333
SNP5334
SNP5335
SNP5336
SNP5337
SNP5338
SNP5339
SNP5340
SNP5341
SNP5342
SNP5344
SNP5345
SNP5346
SNP5347
SNP5348
SNP5349
SNP5350
SNP5351
SNP5352
SNP5353
SNP5354
SNP5355
SNP5356
SNP5357
SNP5359
SNP5360
SNP5361
SNP5362
SNP5363
SNP5364
SNP5365
SNP5366
SNP5367
SNP5368
SNP5369
SNP5370
SNP5371
SNP5372
SNP5373
SNP5374
SNP5375
SNP5376
SNP5377
SNP5378
SNP5379
SNP5380
SNP5381
SNP5382
SNP5383
SNP5384
SNP5385
SNP5386
SNP5387
SNP5388
SNP5389
SNP5391
SNP5392
SNP5393
SNP5394
SNP5395
SNP5396
SNP5397
SNP5398
SNP5399
SNP5400
SNP5401
SNP5402
SNP5403
SNP5404
SNP5405
SNP5406
SNP5407
SNP5408
SNP5409
SNP5410
SNP5411
SNP5412
SNP5413
SNP5414
SNP5415
SNP5416
SNP5417
SNP5418
SNP5419
SNP5420
SNP5421
SNP5422
SNP5423
SNP5424
SNP5425
SNP5426
SNP5427
SNP5428
SNP5429
SNP5430
SNP5431
SNP5432
SNP5433
SNP5434
SNP5435
SNP5436
SNP5437
SNP5438
SNP5439
SNP5440
SNP5441
SNP5442
SNP5443
SNP5444
SNP5445
SNP5446
SNP5447
SNP5448
SNP5449
SNP5450
SNP5451
SNP5452
SNP5453
SNP5454
SNP5455
SNP5456
SNP5457
SNP5458
SNP5459
SNP5460
SNP5461
SNP5462
SNP5463
SNP5464
SNP5465
SNP5466
SNP5467
SNP5468
SNP5469
SNP5470
SNP5471
SNP5472
SNP5473
SNP5474
SNP5475
SNP5476
SNP5477
SNP5478
SNP5479
SNP5480
SNP5481
SNP5482
SNP5483
SNP5484
SNP5485
SNP5486
SNP5487
SNP5488
SNP5489
SNP5490
SNP5491
SNP5492
SNP5493
SNP5494
SNP5495
SNP5496
SNP5497
SNP5498
SNP5499
SNP5500
SNP5501
SNP5502
SNP5503
SNP5504
SNP5505
SNP5506
SNP5507
SNP5508
SNP5509
SNP5510
SNP5511
SNP5512
SNP5513
SNP5514
SNP5515
SNP5516
SNP5517
SNP5518
SNP5519
SNP5520
SNP5521
SNP5522
SNP5523
SNP5524
SNP5525
SNP5526
SNP5527
SNP5528
SNP5529
SNP5530
SNP5531
SNP5532
SNP5533
SNP5534
SNP5535
SNP5536
SNP5537
SNP5538
SNP5539
SNP5540
SNP5541
SNP5542
SNP5543
SNP5544
SNP5545
SNP5546
SNP5547
SNP5548
SNP5549
SNP5550
SNP5551
SNP5552
SNP5553
SNP5554
SNP5555
SNP5556
SNP5557
SNP5558
SNP5559
SNP5560
SNP5561
SNP5562
SNP5563
SNP5564
SNP5565
SNP5566
SNP5567
SNP5568
SNP5569
SNP5570
SNP5571
SNP5572
SNP5573
SNP5574
SNP5575
SNP5576
SNP5577
SNP5578
SNP5579
SNP5580
SNP5581
SNP5582
SNP5583
SNP5584
SNP5585
SNP5586
SNP5587
SNP5588
SNP5589
SNP5590
SNP5591
SNP5592
SNP5593
SNP5594
SNP5595
SNP5596
SNP5597
SNP5598
SNP5599
SNP5600
SNP5601
SNP5602
SNP5603
SNP5604
SNP5605
SNP5606
SNP5607
SNP5608
SNP5609
SNP5610
SNP5611
SNP5612
SNP5613
SNP5614
SNP5615
SNP5616
SNP5617
SNP5618
SNP5619
SNP5620
SNP5621
SNP5622
SNP5623
SNP5624
SNP5625
SNP5626
SNP5627
SNP5628
SNP5629
SNP5630
SNP5631
SNP5632
SNP5633
SNP5634
SNP5635
SNP5636
SNP5637
SNP5638
SNP5639
SNP5640
SNP5641
SNP5642
SNP5643
SNP5644
SNP5645
SNP5646
SNP5647
SNP5648
SNP5649
SNP5650
SNP5651
SNP5652
SNP5653
SNP5654
SNP5655
SNP5656
SNP5657
SNP5658
SNP5659
SNP5660
SNP5661
SNP5662
SNP5663
SNP5664
SNP5665
SNP5666
SNP5667
SNP5668
SNP5669
SNP5670
SNP5671
SNP5672
SNP5673
SNP5674
SNP5675
SNP5676
SNP5677
SNP5678
SNP5679
SNP5680
SNP5681
SNP5682
SNP5683
SNP5684
SNP5685
SNP5686
SNP5687
SNP5688
SNP5689
SNP5690
SNP5691
SNP5692
SNP5693
SNP5694
SNP5695
SNP5696
SNP5697
SNP5698
SNP5699
SNP5700
SNP5701
SNP5702
SNP5703
SNP5704
SNP5705
SNP5706
SNP5707
SNP5708
SNP5709
SNP5710
SNP5711
SNP5712
SNP5713
SNP5714
SNP5715
SNP5716
SNP5717
SNP5718
SNP5719
SNP5720
SNP5721
SNP5722
SNP5723
SNP5724
SNP5725
SNP5726
SNP5727
SNP5728
SNP5729
SNP5730
SNP5731
SNP5732
SNP5733
SNP5734
SNP5735
SNP5736
SNP5737
SNP5738
SNP5739
SNP5740
SNP5741
SNP5742
SNP5743
SNP5744
SNP5745
SNP5746
SNP5747
SNP5748
SNP5749
SNP5750
SNP5751
SNP5752
SNP5753
SNP5754
SNP5755
SNP5756
SNP5757
SNP5758
SNP5759
SNP5760
SNP5761
SNP5762
SNP5763
SNP5764
SNP5765
SNP5766
SNP5767
SNP5768
SNP5769
SNP5770
SNP5771
SNP5772
SNP5773
SNP5774
SNP5775
SNP5776
SNP5777
SNP5778
SNP5779
SNP5781
SNP5782
SNP5783
SNP5784
SNP5785
SNP5786
SNP5787
SNP5788
SNP5789
SNP5790
SNP5791
SNP5792
SNP5793
SNP5794
SNP5795
SNP5796
SNP5797
SNP5798
SNP5800
SNP5801
SNP5802
SNP5803
SNP5804
SNP5805
SNP5806
SNP5807
SNP5808
SNP5809
SNP5810
SNP5811
SNP5813
SNP5814
SNP5815
SNP5816
SNP5817
SNP5818
SNP5819
SNP5820
SNP5821
SNP5822
SNP5823
SNP5824
SNP5825
SNP5826
SNP5827
SNP5828
SNP5829
SNP5830
SNP5831
SNP5832
SNP5833
SNP5834
SNP5835
SNP5836
SNP5837
SNP5838
SNP5839
SNP5840
SNP5841
SNP5842
SNP5843
SNP5844
SNP5845
SNP5846
SNP5847
SNP5848
SNP5849
SNP5850
SNP5851
SNP5852
SNP5853
SNP5854
SNP5855
SNP5856
SNP5857
SNP5858
SNP5859
SNP5860
SNP5861
SNP5862
SNP5863
SNP5864
SNP5865
SNP5866
SNP5867
SNP5868
SNP5869
SNP5870
SNP5871
SNP5872
SNP5873
SNP5874
SNP5875
SNP5876
SNP5877
SNP5878
SNP5879
SNP5880
SNP5881
SNP5882
SNP5883
SNP5884
SNP5885
SNP5886
SNP5887
SNP5888
SNP5889
SNP5890
SNP5891
SNP5892
SNP5893
SNP5894
SNP5895
SNP5896
SNP5897
SNP5898
SNP5899
SNP5900
SNP5901
SNP5902
SNP5903
SNP5904
SNP5905
SNP5906
SNP5907
SNP5908
SNP5909
SNP5910
SNP5911
SNP5912
SNP5913
SNP5914
SNP5915
SNP5916
SNP5917
SNP5918
SNP5919
SNP5920
SNP5921
SNP5922
SNP5923
SNP5924
SNP5925
SNP5926
SNP5927
SNP5928
SNP5929
SNP5930
SNP5931
SNP5932
SNP5933
SNP5934
SNP5935
SNP5936
SNP5937
SNP5938
SNP5939
SNP5940
SNP5941
SNP5942
SNP5943
SNP5944
SNP5945
SNP5946
SNP5947
SNP5948
SNP5949
SNP5950
SNP5951
SNP5952
SNP5953
SNP5954
SNP5955
SNP5956
SNP5957
SNP5958
SNP5959
SNP5960
SNP5961
SNP5962
SNP5963
SNP5964
SNP5965
SNP5966
SNP5967
SNP5968
SNP5969
SNP5970
SNP5971
SNP5972
SNP5973
SNP5974
SNP5975
SNP5976
SNP5977
SNP5978
SNP5979
SNP5980
SNP5981
SNP5982
SNP5983
SNP5984
SNP5985
SNP5986
SNP5987
SNP5988
SNP5989
SNP5990
SNP5991
SNP5992
SNP5993
SNP5994
SNP5995
SNP5996
SNP5997
SNP5998
SNP5999
SNP6000
SNP6001
SNP6002
SNP6003
SNP6004
SNP6005
SNP6006
SNP6007
SNP6008
SNP6009
SNP6010
SNP6011
SNP6012
SNP6013
SNP6014
SNP6015
SNP6016
SNP6017
SNP6018
SNP6019
SNP6020
SNP6021
SNP6022
SNP6023
SNP6024
SNP6025
SNP6026
SNP6027
SNP6028
SNP6029
SNP6030
SNP6031
SNP6032
SNP6033
SNP6034
SNP6035
SNP6036
SNP6037
SNP6038
SNP6039
SNP6040
SNP6041
SNP6042
SNP6043
SNP6044
SNP6045
SNP6046
SNP6047
SNP6048
SNP6049
SNP6050
SNP6051
SNP6052
SNP6053
SNP6054
SNP6055
SNP6056
SNP6057
SNP6058
SNP6059
SNP6060
SNP6061
SNP6062
SNP6063
SNP6064
SNP6065
SNP6066
SNP6067
SNP6068
SNP6069
SNP6070
SNP6071
SNP6072
SNP6073
SNP6074
SNP6075
SNP6076
SNP6077
SNP6078
SNP6079
SNP6080
SNP6081
SNP6082
SNP6083
SNP6084
SNP6085
SNP6086
SNP6087
SNP6088
SNP6089
SNP6090
SNP6091
SNP6092
SNP6093
SNP6094
SNP6095
SNP6096
SNP6097
SNP6098
SNP6099
SNP6100
SNP6101
SNP6102
SNP6103
SNP6104
SNP6105
SNP6106
SNP6107
SNP6108
SNP6109
SNP6110
SNP6111
SNP6112
SNP6113
SNP6114
SNP6115
SNP6116
SNP6117
SNP6118
SNP6119
SNP6120
SNP6122
SNP6123
SNP6124
SNP6125
SNP6126
SNP6127
SNP6128
SNP6129
SNP6130
SNP6131
SNP6132
SNP6133
SNP6134
SNP6135
SNP6136
SNP6137
SNP6138
SNP6139
SNP6140
SNP6141
SNP6142
SNP6143
SNP6144
SNP6145
SNP6146
SNP6147
SNP6148
SNP6149
SNP6150
SNP6151
SNP6152
SNP6153
SNP6154
SNP6155
SNP6156
SNP6157
SNP6158
SNP6159
SNP6160
SNP6161
SNP6162
SNP6163
SNP6164
SNP6165
SNP6166
SNP6167
SNP6168
SNP6169
SNP6170
SNP6171
SNP6172
SNP6173
SNP6174
SNP6175
SNP6176
SNP6177
SNP6178
SNP6179
SNP6180
SNP6181
SNP6182
SNP6183
SNP6184
SNP6185
SNP6186
SNP6187
SNP6188
SNP6189
SNP6190
SNP6191
SNP6192
SNP6193
SNP6194
SNP6195
SNP6196
SNP6197
SNP6198
SNP6199
SNP6200
SNP6201
SNP6202
SNP6203
SNP6204
SNP6205
SNP6206
SNP6207
SNP6208
SNP6209
SNP6210
SNP6211
SNP6212
SNP6213
SNP6214
SNP6215
SNP6216
SNP6217
SNP6218
SNP6219
SNP6220
SNP6221
SNP6222
SNP6223
SNP6224
SNP6225
SNP6226
SNP6227
SNP6228
SNP6229
SNP6230
SNP6231
SNP6232
SNP6233
SNP6234
SNP6235
SNP6236
SNP6237
SNP6238
SNP6239
SNP6240
SNP6241
SNP6242
SNP6243
SNP6244
SNP6245
SNP6246
SNP6247
SNP6248
SNP6249
SNP6250
SNP6251
SNP6252
SNP6253
SNP6254
SNP6255
SNP6256
SNP6257
SNP6258
SNP6259
SNP6260
SNP6261
SNP6262
SNP6263
SNP6264
SNP6265
SNP6266
SNP6267
SNP6268
SNP6269
SNP6270
SNP6271
SNP6272
SNP6273
SNP6274
SNP6275
SNP6276
SNP6277
SNP6278
SNP6279
SNP6280
SNP6281
SNP6282
SNP6283
SNP6284
SNP6285
SNP6286
SNP6287
SNP6288
SNP6289
SNP6290
SNP6291
SNP6292
SNP6293
SNP6294
SNP6295
SNP6296
SNP6297
SNP6298
SNP6299
SNP6300
SNP6301
SNP6302
SNP6303
SNP6304
SNP6305
SNP6306
SNP6307
SNP6308
SNP6309
SNP6310
SNP6311
SNP6312
SNP6313
SNP6314
SNP6315
SNP6316
SNP6317
SNP6318
SNP6320
SNP6321
SNP6322
SNP6323
SNP6324
SNP6325
SNP6326
SNP6327
SNP6328
SNP6329
SNP6330
SNP6331
SNP6332
SNP6333
SNP6334
SNP6335
SNP6336
SNP6337
SNP6338
SNP6339
SNP6340
SNP6341
SNP6342
SNP6343
SNP6344
SNP6345
SNP6346
SNP6347
SNP6348
SNP6349
SNP6350
SNP6351
SNP6352
SNP6353
SNP6354
SNP6355
SNP6356
SNP6357
SNP6358
SNP6359
SNP6360
SNP6361
SNP6362
SNP6363
SNP6364
SNP6365
SNP6366
SNP6367
SNP6368
SNP6369
SNP6370
SNP6371
SNP6372
SNP6373
SNP6374
SNP6375
SNP6376
SNP6377
SNP6378
SNP6379
SNP6380
SNP6381
SNP6382
SNP6383
SNP6384
SNP6385
SNP6386
SNP6387
SNP6388
SNP6389
SNP6390
SNP6391
SNP6393
SNP6394
SNP6395
SNP6396
SNP6397
SNP6398
SNP6399
SNP6400
SNP6401
SNP6402
SNP6403
SNP6404
SNP6405
SNP6406
SNP6407
SNP6408
SNP6409
SNP6410
SNP6411
SNP6412
SNP6413
SNP6414
SNP6415
SNP6416
SNP6417
SNP6418
SNP6419
SNP6420
SNP6421
SNP6422
SNP6423
SNP6424
SNP6425
SNP6426
SNP6427
SNP6428
SNP6429
SNP6430
SNP6431
SNP6432
SNP6433
SNP6434
SNP6435
SNP6436
SNP6437
SNP6438
SNP6439
SNP6440
SNP6441
SNP6442
SNP6443
SNP6444
SNP6445
SNP6446
SNP6447
SNP6448
SNP6449
SNP6450
SNP6451
SNP6452
SNP6453
SNP6454
SNP6455
SNP6456
SNP6457
SNP6458
SNP6459
SNP6460
SNP6461
SNP6462
SNP6463
SNP6464
SNP6465
SNP6466
SNP6467
SNP6468
SNP6469
SNP6470
SNP6471
SNP6472
SNP6473
SNP6474
SNP6475
SNP6476
SNP6477
SNP6478
SNP6479
SNP6480
SNP6481
SNP6482
SNP6483
SNP6484
SNP6485
SNP6486
SNP6487
SNP6488
SNP6489
SNP6490
SNP6491
SNP6492
SNP6493
SNP6494
SNP6495
SNP6496
SNP6497
SNP6498
SNP6499
SNP6500
SNP6501
SNP6502
SNP6503
SNP6505
SNP6506
SNP6507
SNP6508
SNP6509
SNP6510
SNP6511
SNP6512
SNP6513
SNP6514
SNP6515
SNP6516
SNP6517
SNP6518
SNP6519
SNP6520
SNP6521
SNP6522
SNP6523
SNP6524
SNP6525
SNP6526
SNP6527
SNP6528
SNP6529
SNP6530
SNP6531
SNP6532
SNP6533
SNP6534
SNP6535
SNP6536
SNP6537
SNP6538
SNP6539
SNP6540
SNP6541
SNP6542
SNP6543
SNP6544
SNP6545
SNP6546
SNP6547
SNP6548
SNP6549
SNP6550
SNP6551
SNP6552
SNP6553
SNP6554
SNP6555
SNP6556
SNP6557
SNP6558
SNP6559
SNP6560
SNP6561
SNP6562
SNP6563
SNP6564
SNP6565
SNP6566
SNP6567
SNP6568
SNP6569
SNP6570
SNP6571
SNP6572
SNP6573
SNP6574
SNP6575
SNP6576
SNP6577
SNP6578
SNP6579
SNP6580
SNP6581
SNP6582
SNP6583
SNP6584
SNP6585
SNP6586
SNP6587
SNP6588
SNP6589
SNP6590
SNP6591
SNP6592
SNP6593
SNP6594
SNP6595
SNP6596
SNP6597
SNP6598
SNP6599
SNP6600
SNP6601
SNP6602
SNP6603
SNP6604
SNP6605
SNP6606
SNP6607
SNP6608
SNP6609
SNP6610
SNP6611
SNP6612
SNP6613
SNP6614
SNP6615
SNP6616
SNP6617
SNP6618
SNP6619
SNP6620
SNP6621
SNP6622
SNP6623
SNP6624
SNP6625
SNP6626
SNP6627
SNP6628
SNP6629
SNP6630
SNP6631
SNP6632
SNP6633
SNP6634
SNP6635
SNP6636
SNP6637
SNP6638
SNP6639
SNP6640
SNP6641
SNP6642
SNP6643
SNP6644
SNP6645
SNP6646
SNP6648
SNP6649
SNP6650
SNP6651
SNP6652
SNP6653
SNP6654
SNP6655
SNP6656
SNP6657
SNP6658
SNP6659
SNP6660
SNP6661
SNP6662
SNP6663
SNP6664
SNP6665
SNP6666
SNP6667
SNP6668
SNP6669
SNP6670
SNP6671
SNP6672
SNP6673
SNP6674
SNP6675
SNP6676
SNP6677
SNP6678
SNP6679
SNP6680
SNP6681
SNP6682
SNP6683
SNP6684
SNP6685
SNP6686
SNP6687
SNP6688
SNP6689
SNP6690
SNP6691
SNP6692
SNP6693
SNP6694
SNP6695
SNP6696
SNP6697
SNP6698
SNP6699
SNP6700
SNP6701
SNP6702
SNP6703
SNP6704
SNP6705
SNP6706
SNP6707
SNP6708
SNP6709
SNP6710
SNP6711
SNP6712
SNP6713
SNP6714
SNP6715
SNP6716
SNP6717
SNP6718
SNP6719
SNP6720
SNP6721
SNP6722
SNP6723
SNP6724
SNP6725
SNP6726
SNP6727
SNP6728
SNP6729
SNP6730
SNP6731
SNP6732
SNP6733
SNP6734
SNP6735
SNP6736
SNP6737
SNP6738
SNP6739
SNP6740
SNP6741
SNP6742
SNP6743
SNP6744
SNP6745
SNP6746
SNP6747
SNP6748
SNP6749
SNP6750
SNP6751
SNP6752
SNP6753
SNP6754
SNP6755
SNP6756
SNP6757
SNP6758
SNP6759
SNP6760
SNP6761
SNP6762
SNP6764
SNP6765
SNP6766
SNP6767
SNP6768
SNP6769
SNP6770
SNP6771
SNP6772
SNP6773
SNP6774
SNP6775
SNP6776
SNP6777
SNP6778
SNP6779
SNP6780
SNP6781
SNP6782
SNP6783
SNP6784
SNP6785
SNP6786
SNP6787
SNP6788
SNP6789
SNP6790
SNP6791
SNP6792
SNP6793
SNP6794
SNP6795
SNP6796
SNP6797
SNP6798
SNP6799
SNP6800
SNP6801
SNP6802
SNP6803
SNP6804
SNP6805
SNP6806
SNP6807
SNP6808
SNP6809
SNP6810
SNP6811
SNP6812
SNP6813
SNP6814
SNP6815
SNP6816
SNP6817
SNP6818
SNP6819
SNP6820
SNP6821
SNP6822
SNP6823
SNP6824
SNP6825
SNP6826
SNP6827
SNP6828
SNP6829
SNP6830
SNP6831
SNP6832
SNP6833
SNP6834
SNP6835
SNP6836
SNP6837
SNP6838
SNP6839
SNP6840
SNP6841
SNP6842
SNP6843
SNP6844
SNP6845
SNP6846
SNP6847
SNP6848
SNP6849
SNP6850
SNP6851
SNP6852
SNP6854
SNP6855
SNP6856
SNP6858
SNP6859
SNP6860
SNP6861
SNP6862
SNP6863
SNP6864
SNP6865
SNP6866
SNP6867
SNP6868
SNP6869
SNP6870
SNP6871
SNP6872
SNP6873
SNP6874
SNP6875
SNP6876
SNP6877
SNP6878
SNP6879
SNP6880
SNP6881
SNP6882
SNP6883
SNP6884
SNP6885
SNP6886
SNP6887
SNP6888
SNP6889
SNP6890
SNP6891
SNP6892
SNP6893
SNP6894
SNP6895
SNP6896
SNP6897
SNP6898
SNP6899
SNP6900
SNP6901
SNP6902
SNP6903
SNP6904
SNP6905
SNP6906
SNP6907
SNP6908
SNP6909
SNP6910
SNP6911
SNP6912
SNP6913
SNP6914
SNP6915
SNP6916
SNP6917
SNP6918
SNP6919
SNP6920
SNP6921
SNP6922
SNP6923
SNP6924
SNP6925
SNP6926
SNP6927
SNP6928
SNP6929
SNP6930
SNP6931
SNP6932
SNP6933
SNP6934
SNP6935
SNP6936
SNP6937
SNP6938
SNP6939
SNP6940
SNP6941
SNP6942
SNP6943
SNP6944
SNP6945
SNP6946
SNP6947
SNP6948
SNP6949
SNP6950
SNP6951
SNP6952
SNP6953
SNP6954
SNP6955
SNP6956
SNP6957
SNP6958
SNP6959
SNP6960
SNP6961
SNP6962
SNP6963
SNP6964
SNP6965
SNP6966
SNP6967
SNP6968
SNP6969
SNP6970
SNP6971
SNP6972
SNP6973
SNP6974
SNP6975
SNP6976
SNP6977
SNP6978
SNP6979
SNP6980
SNP6981
SNP6982
SNP6983
SNP6984
SNP6985
SNP6986
SNP6987
SNP6988
SNP6989
SNP6990
SNP6991
SNP6992
SNP6993
SNP6994
SNP6995
SNP6996
SNP6997
SNP6998
SNP6999
SNP7000
SNP7001
SNP7002
SNP7003
SNP7004
SNP7005
SNP7006
SNP7007
SNP7008
SNP7009
SNP7010
SNP7011
SNP7012
SNP7013
SNP7014
SNP7015
SNP7016
SNP7017
SNP7018
SNP7019
SNP7020
SNP7021
SNP7022
SNP7023
SNP7024
SNP7025
SNP7026
SNP7027
SNP7028
SNP7029
SNP7030
SNP7031
SNP7032
SNP7033
SNP7034
SNP7035
SNP7036
SNP7037
SNP7038
SNP7039
SNP7040
SNP7041
SNP7042
SNP7043
SNP7044
SNP7045
SNP7046
SNP7047
SNP7048
SNP7049
SNP7050
SNP7051
SNP7052
SNP7053
SNP7054
SNP7055
SNP7056
SNP7057
SNP7058
SNP7059
SNP7060
SNP7061
SNP7062
SNP7063
SNP7064
SNP7065
SNP7066
SNP7067
SNP7068
SNP7069
SNP7070
SNP7071
SNP7072
SNP7073
SNP7074
SNP7075
SNP7076
SNP7077
SNP7078
SNP7079
SNP7080
SNP7081
SNP7082
SNP7083
SNP7084
SNP7085
SNP7086
SNP7087
SNP7088
SNP7089
SNP7090
SNP7091
SNP7092
SNP7093
SNP7094
SNP7095
SNP7096
SNP7097
SNP7098
SNP7099
SNP7100
SNP7101
SNP7102
SNP7103
SNP7104
SNP7105
SNP7106
SNP7107
SNP7108
SNP7109
SNP7110
SNP7111
SNP7112
SNP7114
SNP7115
SNP7116
SNP7117
SNP7118
SNP7119
SNP7120
SNP7121
SNP7122
SNP7123
SNP7124
SNP7125
SNP7126
SNP7127
SNP7128
SNP7129
SNP7130
SNP7131
SNP7132
SNP7133
SNP7134
SNP7135
SNP7136
SNP7137
SNP7138
SNP7139
SNP7140
SNP7141
SNP7142
SNP7143
SNP7144
SNP7145
SNP7146
SNP7147
SNP7148
SNP7149
SNP7150
SNP7151
SNP7152
SNP7153
SNP7154
SNP7155
SNP7156
SNP7157
SNP7158
SNP7159
SNP7160
SNP7161
SNP7162
SNP7163
SNP7164
SNP7165
SNP7166
SNP7167
SNP7168
SNP7169
SNP7170
SNP7171
SNP7172
SNP7173
SNP7174
SNP7175
SNP7176
SNP7177
SNP7178
SNP7179
SNP7180
SNP7181
SNP7182
SNP7183
SNP7184
SNP7185
SNP7186
SNP7187
SNP7188
SNP7189
SNP7190
SNP7191
SNP7192
SNP7193
SNP7194
SNP7195
SNP7196
SNP7197
SNP7198
SNP7199
SNP7200
SNP7201
SNP7202
SNP7203
SNP7204
SNP7205
SNP7206
SNP7207
SNP7208
SNP7209
SNP7210
SNP7211
SNP7212
SNP7213
SNP7214
SNP7215
SNP7216
SNP7217
SNP7218
SNP7219
SNP7220
SNP7221
SNP7222
SNP7223
SNP7224
SNP7225
SNP7226
SNP7227
SNP7228
SNP7229
SNP7230
SNP7231
SNP7232
SNP7233
SNP7234
SNP7235
SNP7236
SNP7237
SNP7238
SNP7239
SNP7240
SNP7241
SNP7242
SNP7243
SNP7244
SNP7245
SNP7246
SNP7247
SNP7248
SNP7249
SNP7250
SNP7251
SNP7252
SNP7253
SNP7254
SNP7255
SNP7256
SNP7257
SNP7258
SNP7259
SNP7260
SNP7261
SNP7262
SNP7263
SNP7264
SNP7265
SNP7266
SNP7267
SNP7268
SNP7269
SNP7270
SNP7271
SNP7272
SNP7273
SNP7274
SNP7275
SNP7276
SNP7277
SNP7278
SNP7279
SNP7280
SNP7281
SNP7282
SNP7283
SNP7284
SNP7285
SNP7286
SNP7287
SNP7288
SNP7289
SNP7290
SNP7291
SNP7292
SNP7293
SNP7294
SNP7295
SNP7296
SNP7297
SNP7298
SNP7299
SNP7300
SNP7301
SNP7302
SNP7303
SNP7304
SNP7305
SNP7306
SNP7307
SNP7308
SNP7309
SNP7310
SNP7311
SNP7312
SNP7313
SNP7314
SNP7315
SNP7316
SNP7317
SNP7318
SNP7319
SNP7320
SNP7321
SNP7322
SNP7323
SNP7324
SNP7325
SNP7326
SNP7327
SNP7328
SNP7329
SNP7330
SNP7332
SNP7333
SNP7334
SNP7335
SNP7336
SNP7337
SNP7338
SNP7339
SNP7340
SNP7341
SNP7342
SNP7343
SNP7344
SNP7345
SNP7346
SNP7347
SNP7348
SNP7349
SNP7350
SNP7351
SNP7352
SNP7353
SNP7354
SNP7355
SNP7356
SNP7357
SNP7358
SNP7359
SNP7360
SNP7361
SNP7362
SNP7363
SNP7364
SNP7365
SNP7366
SNP7367
SNP7368
SNP7369
SNP7370
SNP7371
SNP7372
SNP7373
SNP7374
SNP7375
SNP7376
SNP7377
SNP7378
SNP7379
SNP7380
SNP7381
SNP7382
SNP7383
SNP7384
SNP7385
SNP7386
SNP7387
SNP7388
SNP7389
SNP7390
SNP7391
SNP7392
SNP7393
SNP7394
SNP7395
SNP7396
SNP7397
SNP7398
SNP7399
SNP7400
SNP7401
SNP7402
SNP7403
SNP7404
SNP7405
SNP7406
SNP7407
SNP7408
SNP7409
SNP7410
SNP7411
SNP7412
SNP7413
SNP7414
SNP7415
SNP7416
SNP7417
SNP7418
SNP7419
SNP7420
SNP7421
SNP7422
SNP7423
SNP7424
SNP7425
SNP7426
SNP7427
SNP7428
SNP7429
SNP7430
SNP7431
SNP7432
SNP7433
SNP7434
SNP7435
SNP7436
SNP7437
SNP7438
SNP7439
SNP7440
SNP7441
SNP7442
SNP7443
SNP7444
SNP7445
SNP7446
SNP7447
SNP7448
SNP7449
SNP7450
SNP7451
SNP7452
SNP7453
SNP7454
SNP7455
SNP7456
SNP7457
SNP7458
SNP7459
SNP7460
SNP7461
SNP7462
SNP7463
SNP7464
SNP7465
SNP7466
SNP7467
SNP7468
SNP7469
SNP7470
SNP7471
SNP7472
SNP7473
SNP7474
SNP7475
SNP7476
SNP7477
SNP7478
SNP7479
SNP7480
SNP7481
SNP7482
SNP7483
SNP7484
SNP7485
SNP7486
SNP7487
SNP7488
SNP7489
SNP7490
SNP7491
SNP7492
SNP7493
SNP7494
SNP7495
SNP7496
SNP7497
SNP7499
SNP7500
SNP7501
SNP7502
SNP7503
SNP7504
SNP7505
SNP7506
SNP7507
SNP7508
SNP7509
SNP7510
SNP7511
SNP7512
SNP7513
SNP7514
SNP7515
SNP7516
SNP7518
SNP7519
SNP7520
SNP7521
SNP7522
SNP7523
SNP7524
SNP7525
SNP7526
SNP7527
SNP7528
SNP7529
SNP7530
SNP7531
SNP7532
SNP7533
SNP7534
SNP7535
SNP7536
SNP7537
SNP7538
SNP7539
SNP7540
SNP7541
SNP7542
SNP7543
SNP7544
SNP7545
SNP7546
SNP7547
SNP7548
SNP7549
SNP7550
SNP7551
SNP7552
SNP7553
SNP7554
SNP7555
SNP7556
SNP7557
SNP7558
SNP7559
SNP7560
SNP7561
SNP7562
SNP7563
SNP7564
SNP7565
SNP7566
SNP7567
SNP7568
SNP7569
SNP7570
SNP7571
SNP7572
SNP7573
SNP7574
SNP7575
SNP7576
SNP7577
SNP7578
SNP7579
SNP7580
SNP7581
SNP7582
SNP7583
SNP7584
SNP7585
SNP7586
SNP7587
SNP7588
SNP7589
SNP7590
SNP7592
SNP7593
SNP7594
SNP7595
SNP7596
SNP7597
SNP7598
SNP7599
SNP7600
SNP7601
SNP7602
SNP7603
SNP7604
SNP7605
SNP7606
SNP7607
SNP7609
SNP7610
SNP7611
SNP7612
SNP7613
SNP7614
SNP7615
SNP7616
SNP7617
SNP7618
SNP7619
SNP7620
SNP7621
SNP7622
SNP7623
SNP7624
SNP7625
SNP7626
SNP7627
SNP7628
SNP7629
SNP7630
SNP7631
SNP7632
SNP7633
SNP7634
SNP7635
SNP7636
SNP7637
SNP7638
SNP7639
SNP7640
SNP7641
SNP7642
SNP7643
SNP7644
SNP7645
SNP7646
SNP7647
SNP7648
SNP7649
SNP7650
SNP7651
SNP7652
SNP7653
SNP7654
SNP7655
SNP7656
SNP7657
SNP7658
SNP7659
SNP7660
SNP7661
SNP7662
SNP7663
SNP7664
SNP7665
SNP7666
SNP7667
SNP7668
SNP7669
SNP7670
SNP7672
SNP7673
SNP7674
SNP7675
SNP7676
SNP7677
SNP7678
SNP7679
SNP7680
SNP7681
SNP7682
SNP7683
SNP7684
SNP7685
SNP7686
SNP7687
SNP7688
SNP7689
SNP7690
SNP7691
SNP7692
SNP7693
SNP7694
SNP7695
SNP7696
SNP7697
SNP7698
SNP7699
SNP7700
SNP7701
SNP7702
SNP7703
SNP7704
SNP7705
SNP7706
SNP7707
SNP7708
SNP7709
SNP7710
SNP7711
SNP7712
SNP7713
SNP7714
SNP7715
SNP7716
SNP7717
SNP7719
SNP7720
SNP7721
SNP7722
SNP7723
SNP7724
SNP7725
SNP7726
SNP7727
SNP7728
SNP7729
SNP7730
SNP7731
SNP7732
SNP7733
SNP7734
SNP7735
SNP7736
SNP7737
SNP7738
SNP7739
SNP7740
SNP7741
SNP7742
SNP7743
SNP7744
SNP7745
SNP7746
SNP7747
SNP7748
SNP7749
SNP7750
SNP7751
SNP7752
SNP7753
SNP7754
SNP7755
SNP7756
SNP7757
SNP7758
SNP7759
SNP7760
SNP7761
SNP7762
SNP7763
SNP7764
SNP7765
SNP7766
SNP7767
SNP7768
SNP7769
SNP7770
SNP7771
SNP7772
SNP7773
SNP7774
SNP7775
SNP7776
SNP7777
SNP7778
SNP7779
SNP7780
SNP7781
SNP7782
SNP7783
SNP7784
SNP7785
SNP7786
SNP7787
SNP7788
SNP7789
SNP7790
SNP7791
SNP7792
SNP7793
SNP7794
SNP7795
SNP7796
SNP7797
SNP7798
SNP7799
SNP7801
SNP7802
SNP7803
SNP7804
SNP7805
SNP7806
SNP7807
SNP7808
SNP7809
SNP7810
SNP7811
SNP7812
SNP7813
SNP7814
SNP7815
SNP7816
SNP7817
SNP7818
SNP7819
SNP7820
SNP7821
SNP7822
SNP7823
SNP7824
SNP7825
SNP7826
SNP7827
SNP7828
SNP7829
SNP7830
SNP7831
SNP7832
SNP7833
SNP7834
SNP7835
SNP7836
SNP7837
SNP7838
SNP7839
SNP7840
SNP7841
SNP7842
SNP7843
SNP7844
SNP7845
SNP7846
SNP7847
SNP7848
SNP7849
SNP7850
SNP7851
SNP7852
SNP7853
SNP7854
SNP7855
SNP7856
SNP7857
SNP7858
SNP7859
SNP7860
SNP7861
SNP7862
SNP7863
SNP7864
SNP7865
SNP7866
SNP7867
SNP7868
SNP7869
SNP7870
SNP7871
SNP7872
SNP7873
SNP7874
SNP7875
SNP7876
SNP7877
SNP7878
SNP7879
SNP7880
SNP7881
SNP7882
SNP7883
SNP7884
SNP7885
SNP7886
SNP7887
SNP7888
SNP7889
SNP7890
SNP7891
SNP7892
SNP7893
SNP7894
SNP7895
SNP7896
SNP7897
SNP7899
SNP7900
SNP7901
SNP7902
SNP7903
SNP7904
SNP7905
SNP7906
SNP7907
SNP7908
SNP7909
SNP7910
SNP7911
SNP7912
SNP7913
SNP7914
SNP7915
SNP7916
SNP7917
SNP7918
SNP7919
SNP7920
SNP7921
SNP7922
SNP7923
SNP7924
SNP7925
SNP7926
SNP7927
SNP7928
SNP7929
SNP7930
SNP7931
SNP7932
SNP7933
SNP7934
SNP7935
SNP7936
SNP7937
SNP7938
SNP7939
SNP7940
SNP7941
SNP7942
SNP7943
SNP7944
SNP7945
SNP7946
SNP7947
SNP7948
SNP7949
SNP7950
SNP7951
SNP7952
SNP7953
SNP7954
SNP7955
SNP7957
SNP7958
SNP7959
SNP7960
SNP7961
SNP7962
SNP7963
SNP7964
SNP7965
SNP7966
SNP7967
SNP7968
SNP7969
SNP7970
SNP7971
SNP7972
SNP7973
SNP7974
SNP7975
SNP7976
SNP7977
SNP7978
SNP7979
SNP7980
SNP7981
SNP7982
SNP7983
SNP7984
SNP7985
SNP7986
SNP7987
SNP7988
SNP7989
SNP7990
SNP7991
SNP7992
SNP7993
SNP7994
SNP7995
SNP7996
SNP7997
SNP7998
SNP7999
SNP8000
SNP8001
SNP8002
SNP8003
SNP8004
SNP8005
SNP8006
SNP8007
SNP8008
SNP8009
SNP8010
SNP8011
SNP8012
SNP8013
SNP8014
SNP8015
SNP8016
SNP8017
SNP8018
SNP8019
SNP8020
SNP8021
SNP8022
SNP8023
SNP8024
SNP8025
SNP8026
SNP8027
SNP8028
SNP8029
SNP8030
SNP8031
SNP8032
SNP8033
SNP8034
SNP8035
SNP8036
SNP8037
SNP8038
SNP8039
SNP8040
SNP8041
SNP8042
SNP8043
SNP8044
SNP8045
SNP8046
SNP8047
SNP8048
SNP8049
SNP8050
SNP8051
SNP8052
SNP8053
SNP8054
SNP8055
SNP8056
SNP8057
SNP8058
SNP8059
SNP8060
SNP8061
SNP8062
SNP8063
SNP8064
SNP8065
SNP8066
SNP8067
SNP8068
SNP8069
SNP8070
SNP8071
SNP8072
SNP8073
SNP8074
SNP8075
SNP8076
SNP8077
SNP8078
SNP8079
SNP8080
SNP8081
SNP8082
SNP8083
SNP8084
SNP8085
SNP8086
SNP8087
SNP8088
SNP8089
SNP8090
SNP8091
SNP8092
SNP8093
SNP8094
SNP8095
SNP8096
SNP8097
SNP8098
SNP8099
SNP8100
SNP8101
SNP8102
SNP8103
SNP8104
SNP8105
SNP8106
SNP8107
SNP8108
SNP8109
SNP8110
SNP8111
SNP8112
SNP8113
SNP8114
SNP8115
SNP8116
SNP8117
SNP8118
SNP8119
SNP8120
SNP8121
SNP8122
SNP8123
SNP8124
SNP8125
SNP8126
SNP8127
SNP8128
SNP8129
SNP8130
SNP8131
SNP8132
SNP8133
SNP8134
SNP8135
SNP8136
SNP8137
SNP8138
SNP8139
SNP8140
SNP8141
SNP8142
SNP8143
SNP8144
SNP8145
SNP8146
SNP8147
SNP8148
SNP8149
SNP8150
SNP8151
SNP8152
SNP8153
SNP8154
SNP8155
SNP8156
SNP8157
SNP8158
SNP8159
SNP8160
SNP8161
SNP8162
SNP8163
SNP8164
SNP8165
SNP8167
SNP8168
SNP8169
SNP8170
SNP8171
SNP8172
SNP8173
SNP8174
SNP8175
SNP8176
SNP8177
SNP8178
SNP8179
SNP8180
SNP8181
SNP8182
SNP8183
SNP8184
SNP8185
SNP8186
SNP8187
SNP8188
SNP8189
SNP8190
SNP8191
SNP8192
SNP8193
SNP8194
SNP8195
SNP8197
SNP8198
SNP8199
SNP8200
SNP8201
SNP8202
SNP8203
SNP8204
SNP8205
SNP8206
SNP8207
SNP8208
SNP8209
SNP8210
SNP8211
SNP8212
SNP8213
SNP8214
SNP8215
SNP8216
SNP8217
SNP8218
SNP8219
SNP8220
SNP8221
SNP8222
SNP8223
SNP8224
SNP8225
SNP8226
SNP8227
SNP8228
SNP8229
SNP8230
SNP8231
SNP8232
SNP8233
SNP8234
SNP8235
SNP8236
SNP8237
SNP8238
SNP8239
SNP8240
SNP8241
SNP8242
SNP8243
SNP8244
SNP8245
SNP8246
SNP8247
SNP8248
SNP8249
SNP8250
SNP8251
SNP8252
SNP8253
SNP8254
SNP8255
SNP8256
SNP8257
SNP8258
SNP8259
SNP8260
SNP8261
SNP8262
SNP8263
SNP8264
SNP8265
SNP8266
SNP8267
SNP8268
SNP8269
SNP8270
SNP8271
SNP8272
SNP8273
SNP8274
SNP8275
SNP8276
SNP8277
SNP8278
SNP8279
SNP8280
SNP8281
SNP8282
SNP8283
SNP8284
SNP8285
SNP8286
SNP8287
SNP8288
SNP8289
SNP8290
SNP8291
SNP8292
SNP8293
SNP8294
SNP8295
SNP8296
SNP8297
SNP8298
SNP8299
SNP8300
SNP8301
SNP8302
SNP8303
SNP8304
SNP8305
SNP8306
SNP8307
SNP8308
SNP8309
SNP8311
SNP8312
SNP8313
SNP8314
SNP8315
SNP8316
SNP8317
SNP8318
SNP8319
SNP8320
SNP8321
SNP8322
SNP8323
SNP8324
SNP8325
SNP8326
SNP8327
SNP8328
SNP8329
SNP8330
SNP8331
SNP8332
SNP8333
SNP8334
SNP8335
SNP8336
SNP8337
SNP8338
SNP8339
SNP8340
SNP8341
SNP8342
SNP8343
SNP8344
SNP8345
SNP8346
SNP8347
SNP8348
SNP8349
SNP8350
SNP8351
SNP8352
SNP8353
SNP8354
SNP8355
SNP8356
SNP8357
SNP8358
SNP8359
SNP8360
SNP8361
SNP8362
SNP8363
SNP8364
SNP8365
SNP8366
SNP8367
SNP8368
SNP8369
SNP8370
SNP8371
SNP8372
SNP8373
SNP8374
SNP8375
SNP8376
SNP8377
SNP8378
SNP8379
SNP8380
SNP8381
SNP8382
SNP8383
SNP8384
SNP8385
SNP8386
SNP8387
SNP8388
SNP8389
SNP8390
SNP8391
SNP8392
SNP8393
SNP8394
SNP8395
SNP8396
SNP8397
SNP8398
SNP8399
SNP8400
SNP8401
SNP8402
SNP8403
SNP8404
SNP8405
SNP8406
SNP8407
SNP8408
SNP8409
SNP8410
SNP8411
SNP8412
SNP8413
SNP8414
SNP8415
SNP8416
SNP8417
SNP8418
SNP8419
SNP8420
SNP8421
SNP8423
SNP8424
SNP8425
SNP8426
SNP8427
SNP8428
SNP8429
SNP8430
SNP8431
SNP8432
SNP8433
SNP8434
SNP8435
SNP8436
SNP8437
SNP8438
SNP8440
SNP8441
SNP8442
SNP8443
SNP8444
SNP8445
SNP8446
SNP8447
SNP8448
SNP8449
SNP8450
SNP8451
SNP8452
SNP8453
SNP8454
SNP8455
SNP8456
SNP8457
SNP8458
SNP8459
SNP8460
SNP8462
SNP8463
SNP8464
SNP8465
SNP8466
SNP8467
SNP8468
SNP8469
SNP8470
SNP8471
SNP8472
SNP8473
SNP8474
SNP8475
SNP8476
SNP8477
SNP8478
SNP8479
SNP8480
SNP8481
SNP8482
SNP8483
SNP8484
SNP8485
SNP8486
SNP8487
SNP8488
SNP8489
SNP8490
SNP8491
SNP8492
SNP8493
SNP8494
SNP8495
SNP8496
SNP8497
SNP8498
SNP8499
SNP8500
SNP8501
SNP8502
SNP8503
SNP8504
SNP8505
SNP8506
SNP8507
SNP8508
SNP8509
SNP8510
SNP8511
SNP8512
SNP8513
SNP8514
SNP8515
SNP8516
SNP8517
SNP8518
SNP8519
SNP8520
SNP8521
SNP8522
SNP8523
SNP8524
SNP8525
SNP8526
SNP8527
SNP8528
SNP8529
SNP8530
SNP8531
SNP8532
SNP8533
SNP8534
SNP8535
SNP8536
SNP8537
SNP8538
SNP8539
SNP8540
SNP8541
SNP8542
SNP8543
SNP8544
SNP8545
SNP8546
SNP8547
SNP8548
SNP8549
SNP8550
SNP8551
SNP8552
SNP8553
SNP8554
SNP8555
SNP8556
SNP8557
SNP8558
SNP8559
SNP8560
SNP8561
SNP8562
SNP8563
SNP8564
SNP8565
SNP8566
SNP8567
SNP8568
SNP8569
SNP8570
SNP8571
SNP8572
SNP8573
SNP8574
SNP8575
SNP8576
SNP8577
SNP8578
SNP8579
SNP8580
SNP8581
SNP8582
SNP8583
SNP8584
SNP8585
SNP8586
SNP8587
SNP8588
SNP8589
SNP8590
SNP8591
SNP8592
SNP8593
SNP8594
SNP8595
SNP8596
SNP8597
SNP8598
SNP8599
SNP8600
SNP8601
SNP8602
SNP8603
SNP8604
SNP8605
SNP8606
SNP8607
SNP8608
SNP8609
SNP8610
SNP8611
SNP8612
SNP8613
SNP8614
SNP8615
SNP8616
SNP8617
SNP8618
SNP8619
SNP8620
SNP8621
SNP8622
SNP8623
SNP8624
SNP8625
SNP8626
SNP8627
SNP8628
SNP8629
SNP8630
SNP8631
SNP8632
SNP8633
SNP8634
SNP8635
SNP8636
SNP8637
SNP8638
SNP8639
SNP8640
SNP8641
SNP8642
SNP8643
SNP8644
SNP8645
SNP8646
SNP8647
SNP8648
SNP8649
SNP8650
SNP8651
SNP8652
SNP8653
SNP8654
SNP8655
SNP8656
SNP8657
SNP8658
SNP8659
SNP8660
SNP8661
SNP8662
SNP8663
SNP8664
SNP8665
SNP8666
SNP8667
SNP8668
SNP8669
SNP8670
SNP8671
SNP8672
SNP8673
SNP8674
SNP8675
SNP8676
SNP8677
SNP8678
SNP8679
SNP8680
SNP8681
SNP8682
SNP8683
SNP8684
SNP8685
SNP8686
SNP8687
SNP8688
SNP8689
SNP8690
SNP8691
SNP8692
SNP8693
SNP8694
SNP8695
SNP8696
SNP8697
SNP8698
SNP8699
SNP8700
SNP8701
SNP8702
SNP8703
SNP8704
SNP8705
SNP8706
SNP8707
SNP8708
SNP8709
SNP8710
SNP8711
SNP8712
SNP8713
SNP8714
SNP8715
SNP8716
SNP8717
SNP8718
SNP8719
SNP8720
SNP8721
SNP8722
SNP8723
SNP8724
SNP8725
SNP8726
SNP8727
SNP8728
SNP8729
SNP8730
SNP8731
SNP8732
SNP8733
SNP8734
SNP8735
SNP8736
SNP8737
SNP8738
SNP8739
SNP8740
SNP8741
SNP8742
SNP8743
SNP8744
SNP8745
SNP8746
SNP8747
SNP8748
SNP8749
SNP8750
SNP8751
SNP8752
SNP8753
SNP8754
SNP8755
SNP8756
SNP8757
SNP8758
SNP8759
SNP8760
SNP8761
SNP8762
SNP8763
SNP8764
SNP8765
SNP8766
SNP8767
SNP8768
SNP8769
SNP8770
SNP8771
SNP8772
SNP8773
SNP8774
SNP8775
SNP8776
SNP8777
SNP8778
SNP8779
SNP8780
SNP8781
SNP8782
SNP8783
SNP8784
SNP8785
SNP8786
SNP8787
SNP8788
SNP8789
SNP8790
SNP8791
SNP8792
SNP8793
SNP8794
SNP8795
SNP8796
SNP8797
SNP8798
SNP8799
SNP8800
SNP8801
SNP8802
SNP8803
SNP8804
SNP8805
SNP8806
SNP8807
SNP8808
SNP8809
SNP8810
SNP8811
SNP8812
SNP8813
SNP8814
SNP8816
SNP8817
SNP8818
SNP8819
SNP8820
SNP8821
SNP8822
SNP8823
SNP8824
SNP8825
SNP8826
SNP8827
SNP8828
SNP8829
SNP8830
SNP8831
SNP8832
SNP8833
SNP8834
SNP8835
SNP8836
SNP8837
SNP8838
SNP8839
SNP8840
SNP8841
SNP8842
SNP8843
SNP8844
SNP8845
SNP8846
SNP8847
SNP8848
SNP8849
SNP8850
SNP8851
SNP8852
SNP8853
SNP8854
SNP8855
SNP8856
SNP8857
SNP8858
SNP8859
SNP8860
SNP8861
SNP8862
SNP8863
SNP8864
SNP8865
SNP8866
SNP8867
SNP8868
SNP8869
SNP8870
SNP8871
SNP8872
SNP8873
SNP8874
SNP8875
SNP8876
SNP8877
SNP8878
SNP8879
SNP8880
SNP8881
SNP8882
SNP8883
SNP8884
SNP8885
SNP8886
SNP8887
SNP8888
SNP8889
SNP8890
SNP8891
SNP8892
SNP8893
SNP8894
SNP8895
SNP8896
SNP8897
SNP8898
SNP8899
SNP8900
SNP8901
SNP8902
SNP8903
SNP8904
SNP8905
SNP8906
SNP8907
SNP8908
SNP8909
SNP8910
SNP8911
SNP8912
SNP8913
SNP8914
SNP8915
SNP8916
SNP8917
SNP8918
SNP8919
SNP8920
SNP8921
SNP8922
SNP8923
SNP8924
SNP8925
SNP8926
SNP8927
SNP8928
SNP8929
SNP8930
SNP8931
SNP8932
SNP8933
SNP8934
SNP8935
SNP8936
SNP8937
SNP8938
SNP8939
SNP8940
SNP8941
SNP8942
SNP8943
SNP8944
SNP8945
SNP8946
SNP8947
SNP8948
SNP8949
SNP8950
SNP8951
SNP8952
SNP8953
SNP8954
SNP8955
SNP8956
SNP8957
SNP8958
SNP8959
SNP8960
SNP8961
SNP8962
SNP8963
SNP8964
SNP8965
SNP8966
SNP8967
SNP8968
SNP8969
SNP8970
SNP8971
SNP8972
SNP8973
SNP8974
SNP8975
SNP8976
SNP8977
SNP8978
SNP8979
SNP8980
SNP8981
SNP8982
SNP8983
SNP8984
SNP8985
SNP8986
SNP8987
SNP8988
SNP8989
SNP8990
SNP8991
SNP8992
SNP8993
SNP8994
SNP8995
SNP8996
SNP8997
SNP8998
SNP8999
SNP9000
SNP9001
SNP9002
SNP9003
SNP9004
SNP9005
SNP9006
SNP9007
SNP9008
SNP9009
SNP9010
SNP9011
SNP9012
SNP9013
SNP9014
SNP9015
SNP9016
SNP9017
SNP9018
SNP9019
SNP9020
SNP9021
SNP9022
SNP9023
SNP9024
SNP9025
SNP9026
SNP9027
SNP9028
SNP9029
SNP9030
SNP9031
SNP9032
SNP9033
SNP9034
SNP9035
SNP9036
SNP9037
SNP9038
SNP9039
SNP9040
SNP9041
SNP9042
SNP9043
SNP9045
SNP9046
SNP9047
SNP9048
SNP9049
SNP9050
SNP9051
SNP9052
SNP9053
SNP9054
SNP9055
SNP9056
SNP9057
SNP9058
SNP9059
SNP9060
SNP9061
SNP9062
SNP9063
SNP9064
SNP9065
SNP9066
SNP9067
SNP9068
SNP9069
SNP9070
SNP9071
SNP9072
SNP9073
SNP9074
SNP9075
SNP9076
SNP9077
SNP9078
SNP9079
SNP9080
SNP9081
SNP9082
SNP9083
SNP9084
SNP9085
SNP9086
SNP9087
SNP9088
SNP9089
SNP9090
SNP9091
SNP9092
SNP9093
SNP9094
SNP9095
SNP9096
SNP9097
SNP9098
SNP9099
SNP9100
SNP9101
SNP9102
SNP9103
SNP9104
SNP9105
SNP9106
SNP9107
SNP9108
SNP9109
SNP9110
SNP9111
SNP9112
SNP9113
SNP9114
SNP9115
SNP9116
SNP9117
SNP9118
SNP9119
SNP9120
SNP9121
SNP9122
SNP9123
SNP9124
SNP9125
SNP9126
SNP9127
SNP9128
SNP9129
SNP9130
SNP9131
SNP9132
SNP9133
SNP9134
SNP9135
SNP9136
SNP9137
SNP9138
SNP9139
SNP9140
SNP9141
SNP9142
SNP9143
SNP9144
SNP9145
SNP9146
SNP9147
SNP9148
SNP9149
SNP9150
SNP9151
SNP9152
SNP9153
SNP9154
SNP9155
SNP9156
SNP9157
SNP9158
SNP9159
SNP9160
SNP9161
SNP9162
SNP9163
SNP9164
SNP9165
SNP9166
SNP9167
SNP9168
SNP9169
SNP9170
SNP9171
SNP9172
SNP9173
SNP9174
SNP9175
SNP9176
SNP9177
SNP9178
SNP9179
SNP9180
SNP9181
SNP9182
SNP9183
SNP9184
SNP9185
SNP9186
SNP9187
SNP9188
SNP9189
SNP9190
SNP9191
SNP9192
SNP9193
SNP9194
SNP9195
SNP9196
SNP9197
SNP9199
SNP9200
SNP9201
SNP9202
SNP9203
SNP9204
SNP9205
SNP9206
SNP9207
SNP9208
SNP9209
SNP9210
SNP9211
SNP9212
SNP9213
SNP9214
SNP9215
SNP9216
SNP9217
SNP9218
SNP9219
SNP9220
SNP9221
SNP9222
SNP9223
SNP9224
SNP9225
SNP9226
SNP9227
SNP9228
SNP9229
SNP9230
SNP9231
SNP9232
SNP9233
SNP9234
SNP9235
SNP9236
SNP9237
SNP9238
SNP9239
SNP9240
SNP9241
SNP9242
SNP9243
SNP9244
SNP9245
SNP9246
SNP9247
SNP9248
SNP9250
SNP9251
SNP9252
SNP9253
SNP9254
SNP9255
SNP9256
SNP9257
SNP9258
SNP9259
SNP9260
SNP9261
SNP9262
SNP9263
SNP9264
SNP9265
SNP9266
SNP9267
SNP9268
SNP9269
SNP9270
SNP9271
SNP9272
SNP9273
SNP9274
SNP9275
SNP9276
SNP9277
SNP9278
SNP9279
SNP9280
SNP9281
SNP9282
SNP9283
SNP9284
SNP9285
SNP9286
SNP9287
SNP9288
SNP9289
SNP9290
SNP9291
SNP9292
SNP9293
SNP9294
SNP9295
SNP9296
SNP9297
SNP9298
SNP9299
SNP9300
SNP9301
SNP9302
SNP9303
SNP9304
SNP9305
SNP9306
SNP9307
SNP9308
SNP9309
SNP9311
SNP9312
SNP9313
SNP9314
SNP9315
SNP9316
SNP9317
SNP9318
SNP9319
SNP9320
SNP9321
SNP9322
SNP9323
SNP9324
SNP9325
SNP9326
SNP9327
SNP9328
SNP9329
SNP9330
SNP9331
SNP9332
SNP9333
SNP9334
SNP9335
SNP9336
SNP9337
SNP9338
SNP9339
SNP9340
SNP9341
SNP9342
SNP9343
SNP9344
SNP9345
SNP9346
SNP9347
SNP9348
SNP9349
SNP9350
SNP9351
SNP9352
SNP9354
SNP9355
SNP9356
SNP9357
SNP9358
SNP9359
SNP9360
SNP9361
SNP9362
SNP9363
SNP9364
SNP9365
SNP9366
SNP9367
SNP9368
SNP9369
SNP9370
SNP9371
SNP9372
SNP9373
SNP9374
SNP9376
SNP9377
SNP9378
SNP9379
SNP9380
SNP9381
SNP9382
SNP9383
SNP9384
SNP9385
SNP9386
SNP9387
SNP9388
SNP9389
SNP9390
SNP9391
SNP9392
SNP9393
SNP9394
SNP9395
SNP9396
SNP9397
SNP9398
SNP9399
SNP9400
SNP9401
SNP9402
SNP9403
SNP9404
SNP9405
SNP9406
SNP9407
SNP9408
SNP9409
SNP9410
SNP9411
SNP9412
SNP9413
SNP9414
SNP9415
SNP9416
SNP9418
SNP9419
SNP9420
SNP9421
SNP9422
SNP9423
SNP9424
SNP9425
SNP9426
SNP9427
SNP9428
SNP9429
SNP9430
SNP9431
SNP9432
SNP9433
SNP9434
SNP9435
SNP9436
SNP9437
SNP9438
SNP9439
SNP9440
SNP9442
SNP9443
SNP9444
SNP9445
SNP9446
SNP9447
SNP9448
SNP9449
SNP9450
SNP9451
SNP9452
SNP9453
SNP9454
SNP9455
SNP9456
SNP9457
SNP9458
SNP9459
SNP9460
SNP9461
SNP9462
SNP9463
SNP9464
SNP9465
SNP9466
SNP9467
SNP9468
SNP9470
SNP9471
SNP9472
SNP9473
SNP9474
SNP9475
SNP9476
SNP9477
SNP9478
SNP9479
SNP9480
SNP9481
SNP9482
SNP9483
SNP9484
SNP9485
SNP9486
SNP9487
SNP9488
SNP9489
SNP9490
SNP9491
SNP9492
SNP9493
SNP9494
SNP9495
SNP9496
SNP9497
SNP9498
SNP9499
SNP9500
SNP9501
SNP9502
SNP9503
SNP9504
SNP9505
SNP9506
SNP9507
SNP9508
SNP9509
SNP9510
SNP9511
SNP9512
SNP9513
SNP9514
SNP9515
SNP9516
SNP9517
SNP9518
SNP9519
SNP9520
SNP9521
SNP9522
SNP9523
SNP9524
SNP9525
SNP9526
SNP9527
SNP9528
SNP9529
SNP9530
SNP9531
SNP9532
SNP9533
SNP9534
SNP9535
SNP9536
SNP9537
SNP9538
SNP9539
SNP9540
SNP9541
SNP9542
SNP9543
SNP9544
SNP9545
SNP9546
SNP9547
SNP9548
SNP9549
SNP9550
SNP9551
SNP9552
SNP9553
SNP9554
SNP9555
SNP9556
SNP9557
SNP9558
SNP9559
SNP9560
SNP9561
SNP9562
SNP9563
SNP9565
SNP9566
SNP9567
SNP9568
SNP9569
SNP9570
SNP9571
SNP9572
SNP9573
SNP9574
SNP9576
SNP9577
SNP9578
SNP9579
SNP9580
SNP9581
SNP9582
SNP9583
SNP9584
SNP9585
SNP9586
SNP9587
SNP9588
SNP9589
SNP9590
SNP9591
SNP9592
SNP9593
SNP9594
SNP9595
SNP9596
SNP9597
SNP9598
SNP9599
SNP9600
SNP9601
SNP9602
SNP9603
SNP9604
SNP9605
SNP9606
SNP9607
SNP9608
SNP9609
SNP9610
SNP9611
SNP9612
SNP9613
SNP9614
SNP9615
SNP9616
SNP9617
SNP9618
SNP9619
SNP9620
SNP9621
SNP9622
SNP9623
SNP9624
SNP9625
SNP9626
SNP9627
SNP9628
SNP9629
SNP9630
SNP9631
SNP9633
SNP9634
SNP9635
SNP9636
SNP9637
SNP9638
SNP9639
SNP9640
SNP9641
SNP9642
SNP9643
SNP9644
SNP9645
SNP9646
SNP9647
SNP9648
SNP9649
SNP9650
SNP9651
SNP9652
SNP9653
SNP9654
SNP9655
SNP9656
SNP9657
SNP9658
SNP9659
SNP9660
SNP9661
SNP9663
SNP9664
SNP9665
SNP9666
SNP9667
SNP9668
SNP9669
SNP9670
SNP9671
SNP9672
SNP9673
SNP9674
SNP9675
SNP9676
SNP9677
SNP9678
SNP9679
SNP9680
SNP9681
SNP9682
SNP9683
SNP9684
SNP9685
SNP9686
SNP9687
SNP9688
SNP9689
SNP9690
SNP9691
SNP9692
SNP9693
SNP9694
SNP9695
SNP9696
SNP9697
SNP9698
SNP9699
SNP9700
SNP9701
SNP9702
SNP9703
SNP9704
SNP9705
SNP9706
SNP9707
SNP9708
SNP9709
SNP9710
SNP9711
SNP9712
SNP9713
SNP9714
SNP9715
SNP9716
SNP9717
SNP9718
SNP9719
SNP9720
SNP9721
SNP9722
SNP9723
SNP9724
SNP9725
SNP9726
SNP9727
SNP9728
SNP9729
SNP9730
SNP9731
SNP9732
SNP9733
SNP9734
SNP9735
SNP9736
SNP9737
SNP9738
SNP9739
SNP9740
SNP9741
SNP9742
SNP9743
SNP9744
SNP9745
SNP9746
SNP9747
SNP9748
SNP9749
SNP9750
SNP9751
SNP9752
SNP9753
SNP9754
SNP9755
SNP9756
SNP9757
SNP9758
SNP9759
SNP9760
SNP9761
SNP9762
SNP9763
SNP9764
SNP9765
SNP9766
SNP9767
SNP9768
SNP9769
SNP9770
SNP9771
SNP9772
SNP9773
SNP9774
SNP9775
SNP9776
SNP9777
SNP9778
SNP9779
SNP9780
SNP9781
SNP9782
SNP9783
SNP9784
SNP9785
SNP9786
SNP9787
SNP9788
SNP9789
SNP9790
SNP9791
SNP9792
SNP9793
SNP9794
SNP9795
SNP9796
SNP9797
SNP9798
SNP9799
SNP9800
SNP9801
SNP9802
SNP9803
SNP9804
SNP9805
SNP9806
SNP9807
SNP9808
SNP9809
SNP9810
SNP9811
SNP9812
SNP9813
SNP9814
SNP9815
SNP9816
SNP9817
SNP9818
SNP9819
SNP9820
SNP9821
SNP9822
SNP9823
SNP9824
SNP9825
SNP9826
SNP9827
SNP9828
SNP9829
SNP9830
SNP9831
SNP9832
SNP9833
SNP9834
SNP9835
SNP9836
SNP9837
SNP9838
SNP9839
SNP9840
SNP9841
SNP9842
SNP9843
SNP9844
SNP9845
SNP9846
SNP9847
SNP9848
SNP9849
SNP9850
SNP9851
SNP9852
SNP9853
SNP9854
SNP9855
SNP9856
SNP9857
SNP9858
SNP9859
SNP9860
SNP9861
SNP9862
SNP9863
SNP9864
SNP9865
SNP9866
SNP9867
SNP9868
SNP9869
SNP9870
SNP9871
SNP9872
SNP9873
SNP9874
SNP9875
SNP9876
SNP9877
SNP9878
SNP9879
SNP9880
SNP9881
SNP9882
SNP9883
SNP9884
SNP9885
SNP9886
SNP9887
SNP9888
SNP9889
SNP9890
SNP9891
SNP9892
SNP9893
SNP9894
SNP9895
SNP9896
SNP9897
SNP9898
SNP9899
SNP9900
SNP9901
SNP9902
SNP9903
SNP9904
SNP9905
SNP9906
SNP9907
SNP9908
SNP9909
SNP9910
SNP9911
SNP9912
SNP9913
SNP9914
SNP9915
SNP9916
SNP9917
SNP9918
SNP9919
SNP9920
SNP9921
SNP9922
SNP9923
SNP9924
SNP9925
SNP9926
SNP9927
SNP9928
SNP9929
SNP9930
SNP9931
SNP9932
SNP9933
SNP9934
SNP9935
SNP9936
SNP9937
SNP9938
SNP9939
SNP9941
SNP9943
SNP9944
SNP9945
SNP9946
SNP9947
SNP9948
SNP9949
SNP9950
SNP9951
SNP9952
SNP9953
SNP9954
SNP9955
SNP9956
SNP9957
SNP9958
SNP9959
SNP9960
SNP9961
SNP9962
SNP9963
SNP9964
SNP9965
SNP9966
SNP9967
SNP9968
SNP9969
SNP9970
SNP9971
SNP9972
SNP9973
SNP9974
SNP9975
SNP9976
SNP9977
SNP9978
SNP9979
SNP9980
SNP9981
SNP9982
SNP9983
SNP9984
SNP9985
SNP9986
SNP9987
SNP9988
SNP9989
SNP9990
SNP9991
SNP9992
SNP9993
SNP9994
SNP9995
SNP9996
SNP9997
SNP9998
SNP9999
SNP10000
SNP10001
SNP10002
SNP10003
SNP10004
SNP10005
SNP10006
SNP10007
SNP10008
SNP10009
SNP10010
SNP10011
SNP10012
SNP10013
SNP10014
SNP10015
SNP10016
SNP10017
SNP10018
SNP10019
SNP10020
SNP10021
SNP10022
SNP10023
SNP10024
SNP10025
SNP10026
SNP10027
SNP10028
SNP10029
SNP10030
SNP10031
SNP10032
SNP10033
SNP10035
SNP10036
SNP10037
SNP10038
SNP10039
SNP10040
SNP10041
SNP10042
SNP10043
SNP10044
SNP10045
SNP10046
SNP10047
SNP10048
SNP10049
SNP10050
SNP10051
SNP10052
SNP10053
SNP10054
SNP10055
SNP10056
SNP10057
SNP10058
SNP10059
SNP10060
SNP10061
SNP10062
SNP10063
SNP10064
SNP10065
SNP10066
SNP10067
SNP10068
SNP10069
SNP10070
SNP10071
SNP10072
SNP10073
SNP10074
SNP10075
SNP10076
SNP10077
SNP10078
SNP10079
SNP10080
SNP10081
SNP10082
SNP10083
SNP10084
SNP10085
SNP10086
SNP10087
SNP10088
SNP10089
SNP10090
SNP10091
SNP10092
SNP10093
SNP10094
SNP10095
SNP10096
SNP10097
SNP10098
SNP10099
SNP10100
SNP10101
SNP10102
SNP10103
SNP10104
SNP10105
SNP10106
SNP10107
SNP10108
SNP10109
SNP10110
SNP10111
SNP10112
SNP10113
SNP10114
SNP10115
SNP10116
SNP10117
SNP10118
SNP10119
SNP10120
SNP10121
SNP10122
SNP10123
SNP10124
SNP10125
SNP10126
SNP10127
SNP10128
SNP10129
SNP10130
SNP10131
SNP10132
SNP10133
SNP10134
SNP10135
SNP10136
SNP10137
SNP10138
SNP10139
SNP10140
SNP10141
SNP10142
SNP10143
SNP10144
SNP10145
SNP10146
SNP10147
SNP10148
SNP10149
SNP10150
SNP10151
SNP10152
SNP10153
SNP10154
SNP10156
SNP10157
SNP10158
SNP10159
SNP10160
SNP10161
SNP10162
SNP10163
SNP10164
SNP10165
SNP10167
SNP10168
SNP10169
SNP10170
SNP10171
SNP10172
SNP10173
SNP10174
SNP10175
SNP10176
SNP10177
SNP10178
SNP10179
SNP10180
SNP10181
SNP10182
SNP10183
SNP10184
SNP10185
SNP10186
SNP10187
SNP10188
SNP10189
SNP10190
SNP10191
SNP10192
SNP10194
SNP10195
SNP10196
SNP10197
SNP10198
SNP10199
SNP10200
SNP10201
SNP10202
SNP10203
SNP10204
SNP10205
SNP10206
SNP10207
SNP10208
SNP10209
SNP10210
SNP10211
SNP10212
SNP10213
SNP10214
SNP10215
SNP10216
SNP10217
SNP10218
SNP10219
SNP10220
SNP10221
SNP10222
SNP10223
SNP10224
SNP10225
SNP10226
SNP10227
SNP10228
SNP10229
SNP10230
SNP10231
SNP10232
SNP10233
SNP10234
SNP10235
SNP10236
SNP10237
SNP10238
SNP10239
SNP10240
SNP10241
SNP10242
SNP10243
SNP10244
SNP10245
SNP10246
SNP10247
SNP10248
SNP10249
SNP10250
SNP10251
SNP10252
SNP10253
SNP10254
SNP10255
SNP10256
SNP10257
SNP10258
SNP10259
SNP10260
SNP10261
SNP10262
SNP10263
SNP10264
SNP10265
SNP10266
SNP10267
SNP10268
SNP10269
SNP10270
SNP10271
SNP10272
SNP10273
SNP10274
SNP10275
SNP10276
SNP10277
SNP10278
SNP10279
SNP10280
SNP10281
SNP10282
SNP10283
SNP10284
SNP10285
SNP10286
SNP10287
SNP10288
SNP10289
SNP10290
SNP10291
SNP10292
SNP10293
SNP10294
SNP10295
SNP10296
SNP10297
SNP10298
SNP10299
SNP10300
SNP10301
SNP10302
SNP10303
SNP10304
SNP10305
SNP10306
SNP10307
SNP10308
SNP10309
SNP10310
SNP10311
SNP10312
SNP10313
SNP10314
SNP10315
SNP10316
SNP10317
SNP10318
SNP10319
SNP10320
SNP10321
SNP10322
SNP10323
SNP10324
SNP10325
SNP10326
SNP10327
SNP10328
SNP10329
SNP10330
SNP10331
SNP10332
SNP10333
SNP10334
SNP10335
SNP10336
SNP10337
SNP10338
SNP10339
SNP10340
SNP10341
SNP10342
SNP10343
SNP10344
SNP10345
SNP10346
SNP10347
SNP10348
SNP10349
SNP10350
SNP10351
SNP10352
SNP10353
SNP10354
SNP10355
SNP10356
SNP10357
SNP10358
SNP10359
SNP10360
SNP10361
SNP10362
SNP10363
SNP10364
SNP10365
SNP10366
SNP10367
SNP10368
SNP10369
SNP10370
SNP10371
SNP10373
SNP10374
SNP10375
SNP10376
SNP10377
SNP10378
SNP10379
SNP10380
SNP10381
SNP10382
SNP10383
SNP10384
SNP10385
SNP10386
SNP10387
SNP10388
SNP10389
SNP10390
SNP10391
SNP10392
SNP10393
SNP10394
SNP10395
SNP10396
SNP10397
SNP10398
SNP10399
SNP10400
SNP10401
SNP10402
SNP10403
SNP10404
SNP10405
SNP10406
SNP10407
SNP10408
SNP10409
SNP10410
SNP10411
SNP10412
SNP10413
SNP10414
SNP10415
SNP10416
SNP10417
SNP10418
SNP10419
SNP10420
SNP10421
SNP10422
SNP10423
SNP10424
SNP10425
SNP10426
SNP10427
SNP10428
SNP10429
SNP10430
SNP10431
SNP10432
SNP10433
SNP10434
SNP10435
SNP10436
SNP10437
SNP10438
SNP10439
SNP10440
SNP10441
SNP10442
SNP10443
SNP10444
SNP10445
SNP10446
SNP10447
SNP10448
SNP10449
SNP10450
SNP10451
SNP10452
SNP10453
SNP10454
SNP10455
SNP10456
SNP10457
SNP10458
SNP10459
SNP10460
SNP10461
SNP10462
SNP10463
SNP10464
SNP10465
SNP10466
SNP10467
SNP10468
SNP10469
SNP10470
SNP10471
SNP10472
SNP10473
SNP10474
SNP10475
SNP10476
SNP10477
SNP10478
SNP10479
SNP10480
SNP10481
SNP10482
SNP10483
SNP10484
SNP10485
SNP10486
SNP10487
SNP10488
SNP10489
SNP10490
SNP10491
SNP10492
SNP10493
SNP10494
SNP10495
SNP10496
SNP10497
SNP10498
SNP10499
SNP10500
SNP10501
SNP10502
SNP10503
SNP10504
SNP10505
SNP10506
SNP10507
SNP10508
SNP10509
SNP10510
SNP10511
SNP10512
SNP10513
SNP10514
SNP10515
SNP10516
SNP10517
SNP10518
SNP10519
SNP10520
SNP10521
SNP10522
SNP10523
SNP10524
SNP10525
SNP10526
SNP10527
SNP10528
SNP10529
SNP10530
SNP10531
SNP10532
SNP10533
SNP10534
SNP10535
SNP10536
SNP10537
SNP10538
SNP10539
SNP10540
SNP10541
SNP10542
SNP10543
SNP10544
SNP10545
SNP10546
SNP10547
SNP10548
SNP10549
SNP10550
SNP10551
SNP10552
SNP10553
SNP10554
SNP10555
SNP10556
SNP10557
SNP10558
SNP10559
SNP10560
SNP10561
SNP10562
SNP10563
SNP10564
SNP10565
SNP10566
SNP10567
SNP10568
SNP10569
SNP10570
SNP10571
SNP10572
SNP10573
SNP10574
SNP10575
SNP10576
SNP10577
SNP10578
SNP10579
SNP10580
SNP10581
SNP10582
SNP10583
SNP10584
SNP10585
SNP10586
SNP10587
SNP10588
SNP10589
SNP10590
SNP10591
SNP10592
SNP10593
SNP10594
SNP10595
SNP10596
SNP10597
SNP10598
SNP10599
SNP10600
SNP10601
SNP10602
SNP10603
SNP10604
SNP10605
SNP10606
SNP10607
SNP10608
SNP10609
SNP10610
SNP10611
SNP10612
SNP10613
SNP10614
SNP10615
SNP10616
SNP10617
SNP10618
SNP10619
SNP10620
SNP10621
SNP10622
SNP10623
SNP10624
SNP10625
SNP10626
SNP10627
SNP10628
SNP10629
SNP10630
SNP10631
SNP10632
SNP10633
SNP10634
SNP10635
SNP10636
SNP10637
SNP10638
SNP10639
SNP10640
SNP10641
SNP10642
SNP10643
SNP10644
SNP10645
SNP10646
SNP10647
SNP10648
SNP10649
SNP10650
SNP10651
SNP10652
SNP10653
SNP10654
SNP10655
SNP10656
SNP10657
SNP10658
SNP10659
SNP10660
SNP10661
SNP10662
SNP10663
SNP10664
SNP10665
SNP10666
SNP10667
SNP10668
SNP10669
SNP10670
SNP10671
SNP10672
SNP10673
SNP10674
SNP10675
SNP10676
SNP10677
SNP10678
SNP10679
SNP10680
SNP10681
SNP10682
SNP10683
SNP10684
SNP10685
SNP10686
SNP10687
SNP10688
SNP10689
SNP10690
SNP10691
SNP10692
SNP10693
SNP10694
SNP10695
SNP10696
SNP10697
SNP10698
SNP10699
SNP10700
SNP10701
SNP10702
SNP10703
SNP10704
SNP10705
SNP10706
SNP10707
SNP10708
SNP10709
SNP10710
SNP10711
SNP10712
SNP10713
SNP10714
SNP10715
SNP10716
SNP10717
SNP10718
SNP10719
SNP10720
SNP10721
SNP10722
SNP10723
SNP10724
SNP10725
SNP10726
SNP10727
SNP10728
SNP10729
SNP10730
SNP10731
SNP10732
SNP10733
SNP10734
SNP10735
SNP10736
SNP10737
SNP10738
SNP10739
SNP10740
SNP10741
SNP10742
SNP10743
SNP10744
SNP10745
SNP10746
SNP10747
SNP10748
SNP10749
SNP10750
SNP10751
SNP10752
SNP10753
SNP10754
SNP10755
SNP10756
SNP10757
SNP10758
SNP10759
SNP10760
SNP10761
SNP10762
SNP10763
SNP10764
SNP10765
SNP10766
SNP10767
SNP10768
SNP10769
SNP10770
SNP10771
SNP10772
SNP10773
SNP10774
SNP10775
SNP10776
SNP10777
SNP10778
SNP10779
SNP10780
SNP10781
SNP10782
SNP10783
SNP10784
SNP10785
SNP10786
SNP10787
SNP10788
SNP10789
SNP10790
SNP10791
SNP10792
SNP10793
SNP10794
SNP10795
SNP10796
SNP10797
SNP10798
SNP10799
SNP10800
SNP10801
SNP10802
SNP10803
SNP10804
SNP10805
SNP10806
SNP10807
SNP10808
SNP10809
SNP10810
SNP10811
SNP10812
SNP10813
SNP10814
SNP10815
SNP10816
SNP10817
SNP10818
SNP10819
SNP10820
SNP10821
SNP10822
SNP10823
SNP10824
SNP10825
SNP10826
SNP10827
SNP10828
SNP10829
SNP10830
SNP10831
SNP10832
SNP10833
SNP10834
SNP10835
SNP10836
SNP10837
SNP10838
SNP10839
SNP10840
SNP10841
SNP10842
SNP10843
SNP10845
SNP10846
SNP10847
SNP10848
SNP10849
SNP10850
SNP10851
SNP10852
SNP10853
SNP10854
SNP10855
SNP10856
SNP10857
SNP10858
SNP10859
SNP10860
SNP10861
SNP10862
SNP10863
SNP10864
SNP10865
SNP10866
SNP10867
SNP10868
SNP10869
SNP10870
SNP10871
SNP10872
SNP10873
SNP10874
SNP10875
SNP10876
SNP10877
SNP10878
SNP10879
SNP10880
SNP10881
SNP10882
SNP10883
SNP10884
SNP10885
SNP10886
SNP10887
SNP10888
SNP10889
SNP10890
SNP10891
SNP10892
SNP10893
SNP10894
SNP10895
SNP10896
SNP10897
SNP10898
SNP10899
SNP10900
SNP10901
SNP10902
SNP10903
SNP10904
SNP10905
SNP10906
SNP10907
SNP10908
SNP10909
SNP10910
SNP10911
SNP10912
SNP10913
SNP10914
SNP10915
SNP10916
SNP10917
SNP10918
SNP10919
SNP10920
SNP10921
SNP10922
SNP10923
SNP10924
SNP10925
SNP10926
SNP10927
SNP10928
SNP10929
SNP10930
SNP10931
SNP10932
SNP10933
SNP10934
SNP10935
SNP10936
SNP10937
SNP10938
SNP10939
SNP10940
SNP10941
SNP10942
SNP10943
SNP10944
SNP10945
SNP10946
SNP10947
SNP10948
SNP10949
SNP10950
SNP10951
SNP10952
SNP10953
SNP10954
SNP10955
SNP10956
SNP10957
SNP10958
SNP10959
SNP10960
SNP10961
SNP10962
SNP10963
SNP10964
SNP10965
SNP10966
SNP10967
SNP10968
SNP10969
SNP10970
SNP10971
SNP10972
SNP10973
SNP10974
SNP10975
SNP10976
SNP10977
SNP10978
SNP10979
SNP10980
SNP10981
SNP10982
SNP10983
SNP10984
SNP10985
SNP10986
SNP10987
SNP10988
SNP10989
SNP10990
SNP10991
SNP10993
SNP10994
SNP10995
SNP10996
SNP10997
SNP10998
SNP10999
SNP11000
SNP11001
SNP11002
SNP11003
SNP11004
SNP11005
SNP11006
SNP11008
SNP11009
SNP11010
SNP11011
SNP11012
SNP11013
SNP11014
SNP11015
SNP11016
SNP11017
SNP11018
SNP11019
SNP11020
SNP11021
SNP11022
SNP11023
SNP11024
SNP11025
SNP11026
SNP11027
SNP11028
SNP11029
SNP11030
SNP11031
SNP11032
SNP11033
SNP11034
SNP11035
SNP11036
SNP11037
SNP11038
SNP11039
SNP11040
SNP11041
SNP11042
SNP11043
SNP11044
SNP11045
SNP11046
SNP11047
SNP11048
SNP11049
SNP11050
SNP11051
SNP11052
SNP11053
SNP11054
SNP11055
SNP11056
SNP11057
SNP11058
SNP11059
SNP11060
SNP11061
SNP11062
SNP11063
SNP11064
SNP11065
SNP11066
SNP11067
SNP11068
SNP11069
SNP11070
SNP11072
SNP11073
SNP11074
SNP11075
SNP11076
SNP11077
SNP11078
SNP11079
SNP11080
SNP11081
SNP11083
SNP11084
SNP11085
SNP11086
SNP11087
SNP11088
SNP11089
SNP11090
SNP11091
SNP11092
SNP11093
SNP11094
SNP11095
SNP11096
SNP11097
SNP11098
SNP11099
SNP11100
SNP11101
SNP11102
SNP11103
SNP11104
SNP11105
SNP11106
SNP11107
SNP11108
SNP11109
SNP11110
SNP11111
SNP11112
SNP11113
SNP11114
SNP11115
SNP11116
SNP11117
SNP11118
SNP11119
SNP11120
SNP11121
SNP11122
SNP11123
SNP11124
SNP11125
SNP11126
SNP11127
SNP11128
SNP11129
SNP11130
SNP11131
SNP11132
SNP11133
SNP11134
SNP11135
SNP11136
SNP11137
SNP11138
SNP11139
SNP11140
SNP11141
SNP11142
SNP11143
SNP11144
SNP11145
SNP11146
SNP11147
SNP11148
SNP11149
SNP11150
SNP11151
SNP11152
SNP11153
SNP11154
SNP11155
SNP11156
SNP11157
SNP11158
SNP11159
SNP11160
SNP11161
SNP11162
SNP11163
SNP11164
SNP11165
SNP11166
SNP11167
SNP11168
SNP11169
SNP11170
SNP11171
SNP11172
SNP11173
SNP11174
SNP11175
SNP11176
SNP11177
SNP11178
SNP11179
SNP11180
SNP11181
SNP11182
SNP11183
SNP11184
SNP11185
SNP11186
SNP11187
SNP11188
SNP11189
SNP11190
SNP11191
SNP11192
SNP11193
SNP11194
SNP11195
SNP11196
SNP11197
SNP11198
SNP11199
SNP11200
SNP11201
SNP11202
SNP11203
SNP11204
SNP11205
SNP11206
SNP11207
SNP11208
SNP11209
SNP11210
SNP11211
SNP11212
SNP11213
SNP11214
SNP11215
SNP11216
SNP11217
SNP11218
SNP11219
SNP11220
SNP11221
SNP11222
SNP11223
SNP11224
SNP11225
SNP11226
SNP11227
SNP11228
SNP11229
SNP11230
SNP11231
SNP11232
SNP11233
SNP11234
SNP11235
SNP11236
SNP11237
SNP11238
SNP11239
SNP11240
SNP11241
SNP11242
SNP11243
SNP11244
SNP11245
SNP11246
SNP11247
SNP11248
SNP11249
SNP11250
SNP11251
SNP11252
SNP11253
SNP11254
SNP11255
SNP11256
SNP11257
SNP11258
SNP11259
SNP11260
SNP11261
SNP11262
SNP11263
SNP11264
SNP11265
SNP11266
SNP11267
SNP11268
SNP11269
SNP11270
SNP11271
SNP11272
SNP11273
SNP11274
SNP11275
SNP11276
SNP11277
SNP11278
SNP11279
SNP11280
SNP11281
SNP11282
SNP11283
SNP11284
SNP11285
SNP11286
SNP11287
SNP11288
SNP11289
SNP11290
SNP11291
SNP11292
SNP11293
SNP11294
SNP11296
SNP11297
SNP11298
SNP11299
SNP11300
SNP11301
SNP11302
SNP11303
SNP11304
SNP11305
SNP11306
SNP11307
SNP11308
SNP11309
SNP11310
SNP11311
SNP11312
SNP11313
SNP11314
SNP11315
SNP11316
SNP11317
SNP11318
SNP11319
SNP11320
SNP11322
SNP11323
SNP11324
SNP11325
SNP11326
SNP11327
SNP11328
SNP11329
SNP11330
SNP11331
SNP11333
SNP11334
SNP11335
SNP11336
SNP11337
SNP11338
SNP11339
SNP11340
SNP11341
SNP11342
SNP11343
SNP11344
SNP11345
SNP11346
SNP11347
SNP11348
SNP11349
SNP11350
SNP11351
SNP11352
SNP11353
SNP11354
SNP11355
SNP11356
SNP11357
SNP11358
SNP11359
SNP11360
SNP11361
SNP11362
SNP11363
SNP11364
SNP11365
SNP11366
SNP11367
SNP11368
SNP11369
SNP11370
SNP11371
SNP11372
SNP11373
SNP11374
SNP11375
SNP11376
SNP11377
SNP11378
SNP11379
SNP11380
SNP11381
SNP11382
SNP11383
SNP11384
SNP11385
SNP11386
SNP11387
SNP11388
SNP11389
SNP11390
SNP11391
SNP11392
SNP11393
SNP11394
SNP11395
SNP11396
SNP11397
SNP11398
SNP11399
SNP11400
SNP11401
SNP11402
SNP11403
SNP11404
SNP11405
SNP11406
SNP11407
SNP11408
SNP11409
SNP11410
SNP11411
SNP11412
SNP11413
SNP11414
SNP11415
SNP11416
SNP11417
SNP11418
SNP11419
SNP11420
SNP11421
SNP11422
SNP11423
SNP11424
SNP11425
SNP11426
SNP11427
SNP11428
SNP11429
SNP11430
SNP11431
SNP11432
SNP11433
SNP11434
SNP11435
SNP11436
SNP11437
SNP11438
SNP11439
SNP11440
SNP11441
SNP11442
SNP11443
SNP11444
SNP11445
SNP11446
SNP11447
SNP11448
SNP11449
SNP11450
SNP11451
SNP11452
SNP11453
SNP11454
SNP11455
SNP11456
SNP11457
SNP11458
SNP11459
SNP11460
SNP11461
SNP11462
SNP11463
SNP11464
SNP11465
SNP11466
SNP11467
SNP11468
SNP11469
SNP11470
SNP11471
SNP11472
SNP11473
SNP11474
SNP11475
SNP11476
SNP11477
SNP11478
SNP11479
SNP11480
SNP11481
SNP11482
SNP11483
SNP11484
SNP11485
SNP11486
SNP11487
SNP11488
SNP11489
SNP11490
SNP11491
SNP11492
SNP11493
SNP11494
SNP11495
SNP11496
SNP11497
SNP11498
SNP11499
SNP11500
SNP11501
SNP11502
SNP11503
SNP11504
SNP11505
SNP11506
SNP11507
SNP11508
SNP11509
SNP11510
SNP11511
SNP11512
SNP11513
SNP11514
SNP11515
SNP11516
SNP11517
SNP11518
SNP11519
SNP11520
SNP11521
SNP11522
SNP11523
SNP11524
SNP11525
SNP11526
SNP11527
SNP11528
SNP11529
SNP11530
SNP11531
SNP11532
SNP11533
SNP11534
SNP11535
SNP11536
SNP11537
SNP11538
SNP11539
SNP11540
SNP11541
SNP11542
SNP11543
SNP11544
SNP11545
SNP11546
SNP11547
SNP11548
SNP11549
SNP11550
SNP11551
SNP11552
SNP11553
SNP11554
SNP11555
SNP11556
SNP11557
SNP11558
SNP11559
SNP11560
SNP11561
SNP11562
SNP11563
SNP11564
SNP11565
SNP11566
SNP11567
SNP11568
SNP11569
SNP11570
SNP11571
SNP11572
SNP11573
SNP11574
SNP11575
SNP11576
SNP11577
SNP11578
SNP11579
SNP11580
SNP11581
SNP11582
SNP11583
SNP11584
SNP11585
SNP11586
SNP11587
SNP11588
SNP11589
SNP11590
SNP11591
SNP11592
SNP11593
SNP11594
SNP11595
SNP11596
SNP11597
SNP11598
SNP11599
SNP11600
SNP11601
SNP11602
SNP11603
SNP11604
SNP11605
SNP11606
SNP11608
SNP11609
SNP11610
SNP11611
SNP11612
SNP11613
SNP11614
SNP11615
SNP11616
SNP11617
SNP11618
SNP11619
SNP11620
SNP11621
SNP11622
SNP11623
SNP11624
SNP11625
SNP11626
SNP11627
SNP11628
SNP11629
SNP11630
SNP11631
SNP11632
SNP11633
SNP11634
SNP11635
SNP11636
SNP11637
SNP11638
SNP11639
SNP11640
SNP11641
SNP11642
SNP11643
SNP11644
SNP11645
SNP11646
SNP11647
SNP11648
SNP11649
SNP11650
SNP11651
SNP11652
SNP11653
SNP11654
SNP11655
SNP11656
SNP11657
SNP11658
SNP11659
SNP11660
SNP11661
SNP11662
SNP11663
SNP11664
SNP11665
SNP11666
SNP11667
SNP11668
SNP11669
SNP11670
SNP11671
SNP11672
SNP11673
SNP11674
SNP11675
SNP11676
SNP11677
SNP11678
SNP11679
SNP11680
SNP11681
SNP11682
SNP11683
SNP11684
SNP11685
SNP11686
SNP11687
SNP11688
SNP11689
SNP11690
SNP11691
SNP11692
SNP11693
SNP11694
SNP11695
SNP11696
SNP11697
SNP11698
SNP11699
SNP11700
SNP11701
SNP11702
SNP11703
SNP11704
SNP11705
SNP11706
SNP11707
SNP11708
SNP11709
SNP11710
SNP11711
SNP11712
SNP11713
SNP11714
SNP11715
SNP11716
SNP11717
SNP11718
SNP11719
SNP11720
SNP11721
SNP11722
SNP11723
SNP11724
SNP11725
SNP11726
SNP11727
SNP11728
SNP11729
SNP11730
SNP11731
SNP11732
SNP11733
SNP11734
SNP11735
SNP11736
SNP11737
SNP11738
SNP11739
SNP11740
SNP11741
SNP11742
SNP11743
SNP11744
SNP11745
SNP11746
SNP11747
SNP11748
SNP11749
SNP11750
SNP11751
SNP11752
SNP11753
SNP11754
SNP11755
SNP11756
SNP11757
SNP11758
SNP11759
SNP11760
SNP11761
SNP11762
SNP11763
SNP11764
SNP11765
SNP11766
SNP11767
SNP11768
SNP11769
SNP11770
SNP11771
SNP11772
SNP11773
SNP11774
SNP11775
SNP11776
SNP11777
SNP11778
SNP11779
SNP11780
SNP11781
SNP11782
SNP11783
SNP11784
SNP11785
SNP11786
SNP11787
SNP11788
SNP11789
SNP11790
SNP11791
SNP11792
SNP11793
SNP11794
SNP11795
SNP11796
SNP11797
SNP11798
SNP11799
SNP11800
SNP11801
SNP11802
SNP11803
SNP11804
SNP11805
SNP11806
SNP11807
SNP11808
SNP11809
SNP11810
SNP11811
SNP11812
SNP11813
SNP11814
SNP11815
SNP11816
SNP11817
SNP11819
SNP11820
SNP11821
SNP11822
SNP11823
SNP11824
SNP11825
SNP11826
SNP11827
SNP11828
SNP11829
SNP11830
SNP11831
SNP11832
SNP11833
SNP11834
SNP11835
SNP11836
SNP11837
SNP11838
SNP11839
SNP11840
SNP11841
SNP11842
SNP11843
SNP11844
SNP11845
SNP11846
SNP11847
SNP11848
SNP11849
SNP11850
SNP11851
SNP11852
SNP11853
SNP11854
SNP11855
SNP11857
SNP11858
SNP11859
SNP11860
SNP11861
SNP11862
SNP11863
SNP11864
SNP11865
SNP11866
SNP11867
SNP11868
SNP11869
SNP11870
SNP11871
SNP11872
SNP11873
SNP11874
SNP11875
SNP11876
SNP11877
SNP11878
SNP11879
SNP11880
SNP11881
SNP11882
SNP11883
SNP11884
SNP11885
SNP11886
SNP11887
SNP11888
SNP11889
SNP11890
SNP11891
SNP11892
SNP11893
SNP11894
SNP11895
SNP11896
SNP11897
SNP11898
SNP11899
SNP11900
SNP11901
SNP11902
SNP11903
SNP11904
SNP11905
SNP11906
SNP11907
SNP11908
SNP11909
SNP11910
SNP11911
SNP11912
SNP11913
SNP11914
SNP11915
SNP11916
SNP11917
SNP11918
SNP11919
SNP11920
SNP11921
SNP11922
SNP11923
SNP11924
SNP11925
SNP11926
SNP11927
SNP11928
SNP11929
SNP11930
SNP11931
SNP11932
SNP11933
SNP11934
SNP11935
SNP11936
SNP11937
SNP11938
SNP11939
SNP11940
SNP11941
SNP11942
SNP11943
SNP11944
SNP11945
SNP11946
SNP11947
SNP11948
SNP11949
SNP11950
SNP11951
SNP11952
SNP11953
SNP11954
SNP11955
SNP11956
SNP11957
SNP11958
SNP11959
SNP11960
SNP11961
SNP11962
SNP11963
SNP11964
SNP11965
SNP11966
SNP11967
SNP11968
SNP11969
SNP11970
SNP11971
SNP11972
SNP11973
SNP11974
SNP11975
SNP11976
SNP11977
SNP11978
SNP11979
SNP11980
SNP11981
SNP11982
SNP11983
SNP11984
SNP11985
SNP11986
SNP11987
SNP11988
SNP11989
SNP11990
SNP11991
SNP11992
SNP11993
SNP11994
SNP11995
SNP11996
SNP11997
SNP11998
SNP11999
SNP12000
SNP12001
SNP12002
SNP12003
SNP12004
SNP12005
SNP12006
SNP12007
SNP12008
SNP12009
SNP12010
SNP12011
SNP12012
SNP12013
SNP12014
SNP12015
SNP12016
SNP12017
SNP12018
SNP12019
SNP12020
SNP12021
SNP12022
SNP12023
SNP12024
SNP12025
SNP12026
SNP12027
SNP12028
SNP12029
SNP12030
SNP12031
SNP12032
SNP12033
SNP12034
SNP12035
SNP12036
SNP12037
SNP12038
SNP12039
SNP12040
SNP12041
SNP12042
SNP12043
SNP12044
SNP12045
SNP12046
SNP12047
SNP12048
SNP12049
SNP12050
SNP12051
SNP12052
SNP12053
SNP12054
SNP12055
SNP12056
SNP12057
SNP12058
SNP12059
SNP12060
SNP12061
SNP12062
SNP12063
SNP12064
SNP12065
SNP12066
SNP12067
SNP12068
SNP12069
SNP12070
SNP12071
SNP12072
SNP12073
SNP12074
SNP12075
SNP12076
SNP12077
SNP12078
SNP12079
SNP12080
SNP12081
SNP12082
SNP12083
SNP12084
SNP12085
SNP12086
SNP12087
SNP12088
SNP12089
SNP12090
SNP12091
SNP12092
SNP12093
SNP12094
SNP12095
SNP12096
SNP12097
SNP12098
SNP12099
SNP12100
SNP12101
SNP12102
SNP12103
SNP12104
SNP12105
SNP12106
SNP12107
SNP12108
SNP12109
SNP12110
SNP12111
SNP12112
SNP12113
SNP12114
SNP12115
SNP12116
SNP12117
SNP12118
SNP12119
SNP12120
SNP12121
SNP12122
SNP12123
SNP12125
SNP12126
SNP12127
SNP12128
SNP12129
SNP12130
SNP12131
SNP12132
SNP12133
SNP12134
SNP12135
SNP12136
SNP12137
SNP12138
SNP12139
SNP12140
SNP12142
SNP12143
SNP12144
SNP12145
SNP12146
SNP12147
SNP12148
SNP12149
SNP12150
SNP12151
SNP12152
SNP12153
SNP12154
SNP12155
SNP12156
SNP12157
SNP12158
SNP12159
SNP12160
SNP12161
SNP12162
SNP12163
SNP12164
SNP12165
SNP12166
SNP12167
SNP12168
SNP12169
SNP12170
SNP12171
SNP12172
SNP12173
SNP12174
SNP12175
SNP12176
SNP12177
SNP12178
SNP12179
SNP12180
SNP12181
SNP12182
SNP12183
SNP12184
SNP12185
SNP12186
SNP12188
SNP12189
SNP12190
SNP12191
SNP12192
SNP12193
SNP12194
SNP12195
SNP12196
SNP12197
SNP12198
SNP12199
SNP12200
SNP12201
SNP12202
SNP12203
SNP12204
SNP12205
SNP12206
SNP12207
SNP12208
SNP12209
SNP12210
SNP12211
SNP12212
SNP12213
SNP12214
SNP12215
SNP12216
SNP12217
SNP12218
SNP12219
SNP12220
SNP12221
SNP12222
SNP12223
SNP12224
SNP12225
SNP12226
SNP12227
SNP12228
SNP12229
SNP12230
SNP12231
SNP12232
SNP12233
SNP12234
SNP12235
SNP12236
SNP12237
SNP12238
SNP12239
SNP12240
SNP12241
SNP12242
SNP12243
SNP12244
SNP12245
SNP12246
SNP12247
SNP12248
SNP12249
SNP12250
SNP12251
SNP12252
SNP12253
SNP12254
SNP12255
SNP12256
SNP12257
SNP12258
SNP12259
SNP12260
SNP12261
SNP12262
SNP12264
SNP12265
SNP12266
SNP12267
SNP12268
SNP12269
SNP12270
SNP12271
SNP12272
SNP12273
SNP12274
SNP12275
SNP12276
SNP12277
SNP12278
SNP12279
SNP12280
SNP12281
SNP12282
SNP12283
SNP12284
SNP12285
SNP12286
SNP12287
SNP12288
SNP12289
SNP12290
SNP12291
SNP12292
SNP12293
SNP12294
SNP12295
SNP12296
SNP12297
SNP12298
SNP12299
SNP12300
SNP12301
SNP12302
SNP12303
SNP12304
SNP12305
SNP12306
SNP12307
SNP12308
SNP12309
SNP12310
SNP12311
SNP12312
SNP12313
SNP12314
SNP12315
SNP12316
SNP12317
SNP12318
SNP12319
SNP12320
SNP12321
SNP12322
SNP12323
SNP12324
SNP12325
SNP12326
SNP12327
SNP12328
SNP12329
SNP12330
SNP12331
SNP12333
SNP12334
SNP12335
SNP12336
SNP12337
SNP12338
SNP12339
SNP12340
SNP12341
SNP12342
SNP12343
SNP12344
SNP12345
SNP12346
SNP12347
SNP12348
SNP12349
SNP12350
SNP12351
SNP12352
SNP12353
SNP12354
SNP12355
SNP12356
SNP12357
SNP12358
SNP12359
SNP12360
SNP12361
SNP12362
SNP12363
SNP12364
SNP12365
SNP12366
SNP12367
SNP12368
SNP12369
SNP12370
SNP12371
SNP12372
SNP12373
SNP12374
SNP12375
SNP12376
SNP12377
SNP12378
SNP12379
SNP12380
SNP12381
SNP12382
SNP12383
SNP12384
SNP12385
SNP12386
SNP12387
SNP12389
SNP12390
SNP12391
SNP12392
SNP12393
SNP12394
SNP12395
SNP12396
SNP12397
SNP12398
SNP12399
SNP12400
SNP12401
SNP12402
SNP12403
SNP12404
SNP12405
SNP12406
SNP12407
SNP12408
SNP12409
SNP12411
SNP12412
SNP12413
SNP12414
SNP12415
SNP12416
SNP12417
SNP12418
SNP12419
SNP12420
SNP12421
SNP12422
SNP12423
SNP12424
SNP12425
SNP12426
SNP12427
SNP12428
SNP12430
SNP12431
SNP12432
SNP12433
SNP12434
SNP12435
SNP12436
SNP12437
SNP12438
SNP12439
SNP12440
SNP12441
SNP12442
SNP12443
SNP12444
SNP12445
SNP12446
SNP12447
SNP12448
SNP12449
SNP12451
SNP12452
SNP12453
SNP12454
SNP12455
SNP12456
SNP12457
SNP12458
SNP12459
SNP12460
SNP12461
SNP12462
SNP12463
SNP12464
SNP12465
SNP12466
SNP12467
SNP12468
SNP12469
SNP12470
SNP12471
SNP12472
SNP12473
SNP12475
SNP12476
SNP12477
SNP12478
SNP12479
SNP12480
SNP12481
SNP12482
SNP12483
SNP12484
SNP12485
SNP12486
SNP12487
SNP12488
SNP12489
SNP12490
SNP12491
SNP12492
SNP12493
SNP12494
SNP12495
SNP12496
SNP12497
SNP12498
SNP12499
SNP12500
SNP12501
SNP12502
SNP12503
SNP12504
SNP12505
SNP12506
SNP12507
SNP12508
SNP12509
SNP12510
SNP12511
SNP12512
SNP12513
SNP12514
SNP12515
SNP12516
SNP12517
SNP12518
SNP12519
SNP12520
SNP12521
SNP12522
SNP12523
SNP12524
SNP12525
SNP12526
SNP12527
SNP12528
SNP12529
SNP12530
SNP12531
SNP12532
SNP12535
SNP12536
SNP12537
SNP12538
SNP12539
SNP12540
SNP12541
SNP12542
SNP12543
SNP12544
SNP12545
SNP12546
SNP12547
SNP12548
SNP12549
SNP12550
SNP12551
SNP12552
SNP12553
SNP12554
SNP12555
SNP12556
SNP12557
SNP12558
SNP12559
SNP12560
SNP12561
SNP12562
SNP12563
SNP12564
SNP12565
SNP12566
SNP12567
SNP12568
SNP12569
SNP12570
SNP12571
SNP12572
SNP12573
SNP12574
SNP12575
SNP12576
SNP12577
SNP12578
SNP12579
SNP12580
SNP12581
SNP12582
SNP12583
SNP12584
SNP12585
SNP12586
SNP12587
SNP12588
SNP12589
SNP12590
SNP12591
SNP12592
SNP12593
SNP12594
SNP12595
SNP12596
SNP12597
SNP12598
SNP12599
SNP12600
SNP12601
SNP12602
SNP12603
SNP12604
SNP12605
SNP12606
SNP12607
SNP12608
SNP12609
SNP12610
SNP12611
SNP12612
SNP12613
SNP12614
SNP12615
SNP12616
SNP12617
SNP12618
SNP12619
SNP12620
SNP12621
SNP12622
SNP12623
SNP12624
SNP12625
SNP12626
SNP12627
SNP12628
SNP12629
SNP12630
SNP12631
SNP12632
SNP12633
SNP12634
SNP12635
SNP12636
SNP12637
SNP12638
SNP12639
SNP12640
SNP12641
SNP12642
SNP12643
SNP12644
SNP12645
SNP12646
SNP12647
SNP12648
SNP12649
SNP12650
SNP12651
SNP12652
SNP12653
SNP12654
SNP12655
SNP12656
SNP12657
SNP12658
SNP12659
SNP12660
SNP12661
SNP12662
SNP12663
SNP12664
SNP12665
SNP12666
SNP12667
SNP12668
SNP12669
SNP12670
SNP12671
SNP12672
SNP12673
SNP12674
SNP12675
SNP12676
SNP12677
SNP12678
SNP12679
SNP12680
SNP12681
SNP12682
SNP12683
SNP12684
SNP12685
SNP12686
SNP12687
SNP12688
SNP12689
SNP12690
SNP12691
SNP12692
SNP12693
SNP12694
SNP12695
SNP12696
SNP12697
SNP12698
SNP12699
SNP12700
SNP12701
SNP12702
SNP12703
SNP12704
SNP12705
SNP12706
SNP12707
SNP12708
SNP12709
SNP12710
SNP12711
SNP12712
SNP12713
SNP12714
SNP12715
SNP12716
SNP12717
SNP12718
SNP12719
SNP12720
SNP12721
SNP12722
SNP12723
SNP12724
SNP12725
SNP12727
SNP12728
SNP12729
SNP12730
SNP12731
SNP12732
SNP12734
SNP12735
SNP12736
SNP12737
SNP12738
SNP12739
SNP12740
SNP12741
SNP12742
SNP12743
SNP12744
SNP12745
SNP12746
SNP12747
SNP12748
SNP12749
SNP12750
SNP12751
SNP12752
SNP12753
SNP12754
SNP12755
SNP12756
SNP12757
SNP12758
SNP12759
SNP12760
SNP12761
SNP12762
SNP12763
SNP12764
SNP12765
SNP12766
SNP12767
SNP12768
SNP12769
SNP12770
SNP12771
SNP12772
SNP12773
SNP12774
SNP12775
SNP12776
SNP12777
SNP12778
SNP12779
SNP12780
SNP12781
SNP12782
SNP12783
SNP12784
SNP12785
SNP12786
SNP12787
SNP12788
SNP12789
SNP12790
SNP12791
SNP12792
SNP12793
SNP12794
SNP12795
SNP12796
SNP12797
SNP12799
SNP12800
SNP12801
SNP12802
SNP12803
SNP12804
SNP12805
SNP12806
SNP12807
SNP12808
SNP12809
SNP12810
SNP12811
SNP12812
SNP12813
SNP12814
SNP12815
SNP12816
SNP12817
SNP12818
SNP12819
SNP12820
SNP12821
SNP12822
SNP12823
SNP12824
SNP12825
SNP12826
SNP12827
SNP12828
SNP12829
SNP12830
SNP12831
SNP12832
SNP12833
SNP12834
SNP12835
SNP12836
SNP12837
SNP12838
SNP12839
SNP12840
SNP12841
SNP12842
SNP12844
SNP12845
SNP12846
SNP12847
SNP12848
SNP12849
SNP12850
SNP12851
SNP12852
SNP12853
SNP12854
SNP12855
SNP12856
SNP12857
SNP12858
SNP12859
SNP12860
SNP12861
SNP12862
SNP12863
SNP12864
SNP12865
SNP12866
SNP12867
SNP12868
SNP12869
SNP12870
SNP12871
SNP12872
SNP12873
SNP12874
SNP12875
SNP12876
SNP12877
SNP12878
SNP12879
SNP12880
SNP12881
SNP12882
SNP12883
SNP12884
SNP12885
SNP12886
SNP12887
SNP12888
SNP12889
SNP12890
SNP12891
SNP12892
SNP12893
SNP12894
SNP12895
SNP12896
SNP12897
SNP12898
SNP12899
SNP12901
SNP12902
SNP12903
SNP12904
SNP12905
SNP12906
SNP12907
SNP12908
SNP12909
SNP12910
SNP12911
SNP12912
SNP12913
SNP12914
SNP12915
SNP12916
SNP12917
SNP12918
SNP12919
SNP12920
SNP12921
SNP12922
SNP12923
SNP12924
SNP12925
SNP12926
SNP12927
SNP12928
SNP12929
SNP12930
SNP12931
SNP12932
SNP12933
SNP12934
SNP12935
SNP12936
SNP12937
SNP12938
SNP12939
SNP12940
SNP12941
SNP12942
SNP12943
SNP12944
SNP12945
SNP12946
SNP12947
SNP12948
SNP12949
SNP12950
SNP12951
SNP12952
SNP12953
SNP12954
SNP12955
SNP12956
SNP12957
SNP12958
SNP12959
SNP12960
SNP12961
SNP12962
SNP12963
SNP12964
SNP12965
SNP12966
SNP12967
SNP12968
SNP12969
SNP12970
SNP12971
SNP12972
SNP12973
SNP12974
SNP12975
SNP12976
SNP12977
SNP12978
SNP12979
SNP12980
SNP12981
SNP12982
SNP12983
SNP12984
SNP12985
SNP12986
SNP12987
SNP12988
SNP12989
SNP12990
SNP12991
SNP12992
SNP12993
SNP12994
SNP12995
SNP12996
SNP12997
SNP12998
SNP12999
SNP13000
SNP13001
SNP13002
SNP13003
SNP13004
SNP13005
SNP13006
SNP13007
SNP13008
SNP13009
SNP13010
SNP13011
SNP13012
SNP13013
SNP13014
SNP13015
SNP13016
SNP13017
SNP13018
SNP13019
SNP13020
SNP13021
SNP13022
SNP13023
SNP13024
SNP13025
SNP13026
SNP13027
SNP13028
SNP13029
SNP13030
SNP13031
SNP13032
SNP13033
SNP13034
SNP13035
SNP13036
SNP13037
SNP13038
SNP13039
SNP13040
SNP13041
SNP13042
SNP13043
SNP13044
SNP13045
SNP13046
SNP13047
SNP13048
SNP13049
SNP13050
SNP13051
SNP13052
SNP13053
SNP13054
SNP13055
SNP13056
SNP13057
SNP13058
SNP13059
SNP13060
SNP13061
SNP13062
SNP13063
SNP13064
SNP13065
SNP13066
SNP13067
SNP13068
SNP13069
SNP13070
SNP13071
SNP13072
SNP13073
SNP13074
SNP13075
SNP13077
SNP13078
SNP13079
SNP13080
SNP13081
SNP13082
SNP13083
SNP13084
SNP13085
SNP13086
SNP13087
SNP13088
SNP13089
SNP13090
SNP13091
SNP13092
SNP13093
SNP13094
SNP13095
SNP13096
SNP13097
SNP13098
SNP13099
SNP13100
SNP13102
SNP13103
SNP13104
SNP13105
SNP13106
SNP13107
SNP13108
SNP13109
SNP13111
SNP13112
SNP13113
SNP13114
SNP13116
SNP13117
SNP13118
SNP13119
SNP13120
SNP13121
SNP13122
SNP13123
SNP13125
SNP13126
SNP13127
SNP13128
SNP13129
SNP13130
SNP13131
SNP13132
SNP13133
SNP13134
SNP13135
SNP13136
SNP13137
SNP13138
SNP13139
SNP13140
SNP13141
SNP13142
SNP13143
SNP13144
SNP13145
SNP13146
SNP13147
SNP13148
SNP13149
SNP13150
SNP13151
SNP13152
SNP13153
SNP13154
SNP13155
SNP13156
SNP13157
SNP13158
SNP13159
SNP13160
SNP13161
SNP13162
SNP13163
SNP13164
